# Supplementary material for: An integrated gene catalog and over 10,000 metagenome-assembled genomes from the gastrointestinal microbiome of ruminants
Source: Microbiome. 2021 Jun 12;9:137. doi: 10.1186/s40168-021-01078-x (PMC8199421; doi:10.1186/s40168-021-01078-x)
Supplement: Supplementary file 3 — Additional file 2: Table S1. Background information on the 370 ruminant GIT content samples. Table S2. Assembly results of the 370 samples. Table S3. Description of the nonredundant ruminant GIT microbial gene catalogs. Table S4. Published ruminant metagenomic datasets used in this study. Table S5. The 635 published ruminant metagenomic samples mapped to the RGMGC. Table S6. Taxonomic composition of the RGMGC based on the NCBI-NR annotation at the phylum and genus levels. Table S7. Comparison of the microbial KEGG pathways between ruminant and monogastric animals. Table S8. Comparison of the relative abundance of the microbial taxa among the GIT regions. [file 40168_2021_1078_MOESM3_ESM.xlsx]

## Sheet: S1
Table S1. Background information on the 370 ruminant GIT content samples
Family	Species	Latin names	Farm location	Breed	Gender	Altitude (m)	Temperature (annual mean)	Diet composition	Age	Analyses
Bovinae	Dairy cattle	Bos taurus	Zhejiang province, China	Holstein dairy cattle	Females	7	17.0 °C	Alfalfa hay, Chinese wild grass hay, corn silage, corn, soybean meal, wheat bran, cottonseed meal, mineral and vitamin premix	Aged 5 years	Construction of the RGMGC
	Water buffalo	Bubalus bubalis	Guangxi province, China	Local water buffalo	Males	123	21.8 °C	Elephant grass,corn silage, corn, cassava residues, brewer's grain, soybean meal, cottonseed meal, wheat bran, mineral and vitamin premix	Aged 5 years
	Yak	Bos grunniens	Gansu province, China	Domestic yaks	Males	>3000	10.3 °C	Highland barley, alfalfa hay, sorghum, corn, soybean meal and wheat	Aged 5 years
Caprinae	Goat	Capra aegagrus	Hunan province, China	Xiangdong black goat	Males	81	17.4 °C	Peanut vine, corn, soybean meal, wheat bran, mineral and vitamin premix	Aged 3 years
	Sheep	Ovis aries	Jiangsu province, China	Hu sheep	Males	9	15.9 °C	Oat hay, alfalfa hay, corn, wheat, soybean meal, mineral and vitamin premix	Aged 180 days
Cervidae	Roe deer	Capreolus pygargus	Jilin province, China	Eastern roe deer	Males	184	6.1 °C	Oak leaf, vegetables, corn and soybean	Aged 3 years
	Water deer	Hydropotes inermis	Jiangsu province, China	Chinese water deer	Males	6	18.0 °C	Kudzu vine leaf, ryegrass, potato leaf, wheat leaf, potentilla and soybean	Aged 3 years

## Sheet: S2
Table S2. Assembly results of the 370 GIT samples
Taxonomy	Sample ID	Assembly	Data production								Assembly								Assembly correction								Gene prediction			Map to RGMGC		SRA link
			Read length (bp)	# of raw reads	Raw data (Gb)	% Host DNA	% Food DNA	% Human DNA	# of high quality reads	High quality data (Gb)	# of contigs	Total length (bp)	% GC content	Largest length (bp)	Average length (bp)	Contig N50 (bp)	Contig N90 (bp)	% reads assembled	# of contigs	Total length (bp)	% GC content	Largest length (bp)	Average length (bp)	Contig N50 (bp)	Contig N90 (bp)	% reads assembled	# of ORFs	Average length (bp)	% of complete ORFs	# of mapped reads	% mapped ratio
Dairy cattle	Rumen-1	IDBA-UD	150	380113400	57.017	0.00379894	0.023968	0.00408684	349467670	52.3236	34075	29471692	0.52994	45458	864.907	1729	1089	0.480308	2554226	2875660892	0.50376	105321	1125.84	2125	1133	0.59072	4175534	627.55	0.219221	256296073	0.73339	SRR12529079
		MEGAHIT									2553579	2870878516	0.50361	105321	1124.26	2119	1133	0.589941
		Minimus2									2554226	2875659405	0.50373	105321	1125.84	2125	1133	0.590719
	Rumen-2	IDBA-UD	150	346475690	51.9714	0.0011154	0.0181633	0.000797637	322052186	48.2169	34852	36495040	0.53017	31775	1047.14	1645	1082	0.504104	2441499	2780170147	0.50623	131195	1138.71	2211	1138	0.593967	4042099	625.97	0.226261	235292712	0.730604	SRR12529078
		MEGAHIT									2440756	2774818243	0.50611	131194	1136.87	2203	1137	0.593065
		Minimus2									2441499	2780169177	0.50621	131194	1138.71	2211	1138	0.593967
	Rumen-3	IDBA-UD	150	355965900	53.3949	0.00700104	0.0366402	0.0076057	317869492	47.5799	27159	31573946	0.52077	48316	1162.56	1918	1104	0.573097	2532189	2765380856	0.48275	148743	1092.09	2044	1125	0.571091	4093212	612.47	0.213891	225126796	0.708237	SRR12529077
		MEGAHIT									2531677	2760232991	0.48259	148742	1090.28	2037	1124	0.570205
		Minimus2									2532189	2765379743	0.48273	148742	1092.09	2044	1125	0.57109
	Rumen-4	IDBA-UD	150	347217254	52.0826	0.00183321	0.0158301	0.00180913	321925072	48.1943	35575	38487636	0.53228	45458	1081.87	1697	1088	0.537046	2374118	2685333750	0.50304	168958	1131.09	2162	1135	0.591396	3878679	631.09	0.222418	236884230	0.735837	SRR12529076
		MEGAHIT									2373068	2678669725	0.50286	168958	1128.78	2152	1134	0.590247
		Minimus2									2374118	2685332194	0.50302	168958	1131.09	2162	1135	0.591396
	Rumen-5	IDBA-UD	150	353935262	53.0903	0.0046814	0.0259591	0.00515801	322752732	48.3118	28490	30611308	0.47568	48789	1074.46	1665	1086	0.52474	2473512	2768923943	0.4741	146148	1119.43	2085	1130	0.588122	4015670	624.99	0.224847	230877159	0.715338	SRR12529075
		MEGAHIT									2472844	2764201998	0.47402	146147	1117.82	2078	1130	0.58732
		Minimus2									2473512	2768922828	0.47408	146147	1119.43	2085	1130	0.588123
	Rumen-6	IDBA-UD	150	342945100	51.4418	0.0035146	0.0234882	0.00353177	316122434	47.3351	34149	33614270	0.52392	45458	984.341	1766	1094	0.545042	2434536	2760214951	0.49133	158148	1133.77	2154	1134	0.592827	4012040	625.23	0.226239	225591636	0.713621	SRR12529074
		MEGAHIT									2434059	2756046416	0.4912	158148	1132.28	2147	1133	0.592129
		Minimus2									2434536	2760214043	0.49131	158148	1133.77	2154	1134	0.592827
	Reticulum-1	IDBA-UD	150	132010210	19.8015	0.0114197	0.0218636	0.00306635	121269788	18.1483	3090	3153650	0.44928	21625	1020.6	1599	1069	0.470634	1086344	1059851732	0.44116	49919	975.613	1724	1095	0.49589	1572213	614.29	0.165985	88688543	0.731333	SRR12529086
		MEGAHIT									1086323	1059546947	0.44112	49919	975.352	1723	1095	0.495721
		Minimus2									1086344	1059851513	0.44114	49919	975.613	1724	1095	0.49589
	Reticulum-2	IDBA-UD	150	133459746	20.019	0.00365387	0.0179637	0.00234075	123914290	18.5441	4590	5308508	0.43253	25123	1156.54	1821	1099	0.582212	1049868	1012763796	0.43806	66332	964.658	1754	1096	0.483703	1535442	598.32	0.175473	84734326	0.683814	SRR12529085
		MEGAHIT									1049750	1011780953	0.43808	66325	963.83	1751	1095	0.483146
		Minimus2									1049868	1012763526	0.43805	66325	964.658	1754	1096	0.483702
	Reticulum-3	IDBA-UD	150	144892688	21.7339	0.0061067	0.0201897	0.00765827	126156448	18.6253	4659	4663652	0.41766	30767	1001	1666	1079	0.438201	1331331	1385016621	0.41097	107927	1040.32	1959	1115	0.538113	2061926	599.57	0.202662	87979234	0.697382	SRR12529083
		MEGAHIT									1331344	1384602622	0.41094	107927	1040	1958	1115	0.537947
		Minimus2									1331331	1385016160	0.41097	107927	1040.32	1959	1115	0.538113
	Reticulum-4	IDBA-UD	150	192262834	28.8394	0.00283366	0.0126024	0.00387362	182388728	27.3081	8814	9475667	0.46106	45347	1075.07	1692	1090	0.522412	1704912	1769252509	0.46801	135771	1037.74	1940	1112	0.53627	2698103	592.85	0.202362	128894840	0.706704	SRR12529082
		MEGAHIT									1704785	1767970009	0.46801	135771	1037.06	1937	1112	0.535885
		Minimus2									1704912	1769251762	0.46799	135771	1037.74	1940	1112	0.53627
	Reticulum-5	IDBA-UD	150	159891156	23.9837	0.00931686	0.042275	0.0118729	140068586	20.7204	5196	5543203	0.48048	49386	1066.82	1663	1085	0.509123	1446330	1463725246	0.4481	90695	1012.03	1827	1104	0.521839	2186035	604.91	0.191734	98997186	0.706777	SRR12529081
		MEGAHIT									1446239	1462931897	0.44804	90695	1011.54	1825	1104	0.521547
		Minimus2									1446330	1463725099	0.44809	90695	1012.03	1827	1104	0.521839
	Reticulum-6	IDBA-UD	150	167720452	25.1581	0.00447241	0.0255026	0.00588817	149717868	22.3626	12154	12595880	0.4942	22464	1036.36	1559	1077	0.499569	1506075	1639641693	0.46949	169594	1088.69	1981	1120	0.568848	2363974	632.51	0.216863	109672511	0.732528	SRR12529080
		MEGAHIT									1506015	1638651671	0.46947	169594	1088.07	1979	1119	0.568547
		Minimus2									1506075	1639641305	0.46948	169594	1088.69	1981	1120	0.568847
	Omasum-1	IDBA-UD	150	151337928	22.7007	0.00516594	0.0282385	0.00547068	135202628	20.2061	8046	8901870	0.54546	48789	1106.37	1796	1093	0.540164	1347568	1462320933	0.51554	121517	1085.16	2076	1125	0.566165	2182632	609.93	0.204914	99164103	0.733448	SRR12529109
		MEGAHIT									1347578	1461847649	0.5155	121517	1084.8	2075	1125	0.566011
		Minimus2									1347568	1462320789	0.51552	121517	1085.16	2076	1125	0.566165
	Omasum-2	IDBA-UD	150	153910086	23.0865	0.00144896	0.0275697	0.000371892	141779964	21.2254	9474	10954111	0.42993	34970	1156.23	1843	1106	0.585019	1165714	1257789442	0.50215	187153	1078.99	2128	1128	0.556832	1911636	594.42	0.21307	99423706	0.701254	SRR12529098
		MEGAHIT									1165492	1255894915	0.50237	187154	1077.57	2121	1127	0.556078
		Minimus2									1165714	1257789345	0.50214	187154	1078.99	2128	1128	0.556832
	Omasum-3	IDBA-UD	150	170789800	25.6185	0.00192407	0.0152388	0.000530922	156342494	23.4017	10725	12793789	0.54998	35883	1192.89	2155	1106	0.571778	1264462	1340450117	0.5071	148230	1060.1	1998	1117	0.544727	2039857	595.59	0.199075	110951701	0.709671	SRR12529097
		MEGAHIT									1264353	1338737502	0.50696	148230	1058.83	1992	1116	0.544081
		Minimus2									1264462	1340449901	0.50708	148230	1060.1	1998	1117	0.544727
	Omasum-4	IDBA-UD	150	148845332	22.3268	0.00187583	0.033405	0.00041005	133731482	20.0119	5899	6040784	0.48903	49909	1024.04	1559	1074	0.480829	1055787	1071844606	0.51277	98680	1015.21	1938	1111	0.517968	1656449	586.56	0.185826	96319927	0.720249	SRR12529096
		MEGAHIT									1055798	1071699640	0.51275	98680	1015.06	1938	1111	0.517898
		Minimus2									1055787	1071844491	0.51275	98680	1015.21	1938	1111	0.517968
	Omasum-5	IDBA-UD	150	158076984	23.7115	0.00497774	0.0277695	0.00568117	140790990	21.0345	10656	13777992	0.46628	49386	1292.98	2374	1133	0.632365	1403258	1512368122	0.49893	183021	1077.75	2104	1126	0.557337	2285734	598.54	0.212246	99422406	0.70617	SRR12529094
		MEGAHIT									1403060	1509623688	0.4991	183021	1075.95	2096	1126	0.556454
		Minimus2									1403258	1512368006	0.49892	183021	1077.75	2104	1126	0.557337
	Omasum-6	IDBA-UD	150	167023264	25.0535	0.0060366	0.0371792	0.00557488	149344876	22.3581	7884	9414066	0.47634	24962	1194.07	1931	1112	0.597861	1328177	1359170315	0.49467	169574	1023.34	1971	1113	0.522027	2118400	578.47	0.198214	102383677	0.685552	SRR12529093
		MEGAHIT									1327923	1357148090	0.49478	169557	1022.01	1965	1113	0.521257
		Minimus2									1328177	1359170177	0.49466	169562	1023.34	1971	1113	0.522026
	Abomasum-1	IDBA-UD	150	145028676	21.7543	0.422015	0.0129994	0.0019985	72074368	10.7878	1052	1115963	0.48559	16501	1060.8	1769	1085	0.49284	591286	549539530	0.50669	78888	929.397	1714	1090	0.451089	883528	561.58	0.157861	50391418	0.699159	SRR12529399
		MEGAHIT									591292	549442134	0.50667	78888	929.223	1714	1090	0.450982
		Minimus2									591286	549539508	0.50667	78888	929.397	1714	1090	0.451089
	Abomasum-2	IDBA-UD	150	162508994	24.3763	0.0548033	0.0145395	0.000839227	142082680	21.2652	3961	4205286	0.48041	49936	1061.67	1781	1077	0.494233	1206689	1219599601	0.51057	154027	1010.7	1931	1109	0.511393	1958723	555.9	0.193105	94203157	0.663016	SRR12529398
		MEGAHIT									1206698	1219104070	0.51057	154027	1010.28	1929	1109	0.511166
		Minimus2									1206689	1219599452	0.51056	154027	1010.7	1931	1109	0.511393
	Abomasum-3	IDBA-UD	150	252556086	37.8834	0.200185	0.0128039	0.00348235	182150576	27.2459	8673	10511254	0.52064	35832	1211.95	2129	1118	0.590428	1516047	1581024335	0.50713	141759	1042.86	1993	1115	0.532834	2462907	577.33	0.201305	124153161	0.681596	SRR12529287
		MEGAHIT									1515849	1578588523	0.50696	141759	1041.39	1986	1115	0.532029
		Minimus2									1516047	1581024169	0.50711	141759	1042.86	1993	1115	0.532833
	Abomasum-4	IDBA-UD	150	137164276	20.5746	0.592425	0.00552728	0.00267558	45895814	6.86668	820	833995	0.48321	9163	1017.07	1571	1054	0.465728	390930	367360871	0.51175	48825	939.71	1752	1092	0.458169	577249	568.09	0.158833	32774838	0.714114	SRR12529176
		MEGAHIT									390927	367295454	0.51173	48825	939.55	1751	1092	0.458065
		Minimus2									390930	367360845	0.51173	48825	939.71	1752	1092	0.458169
	Abomasum-5	IDBA-UD	150	154808300	23.2212	0.16511	0.0127678	0.00121413	117348508	17.5669	3485	3534440	0.49049	27019	1014.19	1531	1072	0.461916	1003803	998332438	0.51257	126042	994.55	1865	1105	0.502279	1577116	572.31	0.180946	81916752	0.698064	SRR12529095
		MEGAHIT									1003811	998018189	0.51256	126042	994.229	1864	1105	0.502096
		Minimus2									1003803	998332275	0.51255	126042	994.55	1865	1105	0.502279
	Abomasum-6	IDBA-UD	150	132599924	19.89	0.140748	0.0186282	0.00110628	101545350	15.199	2753	2728356	0.54094	9750	991.048	1590	1065	0.444394	791528	786767630	0.5313	102942	993.986	1858	1102	0.497012	1233573	580.27	0.182164	70366243	0.692954	SRR12529084
		MEGAHIT									791500	786534398	0.53126	102942	993.726	1857	1102	0.496842
		Minimus2									791528	786767528	0.53128	102942	993.986	1858	1102	0.497012
	Duodenum-1	IDBA-UD	150	238546354	35.782	0.320516	0.0958001	0.0291595	102633578	15.3244	25124	36955139	0.57242	51709	1470.91	2675	1168	0.710948	643535	845886265	0.51826	249270	1314.44	2733	1175	0.663941	1327545	576.37	0.347343	68286898	0.665347	SRR12529309
		MEGAHIT									643787	841756335	0.51824	249270	1307.51	2702	1173	0.661837
		Minimus2									643535	845886116	0.51825	249270	1314.44	2733	1175	0.663941
	Duodenum-2	IDBA-UD	150	167121640	25.0682	0.0509864	0.194928	0.0562984	101924924	15.2141	13058	17129241	0.58646	51709	1311.78	2085	1141	0.676663	860264	1056335804	0.52125	207603	1227.92	2475	1155	0.630251	1594191	596.73	0.278054	70239578	0.689131	SRR12529298
		MEGAHIT									860208	1054130443	0.5212	207603	1225.44	2464	1154	0.6293
		Minimus2									860264	1056335617	0.52124	207603	1227.92	2475	1155	0.630251
	Duodenum-3	IDBA-UD	150	227303312	34.0955	0.0532223	0.183601	0.0566673	130389274	19.242	38788	58660600	0.51558	69579	1512.34	3048	1174	0.712566	846433	1175844372	0.49254	449943	1389.18	3045	1197	0.68762	1831000	580.16	0.377512	90152580	0.691411	SRR12529286
		MEGAHIT									847430	1166679175	0.49264	449944	1376.73	2981	1193	0.684385
		Minimus2									846433	1175844139	0.49254	449944	1389.18	3045	1197	0.68762
	Duodenum-4	IDBA-UD	150	156507108	23.4761	0.0145956	0.0544577	0.0124327	132078382	19.7329	11936	14304437	0.53382	43062	1198.43	2133	1115	0.586863	1256174	1349530302	0.52312	108448	1074.32	2138	1130	0.557629	2117006	566.85	0.215038	87981589	0.666132	SRR12529275
		MEGAHIT									1255833	1345970106	0.52297	108448	1071.77	2127	1129	0.556313
		Minimus2									1256174	1349530055	0.5231	108448	1074.32	2138	1130	0.557629
	Duodenum-5	IDBA-UD	150	271492962	40.7239	0.413454	0.0923671	0.0331829	80498232	12.0229	5924	6289028	0.46992	48924	1061.62	1651	1088	0.513756	634054	677196039	0.5154	315391	1068.04	2110	1120	0.541889	1070113	563.47	0.224078	53294253	0.662055	SRR12529264
		MEGAHIT									634025	676756617	0.51541	315391	1067.4	2107	1120	0.541543
		Minimus2									634054	677195971	0.51539	315391	1068.04	2110	1120	0.541889
	Duodenum-6	IDBA-UD	150	165039164	24.7559	0.554112	0.0457169	0.0149019	30523636	4.56214	3695	6585846	0.642	48924	1782.37	2990	1245	0.817014	233563	259125279	0.54614	491745	1109.44	2243	1132	0.566734	433849	539.24	0.289884	20531519	0.672643	SRR12529253
		MEGAHIT									233597	258800442	0.5462	491745	1107.89	2233	1131	0.566099
		Minimus2									233563	259125282	0.54613	491745	1109.44	2243	1132	0.566734
	Jejunum-1	IDBA-UD	150	140146270	21.0219	0.0963266	0.0684678	0.0184676	98060152	14.6586	21715	31719137	0.49253	48924	1460.7	3261	1168	0.681658	696298	858734394	0.48416	454403	1233.29	2506	1159	0.63264	1423935	543.17	0.350361	64920039	0.662043	SRR12529175
		MEGAHIT									696686	856083292	0.4844	454403	1228.79	2484	1158	0.631305
		Minimus2									696298	858734092	0.48415	454403	1233.29	2506	1159	0.63264
	Jejunum-2	IDBA-UD	150	280668100	42.1002	0.0314494	0.0553473	0.0164289	231439232	34.6094	30200	37040995	0.46263	49386	1226.52	1957	1109	0.613903	1998263	2179852434	0.45214	202117	1090.87	2025	1122	0.567332	3370154	581.67	0.25085	158201657	0.683556	SRR12529164
		MEGAHIT									1998648	2174608983	0.45217	202117	1088.04	2013	1121	0.56604
		Minimus2									1998263	2179852012	0.45213	202117	1090.87	2025	1122	0.567332
	Jejunum-3	IDBA-UD	150	138327206	20.7491	0.831264	0.0021389	0.00287573	2907156	0.433502	31	34900	0.43466	2950	1125.81	1420	1010	0.577135	17311	13848418	0.53208	34781	799.978	1399	1051	0.309516	20469	381.64	0.216425	1705133	0.58653	SRR12529153
		MEGAHIT									17310	13846399	0.53212	34781	799.908	1398	1051	0.309416
		Minimus2									17311	13848412	0.53208	34781	799.978	1399	1051	0.309516
	Jejunum-4	IDBA-UD	150	190473542	28.571	0.843678	0.00266664	0.00289993	6903826	1.02703	242	296147	0.34937	8492	1223.75	2157	1185	0.597734	61890	64451895	0.37339	83144	1041.39	1932	1104	0.531709	92448	471.73	0.299011	3978964	0.576342	SRR12529142
		MEGAHIT									61882	64403235	0.37342	50555	1040.74	1930	1104	0.531346
		Minimus2									61890	64451882	0.37339	83144	1041.39	1932	1104	0.531709
	Jejunum-5	IDBA-UD	150	135297224	20.2946	0.903108	0.00174076	0.00325111	3608350	0.539282	55	50815	0.41788	2015	923.909	1389	1041	0.362236	25806	23203596	0.38126	40997	899.155	1663	1081	0.424673	34117	451.37	0.229797	2118699	0.587166	SRR12529131
		MEGAHIT									25806	23203591	0.38126	40997	899.155	1663	1081	0.424673
		Minimus2									25806	23203591	0.38126	40997	899.155	1663	1081	0.424673
	Jejunum-6	IDBA-UD	150	181284818	27.1927	0.596222	0.014849	0.00472861	58205360	8.71403	4818	10663598	0.5279	162357	2213.28	14086	1360	0.798413	285092	313963272	0.47656	241723	1101.27	2247	1133	0.563352	558932	501.49	0.336467	39017276	0.670338	SRR12529120
		MEGAHIT									285284	312029927	0.47613	241689	1093.75	2210	1131	0.560201
		Minimus2									285092	313963230	0.47656	241723	1101.27	2247	1133	0.563352
	Ileum-1	IDBA-UD	150	147861192	22.1792	0.91342	0.000561134	0.00319444	2305008	0.344573	34	41186	0.39793	4768	1211.35	1579	1092	0.621983	18419	15645951	0.5057	29487	849.446	1365	1057	0.384428	16995	299.14	0.23707	1139785	0.494482	SRR12529242
		MEGAHIT									18418	15643725	0.50574	29487	849.372	1365	1057	0.38434
		Minimus2									18419	15645950	0.50569	29487	849.446	1365	1057	0.384428
	Ileum-2	IDBA-UD	150	131564604	19.7347	0.548154	0.021772	0.00853084	1327438	0.196498	62	51215	0.4822	1906	826.048	1659	1068	0.224934	351	260751	0.48009	2488	742.88	1407	1030	0.221905	465	420.82	0.174194	770717	0.580605	SRR12529231
		MEGAHIT									289	209535	0.4791	2488	725.035	1407	1030	0.221171
		Minimus2									351	260750	0.47971	2488	742.877	1407	1030	0.22191
	Ileum-3	IDBA-UD	150	150027152	22.5041	0.899426	0.00102204	0.00311673	5248422	0.785144	108	112039	0.43257	2853	1037.4	1500	1150	0.513419	39449	35216268	0.49329	46265	892.704	1584	1075	0.409833	54021	436.25	0.242554	3145634	0.599349	SRR12529220
		MEGAHIT									39447	35210432	0.49332	46265	892.601	1583	1075	0.409735
		Minimus2									39449	35216264	0.49329	46265	892.704	1584	1075	0.409833
	Ileum-4	IDBA-UD	150	135249880	20.2875	0.840024	0.00116331	0.00298201	3077010	0.459749	53	60267	0.38135	4854	1137.11	1497	1165	0.602535	22989	19732837	0.42455	41056	858.36	1495	1065	0.380485	27410	391.93	0.240241	1686086	0.547962	SRR12529209
		MEGAHIT									22987	19725980	0.42457	41056	858.136	1495	1065	0.380269
		Minimus2									22989	19732847	0.42455	41056	858.36	1495	1065	0.380484
	Ileum-5	IDBA-UD	150	178879874	26.832	0.661076	0.00262834	0.00353849	1829946	0.272556	29	29592	0.41171	2012	1020.41	1693	1050	0.487868	4822	3290055	0.47988	11241	682.301	1252	1033	0.134889	4098	309.63	0.175939	882864	0.482454	SRR12529198
		MEGAHIT									4814	3279270	0.48137	11241	681.194	1251	1033	0.132827
		Minimus2									4822	3290057	0.47988	11241	682.301	1252	1033	0.134889
	Ileum-6	IDBA-UD	150	156761702	23.5143	0.91869	0.000482669	0.00342935	2540252	0.379736	44	48188	0.39466	4851	1095.18	1703	1173	0.510729	21243	19049773	0.50536	18325	896.755	1435	1068	0.437138	20761	301.83	0.256683	1164612	0.458463	SRR12529187
		MEGAHIT									21242	19047568	0.50539	18325	896.694	1435	1068	0.437073
		Minimus2									21243	19049771	0.50536	18325	896.755	1435	1068	0.437138
	Cecum-1	IDBA-UD	150	136023792	20.4036	0.377735	0.0204945	0.00163008	67740696	10.1388	3567	3702753	0.49799	8787	1038.06	1509	1081	0.523396	548929	557929308	0.46111	132167	1016.4	1962	1112	0.517102	887880	562.18	0.21025	43902001	0.648089	SRR12529073
		MEGAHIT									548932	557731232	0.46108	132167	1016.03	1961	1112	0.516879
		Minimus2									548929	557929232	0.4611	132167	1016.4	1962	1112	0.517102
	Cecum-2	IDBA-UD	150	152165186	22.8248	0.0043986	0.0190583	0.00372917	139319840	20.8419	17273	18176403	0.43777	48846	1052.3	1583	1074	0.513346	1279836	1394579174	0.45256	328213	1089.65	2215	1129	0.555954	2160142	582.1	0.228194	89324580	0.641148	SRR12529062
		MEGAHIT									1279691	1393335827	0.45257	328213	1088.81	2211	1129	0.55551
		Minimus2									1279836	1394579071	0.45256	328213	1089.65	2215	1129	0.555953
	Cecum-3	IDBA-UD	150	148941986	22.3413	0.0815875	0.0166191	0.000663131	124569368	18.6489	17683	20862192	0.48528	59433	1179.79	1950	1103	0.578095	936445	1065514844	0.46976	202036	1137.83	2234	1140	0.59398	1624407	588.43	0.247905	85160929	0.683643	SRR12529051
		MEGAHIT									936033	1061308248	0.46933	202036	1133.84	2217	1139	0.592199
		Minimus2									936445	1065514676	0.46975	202036	1137.83	2234	1140	0.593981
	Cecum-4	IDBA-UD	150	180735968	27.1104	0.0189242	0.0264583	0.00382862	161245120	24.1416	19706	25697618	0.45793	63880	1304.05	2523	1130	0.622676	1243749	1406822402	0.47778	305975	1131.11	2252	1140	0.585762	2153747	588.31	0.244493	108311449	0.671719	SRR12529040
		MEGAHIT									1243807	1402697806	0.47785	305975	1127.75	2238	1139	0.584408
		Minimus2									1243749	1406822270	0.47778	305975	1131.11	2252	1140	0.585762
	Cecum-5	IDBA-UD	150	142837638	21.4256	0.0239283	0.0223773	0.000725257	127465782	19.0787	17213	22803330	0.48189	84049	1324.77	2411	1130	0.641782	897345	1060932978	0.46876	364824	1182.3	2418	1151	0.607222	1603354	592.88	0.260977	85497648	0.67075	SRR12529397
		MEGAHIT									897058	1056584848	0.46853	364824	1177.83	2397	1150	0.605455
		Minimus2									897345	1060932718	0.46875	364824	1182.3	2418	1151	0.607222
	Cecum-6	IDBA-UD	150	189183078	28.3775	0.141045	0.0140575	0.00105106	147864188	22.1307	16178	22733213	0.44224	89892	1405.19	3126	1162	0.66145	1187527	1318724044	0.47129	283320	1110.48	2209	1136	0.575527	2008548	591.1	0.232291	99540721	0.67319	SRR12529386
		MEGAHIT									1187333	1312587980	0.47152	283320	1105.49	2188	1134	0.573369
		Minimus2									1187527	1318723860	0.47128	283320	1110.48	2209	1136	0.575527
	Colon-1	IDBA-UD	150	187729432	28.1594	0.455745	0.00458467	0.00259303	92562334	13.8442	7133	8544430	0.42544	19031	1197.87	1982	1103	0.596203	824591	875864808	0.45782	257043	1062.18	2076	1122	0.544001	1386007	560.62	0.22856	60419355	0.652742	SRR12529375
		MEGAHIT									824566	875179412	0.45784	257043	1061.38	2072	1122	0.543583
		Minimus2									824591	875864657	0.45781	257043	1062.18	2076	1122	0.544001
	Colon-2	IDBA-UD	150	228321664	34.2482	0.0310627	0.0648291	0.0251505	174063106	21.9043	9314	9593457	0.37425	42458	1030	1600	1084	0.48248	1173746	1191877081	0.43762	325286	1015.45	2099	1118	0.508599	1909778	561.09	0.208073	95015120	0.545866	SRR12529364
		MEGAHIT									1173684	1191185988	0.43769	284292	1014.91	2096	1118	0.508286
		Minimus2									1173746	1191876889	0.43763	325286	1015.45	2099	1118	0.508599
	Colon-3	IDBA-UD	150	135436960	20.3155	0.106562	0.0197051	0.000761757	106237358	15.8731	15514	16693448	0.4563	73124	1076.02	1663	1079	0.528108	902045	1045317943	0.46933	360071	1158.83	2267	1141	0.600803	1613543	580.47	0.264155	69557199	0.654734	SRR12529353
		MEGAHIT									901892	1043179140	0.46934	360071	1156.66	2259	1141	0.599834
		Minimus2									902045	1045317888	0.46933	360071	1158.83	2267	1141	0.600803
	Colon-4	IDBA-UD	150	203877530	30.5816	0.0402922	0.0198512	0.000469968	177549720	26.5594	25541	35138050	0.44696	96247	1375.75	2929	1142	0.645171	1473333	1663393865	0.47565	534624	1129	2271	1140	0.584315	2561537	583.48	0.248733	115775547	0.652074	SRR12529342
		MEGAHIT									1473215	1656874850	0.47583	533039	1124.67	2252	1138	0.582517
		Minimus2									1473333	1663393666	0.47565	534624	1129	2271	1140	0.584315
	Colon-5	IDBA-UD	150	152173638	22.826	0.010359	0.0285679	0.00259299	133697632	19.992	21258	32247635	0.45982	72023	1516.96	3309	1178	0.706654	985172	1184347372	0.46161	389066	1202.17	2477	1155	0.616455	1793454	593.26	0.276548	88584127	0.662571	SRR12529331
		MEGAHIT									984878	1177945879	0.46142	389066	1196.03	2451	1153	0.614175
		Minimus2									985172	1184347243	0.4616	389066	1202.17	2477	1155	0.616455
	Colon-6	IDBA-UD	150	136624864	20.4937	0.220282	0.101467	0.0316405	75014258	11.2004	6922	7593724	0.44804	13534	1097.04	1578	1082	0.573183	692769	711515772	0.4688	175403	1027.06	1988	1114	0.524701	1124899	569.42	0.207339	49382805	0.658312	SRR12529320
		MEGAHIT									692672	710767487	0.46881	175403	1026.12	1984	1114	0.524151
		Minimus2									692769	711515769	0.46879	175403	1027.06	1988	1114	0.524701
	Rectum-1	IDBA-UD	150	135258730	20.2888	0.040245	0.117597	0.0336409	95922696	14.3358	8088	11633001	0.45579	42478	1438.3	2833	1154	0.686788	885959	927308886	0.47373	147249	1046.67	2083	1121	0.53488	1462932	569.24	0.221561	61587342	0.642052	SRR12529092
		MEGAHIT									885992	926248476	0.47377	147249	1045.44	2079	1121	0.534325
		Minimus2									885959	927308822	0.47373	147249	1046.67	2083	1121	0.53488
	Rectum-2	IDBA-UD	150	137694684	20.6542	0.345578	0.0682817	0.0204918	64562906	9.64748	1348	5226102	0.57905	116795	3876.93	28452	2698	0.884298	556338	556120865	0.46058	453896	999.61	1991	1112	0.499662	884889	565.86	0.200179	40637346	0.629423	SRR12529091
		MEGAHIT									556342	555790974	0.46047	453896	999.01	1988	1112	0.499336
		Minimus2									556338	556120847	0.46058	453896	999.61	1991	1112	0.499662
	Rectum-3	IDBA-UD	150	162792244	24.4188	0.107792	0.0295399	0.00738813	129408404	19.3412	25962	32691262	0.44013	73134	1259.2	2068	1119	0.632244	1068561	1292700868	0.45009	262121	1209.76	2493	1159	0.62356	1950116	594.45	0.277084	88405534	0.683151	SRR12529090
		MEGAHIT									1067891	1286489088	0.44981	234974	1204.7	2474	1158	0.621552
		Minimus2									1068561	1292700674	0.45008	262121	1209.76	2493	1159	0.623559
	Rectum-4	IDBA-UD	150	162083210	24.3125	0.140813	0.0892452	0.0284302	106376154	15.9089	10419	17250109	0.4229	59523	1655.64	3827	1208	0.743102	945836	1025698164	0.45708	503017	1084.44	2228	1130	0.552405	1599775	577.15	0.232093	69852050	0.656651	SRR12529089
		MEGAHIT									945848	1022350954	0.45721	319448	1080.88	2210	1129	0.550812
		Minimus2									945836	1025697992	0.45708	503017	1084.44	2228	1130	0.552405
	Rectum-5	IDBA-UD	150	136194322	20.4291	0.0883672	0.0488956	0.0112665	104803758	15.6501	9436	13027254	0.48474	118931	1380.59	2411	1145	0.667161	915517	977529698	0.46667	237166	1067.74	2114	1123	0.544082	1508929	584.01	0.219715	66358368	0.633168	SRR12529088
		MEGAHIT									915546	975543262	0.46616	237166	1065.53	2105	1123	0.543124
		Minimus2									915517	977529535	0.46666	237166	1067.73	2114	1123	0.544082
	Rectum-6	IDBA-UD	150	133389422	20.0084	0.0421644	0.0430964	0.00982808	109101176	16.305	12209	13924687	0.44707	36510	1140.53	1795	1099	0.577008	961260	1055045762	0.46851	272699	1097.57	2161	1129	0.563132	1624687	586.05	0.228057	71360749	0.654079	SRR12529087
		MEGAHIT									961142	1053611404	0.46858	272699	1096.21	2154	1128	0.562467
		Minimus2									961260	1055045661	0.4685	272699	1097.57	2161	1129	0.563132
Water buffalo	Rumen-1	IDBA-UD	150	403617350	60.5426	0.00609006	0.00502269	0.00035057	379640640	56.6842	155527	320303462	0.49333	502407	2059.47	7634	1287	0.795525	1268298	2349800558	0.49863	781605	1852.72	6188	1330	0.776198	2974922	716.34	0.3968	290520005	0.76525	SRR12529214
		MEGAHIT									1268393	2324237138	0.49887	781607	1832.43	5960	1324	0.773712
		Minimus2									1268298	2349797641	0.49863	781607	1852.72	6188	1330	0.776198
	Rumen-2	IDBA-UD	150	340840290	51.126	0.00585997	0.0133629	0.00179574	317849034	47.4632	42450	56183768	0.48266	71257	1323.53	2644	1135	0.636523	3039391	3406787675	0.44782	345314	1120.88	2081	1128	0.586739	4887595	634.66	0.213301	215207844	0.677076	SRR12529213
		MEGAHIT									3039462	3405386083	0.4478	345313	1120.39	2079	1128	0.586557
		Minimus2									3039391	3406786848	0.44781	345313	1120.88	2081	1128	0.586739
	Rumen-3	IDBA-UD	150	344635726	51.6954	0.00724204	0.00634284	0.00151384	320918684	47.9351	118789	197076836	0.4952	233210	1659.05	3919	1207	0.733656	1998533	2943756798	0.4785	566730	1472.96	3648	1223	0.70459	3874548	694.6	0.318866	235086523	0.732542	SRR12529212
		MEGAHIT									1998570	2930568209	0.47837	566719	1466.33	3603	1221	0.703244
		Minimus2									1998533	2943753871	0.47849	566730	1472.96	3648	1223	0.70459
	Rumen-4	IDBA-UD	150	349655576	52.4483	0.026234	0.00605501	0.000625175	318547254	47.5861	105535	168576330	0.51007	308228	1597.35	3354	1196	0.728989	2062492	2884748973	0.52027	517385	1398.67	3182	1203	0.687231	3935412	670	0.2912	229218295	0.719574	SRR12529211
		MEGAHIT									2062648	2875434587	0.52031	517385	1394.05	3157	1202	0.686196
		Minimus2									2062492	2884747199	0.52026	517385	1398.67	3182	1203	0.687231
	Rumen-5	IDBA-UD	150	370209190	55.5314	0.0149643	0.00551847	0.000621179	348117592	51.994	125170	197470300	0.50481	170892	1577.62	3416	1192	0.721922	2658042	3528353254	0.5114	614434	1327.43	2947	1183	0.662797	4888318	662.71	0.273991	247637847	0.711363	SRR12529210
		MEGAHIT									2658181	3516538553	0.51144	614434	1322.91	2923	1182	0.661631
		Minimus2									2658042	3528353254	0.5114	614434	1327.43	2947	1183	0.662797
	Reticulum-1	IDBA-UD	150	137252340	20.5879	0.0129657	0.00574472	0.000662488	126304056	18.8052	57733	102551253	0.48945	233951	1776.3	4263	1227	0.761218	784378	1198013141	0.50103	925972	1527.34	4981	1247	0.704808	1629452	666.22	0.334012	92491555	0.732293	SRR12529219
		MEGAHIT									784506	1191055479	0.50113	925972	1518.22	4866	1245	0.703047
		Minimus2									784378	1198012365	0.50103	925972	1527.34	4981	1247	0.704808
	Reticulum-2	IDBA-UD	150	144540658	21.6811	0.00585953	0.0109811	0.0013703	135136948	20.1754	7985	8301129	0.5092	45247	1039.59	1560	1065	0.496982	1449754	1457068086	0.46402	163109	1005.05	1850	1102	0.508188	2226934	598.62	0.173429	88165055	0.652413	SRR12529218
		MEGAHIT									1449756	1457068187	0.46401	163109	1005.04	1850	1102	0.508189
		Minimus2									1449754	1457067956	0.46401	163109	1005.04	1850	1102	0.508188
	Reticulum-3	IDBA-UD	150	137399644	20.6099	0.00591472	0.00687245	0.000861996	129239878	19.3045	37479	52393413	0.5015	194070	1397.94	2681	1154	0.661809	1110950	1501180357	0.48904	538809	1351.26	3389	1196	0.661982	2072893	663.07	0.284363	93253663	0.721555	SRR12529217
		MEGAHIT									1110975	1498513327	0.48902	538809	1348.83	3372	1195	0.661377
		Minimus2									1110950	1501179701	0.48904	538809	1351.26	3389	1196	0.661982
	Reticulum-4	IDBA-UD	150	148170672	22.2256	0.0275941	0.00618581	0.000984351	129123026	19.247	35485	46749611	0.52557	233160	1317.45	2146	1133	0.662915	1073992	1336674879	0.51974	479927	1244.59	2738	1168	0.630302	1912765	639.37	0.252918	93175890	0.721606	SRR12529216
		MEGAHIT									1073998	1335640698	0.51971	376596	1243.62	2733	1168	0.630014
		Minimus2									1073992	1336674556	0.51973	479927	1244.59	2738	1168	0.630301
	Reticulum-5	IDBA-UD	150	146909474	22.0364	0.00841313	0.00534589	0.000643757	139182156	20.7905	27345	33138647	0.53312	60648	1211.87	2167	1111	0.583498	1391564	1648886880	0.51622	464755	1184.92	2586	1153	0.601943	2386965	636.06	0.232684	97156094	0.69805	SRR12529215
		MEGAHIT									1391588	1648225623	0.51622	464755	1184.42	2584	1153	0.601778
		Minimus2									1391564	1648886677	0.51621	464755	1184.92	2586	1153	0.601943
	Omasum-1	IDBA-UD	150	145977702	21.8967	0.0316495	0.0698142	0.0208078	123137980	18.4163	48186	102684395	0.49219	291522	2131	5565	1301	0.821333	641258	1003775519	0.50838	1038195	1565.32	4873	1259	0.717519	1334778	684.32	0.337999	94906147	0.77073	SRR12529230
		MEGAHIT									641445	993076693	0.50855	1038195	1548.19	4690	1254	0.714424
		Minimus2									641258	1003775021	0.50838	1038195	1565.32	4873	1259	0.717519
	Omasum-2	IDBA-UD	150	136319866	20.448	0.00978364	0.0237203	0.00644605	123860406	18.5055	13058	16757529	0.54273	57263	1283.32	2215	1132	0.639667	1254046	1352879857	0.50299	159262	1078.81	2101	1126	0.558779	2034477	609.99	0.192935	85135854	0.687353	SRR12529229
		MEGAHIT									1254046	1352740128	0.50299	159262	1078.7	2101	1126	0.558733
		Minimus2									1254046	1352879715	0.50298	159262	1078.81	2101	1126	0.558779
	Omasum-3	IDBA-UD	150	142245260	21.3368	0.00927603	0.00613843	0.000838763	130415578	19.459	43333	67547265	0.51666	149349	1558.8	3335	1180	0.71195	862330	1254524063	0.511	539208	1454.81	4086	1223	0.688575	1678850	683.32	0.307617	95442583	0.731834	SRR12529228
		MEGAHIT									862346	1251225824	0.51088	539208	1450.96	4051	1222	0.687745
		Minimus2									862330	1254523188	0.51099	539208	1454.81	4086	1223	0.688574
	Omasum-4	IDBA-UD	150	166420624	24.9631	0.0109004	0.00498181	0.000551747	156802160	23.4174	37557	53993392	0.5379	108970	1437.64	2600	1155	0.692366	1433968	1763480394	0.52588	499566	1229.79	2556	1159	0.627176	2534539	637.73	0.244328	109795432	0.700216	SRR12529227
		MEGAHIT									1434006	1760698227	0.52584	499566	1227.82	2546	1159	0.626566
		Minimus2									1433968	1763479948	0.52587	499566	1229.79	2556	1159	0.627176
	Omasum-5	IDBA-UD	150	171992736	25.7989	0.0150747	0.0050525	0.000593141	161372960	24.0975	55813	77124315	0.52453	105433	1381.83	2526	1139	0.669435	1383383	1718442286	0.51552	514392	1242.2	2826	1163	0.623455	2452817	641.82	0.250343	114540881	0.70979	SRR12529226
		MEGAHIT									1383460	1714589716	0.51543	514392	1239.35	2808	1162	0.622571
		Minimus2									1383383	1718441744	0.51552	514392	1242.2	2826	1163	0.623455
	Abomasum-1	IDBA-UD	150	145660682	21.8491	0.0750158	0.11768	0.0353502	97406260	14.5345	38598	51726692	0.4627	236172	1340.14	2256	1123	0.646397	762825	1051475449	0.4982	777466	1378.4	3702	1206	0.667749	1519654	618.43	0.306198	66686126	0.684618	SRR12529263
		MEGAHIT									762872	1049063738	0.49826	777466	1375.15	3676	1205	0.666974
		Minimus2									762825	1051475261	0.49819	777466	1378.4	3702	1206	0.667749
	Abomasum-2	IDBA-UD	150	134268338	20.1403	0.0288887	0.0270937	0.00856911	117593854	17.5554	2427	3073555	0.4666	45771	1266.4	2382	1156	0.608476	1279683	1257618222	0.49361	166125	982.758	1814	1098	0.492499	2007560	569.44	0.1737	72110343	0.613215	SRR12529262
		MEGAHIT									1279685	1257565655	0.49361	166126	982.715	1814	1098	0.492478
		Minimus2									1279683	1257618105	0.4936	166126	982.758	1814	1098	0.492499
	Abomasum-3	IDBA-UD	150	141088146	21.1632	0.813581	0.00101128	0.000933473	18690968	2.79195	90	113088	0.51576	37288	1256.53	37288	1170	0.514617	171192	165460659	0.5111	146917	966.521	1859	1099	0.470933	262627	573.25	0.16172	12957836	0.693267	SRR12529261
		MEGAHIT									171192	165435854	0.51109	146917	966.376	1858	1099	0.470854
		Minimus2									171192	165460659	0.5111	146917	966.521	1859	1099	0.470933
	Abomasum-4	IDBA-UD	150	142773820	21.4161	0.151503	0.00458922	0.000545618	111280492	16.6242	14686	21935773	0.51654	209805	1493.65	3663	1157	0.68088	1096786	1253516235	0.53042	662148	1142.9	2405	1145	0.587777	1826921	635.18	0.220497	78525149	0.705651	SRR12529260
		MEGAHIT									1096794	1252026097	0.5304	648236	1141.53	2399	1144	0.58728
		Minimus2									1096786	1253516083	0.53042	662148	1142.9	2405	1145	0.587777
	Abomasum-5	IDBA-UD	150	155209214	23.2814	0.161233	0.00429679	0.000615518	122735566	18.3212	21151	24239878	0.5125	67580	1146.04	1751	1091	0.56289	1219069	1401973149	0.51109	377596	1150.04	2541	1146	0.579404	2081972	614.54	0.227172	82276350	0.670355	SRR12529259
		MEGAHIT									1219083	1401392115	0.51109	307471	1149.55	2538	1146	0.579227
		Minimus2									1219069	1401972929	0.51108	377596	1150.04	2541	1146	0.579404
	Duodenum-1	IDBA-UD	150	130297384	19.5446	0.829059	0.000894093	0.00152981	459924	0.0682838									220	220568	0.42227	46768	1002.58	4312	1107	0.460361	413	431.32	0.438257	257723	0.56036	SRR12529247
		MEGAHIT									220	220568	0.42227	46768	1002.58	4312	1107	0.460361
		Minimus2									220	220568	0.42227	46768	1002.58	4312	1107	0.460361
	Duodenum-2	IDBA-UD	150	143534860	21.5302	0.845053	0.00215078	0.00165572	2339016	0.34878	36	40860	0.41209	2724	1135	1441	1145	0.629564	5818	5073115	0.43792	25797	871.969	1777	1086	0.397221	9476	425.98	0.285247	1129571	0.482926	SRR12529246
		MEGAHIT									5810	5060645	0.43795	25797	871.023	1777	1086	0.396212
		Minimus2									5818	5073113	0.43792	25797	871.969	1777	1086	0.397221
	Duodenum-3	IDBA-UD	150	158656692	23.7985	0.935385	7.32651e-05	0.00195593	255154	0.0373329	13	15069	0.41528	3869	1159.15	1231	1008	0.547614	1211	1116557	0.44768	8033	922.012	1628	1078	0.437568	975	290.85	0.351795	122054	0.478354	SRR12529245
		MEGAHIT									1200	1103393	0.44806	8033	919.494	1628	1078	0.436234
		Minimus2									1211	1116533	0.44769	8033	921.993	1628	1078	0.437556
	Duodenum-4	IDBA-UD	150	145204578	21.7807	0.713212	0.00574541	0.00249911	3975406	0.592911									32084	24912765	0.56631	26268	776.486	1392	1053	0.286405	44521	506.06	0.104692	2492644	0.627016	SRR12529244
		MEGAHIT									32075	24910741	0.56631	26268	776.64	1392	1053	0.286428
		Minimus2									32084	24912765	0.56631	26268	776.486	1392	1053	0.286405
	Duodenum-5	IDBA-UD	150	158112186	23.7168	0.9482	0.000153448	0.000633348	970706	0.144153	16	19485	0.42827	3552	1217.81	1670	1020	0.698897	1908	1689830	0.42305	4581	885.655	1462	1059	0.425026	1493	351.2	0.275285	517926	0.533556	SRR12529243
		MEGAHIT									1900	1677682	0.4232	4581	882.991	1462	1060	0.42146
		Minimus2									1908	1689832	0.42305	4581	885.656	1462	1059	0.425026
	Jejunum-1	IDBA-UD	150	138258958	20.7388	0.936646	0.000170723	0.00102033	1018188	0.151621	242	266962	0.43181	4057	1103.15	1599	1087	0.601779	3856	4012843	0.41621	159874	1040.68	2033	1132	0.521928	4674	405.24	0.380188	526436	0.517032	SRR12529236
		MEGAHIT									3695	3810591	0.41602	159874	1031.28	2088	1130	0.511387
		Minimus2									3856	4012837	0.4162	159874	1040.67	2033	1132	0.521932
	Jejunum-2	IDBA-UD	150	140281146	21.0422	0.643373	0.0189719	0.00582422	26118370	3.90029	1073	1279635	0.42883	26718	1192.58	1971	1112	0.593969	193765	191283370	0.49046	65679	987.193	1990	1108	0.487653	317530	540.09	0.233609	15311726	0.586244	SRR12529235
		MEGAHIT									193546	190806391	0.49066	65679	985.845	1984	1107	0.486924
		Minimus2									193765	191283355	0.49045	65679	987.193	1990	1108	0.487648
	Jejunum-3	IDBA-UD	150	146309640	21.9464	0.925269	0.000145718	0.00178747	663896	0.0986113	15	18282	0.40783	3899	1218.8	1924	1244	0.547697	2214	1799083	0.44565	4985	812.594	1381	1056	0.329855	2039	384.58	0.182442	403957	0.608464	SRR12529234
		MEGAHIT									2204	1788485	0.44589	4959	811.472	1381	1056	0.32931
		Minimus2									2214	1799083	0.44565	4985	812.594	1381	1056	0.329855
	Jejunum-4	IDBA-UD	150	140232688	21.0349	0.915606	0.000125506	0.000665808	309232	0.0456667	5	8255	0.40872	1681	1651	1665	1593	1	1016	840959	0.4392	4435	827.716	1414	1053	0.354857	717	284.33	0.297071	174645	0.56477	SRR12529233
		MEGAHIT									1014	836530	0.43929	4435	824.98	1402	1050	0.350741
		Minimus2									1016	840956	0.43919	4435	827.713	1414	1053	0.354858
	Jejunum-5	IDBA-UD	150	159731584	23.9597	0.765269	0.00128089	0.000724215	28928528	4.31803	1798	9274539	0.49454	223917	5158.25	20747	2595	0.944179	255092	267618572	0.52602	542087	1049.11	2024	1114	0.533035	416925	578.99	0.213669	19145188	0.66181	SRR12529232
		MEGAHIT									254977	265199670	0.52627	338015	1040.09	1992	1112	0.528881
		Minimus2									255092	267618562	0.52601	542087	1049.11	2024	1114	0.533035
	Ileum-1	IDBA-UD	150	140786260	21.1179	0.927198	0.000156663	0.000872699	1260746	0.187737	350	437049	0.40459	10922	1248.71	2097	1131	0.623569	4336	4846920	0.39394	423926	1117.83	2439	1137	0.556391	6100	429.72	0.444918	643369	0.510308	SRR12529241
		MEGAHIT									4196	4674346	0.39401	418008	1114	2552	1138	0.551573
		Minimus2									4336	4846934	0.39394	423926	1117.84	2439	1137	0.55639
	Ileum-2	IDBA-UD	150	142919300	21.4379	0.937719	0.000291045	0.00102181	1021592	0.152088	33	30407	0.42332	3167	921.424	1118	1044	0.456375	2927	2464000	0.41481	5556	841.818	1485	1070	0.379507	2837	391.52	0.23264	320276	0.313507	SRR12529240
		MEGAHIT									2910	2443400	0.41474	5556	839.656	1484	1070	0.376518
		Minimus2									2927	2463997	0.41481	5556	841.817	1485	1070	0.379505
	Ileum-3	IDBA-UD	150	140381326	21.0572	0.847412	0.000727932	0.000531652	12126442	1.80993	72	101832	0.4991	37304	1414.33	37304	1123	0.601206	107765	100751058	0.50367	90392	934.914	1771	1092	0.453159	163681	558.43	0.157159	8465995	0.698143	SRR12529239
		MEGAHIT									107753	100695965	0.50365	90392	934.507	1770	1092	0.452897
		Minimus2									107765	100751059	0.50367	90392	934.914	1771	1092	0.453159
	Ileum-4	IDBA-UD	150	142945158	21.4418	0.925401	0.000122355	0.000729762	767620	0.114082	14	16303	0.41421	3978	1164.5	1489	1248	0.488683	2287	2077147	0.42771	13803	908.241	1690	1105	0.42374	2526	381.15	0.317894	415420	0.541179	SRR12529238
		MEGAHIT									2278	2065007	0.4278	13803	906.5	1687	1104	0.423219
		Minimus2									2287	2077145	0.42771	13803	908.24	1690	1105	0.42374
	Ileum-5	IDBA-UD	150	148983424	22.3475	0.898607	0.000477543	0.00069691	7979098	1.19074	2016	2537980	0.51768	24874	1258.92	1795	1109	0.670645	50623	48624838	0.51992	208786	960.529	2350	1102	0.440056	77076	573.01	0.21327	4943560	0.619564	SRR12529237
		MEGAHIT									50589	48465095	0.51995	208786	958.016	2322	1102	0.438511
		Minimus2									50623	48624836	0.51992	208786	960.529	2350	1102	0.440056
	Cecum-1	IDBA-UD	150	136447962	20.4672	0.0241419	0.0416501	0.0140105	116228166	17.3478	30095	42113158	0.43781	88676	1399.34	2645	1146	0.666491	1060808	1462641680	0.45227	356035	1378.8	3206	1196	0.675143	2116084	619.21	0.308423	77778604	0.669189	SRR12529258
		MEGAHIT									1060822	1461913763	0.45229	356035	1378.1	3202	1195	0.674979
		Minimus2									1060808	1462641499	0.45227	356035	1378.8	3206	1196	0.675143
	Cecum-2	IDBA-UD	150	133275012	19.9913	0.0639796	0.00828566	0.00200188	114744496	17.0836	8619	12856209	0.42027	248666	1491.61	6464	1195	0.644971	1353022	1379709854	0.44035	407048	1019.72	2053	1116	0.514694	2248103	547.09	0.211496	64649491	0.563421	SRR12529257
		MEGAHIT									1353047	1379235967	0.44037	407048	1019.36	2051	1116	0.514522
		Minimus2									1353022	1379709684	0.44035	407048	1019.72	2053	1116	0.514694
	Cecum-3	IDBA-UD	150	133409512	20.0114	0.107206	0.0060791	0.000938899	109908676	16.4009	20131	25827411	0.50808	102032	1282.97	3115	1113	0.587585	908326	1152636086	0.48958	378864	1268.97	3002	1179	0.631583	1630737	643.24	0.263982	75352381	0.685591	SRR12529256
		MEGAHIT									908324	1150640075	0.48947	378864	1266.77	2987	1178	0.630935
		Minimus2									908326	1152635640	0.48957	378864	1268.97	3002	1179	0.631583
	Cecum-4	IDBA-UD	150	147904186	22.1856	0.0254003	0.00657996	0.000909859	134875400	20.1397	50042	79835328	0.49527	223615	1595.37	3240	1191	0.73335	876599	1267607769	0.48251	675441	1446.05	3802	1224	0.692206	1774188	645.09	0.326098	92981255	0.689386	SRR12529255
		MEGAHIT									876728	1263893946	0.48261	675441	1441.6	3768	1223	0.691266
		Minimus2									876599	1267607576	0.48251	675441	1446.05	3802	1224	0.692206
	Cecum-5	IDBA-UD	150	154410266	23.1615	0.0764439	0.00565683	0.000580389	135756176	20.272	32410	47732828	0.46354	253511	1472.78	3079	1151	0.684915	1241410	1478340314	0.47169	343750	1190.86	2575	1150	0.600446	2192551	610.01	0.256874	86879007	0.639964	SRR12529254
		MEGAHIT									1241441	1475093351	0.47169	343750	1188.21	2562	1150	0.599542
		Minimus2									1241410	1478340104	0.47169	343750	1190.86	2575	1150	0.600446
	Colon-1	IDBA-UD	150	147864166	22.1796	0.13689	0.00576952	0.00150128	118567060	17.6751	38998	56358119	0.42965	110128	1445.15	3455	1155	0.666226	987348	1331612499	0.44706	416372	1348.68	3330	1196	0.66248	1942008	612.74	0.302382	79096987	0.667108	SRR12529252
		MEGAHIT									987519	1329388005	0.44707	416373	1346.19	3312	1195	0.661869
		Minimus2									987348	1331612272	0.44706	416373	1348.68	3330	1196	0.66248
	Colon-2	IDBA-UD	150	132018824	19.8028	0.454762	0.00303598	0.000723942	63758622	9.51455	6445	7226633	0.38339	28914	1121.28	1623	1080	0.570625	704678	717113512	0.43198	315266	1017.65	2116	1118	0.507592	1200013	531.31	0.234757	35987940	0.56444	SRR12529251
		MEGAHIT									704691	717050758	0.43198	315266	1017.54	2115	1118	0.507543
		Minimus2									704678	717113478	0.43198	315266	1017.65	2116	1118	0.507592
	Colon-3	IDBA-UD	150	144614374	21.6922	0.643249	0.00206978	0.000700871	41685360	6.22427	7191	12387348	0.45427	88846	1722.62	3278	1237	0.768294	332662	387670016	0.47016	255361	1165.36	3140	1158	0.573421	581930	596.29	0.258921	25541514	0.612721	SRR12529250
		MEGAHIT									332675	387379206	0.47018	255361	1164.44	3132	1158	0.573097
		Minimus2									332662	387669986	0.47016	255361	1165.36	3140	1158	0.573421
	Colon-4	IDBA-UD	150	152209636	22.8314	0.812196	0.00170508	0.00135237	18076968	2.69586	719	3260181	0.48458	203211	4534.33	25249	4085	0.905631	129331	161713572	0.47531	293327	1250.39	3172	1180	0.620172	242424	590.06	0.300119	12085483	0.668557	SRR12529249
		MEGAHIT									129321	160960699	0.47547	293327	1244.66	3131	1179	0.618396
		Minimus2									129331	161713563	0.47531	293327	1250.39	3172	1180	0.620172
	Colon-5	IDBA-UD	150	150730626	22.6096	0.336054	0.00386566	0.000651148	93497330	13.9614	16726	24432304	0.46869	253515	1460.74	3782	1153	0.659332	886325	993267096	0.45906	432547	1120.66	2520	1140	0.562507	1527999	585.09	0.24372	58245529	0.622965	SRR12529248
		MEGAHIT									886315	990869512	0.45901	371681	1117.97	2505	1139	0.56144
		Minimus2									886325	993266903	0.45905	432547	1120.66	2520	1140	0.562507
	Rectum-1	IDBA-UD	150	141233964	21.1851	0.0374356	0.0526332	0.0182568	118011686	17.6309	30525	46795241	0.44706	97004	1533.01	3199	1181	0.708181	1076103	1422899240	0.46056	372515	1322.27	3114	1191	0.657269	2085645	611.24	0.293044	79610183	0.674596	SRR12529225
		MEGAHIT									1076134	1421548474	0.46056	372515	1320.98	3106	1191	0.656936
		Minimus2									1076103	1422898867	0.46056	372515	1322.27	3114	1191	0.657269
	Rectum-2	IDBA-UD	150	158109304	23.7164	0.406793	0.00348725	0.000402266	86452246	12.9191	7395	11631128	0.42162	192439	1572.84	5117	1203	0.690126	916384	940960356	0.44076	361143	1026.82	2150	1119	0.51498	1526882	551.02	0.222005	50303351	0.581863	SRR12529224
		MEGAHIT									916402	940669740	0.44078	361143	1026.48	2148	1119	0.514827
		Minimus2									916384	940960271	0.44076	361143	1026.82	2150	1119	0.51498
	Rectum-3	IDBA-UD	150	141605740	21.2409	0.497285	0.00323639	0.00053375	61403110	9.16835	10532	18745911	0.46141	93347	1779.9	4578	1238	0.759555	527289	611576006	0.47552	303694	1159.85	2892	1154	0.576165	923274	593.9	0.252718	37632611	0.612878	SRR12529223
		MEGAHIT									527305	610780107	0.47556	303694	1158.31	2880	1154	0.575609
		Minimus2									527289	611575910	0.47552	303694	1159.85	2892	1154	0.576165
	Rectum-4	IDBA-UD	150	158768276	23.8152	0.647391	0.00196462	0.000712132	48482270	7.23716	14137	22146135	0.48018	186587	1566.54	2979	1165	0.721621	318480	415246689	0.47133	600954	1303.84	3243	1186	0.642694	601965	619.52	0.298677	34055620	0.702435	SRR12529222
		MEGAHIT									318537	413537971	0.47129	600954	1298.24	3205	1184	0.641194
		Minimus2									318480	415246647	0.47133	600954	1303.84	3243	1186	0.642694
	Rectum-5	IDBA-UD	150	144958432	21.7438	0.33296	0.00408713	0.000668992	90194982	13.4682	14575	22882573	0.47689	253724	1569.99	3910	1181	0.696383	833263	948587546	0.46299	424288	1138.4	2581	1143	0.570462	1444777	592.85	0.246824	56734562	0.629021	SRR12529221
		MEGAHIT									833248	946464130	0.46293	424288	1135.87	2565	1142	0.569493
		Minimus2									833263	948587424	0.46298	424288	1138.4	2581	1143	0.570462
Yak	Rumen-1	IDBA-UD	150	334981814	50.2473	0.00192004	0.0112846	0.00211448	306676694	45.6797	64786	85673349	0.4552	84783	1322.41	2323	1126	0.64951	2525349	3217522442	0.44071	445669	1274.09	2455	1162	0.656367	4386617	665.3	0.271147	220622183	0.719397	SRR12529103
		MEGAHIT									2525415	3216605394	0.4407	422025	1273.69	2454	1162	0.656265
		Minimus2									2525349	3217520414	0.44071	445669	1274.09	2455	1162	0.656367
	Rumen-2	IDBA-UD	150	347691536	52.1537	0.00884004	0.0116017	0.00205939	319653980	47.7006	139297	203104245	0.46393	174914	1458.07	2958	1158	0.686146	2089559	3022521145	0.42645	668419	1446.49	2976	1204	0.712689	3808198	717.71	0.318369	241058782	0.754124	SRR12529102
		MEGAHIT									2090088	3008244632	0.42608	668419	1439.29	2943	1202	0.711237
		Minimus2									2089559	3022516716	0.42645	668419	1446.49	2976	1204	0.712688
	Rumen-3	IDBA-UD	150	368587334	55.2881	0.0033472	0.00826826	0.00122088	343244690	51.2291	70243	83969585	0.48765	84357	1195.42	1987	1106	0.589586	2984609	3490379556	0.4581	379581	1169.46	2265	1143	0.610598	4952258	642.59	0.233145	248399821	0.723681	SRR12529101
		MEGAHIT									2984897	3486604494	0.45803	379581	1168.08	2260	1143	0.610148
		Minimus2									2984609	3490378548	0.45808	379581	1169.46	2265	1143	0.610598
	Rumen-4	IDBA-UD	150	374380270	56.157	0.00214143	0.0129643	0.00277073	338213866	50.3451	85940	119876466	0.43728	271391	1394.89	2771	1137	0.653492	2326129	3231447683	0.42865	415750	1389.2	2879	1192	0.691794	4258908	684.62	0.315817	246153656	0.727805	SRR12529100
		MEGAHIT									2326397	3217576926	0.42836	406687	1383.07	2850	1191	0.690428
		Minimus2									2326129	3231444365	0.42865	415750	1389.19	2879	1192	0.691793
	Rumen-5	IDBA-UD	150	391503408	58.7255	0.00428377	0.0223719	0.00584932	347859492	51.7062	93929	128974358	0.4296	289130	1373.1	2510	1125	0.651425	2313732	3190218112	0.43062	475211	1378.82	2932	1193	0.687694	4200897	687.12	0.313386	256496933	0.737358	SRR12529099
		MEGAHIT									2314029	3178084531	0.43034	474970	1373.4	2905	1192	0.686468
		Minimus2									2313732	3190215338	0.43063	475211	1378.82	2932	1193	0.687694
	Reticulum-1	IDBA-UD	150	143887148	21.5831	0.00609649	0.00962586	0.00189607	132568572	19.7637	12882	12508357	0.46135	62527	970.995	1466	1058	0.415042	1421256	1538750331	0.43887	365944	1082.67	2052	1123	0.562338	2237099	626.19	0.212633	94164808	0.71031	SRR12529108
		MEGAHIT									1421274	1538546508	0.43887	365944	1082.51	2051	1123	0.562278
		Minimus2									1421256	1538750296	0.43887	365944	1082.67	2052	1123	0.562338
	Reticulum-2	IDBA-UD	150	134447508	20.1671	0.00682846	0.0146221	0.002887	123206900	18.3821	27004	25912531	0.46139	39068	959.581	1425	1055	0.422673	1121311	1434424584	0.40662	359221	1279.24	2482	1161	0.655494	1827610	710.81	0.271412	93167641	0.756189	SRR12529107
		MEGAHIT									1121313	1434343533	0.40662	359221	1279.16	2482	1161	0.655474
		Minimus2									1121311	1434423787	0.40662	359221	1279.24	2482	1161	0.655494
	Reticulum-3	IDBA-UD	150	140566414	21.085	0.00487902	0.00843625	0.00129571	130776290	19.5183	7506	11265296	0.50703	51059	1500.84	3936	1194	0.682468	1404782	1495953168	0.45922	279470	1064.9	2020	1119	0.549292	2244228	608.06	0.203036	92149590	0.704635	SRR12529106
		MEGAHIT									1404858	1494875140	0.45918	279469	1064.08	2018	1118	0.548952
		Minimus2									1404782	1495952992	0.45921	279469	1064.9	2020	1119	0.549292
	Reticulum-4	IDBA-UD	150	143880740	21.5821	0.177671	0.00944094	0.000657475	102779378	15.288	13548	19385081	0.47116	47122	1430.84	2672	1155	0.690216	943552	1107406014	0.47766	449936	1173.66	2525	1151	0.595817	1650625	605.14	0.251117	69195367	0.673242	SRR12529105
		MEGAHIT									943608	1106618483	0.47769	449937	1172.75	2519	1150	0.59551
		Minimus2									943552	1107405763	0.47766	449937	1173.66	2525	1151	0.595816
	Reticulum-5	IDBA-UD	150	145510314	21.8265	0.186718	0.00837392	0.00307791	103535900	15.4143	11288	19356807	0.46696	111757	1714.81	5236	1220	0.73263	973087	1138542908	0.47083	387680	1170.03	2729	1158	0.59154	1707432	600.37	0.256543	69752055	0.673699	SRR12529104
		MEGAHIT									973153	1135716846	0.47083	387680	1167.05	2711	1157	0.590496
		Minimus2									973087	1138542631	0.47083	387680	1170.03	2729	1158	0.59154
	Omasum-1	IDBA-UD	150	143192470	21.4789	0.00245985	0.0129795	0.001909	129433644	19.2766	24931	25157384	0.49773	39978	1009.08	1467	1062	0.476608	1228909	1451675507	0.48113	422025	1181.27	2407	1150	0.608082	2144133	616.8	0.242334	91815448	0.709363	SRR12529119
		MEGAHIT									1228921	1451535866	0.48113	422025	1181.15	2407	1150	0.608042
		Minimus2									1228909	1451675256	0.48112	422025	1181.27	2407	1150	0.608082
	Omasum-2	IDBA-UD	150	145082852	21.7624	0.00400876	0.00863092	0.00060229	131732170	19.6376	46384	60904559	0.50978	73563	1313.05	2247	1133	0.649009	974888	1396104857	0.4761	657190	1432.07	3684	1222	0.689943	1900078	667.98	0.310645	97848819	0.742786	SRR12529118
		MEGAHIT									974973	1394630277	0.47607	657190	1430.43	3671	1222	0.689591
		Minimus2									974888	1396104221	0.4761	657190	1432.07	3684	1222	0.689942
	Omasum-3	IDBA-UD	150	217517422	32.6276	0.149786	0.00588136	0.000595198	174158882	26.0221	18677	24634640	0.52539	167915	1318.98	2596	1127	0.619478	1621378	1837832545	0.49509	279470	1133.5	2268	1139	0.584894	2725857	618.67	0.220973	122601481	0.703963	SRR12529117
		MEGAHIT									1621703	1835230612	0.49504	279470	1131.67	2261	1138	0.584259
		Minimus2									1621378	1837832290	0.49508	279470	1133.5	2268	1139	0.584894
	Omasum-4	IDBA-UD	150	141703000	21.2554	0.0237034	0.00652109	0.000646902	128591276	19.1766	28814	43567979	0.50425	299620	1512.04	2601	1167	0.719868	1071147	1379251661	0.48205	406585	1287.64	3023	1187	0.645305	1969356	637.63	0.276908	91380359	0.710626	SRR12529116
		MEGAHIT									1071138	1375429795	0.48191	406585	1284.08	3002	1186	0.644306
		Minimus2									1071147	1379251280	0.48204	406585	1287.64	3023	1187	0.645305
	Omasum-5	IDBA-UD	150	144733826	21.7101	0.0553723	0.00721382	0.00208551	125112082	18.6463	16824	29241333	0.49072	179798	1738.07	5264	1237	0.737066	1147167	1413455895	0.46495	474971	1232.13	2849	1170	0.622004	2079924	616.53	0.276169	87444328	0.698928	SRR12529115
		MEGAHIT									1147358	1409771841	0.46489	409667	1228.71	2827	1169	0.620987
		Minimus2									1147167	1413455638	0.46495	474971	1232.13	2849	1170	0.622004
	Abomasum-1	IDBA-UD	150	136819898	20.523	0.128052	0.00724954	0.000467476	106996742	15.9318	5433	6373913	0.41743	40350	1173.18	1902	1110	0.575639	1114681	1165188172	0.4781	422025	1045.31	2158	1122	0.529348	1838870	572.15	0.212259	70037740	0.654578	SRR12529152
		MEGAHIT									1114687	1164993800	0.47811	422025	1045.13	2158	1122	0.529267
		Minimus2									1114681	1165187929	0.4781	422025	1045.31	2158	1122	0.529348
	Abomasum-2	IDBA-UD	150	142984562	21.4477	0.317217	0.00522968	0.000507355	85308296	12.7129	13058	11981811	0.49645	39069	917.584	1352	1048	0.362722	780427	986355863	0.49053	719456	1263.87	3091	1180	0.63095	1403927	638.99	0.268505	61319054	0.718794	SRR12529151
		MEGAHIT									780432	986308471	0.49054	719435	1263.8	3090	1180	0.630931
		Minimus2									780427	986355515	0.49053	719435	1263.87	3091	1180	0.63095
	Abomasum-3	IDBA-UD	150	141019706	21.153	0.0482953	0.00940591	0.00051424	123836962	18.4815	6500	6574918	0.48081	37442	1011.53	1549	1072	0.469024	1268586	1359321111	0.49046	260101	1071.52	2063	1122	0.55207	2086470	588.9	0.204699	82521977	0.666376	SRR12529150
		MEGAHIT									1268585	1359277353	0.49045	260101	1071.49	2063	1122	0.552056
		Minimus2									1268586	1359320811	0.49045	260101	1071.52	2063	1122	0.552071
	Abomasum-4	IDBA-UD	150	146734350	22.0102	0.812686	0.00102433	0.000698759	15301172	2.27926	941	1674705	0.26932	28930	1779.71	4353	1216	0.771448	97897	95231022	0.48199	121249	972.768	2175	1107	0.462317	154878	552.61	0.191964	10155219	0.663689	SRR12529149
		MEGAHIT									97897	95208464	0.48204	121249	972.537	2173	1107	0.462173
		Minimus2									97897	95231016	0.48198	121249	972.767	2175	1107	0.462317
	Abomasum-5	IDBA-UD	150	130409652	19.5614	0.493765	0.00346872	0.000542475	54426400	8.10414	6729	9229269	0.43705	117201	1371.57	2815	1137	0.638288	529317	568621505	0.46406	474084	1074.26	2244	1126	0.540979	904300	566.41	0.240012	36240794	0.665868	SRR12529148
		MEGAHIT									529348	567892053	0.46426	474084	1072.81	2237	1126	0.540372
		Minimus2									529317	568621426	0.46406	474084	1074.25	2244	1126	0.540979
	Duodenum-1	IDBA-UD	150	141765004	21.2648	0.118251	0.219414	0.0426616	54339640	8.08414	10646	16065455	0.48025	104405	1509.06	2772	1163	0.706117	398562	501839389	0.49989	448800	1259.13	2843	1164	0.630161	782058	579.11	0.323401	33218137	0.611306	SRR12529136
		MEGAHIT									398597	500849632	0.50008	422029	1256.53	2829	1163	0.629407
		Minimus2									398562	501839342	0.49989	448800	1259.12	2843	1164	0.630161
	Duodenum-2	IDBA-UD	150	137832176	20.6748	0.871307	0.00078034	0.000580111	1048444	0.155369	32	34181	0.44179	4711	1068.16	1591	1021	0.591732	1135	1211611	0.41644	16379	1067.5	2862	1176	0.524475	2025	474.22	0.373333	591999	0.564645	SRR12529135
		MEGAHIT									1125	1198068	0.41634	16379	1064.95	2908	1181	0.522139
		Minimus2									1135	1211617	0.41644	16379	1067.5	2862	1176	0.524478
	Duodenum-3	IDBA-UD	150	142586486	21.388	0.340788	0.0250957	0.0205603	68471586	10.2192	12502	20136733	0.42053	91147	1610.68	3461	1189	0.729457	461157	558261610	0.46831	157081	1210.57	2807	1170	0.614109	910848	543.91	0.337901	39717257	0.580055	SRR12529134
		MEGAHIT									461250	556807175	0.46843	153872	1207.17	2787	1169	0.613039
		Minimus2									461157	558261484	0.46831	157081	1210.57	2807	1170	0.614108
	Duodenum-4	IDBA-UD	150	150294454	22.5442	0.90845	0.000153033	0.000611493	339466	0.0495179	15	14808	0.41815	1912	987.2	1095	1016	0.5	351	269005	0.42893	2851	766.396	1282	1051	0.26546	254	330.91	0.244094	88970	0.262088	SRR12529133
		MEGAHIT									343	261185	0.42976	2851	761.472	1330	1080	0.256515
		Minimus2									351	269003	0.42896	2851	766.39	1282	1051	0.265462
	Duodenum-5	IDBA-UD	150	203511702	30.5268	0.556946	0.00595244	0.00170575	235668	0.034087	2	2780	0.54892	1395	1390	1395	1385	1	314	263740	0.41541	5565	839.936	1489	1045	0.366209	373	475.45	0.209115	101233	0.429558	SRR12529132
		MEGAHIT									313	262355	0.41461	5565	838.195	1542	1045	0.362863
		Minimus2									314	263740	0.41539	5565	839.936	1489	1045	0.366209
	Jejunum-1	IDBA-UD	150	145277650	21.7916	0.897314	0.000315548	0.000617906	905714	0.134329	56	51993	0.4208	3344	928.446	1215	1061	0.423153	1654	1760330	0.41643	15467	1064.29	2671	1114	0.526274	3005	478.84	0.364725	393690	0.434674	SRR12529125
		MEGAHIT									1640	1745547	0.41664	15467	1064.36	2671	1116	0.524625
		Minimus2									1654	1760331	0.41644	15467	1064.29	2671	1114	0.526274
	Jejunum-2	IDBA-UD	150	133021104	19.9532	0.870019	0.000271551	0.000563474	985298	0.145849	67	91007	0.43186	10897	1358.31	3800	1100	0.661433	2785	3258585	0.41475	37607	1170.05	2972	1178	0.581376	5757	484.26	0.397603	451639	0.458378	SRR12529124
		MEGAHIT									2785	3258579	0.41475	37607	1170.05	2972	1178	0.581377
		Minimus2									2785	3258579	0.41475	37607	1170.05	2972	1178	0.581377
	Jejunum-3	IDBA-UD	150	140299022	21.0449	0.85687	0.00121136	0.00280438	1554660	0.231631	75	75205	0.42509	3233	1002.73	1496	1097	0.465328	5670	5406235	0.42057	37993	953.481	2193	1114	0.454774	10390	452.56	0.321463	863180	0.555221	SRR12529123
		MEGAHIT									5668	5401963	0.42057	37993	953.063	2195	1114	0.454224
		Minimus2									5670	5406238	0.42057	37993	953.481	2193	1114	0.454775
	Jejunum-4	IDBA-UD	150	133085386	19.9628	0.918883	7.91973e-05	0.000419445	123730	0.0181487	25	20951	0.40981	1910	838.04	1106	1005	0.350675	306	234118	0.39978	2768	765.092	1280	1062	0.285275	189	273.75	0.227513	57544	0.465077	SRR12529122
		MEGAHIT									304	231783	0.39968	2768	762.444	1346	1062	0.27807
		Minimus2									306	234120	0.39977	2768	765.098	1280	1062	0.285277
	Jejunum-5	IDBA-UD	150	157957954	23.6937	0.0650729	0.209882	0.0425158	60508396	8.98861	10216	18468987	0.45178	66056	1807.85	4668	1237	0.765098	376509	481785199	0.49778	285413	1279.61	3060	1173	0.634383	777944	557.39	0.363427	36579254	0.604532	SRR12529121
		MEGAHIT									376545	480101141	0.49798	274501	1275.02	3029	1172	0.633054
		Minimus2									376509	481785073	0.49777	285413	1279.61	3060	1173	0.634383
	Ileum-1	IDBA-UD	150	142933720	21.4401	0.938434	0.000106651	0.000675642	447092	0.0664574	44	42494	0.43596	4526	965.773	1197	1026	0.453499	1129	945037	0.43411	7293	837.057	1494	1064	0.367313	1095	473.89	0.200913	161334	0.360852	SRR12529130
		MEGAHIT									1113	925762	0.43451	7293	831.772	1494	1067	0.360803
		Minimus2									1129	945034	0.4341	7293	837.054	1494	1064	0.367314
	Ileum-2	IDBA-UD	150	147438094	22.1157	0.917505	0.000249501	0.000489643	1700996	0.253332	57	72342	0.41721	5917	1269.16	1911	1109	0.682273	3295	3137682	0.41182	34343	952.256	2714	1101	0.444556	5619	461.99	0.31963	945464	0.55583	SRR12529129
		MEGAHIT									3281	3119754	0.41177	34343	950.855	2745	1101	0.442906
		Minimus2									3295	3137680	0.41182	34343	952.255	2714	1101	0.444556
	Ileum-3	IDBA-UD	150	138932124	20.8398	0.923655	0.000110673	0.000490815	326840	0.0482389	29	23367	0.41186	1793	805.759	1080	1022	0.356871	567	434890	0.40254	4132	767.002	1356	1034	0.2941	546	375.14	0.230769	157683	0.482447	SRR12529128
		MEGAHIT									565	432096	0.4025	4132	764.772	1373	1034	0.288103
		Minimus2									567	434893	0.40255	4132	767.007	1356	1034	0.294098
	Ileum-4	IDBA-UD	150	144374184	21.6561	0.911263	0.000189951	0.000583041	816096	0.121127	29	31933	0.43691	4469	1101.14	1887	1073	0.540569	819	721760	0.40386	15245	881.27	1855	1070	0.386493	1126	410.09	0.34103	471700	0.577996	SRR12529127
		MEGAHIT									805	707548	0.40407	15245	878.942	1860	1068	0.384077
		Minimus2									819	721762	0.40385	15245	881.272	1855	1070	0.386489
	Ileum-5	IDBA-UD	150	169120972	25.3681	0.796058	0.00220469	0.00273312	618100	0.0905391	18	21473	0.45149	5829	1192.94	1911	1077	0.613887	851	752519	0.51855	25891	884.276	2088	1090	0.397663	1030	507.75	0.269903	184938	0.299204	SRR12529126
		MEGAHIT									844	739425	0.51946	25891	876.096	2088	1084	0.391174
		Minimus2									851	752518	0.51853	25891	884.275	2088	1090	0.397664
	Cecum-1	IDBA-UD	150	138632776	20.7949	0.141716	0.00683069	0.000417535	106275172	15.8192	8986	12585700	0.41609	116161	1400.59	2782	1144	0.662569	1101273	1207835533	0.44332	560317	1096.76	2438	1136	0.549789	1891860	573.51	0.240333	62858799	0.591472	SRR12529147
		MEGAHIT									1101348	1207109837	0.44329	560305	1096.03	2434	1136	0.54951
		Minimus2									1101273	1207835443	0.44331	560305	1096.76	2438	1136	0.549789
	Cecum-2	IDBA-UD	150	142747922	21.4122	0.194174	0.0061936	0.000393771	104911112	15.6541	16200	21932444	0.43089	87787	1353.85	2640	1136	0.641029	1091946	1235173216	0.45021	365846	1131.17	2596	1146	0.571104	1880751	591.66	0.241616	65143829	0.620943	SRR12529146
		MEGAHIT									1091997	1232983161	0.45018	365844	1129.11	2583	1145	0.570318
		Minimus2									1091946	1235172921	0.45021	365844	1131.17	2596	1146	0.571104
	Cecum-3	IDBA-UD	150	155375708	23.3064	0.120455	0.00605083	0.000474424	125426918	18.7082	17359	22389908	0.4208	154681	1289.82	2139	1117	0.630607	1312360	1440287560	0.44253	225837	1097.48	2326	1136	0.559954	2239979	577.41	0.225755	76313318	0.608429	SRR12529145
		MEGAHIT									1312369	1439290514	0.44251	210731	1096.71	2322	1135	0.559647
		Minimus2									1312360	1440287367	0.44253	225837	1097.48	2326	1136	0.559954
	Cecum-4	IDBA-UD	150	145894060	21.8841	0.410842	0.00371415	0.000891921	73215346	10.901	5924	6363975	0.41007	81670	1074.27	1659	1074	0.507692	756352	797192019	0.42835	375692	1054	2313	1130	0.529222	1276570	558.25	0.2316	42889008	0.585793	SRR12529144
		MEGAHIT									756360	797127437	0.42835	375692	1053.9	2312	1130	0.529182
		Minimus2									756352	797191873	0.42835	375692	1054	2313	1130	0.529222
	Cecum-5	IDBA-UD	150	139977296	20.9966	0.141817	0.0848645	0.0225004	95972436	14.3341	8331	10891718	0.45589	209679	1307.37	14528	1107	0.560262	781699	903241325	0.4724	355026	1155.48	2519	1143	0.580433	1327982	622.04	0.24114	58655885	0.611174	SRR12529143
		MEGAHIT									781713	902044918	0.4724	291269	1153.93	2510	1143	0.579869
		Minimus2									781699	903241200	0.47239	355026	1155.48	2519	1143	0.580433
	Colon-1	IDBA-UD	150	141618540	21.2428	0.91573	0.000304099	0.000469571	946732	0.140773	61	80037	0.42943	6862	1312.08	1850	1096	0.721991	2768	2884793	0.41155	16915	1042.19	2816	1132	0.51301	5001	483.99	0.341732	469478	0.495893	SRR12529141
		MEGAHIT									2764	2869354	0.41161	16915	1038.12	2789	1139	0.50994
		Minimus2									2768	2884792	0.41155	16915	1042.19	2816	1132	0.513011
	Colon-2	IDBA-UD	150	145061842	21.7593	0.345428	0.00469863	0.00047213	84942332	12.6734	13362	17925006	0.42871	92558	1341.49	2612	1135	0.637232	847761	967493330	0.44922	362363	1141.23	2677	1149	0.573506	1470778	592.96	0.246637	53001618	0.623972	SRR12529140
		MEGAHIT									847824	965693133	0.44918	362363	1139.03	2663	1149	0.572671
		Minimus2									847761	967493184	0.44922	362363	1141.23	2677	1149	0.573506
	Colon-3	IDBA-UD	150	145226606	21.784	0.137172	0.00562288	0.000470988	111895550	16.652	10867	13590128	0.41893	91594	1250.59	2163	1118	0.622231	1196773	1295420963	0.43793	359188	1082.43	2251	1131	0.551968	2031495	571.33	0.227234	67634672	0.604445	SRR12529139
		MEGAHIT									1196782	1295314042	0.43794	268049	1082.33	2250	1131	0.551928
		Minimus2									1196773	1295420694	0.43793	359188	1082.43	2251	1131	0.551968
	Colon-4	IDBA-UD	150	182414844	27.3622	0.215683	0.138296	0.0351601	87200764	12.9936	7767	10559739	0.48595	82082	1359.56	3211	1150	0.631321	906522	964680571	0.48653	375642	1064.16	2163	1121	0.535167	1449937	610.12	0.207507	55009804	0.630841	SRR12529138
		MEGAHIT									906556	963890820	0.48652	375642	1063.24	2159	1120	0.534763
		Minimus2									906522	964680500	0.48653	375642	1064.16	2163	1121	0.535167
	Colon-5	IDBA-UD	150	132534096	19.8801	0.0879074	0.192299	0.0467731	58217956	8.63458	1552	4159816	0.46269	67134	2680.29	9923	1940	0.837118	566860	597150521	0.48662	359755	1053.44	2203	1124	0.526595	897777	609.51	0.206713	35924662	0.617072	SRR12529137
		MEGAHIT									566856	596913024	0.48662	359755	1053.02	2201	1124	0.526405
		Minimus2									566860	597150470	0.48661	359755	1053.44	2203	1124	0.526595
	Rectum-1	IDBA-UD	150	146724704	22.0087	0.176914	0.00599257	0.000426867	109565792	16.3276	11729	18121549	0.42637	49260	1545.02	3851	1193	0.695308	1121274	1240425668	0.44164	312626	1106.26	2486	1140	0.557062	1958221	569.42	0.251024	65448982	0.597349	SRR12529114
		MEGAHIT									1121373	1239192898	0.44164	307417	1105.07	2480	1140	0.556592
		Minimus2									1121274	1240425544	0.44164	312626	1106.26	2486	1140	0.557062
	Rectum-2	IDBA-UD	150	135385200	20.3078	0.538055	0.00412537	0.000359788	51901444	7.74181	8701	14084389	0.42769	61272	1618.71	3718	1204	0.728566	438208	495445680	0.44918	199799	1130.62	2635	1154	0.56982	760058	586.36	0.24831	32720704	0.630439	SRR12529113
		MEGAHIT									438212	495094879	0.44919	199799	1129.81	2630	1153	0.569505
		Minimus2									438208	495445494	0.44918	199799	1130.62	2635	1154	0.56982
	Rectum-3	IDBA-UD	150	144966792	21.745	0.379918	0.00468176	0.000461664	75437354	11.2297	7485	8993794	0.42575	58948	1201.58	1874	1109	0.60578	699799	766565639	0.43787	270825	1095.41	2221	1128	0.553509	1201790	572.45	0.236398	45274848	0.600165	SRR12529112
		MEGAHIT									699806	766385881	0.43787	270825	1095.14	2219	1128	0.553401
		Minimus2									699799	766565559	0.43787	270825	1095.41	2221	1128	0.553509
	Rectum-4	IDBA-UD	150	140034070	21.0051	0.235363	0.00604233	0.00103805	95309232	14.1963	8936	14049456	0.42973	116783	1572.23	3332	1201	0.727495	994247	1049831915	0.43439	392886	1055.91	2312	1129	0.529305	1689490	555.94	0.233373	55407373	0.581343	SRR12529111
		MEGAHIT									994251	1049232214	0.4344	375652	1055.3	2309	1129	0.529032
		Minimus2									994247	1049831732	0.43439	392886	1055.91	2312	1129	0.529305
	Rectum-5	IDBA-UD	150	144044604	21.6067	0.188491	0.00519949	0.000397085	106254146	15.836	10769	15696614	0.4217	132815	1457.57	2875	1146	0.676831	1102477	1175990875	0.44115	306877	1066.68	2373	1132	0.535365	1877289	562.13	0.23289	60926176	0.5734	SRR12529110
		MEGAHIT									1102501	1175221310	0.44115	306877	1065.96	2370	1131	0.535053
		Minimus2									1102477	1175990503	0.44115	306877	1066.68	2373	1132	0.535365
Goat	Rumen-1	IDBA-UD	150	343827062	51.5741	0.00302521	0.0042984	0.000718204	318841984	47.541	122130	248572627	0.47939	336831	2035.31	6690	1296	0.797943	997116	1932579767	0.48234	570459	1938.17	6123	1356	0.793452	2401581	726.79	0.422839	251913346	0.790088	SRR12529381
		MEGAHIT									997550	1881626830	0.48211	570459	1886.25	5625	1340	0.787449
		Minimus2									997116	1932576636	0.48234	570459	1938.17	6123	1356	0.793452
	Rumen-2	IDBA-UD	150	367215170	55.0823	0.00296873	0.00456599	0.000885514	339353574	50.5902	132149	277744318	0.51637	282477	2101.75	5917	1333	0.813168	1026602	1922442688	0.50983	573817	1872.63	6509	1346	0.780579	2398164	724.95	0.409203	270397868	0.796803	SRR12529380
		MEGAHIT									1026440	1876179626	0.50953	573803	1827.85	6013	1332	0.774848
		Minimus2									1026602	1922440231	0.50983	573803	1872.62	6509	1346	0.780579
	Rumen-3	IDBA-UD	150	381854106	57.2781	0.00359452	0.00408389	0.000410209	360216262	53.7545	139515	257412452	0.49113	233856	1845.05	5516	1250	0.764266	951902	1857841904	0.49801	552588	1951.72	6467	1362	0.795142	2294371	732.41	0.422838	288403355	0.800639	SRR12529379
		MEGAHIT									952062	1816261919	0.49809	552588	1907.71	6011	1349	0.790157
		Minimus2									951902	1857839241	0.49801	552588	1951.71	6467	1362	0.795142
	Rumen-4	IDBA-UD	150	363937144	54.5906	0.00474401	0.00534133	0.000636753	337957444	50.3562	127640	270056132	0.51468	248613	2115.76	6122	1318	0.814095	975819	1836004411	0.51338	653145	1881.5	6441	1352	0.781896	2267732	734.33	0.410668	270589758	0.800662	SRR12529378
		MEGAHIT									976010	1786765271	0.51338	653145	1830.68	5888	1336	0.775479
		Minimus2									975819	1836001505	0.51338	653145	1881.5	6441	1352	0.781896
	Rumen-5	IDBA-UD	150	367061422	55.0592	0.00189115	0.00404311	0.00042352	341278696	50.8281	165651	291381180	0.53141	543783	1759.01	3928	1212	0.763024	1145335	2194670667	0.51435	670675	1916.18	6835	1354	0.786394	2705977	736.06	0.413827	272269859	0.797793	SRR12529377
		MEGAHIT									1145379	2152792798	0.51424	570538	1879.55	6415	1343	0.782024
		Minimus2									1145335	2194668139	0.51435	670675	1916.18	6835	1354	0.786394
	Rumen-6	IDBA-UD	150	346371580	51.9557	0.00801365	0.00382724	0.000408446	324523484	48.3935	120857	216384308	0.48629	298997	1790.42	4555	1232	0.763149	854978	1554827319	0.49421	467253	1818.56	6074	1332	0.771626	1964670	714.76	0.398013	256994770	0.791914	SRR12529376
		MEGAHIT									854680	1520421131	0.49426	467253	1778.94	5647	1319	0.766173
		Minimus2									854978	1554824962	0.49421	467253	1818.56	6074	1332	0.771626
	Reticulum-1	IDBA-UD	150	135559594	20.3339	0.00346547	0.0048141	0.000807291	126760014	18.9061	55275	97413172	0.48685	233856	1762.34	4401	1212	0.753182	718299	1133179367	0.48231	581230	1577.59	4413	1256	0.727342	1492299	685.41	0.352931	99387073	0.784057	SRR12529388
		MEGAHIT									718306	1130969674	0.4823	581230	1574.5	4388	1255	0.726806
		Minimus2									718290	1133178432	0.48231	581230	1577.61	4413	1256	0.727342
	Reticulum-2	IDBA-UD	150	153785312	23.0678	0.00553066	0.00446629	0.000606495	143395332	21.3864	54157	101954553	0.50973	211940	1882.57	6303	1260	0.76977	616592	1040798728	0.49542	427888	1687.99	5599	1297	0.746209	1344454	699.49	0.378679	113589601	0.792143	SRR12529387
		MEGAHIT									616497	1026618120	0.49536	427888	1665.24	5340	1290	0.742572
		Minimus2									616592	1040797904	0.49542	427888	1687.98	5599	1297	0.746208
	Reticulum-3	IDBA-UD	150	167453090	25.118	0.00269625	0.00523153	0.000824028	158273160	23.6219	60621	109101710	0.48478	233856	1799.73	4479	1224	0.767674	764633	1269671067	0.49731	498292	1660.5	5114	1288	0.743028	1650031	696.16	0.370362	124627817	0.787422	SRR12529385
		MEGAHIT									764815	1258121276	0.49745	498292	1645	4949	1283	0.740541
		Minimus2									764633	1269670097	0.49731	498292	1660.5	5114	1288	0.743028
	Reticulum-4	IDBA-UD	150	130726278	19.6089	0.00664275	0.00467224	0.000465951	120957326	18.0299	54032	102003309	0.51226	197901	1887.83	5093	1252	0.781756	618703	992038342	0.51206	427889	1603.42	5107	1265	0.726839	1287556	699.29	0.355511	96119620	0.794657	SRR12529384
		MEGAHIT									618888	981021041	0.51211	424030	1585.14	4881	1259	0.723566
		Minimus2									618703	992037562	0.51206	427889	1603.41	5107	1265	0.726838
	Reticulum-5	IDBA-UD	150	157513278	23.627	0.0192039	0.00444677	0.000726339	141306086	20.9937	56321	96441623	0.52026	244055	1712.36	3896	1206	0.748015	707900	1167364088	0.50929	827896	1649.05	5678	1291	0.735443	1525737	691.39	0.367387	109558343	0.775326	SRR12529383
		MEGAHIT									707976	1158809249	0.5092	827896	1636.79	5536	1288	0.73342
		Minimus2									707900	1167363465	0.50929	827896	1649.05	5678	1291	0.735442
	Reticulum-6	IDBA-UD	150	136864694	20.5297	0.00891451	0.00415051	0.000451278	126546490	18.8589	48995	89087952	0.50046	189861	1818.31	5266	1240	0.761223	549454	944000446	0.51044	655798	1718.07	6019	1316	0.748785	1207973	708.14	0.381031	99339405	0.785003	SRR12529382
		MEGAHIT									549823	930738059	0.51073	569074	1692.8	5695	1308	0.744923
		Minimus2									549454	943999648	0.51044	655798	1718.07	6019	1316	0.748785
	Omasum-1	IDBA-UD	150	151453686	22.7181	0.00216194	0.00532148	0.000574697	141969194	21.1769	60731	108344646	0.49516	303542	1784.01	5112	1212	0.756441	778524	1280686592	0.48646	581479	1645.02	5007	1266	0.736304	1664106	694.12	0.364295	110573192	0.778853	SRR12529033
		MEGAHIT									778541	1277084841	0.48637	581479	1640.36	4959	1265	0.735552
		Minimus2									778502	1280685459	0.48646	581479	1645.06	5007	1266	0.736303
	Omasum-2	IDBA-UD	150	147956978	22.1935	0.0036522	0.00466061	0.000628872	138314108	20.6274	53287	101499824	0.51475	282479	1904.78	5535	1252	0.778086	661708	1112596535	0.50287	702070	1681.4	5862	1298	0.742041	1430286	703.41	0.375828	109220181	0.789653	SRR12529032
		MEGAHIT									661597	1098750045	0.50266	702070	1660.75	5604	1292	0.738705
		Minimus2									661708	1112595723	0.50287	702070	1681.4	5862	1298	0.74204
	Omasum-3	IDBA-UD	150	161248768	24.1873	0.00544355	0.00474634	0.000482782	150146162	22.398	63012	121424366	0.50968	306482	1927	6988	1254	0.774313	726576	1170006336	0.50059	652216	1610.3	5165	1271	0.729378	1518850	694.22	0.356738	118704454	0.790593	SRR12529031
		MEGAHIT									725142	1163951310	0.50051	651422	1605.14	5126	1268	0.727722
		Minimus2									725486	1170005341	0.50059	652198	1612.72	5165	1271	0.729378
	Omasum-4	IDBA-UD	150	137988686	20.6983	0.00544179	0.00980441	0.00144087	127762474	19.0487	62482	101521234	0.51318	282793	1624.81	3719	1197	0.722943	672248	1067603554	0.49607	717739	1588.11	5387	1260	0.720133	1381166	697.57	0.354161	99663126	0.780066	SRR12529030
		MEGAHIT									672228	1065101892	0.49604	717739	1584.44	5340	1259	0.719475
		Minimus2									672234	1067602628	0.49607	717739	1588.14	5387	1260	0.720133
	Omasum-5	IDBA-UD	150	147605090	22.1408	0.0245757	0.052097	0.0137966	123919860	18.4829	61876	98777451	0.51546	227673	1596.38	3177	1183	0.728746	722787	1156673670	0.50923	554306	1600.3	5015	1266	0.7268	1514764	691.95	0.354495	97315646	0.785311	SRR12529396
		MEGAHIT									723126	1148808925	0.50899	554306	1588.67	4882	1262	0.724789
		Minimus2									722787	1156673023	0.50922	554306	1600.3	5015	1266	0.7268
	Omasum-6	IDBA-UD	150	163947170	24.5921	0.00642034	0.00466899	0.000518533	151774114	22.6015	70797	139469264	0.50361	337500	1969.99	5951	1258	0.791753	742438	1206225617	0.49578	815891	1624.68	5958	1270	0.726043	1557228	701.88	0.363405	119147794	0.785034	SRR12529395
		MEGAHIT									742864	1188376192	0.49542	815891	1599.72	5586	1263	0.721674
		Minimus2									742438	1206224815	0.49578	815891	1624.68	5958	1270	0.726043
	Abomasum-1	IDBA-UD	150	148220214	22.233	0.0194142	0.00510818	0.000759869	136306954	20.3297	47059	83151403	0.49578	336831	1766.96	5664	1227	0.741269	791886	1263288366	0.48995	489747	1595.29	5136	1275	0.724917	1659293	687.03	0.356089	105456392	0.773668	SRR12529072
		MEGAHIT									792055	1250047952	0.4898	449315	1578.23	4944	1270	0.72186
		Minimus2									791886	1263287606	0.48995	489747	1595.29	5136	1275	0.724917
	Abomasum-2	IDBA-UD	150	146850676	22.0276	0.0882516	0.00532725	0.00154016	124573058	18.5818	43208	80546486	0.49982	206627	1864.16	5287	1244	0.772452	577318	928347900	0.49598	701927	1608.04	5474	1267	0.72409	1193429	704.5	0.359321	98173352	0.788079	SRR12529071
		MEGAHIT									577336	918341066	0.49615	701927	1590.65	5246	1262	0.720941
		Minimus2									577318	928346971	0.49598	701927	1608.03	5474	1267	0.72409
	Abomasum-3	IDBA-UD	150	130733112	19.61	0.0383024	0.00407906	0.000470317	116667650	17.374	42032	73481429	0.49	233856	1748.23	3668	1241	0.766432	718406	1110252917	0.49892	466318	1545.44	4779	1256	0.714033	1487316	670.93	0.344558	88914774	0.76212	SRR12529070
		MEGAHIT									718478	1102446791	0.49908	400842	1534.42	4654	1253	0.711889
		Minimus2									718406	1110252429	0.49892	466318	1545.44	4779	1256	0.714033
	Abomasum-4	IDBA-UD	150	138083166	20.7125	0.173704	0.20012	0.0656914	48575082	7.21218	13348	19298173	0.50289	80057	1445.77	2929	1160	0.685999	349370	487789350	0.49985	653209	1396.2	3788	1209	0.673191	657430	673.21	0.31203	37679643	0.775699	SRR12529069
		MEGAHIT									349433	487273309	0.49979	653176	1394.47	3771	1209	0.672806
		Minimus2									349370	487789244	0.49985	653209	1396.2	3788	1209	0.673191
	Abomasum-5	IDBA-UD	150	142737200	21.4106	0.0176913	0.00432448	0.000433958	131418270	19.5958	60487	103241860	0.52558	173096	1706.84	4134	1203	0.746611	838176	1298387870	0.52819	718704	1549.06	4418	1248	0.717522	1725440	681.09	0.336303	102271150	0.778211	SRR12529068
		MEGAHIT									838347	1290388837	0.52824	591692	1539.21	4327	1245	0.715681
		Minimus2									838176	1298387425	0.52819	718704	1549.06	4418	1248	0.717521
	Abomasum-6	IDBA-UD	150	139288764	20.8933	0.0111614	0.00454987	0.000797222	129383090	19.3032	53331	103932965	0.51373	337497	1948.83	7196	1280	0.770502	688106	1092534435	0.51291	594117	1587.74	5566	1267	0.717931	1422120	697.68	0.350518	102488548	0.792132	SRR12529067
		MEGAHIT									688886	1075221430	0.51313	594117	1560.81	5170	1259	0.712978
		Minimus2									688106	1092533846	0.51291	594117	1587.74	5566	1267	0.717931
	Duodenum-1	IDBA-UD	150	152504948	22.8757	0.16005	0.0060965	0.0053294	115165944	17.1612	36733	75620316	0.47221	244768	2058.65	7694	1293	0.79446	460362	772020817	0.47601	668415	1676.99	4927	1287	0.748773	1037565	662.97	0.389089	87683881	0.76137	SRR12529053
		MEGAHIT									460627	762613664	0.47594	554004	1655.6	4717	1281	0.745439
		Minimus2									460362	772020606	0.47601	668415	1676.99	4927	1287	0.748773
	Duodenum-2	IDBA-UD	150	154702562	23.2054	0.151556	0.218937	0.0633323	46508602	6.75783	5212	10080214	0.51637	190597	1934.04	6544	1271	0.776337	210615	316164240	0.49943	349879	1501.15	3905	1239	0.710034	436570	638.76	0.354058	35052983	0.753688	SRR12529052
		MEGAHIT									210577	313957854	0.4993	299078	1490.94	3837	1236	0.707986
		Minimus2									210615	316164164	0.49944	349879	1501.15	3905	1239	0.710034
	Duodenum-3	IDBA-UD	150	175729786	26.3595	0.338198	0.00329266	0.00160454	105102836	15.6627	48400	74801243	0.44502	156750	1545.48	3465	1168	0.707689	389505	641215679	0.47163	703525	1646.23	6660	1300	0.727547	862013	660	0.391674	79681665	0.75813	SRR12529050
		MEGAHIT									389669	634319774	0.47199	703525	1627.84	6399	1293	0.724325
		Minimus2									389505	641215494	0.47163	703525	1646.23	6660	1300	0.727547
	Duodenum-4	IDBA-UD	150	136467072	20.4701	0.779606	0.00529956	0.00240433	2732530	0.406233	107	96409	0.42116	8519	901.019	1505	1078	0.339221	10170	10259388	0.42985	71870	1008.79	3597	1119	0.4667	16057	550.41	0.231052	2111662	0.772786	SRR12529049
		MEGAHIT									10171	10258922	0.42983	71870	1008.64	3597	1119	0.466627
		Minimus2									10170	10259385	0.42984	71870	1008.79	3597	1119	0.4667
	Duodenum-5	IDBA-UD	150	159046920	23.857	0.474332	0.00222847	0.000420102	72602136	10.8216	28548	44575821	0.51966	56020	1561.43	2937	1190	0.737215	545643	789533489	0.51826	543601	1446.98	4611	1222	0.680568	1072851	666.1	0.317777	56358539	0.776266	SRR12529048
		MEGAHIT									545749	788120698	0.51826	543601	1444.11	4565	1221	0.679945
		Minimus2									545643	789533290	0.51826	543601	1446.98	4611	1222	0.680568
	Duodenum-6	IDBA-UD	150	143167624	21.4751	0.135541	0.312596	0.0922374	38083844	5.63647	3701	9701743	0.59531	82547	2621.38	17910	2629	0.800926	263865	375900071	0.5251	868189	1424.59	3761	1226	0.68256	522975	645.03	0.312829	28728340	0.754345	SRR12529047
		MEGAHIT									263839	375117086	0.5249	868189	1421.77	3737	1225	0.681888
		Minimus2									263865	375900041	0.5251	868189	1424.59	3761	1226	0.68256
	Jejunum-1	IDBA-UD	150	150269738	22.5405	0.122533	0.0821984	0.0297783	89065910	13.2485	26575	40965782	0.48226	262756	1541.52	3037	1171	0.719314	447738	718273891	0.50177	349428	1604.23	4355	1264	0.734673	957770	673.55	0.386099	64008247	0.718662	SRR12529039
		MEGAHIT									447792	716153325	0.50172	299805	1599.3	4318	1263	0.733831
		Minimus2									447692	718273810	0.50177	349428	1604.39	4355	1264	0.734673
	Jejunum-2	IDBA-UD	150	150419942	22.563	0.0928085	0.077493	0.0314805	84973556	12.6497	34310	63578378	0.47335	190597	1853.06	4159	1249	0.78574	323815	589225014	0.49542	556937	1819.63	6516	1318	0.766498	753310	705.21	0.419494	64900248	0.76377	SRR12529038
		MEGAHIT									323800	583571708	0.49545	556937	1802.26	6304	1313	0.764114
		Minimus2									323815	589224843	0.49542	556937	1819.63	6516	1318	0.766498
	Jejunum-3	IDBA-UD	150	137879724	20.682	0.0781459	0.00466328	0.000938383	116195118	17.3	49489	90691240	0.44465	287334	1832.55	4236	1233	0.776042	463870	830178760	0.47543	744197	1789.68	6167	1319	0.765088	1090177	678.4	0.416003	86042332	0.740499	SRR12529037
		MEGAHIT									463954	821851506	0.47597	744197	1771.41	5932	1314	0.762607
		Minimus2									463754	830178501	0.47543	744197	1790.13	6167	1319	0.765088
	Jejunum-4	IDBA-UD	150	131362776	19.7044	0.178702	0.177718	0.0541924	54281742	7.99886	11123	23412024	0.47701	212695	2104.83	6918	1306	0.807284	260326	416090632	0.49736	700284	1598.34	4438	1256	0.729581	569039	654	0.377424	40518033	0.746439	SRR12529036
		MEGAHIT									260345	413695560	0.4974	700284	1589.03	4365	1253	0.727961
		Minimus2									260326	416090555	0.49736	700284	1598.34	4438	1256	0.729581
	Jejunum-5	IDBA-UD	150	137134682	20.5702	0.395823	0.0800514	0.030378	49117210	7.30844	20181	29592182	0.42259	87473	1466.34	2944	1164	0.693871	197930	346789112	0.46118	397633	1752.08	5559	1303	0.759447	458008	673.69	0.412923	37163216	0.756623	SRR12529035
		MEGAHIT									198004	344559035	0.46149	397633	1740.16	5421	1299	0.757748
		Minimus2									197930	346789012	0.46118	397633	1752.08	5559	1303	0.759447
	Jejunum-6	IDBA-UD	150	143322856	21.4984	0.194479	0.15892	0.0508365	49417650	7.21104	8062	13562894	0.44969	190597	1682.32	7694	1209	0.702377	212806	345571175	0.48368	406486	1623.88	5399	1269	0.72789	470492	654.64	0.39277	36826396	0.745207	SRR12529034
		MEGAHIT									212831	343281809	0.48374	406486	1612.93	5240	1265	0.726036
		Minimus2									212806	345571101	0.48368	406486	1623.88	5399	1269	0.72789
	Ileum-1	IDBA-UD	150	161786964	24.268	0.170771	0.141264	0.0427992	64362784	9.38158	16873	22261405	0.4911	213148	1319.35	2227	1120	0.642721	288920	474345905	0.49309	539479	1641.79	4753	1276	0.739272	639059	660.47	0.387615	46154738	0.717103	SRR12529046
		MEGAHIT									288943	472724122	0.49301	539479	1636.05	4690	1274	0.738334
		Minimus2									288920	474345793	0.4931	539479	1641.79	4753	1276	0.739272
	Ileum-2	IDBA-UD	150	136850034	20.5275	0.138914	0.16952	0.0529832	66060220	9.73596	18924	32974942	0.46535	190597	1742.49	4175	1211	0.755264	264329	473364011	0.48399	578731	1790.81	6319	1325	0.761445	619947	681.98	0.417642	49598097	0.750801	SRR12529045
		MEGAHIT									264402	468291059	0.4844	578731	1771.13	6075	1319	0.758665
		Minimus2									264329	473363954	0.48399	578731	1790.81	6319	1325	0.761445
	Ileum-3	IDBA-UD	150	136095478	20.4143	0.156256	0.167195	0.0526723	58149394	8.51514	13622	20478761	0.45841	76074	1503.36	2658	1163	0.71088	318065	509117180	0.48694	290124	1600.67	4963	1258	0.725806	693973	659.26	0.380951	43729222	0.752015	SRR12529044
		MEGAHIT									318097	508066047	0.48699	290124	1597.2	4926	1257	0.725199
		Minimus2									318065	509117072	0.48694	290124	1600.67	4963	1258	0.725806
	Ileum-4	IDBA-UD	150	167246848	25.087	0.110914	0.143575	0.0412666	97071142	14.3829	27325	53494896	0.50716	238900	1957.73	6039	1256	0.786941	362072	666922524	0.51765	411924	1841.96	5398	1325	0.780206	859830	696.15	0.411635	73334259	0.755469	SRR12529043
		MEGAHIT									362132	660853713	0.51791	411926	1824.9	5253	1321	0.778115
		Minimus2									362072	666922329	0.51766	411926	1841.96	5398	1325	0.780206
	Ileum-5	IDBA-UD	150	140250382	21.0376	0.633579	0.0628477	0.0197908	18628214	2.77285	3706	3958961	0.48464	54153	1068.26	1641	1079	0.498543	132287	205608182	0.49932	298409	1554.26	4186	1244	0.719502	275331	677.29	0.356723	14317535	0.768594	SRR12529042
		MEGAHIT									132283	205480063	0.49939	298409	1553.34	4178	1244	0.71932
		Minimus2									132287	205608159	0.49932	298409	1554.26	4186	1244	0.719502
	Ileum-6	IDBA-UD	150	212985038	31.9478	0.0804876	0.269999	0.0864199	41368584	6.07804	19136	27610172	0.46375	62194	1442.84	2512	1159	0.698659	239109	391002371	0.4932	297484	1635.25	4361	1267	0.741873	512137	687.62	0.381304	29859869	0.721801	SRR12529041
		MEGAHIT									239141	389925099	0.49324	297484	1630.52	4318	1265	0.741111
		Minimus2									239109	391002340	0.4932	297484	1635.25	4361	1267	0.741873
	Cecum-1	IDBA-UD	150	131211104	19.6817	0.0223574	0.00418803	0.000562559	119638934	17.8364	45321	83247635	0.43759	250667	1836.84	4590	1263	0.770175	794844	1169395331	0.44541	516513	1471.23	4145	1224	0.693078	1634850	637.74	0.335348	87476507	0.731171	SRR12529066
		MEGAHIT									794295	1166384137	0.44541	499584	1468.45	4121	1222	0.692103
		Minimus2									794307	1169395099	0.44541	516513	1472.22	4145	1224	0.693078
	Cecum-2	IDBA-UD	150	147486238	22.1229	0.040264	0.0044693	0.000529487	133076690	19.8443	58483	96401789	0.44463	121622	1648.37	4114	1201	0.729824	844688	1281982064	0.45592	894297	1517.7	4417	1242	0.70803	1770441	647.12	0.345119	97055872	0.729323	SRR12529065
		MEGAHIT									844671	1276967370	0.4559	894270	1511.79	4351	1241	0.706841
		Minimus2									844568	1281981816	0.45592	894270	1517.91	4417	1242	0.70803
	Cecum-3	IDBA-UD	150	146863808	22.0296	0.0130864	0.00451349	0.000328263	135812592	20.2551	41933	83221643	0.46812	338667	1984.63	6613	1269	0.78587	971500	1389359761	0.47156	751936	1430.12	3728	1215	0.68785	1943271	640.21	0.322351	99517321	0.732755	SRR12529064
		MEGAHIT									971470	1385743539	0.47147	751936	1426.44	3701	1214	0.687035
		Minimus2									971479	1389359424	0.47156	751936	1430.15	3728	1215	0.68785
	Cecum-4	IDBA-UD	150	160224342	24.0337	0.0263157	0.00500662	0.000248077	145491388	21.6982	40929	79473326	0.51844	248862	1941.74	6606	1280	0.774077	950786	1354863159	0.49446	414733	1424.99	3654	1216	0.688073	1891595	643.01	0.31825	107678611	0.740103	SRR12529063
		MEGAHIT									950911	1343199083	0.49413	414733	1412.54	3563	1213	0.685262
		Minimus2									950786	1354863015	0.49446	414733	1424.99	3654	1216	0.688073
	Cecum-5	IDBA-UD	150	161131098	24.1697	0.046193	0.0578792	0.0197711	128413984	19.134	54518	82693644	0.47388	185674	1516.81	2782	1165	0.714944	700896	1086725042	0.46776	522935	1550.48	4334	1247	0.717214	1498313	644.86	0.354512	93992747	0.731951	SRR12529061
		MEGAHIT									699576	1080932774	0.46776	522935	1545.13	4298	1244	0.71534
		Minimus2									699813	1086724823	0.46776	522935	1552.88	4334	1247	0.717214
	Cecum-6	IDBA-UD	150	165310420	24.7966	0.256629	0.00358334	0.000449941	113930244	17.0008	32989	62674823	0.45043	292835	1899.87	6316	1258	0.769963	860691	1199734836	0.45028	501542	1393.92	3546	1204	0.673892	1716635	622.52	0.321125	80464382	0.70626	SRR12529060
		MEGAHIT									860642	1195623660	0.45017	501542	1389.22	3510	1202	0.672734
		Minimus2									860571	1199734680	0.45027	501542	1394.11	3546	1204	0.673892
	Colon-1	IDBA-UD	150	151816668	22.7725	0.0422045	0.00470607	0.000567329	136025832	20.2867	55383	93990135	0.44744	285129	1697.09	4275	1211	0.739025	891284	1306685770	0.46063	492929	1466.07	4276	1231	0.692925	1789187	655.18	0.334302	100962660	0.742232	SRR12529059
		MEGAHIT									891281	1300569872	0.46067	492929	1459.21	4205	1229	0.691442
		Minimus2									891186	1306685512	0.46063	492929	1466.23	4276	1231	0.692925
	Colon-2	IDBA-UD	150	136756728	20.5135	0.023371	0.00463799	0.000472708	125730316	18.7532	53449	94185258	0.44435	120581	1762.15	5110	1220	0.749193	793703	1222309812	0.45536	833205	1540.01	4503	1244	0.713379	1676179	654.82	0.349382	92541581	0.736032	SRR12529058
		MEGAHIT									793891	1216304616	0.45536	528286	1532.08	4418	1242	0.711864
		Minimus2									793703	1222309550	0.45536	833205	1540.01	4503	1244	0.713379
	Colon-3	IDBA-UD	150	143127702	21.4692	0.269832	0.00306857	0.000635684	95120650	14.1737	31647	59542256	0.44715	171300	1881.45	5138	1255	0.776307	747907	1009811490	0.44816	751733	1350.18	3515	1199	0.660541	1454757	620.68	0.30748	69220393	0.727712	SRR12529057
		MEGAHIT									747909	1009383068	0.44815	751733	1349.61	3510	1199	0.660395
		Minimus2									747906	1009811278	0.44816	751733	1350.18	3515	1199	0.660541
	Colon-4	IDBA-UD	150	134399278	20.1599	0.254488	0.00326723	0.000232293	91777868	13.6856	27178	49627295	0.47709	215935	1826.01	4716	1228	0.769607	694985	971329215	0.46057	425583	1397.63	3699	1217	0.677976	1375188	633.61	0.313792	67206811	0.732277	SRR12529056
		MEGAHIT									695132	965816784	0.46025	425583	1389.4	3635	1215	0.676091
		Minimus2									694985	971329095	0.46057	425583	1397.63	3699	1217	0.677976
	Colon-5	IDBA-UD	150	145472322	21.8208	0.493189	0.00234457	0.000351998	61564210	9.13815	18067	24690889	0.45949	103248	1366.63	2561	1144	0.650125	413940	572086127	0.47327	412523	1382.05	3917	1209	0.665322	815983	626.26	0.318048	44600892	0.724461	SRR12529055
		MEGAHIT									413982	570944521	0.47329	412523	1379.15	3887	1208	0.664606
		Minimus2									413940	572085983	0.47327	412523	1382.05	3917	1209	0.665322
	Colon-6	IDBA-UD	150	164863202	24.7295	0.136301	0.00404955	0.000681219	133537426	19.9223	43295	81135763	0.46428	292835	1874.02	6351	1251	0.762825	941861	1365465454	0.46961	569504	1449.75	3839	1213	0.689768	1902910	644.38	0.328621	98454319	0.737279	SRR12529054
		MEGAHIT									942047	1355713121	0.46941	569504	1439.11	3749	1210	0.687442
		Minimus2									941861	1365465304	0.46961	569504	1449.75	3839	1213	0.689768
	Rectum-1	IDBA-UD	150	142396428	21.3595	0.0229074	0.00419022	0.000657699	131001052	19.539	44600	77105444	0.44487	268989	1728.82	4654	1214	0.743167	868555	1275115060	0.45831	440133	1468.09	4264	1232	0.694576	1788108	638.89	0.335833	96161417	0.734051	SRR12529394
		MEGAHIT									868715	1268047291	0.45832	440119	1459.68	4182	1230	0.692806
		Minimus2									868555	1275114809	0.45831	440119	1468.09	4264	1232	0.694576
	Rectum-2	IDBA-UD	150	158898188	23.8347	0.0878641	0.273469	0.0852766	39662038	5.85709	10638	13409823	0.50554	50611	1260.56	2152	1119	0.631127	314780	412176286	0.47614	311319	1309.41	3387	1191	0.643812	578420	646.47	0.294378	29991065	0.756166	SRR12529393
		MEGAHIT									314796	411970075	0.47612	311319	1308.69	3382	1191	0.643613
		Minimus2									314780	412176212	0.47614	311319	1309.41	3387	1191	0.643812
	Rectum-3	IDBA-UD	150	144599444	21.6899	0.0082257	0.00706436	0.00169623	132929858	19.8106	41785	82838726	0.45369	397490	1982.5	7041	1282	0.780275	921877	1333542471	0.45829	753074	1446.55	3845	1222	0.691938	1877371	636.02	0.329334	97138694	0.730752	SRR12529392
		MEGAHIT									921957	1322261724	0.45809	751500	1434.19	3742	1218	0.689238
		Minimus2									921877	1333542190	0.45829	753074	1446.55	3845	1222	0.691938
	Rectum-4	IDBA-UD	150	128045254	19.2068	0.0123765	0.00471974	0.00026625	119134138	17.7705	40023	75238459	0.47454	196888	1879.88	4376	1260	0.785287	809635	1184154334	0.45947	499334	1462.58	4051	1234	0.695116	1646615	647	0.330248	87986951	0.738554	SRR12529391
		MEGAHIT									809809	1176022721	0.45913	499334	1452.22	3959	1231	0.692903
		Minimus2									809635	1184154145	0.45947	499334	1462.58	4051	1234	0.695116
	Rectum-5	IDBA-UD	150	145459412	21.8189	0.231718	0.00339564	0.000307426	102303330	15.2355	40629	60197421	0.45763	126661	1481.64	3140	1166	0.687631	637581	959651797	0.45714	613440	1505.14	4562	1239	0.700661	1354440	631.32	0.348612	73704828	0.720454	SRR12529390
		MEGAHIT									637684	956683432	0.4572	613440	1500.25	4508	1238	0.699654
		Minimus2									637581	959651635	0.45714	613440	1505.14	4562	1239	0.700661
	Rectum-6	IDBA-UD	150	150437706	22.5657	0.0187757	0.0437188	0.014439	126846334	18.8841	47709	82507780	0.47853	236667	1729.4	4712	1223	0.740638	874952	1255001538	0.45701	500208	1434.37	3790	1217	0.688836	1778843	631.33	0.325695	92046004	0.72565	SRR12529389
		MEGAHIT									874487	1252260631	0.45698	500208	1431.99	3771	1216	0.688007
		Minimus2									874489	1255001138	0.45701	500208	1435.13	3790	1217	0.688836
Sheep	Rumen-1	IDBA-UD	150	334743376	50.2115	0.00620992	0.0195442	0.0050348	306156788	45.5486	95576	179910783	0.48218	355950	1882.38	9746	1237	0.755486	1596976	2457632116	0.44033	666844	1538.93	3641	1225	0.726049	3076544	719.48	0.34806	236782921	0.773404	SRR12529269
		MEGAHIT									1596373	2452932218	0.44018	666844	1536.57	3618	1225	0.725488
		Minimus2									1596527	2457629503	0.44033	666844	1539.36	3641	1225	0.726049
	Rumen-2	IDBA-UD	150	306331020	45.9497	0.00289412	0.00927838	0.00202134	284076990	42.2454	91438	155490341	0.4903	355983	1700.5	4419	1206	0.737718	1605159	2409305280	0.4512	554093	1500.98	3630	1219	0.712738	3094277	702.31	0.335262	217753675	0.76653	SRR12529268
		MEGAHIT									1605156	2375032900	0.45035	554093	1479.63	3487	1213	0.708188
		Minimus2									1605159	2409303441	0.4512	554093	1500.97	3630	1219	0.712737
	Rumen-3	IDBA-UD	150	344809714	51.7215	0.00491109	0.0121017	0.00219951	319236226	47.4638	110879	193047850	0.48826	305973	1741.07	4306	1226	0.752003	1667081	2575209005	0.45238	445760	1544.74	3705	1228	0.727029	3229084	721.15	0.344898	246938601	0.773529	SRR12529267
		MEGAHIT									1667089	2571663367	0.45232	445299	1542.61	3692	1227	0.726651
		Minimus2									1667069	2575205722	0.45238	445760	1544.75	3705	1228	0.727029
	Rumen-4	IDBA-UD	150	318010204	47.7015	0.00644076	0.0273243	0.0076256	285604914	42.4509	111259	187566429	0.45887	184876	1685.85	3812	1210	0.744382	1603922	2448149343	0.44961	538577	1526.35	3717	1232	0.72038	3124804	708.07	0.340566	220474857	0.771958	SRR12529266
		MEGAHIT									1601471	2406853347	0.44935	538577	1502.9	3594	1225	0.715212
		Minimus2									1603922	2448147634	0.44961	538577	1526.35	3717	1232	0.72038
	Rumen-5	IDBA-UD	150	393923490	59.0885	0.00422997	0.0163055	0.00320913	355786494	52.6329	144993	227980977	0.45173	273061	1572.36	3777	1172	0.705793	1851240	2905578821	0.4273	577011	1569.53	3647	1234	0.736019	3614561	722.2	0.354213	271567960	0.763289	SRR12529265
		MEGAHIT									1850930	2864317106	0.42667	577012	1547.5	3525	1228	0.731889
		Minimus2									1851240	2905575494	0.4273	577012	1569.53	3647	1234	0.73602
	Reticulum-1	IDBA-UD	150	140727826	21.1092	0.0116934	0.0128233	0.00265595	129689478	19.3345	32496	57222621	0.5047	304761	1760.91	4287	1216	0.754273	830824	1080711531	0.43761	610335	1300.77	2875	1172	0.650114	1430634	680.43	0.286467	99940002	0.77061	SRR12529274
		MEGAHIT									830706	1079713264	0.43754	610334	1299.75	2867	1172	0.649769
		Minimus2									830718	1080710834	0.43761	610334	1300.94	2875	1172	0.650114
	Reticulum-2	IDBA-UD	150	133280114	19.992	0.00549876	0.00754279	0.00104454	126215866	18.8611	26924	51599058	0.52036	140402	1916.47	5687	1278	0.777376	823709	1094451081	0.48163	557220	1328.69	3233	1187	0.654307	1509151	655.75	0.293619	93873856	0.743756	SRR12529273
		MEGAHIT									823575	1092701860	0.48156	557204	1326.78	3213	1187	0.653708
		Minimus2									823557	1094450608	0.48163	557204	1328.93	3233	1187	0.654307
	Reticulum-3	IDBA-UD	150	154871192	23.2307	0.00649479	0.0111039	0.00167513	144186382	21.5043	34143	48528947	0.49537	215569	1421.34	2749	1154	0.675107	974987	1294626026	0.45361	377562	1327.84	3154	1187	0.658526	1747701	667.17	0.295754	108864108	0.755024	SRR12529272
		MEGAHIT									974723	1292469727	0.45351	377562	1325.99	3138	1186	0.657907
		Minimus2									974787	1294625638	0.45361	377562	1328.11	3154	1187	0.658526
	Reticulum-4	IDBA-UD	150	161911704	24.2868	0.0112068	0.0149946	0.00359486	149175076	22.2536	46603	70830203	0.49583	165277	1519.86	3031	1165	0.707255	1036857	1419589115	0.44468	330590	1369.13	3166	1187	0.671255	1919576	669.93	0.299781	112035152	0.751031	SRR12529271
		MEGAHIT									1036824	1412554578	0.44443	330589	1362.39	3123	1185	0.669576
		Minimus2									1036857	1419588399	0.44468	330589	1369.13	3166	1187	0.671255
	Reticulum-5	IDBA-UD	150	171037492	25.6556	0.0133587	0.00892192	0.00115055	160251244	23.9537	30239	63036413	0.49394	203789	2084.61	8317	1327	0.791715	957808	1306442788	0.46455	508537	1363.99	3747	1197	0.662469	1773202	663.75	0.305353	121848864	0.760361	SRR12529270
		MEGAHIT									957434	1289731055	0.46402	508537	1347.07	3602	1193	0.657911
		Minimus2									957808	1306442171	0.46455	508537	1363.99	3747	1197	0.662468
	Omasum-1	IDBA-UD	150	202206696	30.331	0.0140178	0.00867734	0.001064	190042500	28.4169	51805	110649081	0.51881	412955	2135.88	7237	1339	0.803714	1063001	1493257326	0.47181	724531	1404.76	3603	1209	0.680695	1968826	685.25	0.315026	147314909	0.775168	SRR12529285
		MEGAHIT									1062626	1489614872	0.47168	724531	1401.82	3570	1208	0.679843
		Minimus2									1062652	1493256108	0.47181	724531	1405.22	3603	1209	0.680695
	Omasum-2	IDBA-UD	150	240377606	36.0566	0.0115574	0.0078892	0.000639926	226814966	33.9152	77070	138095648	0.5175	355984	1791.82	5233	1234	0.753247	1056823	1591484611	0.49136	546761	1505.91	4364	1240	0.70492	2091970	681.35	0.33567	172275112	0.75954	SRR12529284
		MEGAHIT									1057088	1570832631	0.49091	546761	1486	4169	1235	0.700828
		Minimus2									1056438	1591483728	0.49136	546761	1506.46	4364	1240	0.70492
	Omasum-3	IDBA-UD	150	239584090	35.9376	0.386738	0.00565598	0.00101538	137164760	20.5194	36532	66168845	0.5156	216692	1811.26	4267	1235	0.773256	741423	1081162371	0.49665	386010	1458.23	3921	1230	0.694576	1461730	664.82	0.319307	105292825	0.767638	SRR12529283
		MEGAHIT									741428	1066355197	0.49619	386010	1438.25	3773	1223	0.689803
		Minimus2									741423	1081161813	0.49665	386010	1458.23	3921	1230	0.694577
	Omasum-4	IDBA-UD	150	223825802	33.5739	0.00994358	0.00776569	0.000617838	211998648	31.7037	69096	146002446	0.50816	244676	2113.04	6706	1334	0.808131	1094796	1594309765	0.48941	684081	1456.26	3975	1225	0.693108	2158274	662.68	0.323345	159944440	0.75446	SRR12529282
		MEGAHIT									1094736	1588411042	0.48928	684081	1450.95	3930	1224	0.691962
		Minimus2									1094750	1594308447	0.48941	684081	1456.32	3975	1225	0.693107
	Omasum-5	IDBA-UD	150	200116914	30.0175	0.0144186	0.00810838	0.000998486	189614492	28.3765	53994	98219940	0.51125	186702	1819.09	4148	1251	0.774801	928189	1409189186	0.48848	508537	1518.21	4867	1253	0.702994	1865736	681.69	0.340082	145989938	0.76993	SRR12529281
		MEGAHIT									927247	1388339135	0.48796	508532	1497.27	4690	1245	0.698185
		Minimus2									928189	1409188056	0.48848	508537	1518.21	4867	1253	0.702994
	Abomasum-1	IDBA-UD	150	288452630	43.2679	0.279129	0.128426	0.0438275	112390668	16.7482	32645	51849275	0.46781	100194	1588.28	3298	1193	0.731314	504331	766426779	0.4889	732469	1519.69	4568	1242	0.702991	1064486	639.94	0.360822	84156195	0.748783	SRR12529319
		MEGAHIT									504343	761085546	0.48939	732469	1509.06	4423	1239	0.700767
		Minimus2									504331	766425838	0.4889	732469	1519.69	4568	1242	0.702989
	Abomasum-2	IDBA-UD	150	179261256	26.8892	0.270217	0.00905751	0.00256204	113651636	16.8169	27519	46785247	0.40432	201774	1700.11	4068	1206	0.745933	629293	813088416	0.43119	375943	1292.07	3653	1184	0.630377	1155704	622.5	0.307476	83658038	0.736092	SRR12529318
		MEGAHIT									629315	804371607	0.43141	375943	1278.17	3503	1181	0.626198
		Minimus2									629293	813088024	0.43119	375943	1292.07	3653	1184	0.630377
	Abomasum-3	IDBA-UD	150	148040068	22.206	0.398304	0.0887426	0.0327752	42463130	6.31191	8492	13798796	0.37436	54353	1624.92	3178	1204	0.756488	101749	157487221	0.47383	197929	1547.8	4470	1267	0.717707	219180	624.42	0.369783	31962734	0.752717	SRR12529317
		MEGAHIT									101695	153558576	0.4765	197929	1509.99	4241	1253	0.709154
		Minimus2									101749	157487206	0.47382	197929	1547.8	4470	1267	0.717707
	Abomasum-4	IDBA-UD	150	166689474	25.0034	0.0946508	0.0504592	0.0175535	125754278	18.8034	29608	52483239	0.49765	171893	1772.6	4967	1241	0.748504	653964	977288027	0.4882	316739	1494.41	3928	1220	0.701377	1341941	655.5	0.34268	95853714	0.76223	SRR12529316
		MEGAHIT									653782	966849137	0.48823	316740	1478.86	3807	1215	0.697901
		Minimus2									653964	977286988	0.4882	316740	1494.4	3928	1220	0.701377
	Abomasum-5	IDBA-UD	150	142805524	21.4208	0.123356	0.0791818	0.0247316	99139484	14.7538	29196	53841995	0.48302	222929	1844.16	3626	1231	0.796966	619573	894480178	0.4852	365743	1443.7	3723	1218	0.689607	1237641	648.15	0.332362	74711592	0.753601	SRR12529315
		MEGAHIT									619155	885206299	0.48507	314863	1429.7	3636	1214	0.686137
		Minimus2									619573	894479458	0.48519	365743	1443.7	3723	1218	0.689607
	Duodenum-1	IDBA-UD	150	134077604	20.1116	0.327889	0.104073	0.0371643	48024816	7.14293	10627	17047438	0.40807	76900	1604.16	3295	1187	0.736028	173845	284851228	0.47932	422818	1638.54	4218	1268	0.746121	400301	631.79	0.399817	35758662	0.744587	SRR12529303
		MEGAHIT									173941	281238482	0.48046	422818	1616.86	4069	1261	0.742208
		Minimus2									173845	284851167	0.47932	422818	1638.54	4218	1268	0.746121
	Duodenum-2	IDBA-UD	150	280456200	42.0684	0.239483	0.00539097	0.00434618	189952960	28.2957	39266	100680677	0.52906	211949	2564.07	7223	1442	0.866635	316722	582478611	0.51945	904953	1839.08	7032	1332	0.768371	763281	668.88	0.427235	144865860	0.762641	SRR12529302
		MEGAHIT									316416	569739032	0.51848	904953	1800.6	6478	1319	0.763049
		Minimus2									316425	582478168	0.51944	904953	1840.81	7032	1332	0.768371
	Duodenum-3	IDBA-UD	150	385596402	57.8395	0.123298	0.128322	0.0415027	226405954	33.8203	47030	97669462	0.49797	282290	2076.75	6915	1301	0.801108	736625	1211408514	0.50776	474907	1644.54	4420	1267	0.745038	1641843	656.79	0.370735	170413406	0.75269	SRR12529301
		MEGAHIT									736811	1192943850	0.50782	474907	1619.06	4223	1260	0.740875
		Minimus2									736625	1211407942	0.50776	474907	1644.54	4420	1267	0.745037
	Duodenum-4	IDBA-UD	150	195481718	29.3223	0.215941	0.0648786	0.020238	113213748	16.9146	34454	61390437	0.50203	269432	1781.81	3984	1217	0.769813	321897	564704100	0.4905	700380	1754.3	5690	1299	0.758495	766187	660.62	0.41924	86204064	0.761428	SRR12529300
		MEGAHIT									322053	558221812	0.49069	700380	1733.32	5425	1293	0.755447
		Minimus2									321897	564703740	0.49049	700380	1754.3	5690	1299	0.758495
	Duodenum-5	IDBA-UD	150	172790650	25.9186	0.28148	0.00589335	0.00559643	108258330	16.1082	36246	60221024	0.49416	209488	1661.45	3058	1193	0.765087	219920	406269597	0.49984	539458	1847.35	7272	1352	0.767344	552186	653.47	0.449086	81595745	0.753713	SRR12529299
		MEGAHIT									219937	402347361	0.50056	539458	1829.38	6984	1345	0.764937
		Minimus2									219826	406269432	0.49984	539458	1848.14	7272	1352	0.767344
	Jejunum-1	IDBA-UD	150	159216860	23.8825	0.164429	0.065464	0.0246206	97229576	14.3392	28512	51677463	0.41789	330676	1812.48	4464	1237	0.767328	280958	509664535	0.46268	905707	1814.02	6301	1327	0.767227	689672	659.67	0.434128	73045435	0.751268	SRR12529292
		MEGAHIT									281224	500081006	0.46405	905707	1778.23	5968	1315	0.762053
		Minimus2									280958	509664318	0.46268	905707	1814.02	6301	1327	0.767227
	Jejunum-2	IDBA-UD	150	240077266	36.0116	0.222436	0.083867	0.0293186	131732114	19.6507	47731	86166924	0.42608	248130	1805.26	4033	1243	0.774565	366005	677639010	0.47105	700005	1851.45	6686	1329	0.772571	891528	680.8	0.434791	98747580	0.749609	SRR12529291
		MEGAHIT									366674	665386629	0.47166	700005	1814.65	6206	1318	0.767832
		Minimus2									366005	677638818	0.47104	700005	1851.45	6686	1329	0.772571
	Jejunum-3	IDBA-UD	150	161770416	24.2656	0.384831	0.104017	0.038938	48327178	7.19491	14180	22342632	0.41808	195975	1575.64	3620	1169	0.711648	207810	333702329	0.45602	498864	1605.8	4825	1259	0.727755	462871	644.89	0.389186	34528016	0.714464	SRR12529290
		MEGAHIT									208056	330470728	0.45638	328321	1588.37	4660	1254	0.724583
		Minimus2									207810	333702256	0.45602	498864	1605.8	4825	1259	0.727755
	Jejunum-4	IDBA-UD	150	138995430	20.8493	0.294217	0.0688648	0.0281109	64298664	9.5613	22051	39412252	0.4051	206222	1787.32	4293	1218	0.764743	220742	398417676	0.43417	299339	1804.9	6244	1323	0.766117	537419	663.02	0.430969	47049487	0.731734	SRR12529289
		MEGAHIT									220869	392184556	0.43489	299339	1775.64	5960	1313	0.761835
		Minimus2									220742	398417547	0.43417	299339	1804.9	6244	1323	0.766117
	Jejunum-5	IDBA-UD	150	144238574	21.6358	0.280811	0.0951058	0.0381253	69569440	10.3669	16734	28535873	0.38295	330676	1705.26	4433	1199	0.738864	191014	339850885	0.43881	636242	1779.19	6063	1323	0.7615	463949	659.15	0.432095	52158715	0.749736	SRR12529288
		MEGAHIT									191105	334661268	0.43938	636242	1751.19	5795	1313	0.757312
		Minimus2									191014	339850816	0.43881	636242	1779.19	6063	1323	0.7615
	Ileum-1	IDBA-UD	150	174421540	26.1632	0.196815	0.0720013	0.0264607	104073586	15.5456	25587	49376453	0.41771	330676	1929.75	6826	1254	0.777426	252898	462925793	0.46673	508569	1830.48	6277	1330	0.770204	619970	667.2	0.434402	77677402	0.74637	SRR12529297
		MEGAHIT									252835	461391587	0.46699	508569	1824.87	6198	1327	0.769278
		Minimus2									252773	462925646	0.46672	508569	1831.39	6277	1330	0.770204
	Ileum-2	IDBA-UD	150	155653668	23.3481	0.26994	0.0931259	0.0365294	67372538	9.91534	22748	45134173	0.4149	175251	1984.09	5360	1273	0.799752	217897	410613080	0.45782	627117	1884.44	5747	1336	0.785859	541904	676.26	0.437356	50399425	0.748071	SRR12529296
		MEGAHIT									218091	404208240	0.45892	436183	1853.39	5515	1325	0.781823
		Minimus2									217897	410612960	0.45781	627117	1884.44	5747	1336	0.785859
	Ileum-3	IDBA-UD	150	132745458	19.9118	0.370641	0.052043	0.025857	56300742	8.3989	12647	23805158	0.40891	457247	1882.28	6249	1249	0.765662	203042	342393813	0.45889	531420	1686.32	4784	1287	0.749019	467232	654.08	0.399705	41605772	0.738992	SRR12529295
		MEGAHIT									203406	336282083	0.4594	318821	1653.26	4540	1277	0.743605
		Minimus2									203042	342393729	0.45888	531420	1686.32	4784	1287	0.749019
	Ileum-4	IDBA-UD	150	158122032	23.7183	0.233363	0.0698204	0.0267595	88575106	13.0732	27046	57560866	0.40356	217726	2128.26	6194	1330	0.815088	273913	522776528	0.44127	298297	1908.55	6437	1349	0.785651	696221	671.21	0.449117	66755468	0.753659	SRR12529294
		MEGAHIT									274073	512093912	0.44238	298297	1868.46	6075	1335	0.780481
		Minimus2									273913	522776335	0.44127	298297	1908.55	6437	1349	0.785649
	Ileum-5	IDBA-UD	150	201885162	30.2828	0.173264	0.132318	0.0511409	81240494	11.9675	28001	51493846	0.37437	330675	1839	4516	1243	0.7748	230978	435243000	0.44121	647113	1884.35	7522	1347	0.775116	581638	673.28	0.447514	62219986	0.765874	SRR12529293
		MEGAHIT									231180	426179326	0.44178	635834	1843.5	7073	1332	0.769623
		Minimus2									230978	435242936	0.44121	647113	1884.35	7522	1347	0.775116
	Cecum-1	IDBA-UD	150	142999372	21.4499	0.0626104	0.050938	0.0140338	105568208	15.7254	29743	40572865	0.43959	91350	1364.11	2435	1139	0.666318	759556	968493109	0.43857	445528	1275.08	3036	1176	0.633039	1461196	586.92	0.299314	67086758	0.635483	SRR12529314
		MEGAHIT									759553	968011224	0.43857	445528	1274.45	3030	1176	0.632833
		Minimus2									759515	968492928	0.43857	445528	1275.15	3036	1176	0.633039
	Cecum-2	IDBA-UD	150	108904336	16.3357	0.103385	0.0738538	0.00821301	74159252	11.0641	9745	11070586	0.44351	31320	1136.03	2080	1097	0.540225	680413	849892042	0.45717	281929	1249.08	2988	1174	0.624429	1263978	599.58	0.289412	47715198	0.643415	SRR12529313
		MEGAHIT									680361	849438475	0.45718	278348	1248.51	2983	1173	0.624175
		Minimus2									680332	849892056	0.45717	281929	1249.23	2988	1174	0.624429
	Cecum-3	IDBA-UD	150	138731372	20.8097	0.138654	0.0317026	0.00243505	96439904	14.37	23090	29528528	0.47898	50360	1278.84	2137	1126	0.644122	696364	935432303	0.45887	379561	1343.31	3557	1202	0.655323	1327483	633.87	0.302318	66870646	0.693392	SRR12529312
		MEGAHIT									696454	934056860	0.45885	379559	1341.16	3544	1202	0.654712
		Minimus2									696364	935432300	0.45886	379559	1343.31	3557	1202	0.655323
	Cecum-4	IDBA-UD	150	102319564	15.3479	0.151553	0.0396246	0.00335035	67219996	10.0184	10356	13918064	0.45891	81923	1343.96	2472	1120	0.642051	538443	631337305	0.4612	486763	1172.52	2630	1153	0.590249	966132	582.29	0.270151	42005537	0.624896	SRR12529311
		MEGAHIT									538445	631211446	0.4612	486763	1172.29	2628	1153	0.590155
		Minimus2									538433	631337292	0.4612	486763	1172.55	2630	1153	0.590249
	Cecum-5	IDBA-UD	150	106071080	15.9107	0.191058	0.0803023	0.00831969	54253946	8.08507	4815	5361187	0.43217	29639	1113.43	1799	1101	0.555547	437132	536317505	0.46835	330211	1226.9	2922	1170	0.613557	790251	607.87	0.275755	35542936	0.655122	SRR12529310
		MEGAHIT									437155	536070056	0.46836	330211	1226.27	2917	1169	0.613332
		Minimus2									437132	536317473	0.46834	330211	1226.9	2922	1170	0.613557
	Colon-1	IDBA-UD	150	145303604	21.7955	0.12291	0.00459153	0.000378958	121540572	18.1683	37580	66741612	0.46181	253781	1775.99	4225	1228	0.763019	807422	1118772215	0.45511	506507	1385.61	4122	1212	0.664747	1579349	637.04	0.320212	87679663	0.721402	SRR12529308
		MEGAHIT									807378	1117297888	0.45507	506507	1383.86	4096	1211	0.664236
		Minimus2									807305	1118771866	0.4551	506507	1385.81	4122	1212	0.664747
	Colon-2	IDBA-UD	150	188683594	28.3025	0.133087	0.00573358	0.00146498	156783518	23.46	39228	54981662	0.46226	353173	1401.59	2664	1147	0.669236	1012491	1488799874	0.46502	943230	1470.43	3632	1220	0.701413	2001184	674.59	0.32674	114161945	0.72815	SRR12529307
		MEGAHIT									1012407	1481620129	0.46497	935612	1463.46	3591	1218	0.699743
		Minimus2									1012491	1488799766	0.46502	943230	1470.43	3632	1220	0.701413
	Colon-3	IDBA-UD	150	177763586	26.6645	0.046055	0.00484563	0.000930416	158165834	23.5548	44437	72733351	0.47185	176870	1636.77	3978	1209	0.725568	1067607	1540794269	0.46239	520573	1443.22	4052	1223	0.686052	2115219	658.22	0.322363	115915758	0.732875	SRR12529306
		MEGAHIT									1067721	1532419608	0.46229	520573	1435.22	3993	1220	0.684125
		Minimus2									1067607	1540793895	0.46239	520573	1443.22	4052	1223	0.686052
	Colon-4	IDBA-UD	150	175665082	26.3498	0.159201	0.00512697	0.000852213	141510326	21.1743	27183	45806833	0.45223	224497	1685.13	3824	1224	0.74134	1033653	1318084149	0.45403	582979	1275.17	3018	1183	0.638902	1928221	613.72	0.282168	99834968	0.705496	SRR12529305
		MEGAHIT									1033696	1310568023	0.45393	461033	1267.85	2975	1181	0.636676
		Minimus2									1033653	1318083573	0.45403	582979	1275.17	3018	1183	0.638901
	Colon-5	IDBA-UD	150	161090246	24.1635	0.104461	0.00689863	0.00089453	135089374	20.1501	45388	60692414	0.46394	161061	1337.19	2219	1124	0.652793	973784	1320252240	0.46196	582937	1355.8	3451	1201	0.663633	1850023	644.45	0.300589	98144306	0.726514	SRR12529304
		MEGAHIT									973858	1317586340	0.46195	582937	1352.96	3428	1200	0.662915
		Minimus2									973784	1320251691	0.46196	582937	1355.8	3451	1201	0.663633
	Rectum-1	IDBA-UD	150	181260406	27.1891	0.0260866	0.00627658	0.000754462	168302222	25.1831	41848	72717369	0.45787	267346	1737.65	4488	1226	0.745051	1104711	1513413386	0.45342	862196	1369.96	3512	1199	0.666692	2170872	622.87	0.310222	120496873	0.715955	SRR12529280
		MEGAHIT									1103766	1509403849	0.4534	862196	1367.5	3492	1198	0.665657
		Minimus2									1103994	1513412914	0.45342	862196	1370.85	3512	1199	0.666692
	Rectum-2	IDBA-UD	150	155974432	23.3962	0.0534103	0.00532131	0.000301434	139165686	20.7678	58561	77822171	0.47173	79365	1328.91	2187	1132	0.671851	998028	1426051284	0.46953	582673	1428.87	3740	1217	0.685493	1970249	653.07	0.320563	101171698	0.726987	SRR12529279
		MEGAHIT									998010	1424455931	0.46953	582673	1427.3	3721	1216	0.685085
		Minimus2									997895	1426050960	0.46952	582673	1429.06	3740	1217	0.685492
	Rectum-3	IDBA-UD	150	210532924	31.5799	0.0674107	0.0049345	0.000325716	187779840	28.0724	68808	102877810	0.4591	167698	1495.14	3125	1167	0.690522	1294922	1835575746	0.46424	494497	1417.52	3741	1215	0.68234	2580601	638.47	0.316938	134519697	0.716369	SRR12529278
		MEGAHIT									1295162	1821863793	0.46415	494491	1406.67	3666	1211	0.679682
		Minimus2									1294922	1835575089	0.46423	494491	1417.52	3741	1215	0.68234
	Rectum-4	IDBA-UD	150	139420954	20.9131	0.0304881	0.0274032	0.00857753	121555586	18.156	32244	45941588	0.46103	265358	1424.81	3171	1153	0.65916	927276	1224996657	0.46546	606035	1321.07	3301	1194	0.653077	1776772	618.06	0.295164	86762288	0.713766	SRR12529277
		MEGAHIT									927597	1219372484	0.46544	606035	1314.55	3255	1193	0.651225
		Minimus2									927276	1224996288	0.46546	606035	1321.07	3301	1194	0.653077
	Rectum-5	IDBA-UD	150	135374490	20.3062	0.162005	0.00443553	0.000441708	107450612	16.0613	33596	43561856	0.44487	131083	1296.64	2145	1123	0.640245	854414	1122299493	0.45261	943660	1313.53	3408	1193	0.646361	1631482	614.65	0.293927	75707160	0.704576	SRR12529276
		MEGAHIT									854515	1119836927	0.45264	936037	1310.49	3389	1191	0.645432
		Minimus2									854414	1122299032	0.45261	943660	1313.53	3408	1193	0.646361
Roe deer	Rumen-1	IDBA-UD	150	357800360	53.6701	0.0011263	0.00781878	0.00189686	336053338	50.152	311649	516541137	0.42058	226375	1657.45	3302	1213	0.757941	616341	1178070632	0.42186	454596	1911.39	4342	1349	0.818045	1228905	812.99	0.456027	269043582	0.800598	SRR12529325
		MEGAHIT									584062	1113951165	0.42186	454596	1907.25	4420	1321	0.806858
		Minimus2									599502	1178067674	0.42185	454596	1965.08	4342	1349	0.818045
	Rumen-2	IDBA-UD	150	411343998	61.7016	0.00200915	0.0505985	0.000928989	373377946	55.7889	237739	496984430	0.46133	265249	2090.46	6386	1336	0.816198	484906	1091109680	0.46598	571936	2250.15	10015	1460	0.826228	1261185	774.6	0.500869	294906929	0.789835	SRR12529324
		MEGAHIT									479995	986520503	0.46382	571936	2055.27	7925	1394	0.807453
		Minimus2									484906	1091108503	0.46597	571936	2250.14	10015	1460	0.826227
	Rumen-3	IDBA-UD	150	345486284	51.8229	0.00422689	0.0109431	0.00568658	319331736	47.6344	179752	386653255	0.41291	537739	2151.04	5682	1332	0.831103	360829	832095213	0.4278	768516	2306.07	8682	1428	0.842543	917475	809.44	0.516652	250421741	0.784206	SRR12529323
		MEGAHIT									358318	773295702	0.42378	768516	2158.13	6851	1386	0.830432
		Minimus2									360829	832094436	0.4278	768516	2306.06	8682	1428	0.842543
	Rumen-4	IDBA-UD	150	357446470	53.617	0.000857706	0.0101874	0.000738729	332765028	49.6275	140022	292505448	0.44853	351772	2089	7190	1339	0.811658	265231	656355818	0.44719	492404	2474.66	10186	1501	0.852164	715975	812.69	0.537305	263564563	0.792044	SRR12529322
		MEGAHIT									262076	587855225	0.44322	483032	2243.07	7862	1425	0.83459
		Minimus2									265231	656355060	0.44719	492404	2474.65	10186	1501	0.852164
	Rumen-5	IDBA-UD	150	397530244	59.6295	0.00121207	0.0107855	0.0010317	368593708	54.945	244253	467686333	0.44765	272895	1914.76	5305	1270	0.790505	587223	1239265967	0.4407	465619	2110.38	8906	1392	0.812453	1443433	754.19	0.486223	281003910	0.762368	SRR12529321
		MEGAHIT									582564	1142042067	0.43761	465615	1960.37	7001	1346	0.796273
		Minimus2									587223	1239265039	0.44069	465615	2110.38	8906	1392	0.812452
	Reticulum-1	IDBA-UD	150	149625804	22.4439	0.00458228	0.0141113	0.00619338	136723708	20.3818	181875	274920704	0.38714	174443	1511.59	3053	1173	0.711372	430224	747999259	0.38957	323405	1738.63	3427	1270	0.788643	806479	827.19	0.429078	108261610	0.791828	SRR12529330
		MEGAHIT									428815	712786158	0.38414	323405	1662.22	3107	1253	0.777992
		Minimus2									430224	747998560	0.38957	323405	1738.63	3427	1270	0.788643
	Reticulum-2	IDBA-UD	150	149754008	22.4631	0.0044784	0.0536268	0.00105785	132742402	19.7991	144972	259305306	0.44652	207069	1788.66	4430	1248	0.771447	315455	665046857	0.45253	401998	2108.21	7995	1408	0.813525	770928	774.41	0.483986	104731532	0.788983	SRR12529329
		MEGAHIT									313732	624046224	0.44994	387120	1989.11	6635	1370	0.801028
		Minimus2									315455	665046374	0.45252	401998	2108.21	7995	1408	0.813523
	Reticulum-3	IDBA-UD	150	157744222	23.6616	0.00252174	0.00919377	0.00323687	144880740	21.5852	112225	216919603	0.43994	433896	1932.9	6970	1260	0.782793	274771	572432790	0.42254	721194	2083.31	8979	1363	0.810258	650429	788.43	0.479579	113039154	0.780222	SRR12529328
		MEGAHIT									273740	544644224	0.41907	721194	1989.64	7388	1338	0.800515
		Minimus2									274771	572432528	0.42254	721194	2083.31	8979	1363	0.810258
	Reticulum-4	IDBA-UD	150	157035544	23.5553	0.00215614	0.010663	0.00253259	146167632	21.8016	96365	190043356	0.46746	235610	1972.12	6536	1300	0.792353	198520	452981483	0.45536	503930	2281.79	9944	1446	0.831977	507400	799.26	0.508337	115802416	0.792258	SRR12529327
		MEGAHIT									197064	417937831	0.45197	503930	2120.82	8075	1395	0.817462
		Minimus2									198520	452981137	0.45536	503930	2281.79	9944	1446	0.831976
	Reticulum-5	IDBA-UD	150	136200626	20.4301	0.0138132	0.0104229	0.00130666	125319490	18.693	97216	180463108	0.47628	326439	1856.31	7511	1258	0.763544	327843	586967950	0.45779	625930	1790.39	7524	1311	0.759967	729309	719.43	0.420391	95958705	0.765713	SRR12529326
		MEGAHIT									327122	564057387	0.45691	625930	1724.3	6422	1291	0.750117
		Minimus2									327843	586967778	0.45779	625930	1790.39	7524	1311	0.759967
	Omasum-1	IDBA-UD	150	130273850	19.5411	0.00415558	0.00979857	0.000962987	121048452	18.0539	93194	186700089	0.49418	158119	2003.35	7077	1314	0.793349	358509	608617217	0.45729	413781	1697.63	6693	1279	0.743547	743755	736.28	0.400011	94964489	0.784516	SRR12529341
		MEGAHIT									357356	579322056	0.45503	413781	1621.13	5520	1257	0.730389
		Minimus2									358509	608616576	0.45729	413781	1697.63	6693	1279	0.743547
	Omasum-2	IDBA-UD	150	134125202	20.1188	0.00181791	0.080109	0.000762243	114852584	17.1264	143292	272067035	0.48226	213036	1898.69	4979	1285	0.788189	371869	769016018	0.47841	571937	2067.98	8390	1387	0.805572	933018	737.62	0.463289	88050277	0.766637	SRR12529340
		MEGAHIT									370013	727225829	0.47748	571937	1965.41	7201	1356	0.794163
		Minimus2									371869	769015623	0.47841	571937	2067.97	8390	1387	0.805572
	Omasum-3	IDBA-UD	150	142453880	21.3681	0.00129068	0.00848683	0.00139342	132040672	19.6911	80041	187061240	0.485	344213	2337.07	9154	1392	0.835012	188930	442396037	0.4794	660664	2341.59	17274	1561	0.817814	525689	752.74	0.50527	102837057	0.778829	SRR12529339
		MEGAHIT									188018	417921818	0.47765	596283	2222.78	15446	1509	0.807054
		Minimus2									188930	442395943	0.4794	660664	2341.59	17274	1561	0.817814
	Omasum-4	IDBA-UD	150	152051808	22.8078	0.0223523	0.0115569	0.000470182	137525480	20.5108	105206	225399381	0.48959	248860	2142.46	7643	1352	0.813512	210603	507414804	0.48305	492468	2409.34	9908	1572	0.844865	566770	771.75	0.511825	107060618	0.778478	SRR12529338
		MEGAHIT									202580	485250343	0.48187	492468	2395.35	10980	1525	0.836736
		Minimus2									206132	507414300	0.48305	492468	2461.6	9908	1572	0.844865
	Omasum-5	IDBA-UD	150	139228414	20.8843	0.00247439	0.00968894	0.000740697	129194010	19.2626	100566	196402220	0.47844	398753	1952.97	7558	1289	0.778422	306765	591117227	0.48184	625846	1926.94	7785	1371	0.787472	731557	704.48	0.436911	98116138	0.759448	SRR12529337
		MEGAHIT									300948	576535258	0.48161	625846	1915.73	8102	1355	0.781731
		Minimus2									303585	591116911	0.48184	625846	1947.12	7785	1371	0.787472
	Abomasum-1	IDBA-UD	150	146570294	21.9855	0.088633	0.025646	0.00105996	116062066	17.2507	98379	191106526	0.49961	160588	1942.55	6403	1299	0.78383	322148	580875224	0.4823	303330	1803.13	7560	1335	0.761429	709620	735.32	0.424901	91057174	0.784556	SRR12529374
		MEGAHIT									320966	552254154	0.4806	303309	1720.6	6446	1308	0.74882
		Minimus2									322148	580874950	0.4823	303309	1803.13	7560	1335	0.761429
	Abomasum-2	IDBA-UD	150	135920562	20.3881	0.500551	0.0661885	0.00123269	48927770	7.29282	72975	124687720	0.50116	200565	1708.64	4137	1232	0.753588	186967	361398729	0.49378	504921	1932.95	8155	1393	0.782496	438581	732.63	0.443259	37502673	0.766491	SRR12529373
		MEGAHIT									186258	345950722	0.49307	399797	1857.37	7347	1366	0.772539
		Minimus2									186967	361398506	0.49377	504921	1932.95	8155	1393	0.782499
	Abomasum-3	IDBA-UD	150	158253094	23.738	0.484858	0.00911469	0.0015101	69172732	10.3038	54936	104598069	0.49052	219069	1904	5141	1308	0.783715	144497	296804039	0.4748	568269	2054.05	10134	1455	0.79436	360379	727.06	0.463959	53355779	0.771341	SRR12529372
		MEGAHIT									143914	284667410	0.47374	568269	1978.04	9244	1423	0.785501
		Minimus2									144497	296803938	0.4748	568269	2054.05	10133	1455	0.794357
	Abomasum-4	IDBA-UD	150	161557430	24.2336	0.198218	0.0550184	0.00150598	109580120	16.3338	70849	158168839	0.48551	235879	2232.48	8559	1392	0.821516	198856	408412357	0.48473	503924	2053.81	10827	1433	0.792011	489600	734.36	0.46787	84761825	0.773515	SRR12529371
		MEGAHIT									197158	370233118	0.48387	503924	1877.85	8706	1367	0.770138
		Minimus2									198856	408411872	0.48472	503924	2053.81	10827	1433	0.792011
	Abomasum-5	IDBA-UD	150	130685890	19.6029	0.567262	0.00609616	0.000936673	46403040	6.91569	47062	91056507	0.49273	221210	1934.82	7861	1283	0.771714	187019	320102200	0.4973	416105	1711.6	7195	1312	0.740658	416210	682.23	0.398229	35224091	0.75909	SRR12529370
		MEGAHIT									187545	317574248	0.49753	416105	1693.32	6875	1306	0.737907
		Minimus2									187019	320102151	0.49731	416105	1711.6	7195	1312	0.740661
	Duodenum-1	IDBA-UD	150	134577444	20.1866	0.490299	0.0127487	0.00101498	57302272	8.53932	48339	107640169	0.4944	160511	2226.78	10140	1410	0.808407	244978	401895827	0.45436	303338	1640.54	5796	1251	0.73098	496145	724.97	0.3915	44405291	0.774931	SRR12529358
		MEGAHIT									244371	381678247	0.45216	303338	1561.88	4678	1230	0.716386
		Minimus2									244978	401895684	0.45435	303338	1640.54	5796	1251	0.73098
	Duodenum-2	IDBA-UD	150	154007242	23.1011	0.448039	0.0349117	0.00117553	68110760	10.1484	104084	176790682	0.47317	226435	1698.54	4138	1234	0.75053	298453	555993674	0.48141	400523	1862.92	6814	1349	0.776265	714487	687.66	0.42134	49070704	0.720455	SRR12529357
		MEGAHIT									297497	535969644	0.48104	400523	1801.6	6164	1329	0.767745
		Minimus2									298453	555993547	0.48141	400523	1862.92	6814	1349	0.776265
	Duodenum-3	IDBA-UD	150	130561712	19.5843	0.916647	0.000164443	0.00101834	567954	0.0842224	193	164656	0.38737	2364	853.14	1404	1057	0.328278	4371	4180096	0.45687	7904	956.325	1651	1102	0.499047	5829	499.25	0.192314	350509	0.617143	SRR12529356
		MEGAHIT									4371	4180110	0.45687	7904	956.328	1651	1102	0.499046
		Minimus2									4371	4180111	0.45687	7904	956.328	1651	1102	0.499046
	Duodenum-4	IDBA-UD	150	149030894	22.3546	0.929369	0.000252632	0.00138218	354120	0.0522337	199	181769	0.42599	3674	913.412	1502	1034	0.406901	1394	1220690	0.40915	61539	875.674	1468	1068	0.386046	928	303.56	0.284483	115851	0.327152	SRR12529355
		MEGAHIT									1394	1220150	0.40908	60993	875.287	1468	1068	0.385772
		Minimus2									1394	1220696	0.40915	61539	875.679	1468	1068	0.386047
	Duodenum-5	IDBA-UD	150	133071438	19.9607	0.913112	0.000399319	0.00227385	738386	0.109315	96	74914	0.45912	2900	780.354	1377	1005	0.195237	3277	2613579	0.55067	3675	797.552	1346	1046	0.310176	3895	445.07	0.113736	250782	0.339635	SRR12529354
		MEGAHIT									3277	2613068	0.55068	3675	797.396	1343	1046	0.310044
		Minimus2									3277	2613570	0.55067	3675	797.55	1346	1046	0.310177
	Jejunum-1	IDBA-UD	150	223538978	33.5308	0.114017	0.154242	0.0720888	84694324	12.3219	44942	76686448	0.48384	359296	1706.34	5132	1243	0.737693	236052	370343999	0.47997	868024	1568.91	4296	1253	0.724107	511557	636.88	0.387265	60572589	0.715191	SRR12529347
		MEGAHIT									235637	357611461	0.47897	868024	1517.64	3891	1239	0.714099
		Minimus2									236052	370343900	0.47998	868024	1568.91	4296	1253	0.724107
	Jejunum-2	IDBA-UD	150	179762126	26.9643	0.114566	0.172333	0.0835291	66426798	9.75139	57324	90049238	0.51864	309854	1570.88	3065	1201	0.735658	180216	304186965	0.51067	395066	1687.9	6808	1296	0.734651	404379	670.02	0.400909	49131186	0.739629	SRR12529346
		MEGAHIT									179921	294853449	0.50957	395059	1638.79	6249	1280	0.725925
		Minimus2									180216	304186924	0.51067	395066	1687.9	6808	1296	0.734648
	Jejunum-3	IDBA-UD	150	163287682	24.4932	0.263208	0.0896612	0.0566127	44383292	6.52586	33929	55531981	0.48965	332351	1636.71	3729	1199	0.733843	132368	212392570	0.46547	868189	1604.56	5073	1254	0.724938	286178	651.7	0.387619	32537557	0.733104	SRR12529345
		MEGAHIT									132840	211389245	0.46521	868189	1591.31	4911	1252	0.72283
		Minimus2									132368	212392587	0.46548	868189	1604.56	5073	1254	0.724938
	Jejunum-4	IDBA-UD	150	137620936	20.6431	0.879878	0.000452155	0.00121652	3608496	0.536609	4623	5536157	0.47049	44909	1197.52	2176	1123	0.594914	22477	33871403	0.43067	191875	1506.94	4879	1252	0.699983	47177	609.91	0.381966	2486233	0.688994	SRR12529344
		MEGAHIT									22541	33752405	0.43075	191875	1497.38	4803	1250	0.698334
		Minimus2									22477	33871419	0.43068	191875	1506.94	4879	1252	0.699983
	Jejunum-5	IDBA-UD	150	131101564	19.6652	0.884182	0.000317647	0.00144613	2266702	0.337133	1557	1569881	0.50782	59883	1008.27	2005	1085	0.435612	14761	19660506	0.48819	61438	1331.92	4171	1203	0.649691	29080	574.36	0.315337	1580671	0.697344	SRR12529343
		MEGAHIT									14765	19620731	0.48818	61438	1328.87	4108	1203	0.64895
		Minimus2									14761	19660507	0.48819	61438	1331.92	4171	1203	0.649691
	Ileum-1	IDBA-UD	150	134890712	20.2336	0.922443	0.000152405	0.000842237	353450	0.0523464	195	221096	0.41079	17840	1133.83	2864	1162	0.498905	2241	2203932	0.40561	38678	983.459	1583	1069	0.508345	2610	455.36	0.281609	173768	0.491634	SRR12529352
		MEGAHIT									2242	2202475	0.40555	38678	982.371	1581	1069	0.50802
		Minimus2									2241	2203925	0.4056	38678	983.456	1583	1069	0.508344
	Ileum-2	IDBA-UD	150	168223170	25.2335	0.913474	0.000214204	0.00114801	1562408	0.232379	177	135982	0.40126	2285	768.26	1238	1048	0.168956	4549	3335227	0.44521	4139	733.178	1372	1064	0.232778	4745	409.15	0.116754	834805	0.534307	SRR12529351
		MEGAHIT									4549	3335225	0.4452	4139	733.178	1372	1064	0.232777
		Minimus2									4549	3335225	0.4452	4139	733.178	1372	1064	0.232777
	Ileum-3	IDBA-UD	150	157826624	23.674	0.925956	0.000260488	0.00101138	368490	0.0544769	183	147390	0.38792	2462	805.41	1251	1043	0.243646	1653	1373339	0.40281	4801	830.816	1405	1054	0.370003	1102	261.04	0.264065	75482	0.204841	SRR12529350
		MEGAHIT									1652	1370259	0.40288	4801	829.455	1401	1054	0.368585
		Minimus2									1653	1373347	0.40279	4801	830.821	1405	1054	0.370005
	Ileum-4	IDBA-UD	150	144724310	21.7086	0.872935	0.00101223	0.00118964	7137250	1.06242	5929	10944367	0.45711	98029	1845.9	5968	1329	0.76478	35344	54257561	0.42545	192574	1535.13	4174	1281	0.72079	74864	619.07	0.38077	4899985	0.686537	SRR12529349
		MEGAHIT									35156	51118462	0.42187	192574	1454.05	3601	1252	0.703002
		Minimus2									35344	54257586	0.42545	192574	1535.13	4174	1281	0.720791
	Ileum-5	IDBA-UD	150	142101054	21.3152	0.848969	0.000940429	0.00111042	10320988	1.53807	12174	18502219	0.4208	61386	1519.81	2788	1192	0.734024	56362	83325017	0.41084	547554	1478.39	3973	1235	0.701973	116930	610.89	0.371077	7080945	0.686072	SRR12529348
		MEGAHIT									56235	81041641	0.40963	547554	1441.12	3621	1223	0.693227
		Minimus2									56362	83325034	0.41084	547554	1478.39	3973	1235	0.701973
	Cecum-1	IDBA-UD	150	158510626	23.7766	0.118358	0.00473918	0.00152529	125463916	18.6212	182010	293503381	0.44441	245555	1612.57	4234	1212	0.72005	752862	1258116880	0.44648	549756	1671.11	5540	1282	0.740004	1675964	670.21	0.389602	90935259	0.724792	SRR12529369
		MEGAHIT									751336	1217854178	0.44664	549756	1620.92	4974	1267	0.731283
		Minimus2									752862	1258116695	0.44648	549756	1671.11	5540	1282	0.740003
	Cecum-2	IDBA-UD	150	137446238	20.6169	0.031155	0.00532982	0.000988677	123717166	18.4172	180225	314196401	0.46223	473575	1743.36	5722	1235	0.743372	650423	1145373431	0.45613	830775	1760.97	6671	1315	0.755439	1497347	683.23	0.407204	90094636	0.728231	SRR12529368
		MEGAHIT									648610	1097356042	0.45543	688173	1691.86	5786	1294	0.744599
		Minimus2									650423	1145373245	0.45613	830775	1760.97	6671	1315	0.755439
	Cecum-3	IDBA-UD	150	141656798	21.2485	0.0123998	0.0051679	0.000983476	128342324	19.0728	174212	296281230	0.44614	268352	1700.69	4282	1235	0.748127	620869	1105876704	0.44597	386754	1781.18	6400	1311	0.75834	1468345	671.08	0.414049	94267658	0.734502	SRR12529367
		MEGAHIT									618336	1054691109	0.44605	360637	1705.69	5577	1287	0.746385
		Minimus2									620869	1105876381	0.44597	386754	1781.18	6400	1311	0.75834
	Cecum-4	IDBA-UD	150	139381488	20.9072	0.0411887	0.00547608	0.00108301	122335562	18.1896	153523	309579142	0.45511	643705	2016.5	6464	1311	0.798333	482930	925026946	0.45056	728295	1915.45	9028	1365	0.774794	1185901	693.57	0.441762	89982520	0.735539	SRR12529366
		MEGAHIT									481228	879522968	0.45096	728295	1827.66	7751	1337	0.762903
		Minimus2									482930	925026784	0.45055	728295	1915.45	9028	1365	0.774794
	Cecum-5	IDBA-UD	150	162223496	24.3335	0.0490831	0.00523539	0.0011802	142215218	21.1605	168871	317192660	0.45215	400310	1878.31	6230	1279	0.769592	624839	1093869367	0.44888	638266	1750.64	6074	1312	0.757278	1415192	669.96	0.407481	104039589	0.731564	SRR12529365
		MEGAHIT									611676	1060561416	0.44905	638266	1733.86	6173	1296	0.749151
		Minimus2									617737	1093869214	0.44888	638266	1770.77	6074	1312	0.757278
	Colon-1	IDBA-UD	150	168862484	25.3294	0.0839921	0.00449276	0.000684344	139189138	20.6407	193986	321156605	0.45342	245555	1655.57	4314	1222	0.734804	843289	1346287371	0.45816	517065	1596.47	5267	1265	0.723551	1827449	658.59	0.372318	101873257	0.731905	SRR12529363
		MEGAHIT									841277	1301156117	0.45849	517065	1546.64	4661	1250	0.7138
		Minimus2									843289	1346287118	0.45816	517065	1596.47	5267	1265	0.723551
	Colon-2	IDBA-UD	150	181140802	27.1711	0.269457	0.0041466	0.0012239	118689492	17.6675	180714	295215641	0.46069	473575	1633.61	5230	1210	0.717279	679013	1138016148	0.45376	689189	1675.99	6084	1296	0.739488	1513337	672.17	0.389403	86311003	0.7272	SRR12529362
		MEGAHIT									677462	1095492350	0.45332	614911	1617.05	5354	1278	0.729254
		Minimus2									679013	1138016008	0.45376	689189	1675.99	6084	1296	0.739488
	Colon-3	IDBA-UD	150	151944932	22.7917	0.149595	0.0333145	0.0299236	108126632	16.0807	139890	233655352	0.44255	528963	1670.28	4318	1231	0.737403	558109	910033907	0.44527	386659	1630.57	4570	1273	0.741676	1212340	652.01	0.379938	79657490	0.736706	SRR12529361
		MEGAHIT									546535	882965218	0.4455	386658	1615.57	4541	1259	0.733276
		Minimus2									551887	910033739	0.44526	386658	1648.95	4570	1273	0.741676
	Colon-4	IDBA-UD	150	154138310	23.1207	0.0675657	0.00438637	0.00108701	133096814	19.8085	167772	333819036	0.44467	643703	1989.72	6841	1294	0.791801	478327	955365358	0.44386	643718	1997.31	10355	1385	0.784296	1222127	696.82	0.451681	98955903	0.743488	SRR12529360
		MEGAHIT									476272	905782811	0.4442	629682	1901.82	9064	1352	0.772312
		Minimus2									478327	955365212	0.44386	643718	1997.31	10355	1385	0.784296
	Colon-5	IDBA-UD	150	142508764	21.3763	0.231507	0.00355048	0.00130043	97505886	14.4914	118783	218999960	0.44139	286762	1843.7	5778	1265	0.767646	479141	821967690	0.44223	659184	1715.5	6440	1298	0.744634	1102168	665.55	0.404005	71389151	0.732152	SRR12529359
		MEGAHIT									477611	782596035	0.44142	598782	1638.56	5421	1275	0.731516
		Minimus2									479141	821967574	0.44223	659184	1715.5	6440	1298	0.744634
	Rectum-1	IDBA-UD	150	153021774	22.9533	0.0694986	0.00432766	0.000821386	133857912	19.9503	209953	347378516	0.44347	238984	1654.55	4385	1214	0.733507	801497	1281704799	0.44698	637697	1599.14	5666	1270	0.721515	1752054	652.99	0.373451	97003907	0.724678	SRR12529336
		MEGAHIT									799587	1232149406	0.44745	557874	1540.98	4877	1252	0.71014
		Minimus2									801497	1281704601	0.44698	637697	1599.14	5666	1270	0.721515
	Rectum-2	IDBA-UD	150	156063952	23.4096	0.0349549	0.00510091	0.000861736	139987488	20.8447	195654	330197887	0.45329	473575	1687.66	4819	1219	0.736568	676603	1203216229	0.45152	751193	1778.32	6297	1299	0.759044	1576116	683	0.406353	101532610	0.725298	SRR12529335
		MEGAHIT									674384	1154518287	0.45103	601147	1711.96	5484	1280	0.748769
		Minimus2									676603	1203216060	0.45152	751193	1778.32	6297	1299	0.759045
	Rectum-3	IDBA-UD	150	147108722	22.0663	0.0265772	0.00466477	0.000883469	133100200	19.8049	172977	284624361	0.45075	277121	1645.45	4184	1224	0.732729	678030	1139991794	0.44885	456637	1681.33	5170	1275	0.747002	1548796	655.85	0.391041	97741681	0.734347	SRR12529334
		MEGAHIT									675864	1090210703	0.44927	386728	1613.06	4461	1255	0.735238
		Minimus2									678030	1139991570	0.44884	456637	1681.33	5170	1275	0.747002
	Rectum-4	IDBA-UD	150	168465346	25.2698	0.0165549	0.0150343	0.0115495	151421670	22.5484	193002	386286685	0.45191	643692	2001.46	5995	1309	0.79628	566196	1117144410	0.45351	1273360	1973.07	9624	1374	0.783005	1439788	692.32	0.445725	112183789	0.74087	SRR12529333
		MEGAHIT									563032	1055106206	0.45333	643178	1873.97	8435	1341	0.770079
		Minimus2									566196	1117144221	0.45351	1273360	1973.07	9624	1374	0.783005
	Rectum-5	IDBA-UD	150	141319316	21.1979	0.113708	0.00396171	0.000450002	116773266	17.4221	178494	326248854	0.44459	498472	1827.79	4889	1265	0.771657	550877	992361708	0.44369	539107	1801.42	7466	1331	0.759394	1304652	681.46	0.41502	85460897	0.731853	SRR12529332
		MEGAHIT									549195	945420176	0.44295	539107	1721.47	6444	1304	0.747152
		Minimus2									550877	992361627	0.44369	539107	1801.42	7466	1331	0.759394
Water deer	Rumen-1	IDBA-UD	150	363195194	54.4793	0.00715559	0.0319633	0.00901683	330297438	49.3316	117595	214504416	0.41785	243335	1824.09	4062	1233	0.783688	455544	891201969	0.39563	404929	1956.35	4255	1313	0.820986	947970	838.63	0.473744	272386278	0.82467	SRR12529158
		MEGAHIT									455560	873380297	0.39364	387204	1917.16	4039	1304	0.817242
		Minimus2									455544	891199954	0.39563	404929	1956.34	4255	1313	0.820985
	Rumen-2	IDBA-UD	150	410554868	61.5832	0.0115452	0.0494964	0.0155992	360799904	53.8368	183611	280893773	0.3529	355896	1529.83	2502	1175	0.743455	509189	946670179	0.37468	390510	1859.17	3743	1302	0.809703	1036426	803.14	0.458628	293697983	0.814019	SRR12529157
		MEGAHIT									509283	934363219	0.37342	360759	1834.66	3634	1297	0.807134
		Minimus2									509189	946667141	0.37468	390510	1859.17	3743	1302	0.809702
	Rumen-3	IDBA-UD	150	299470880	44.9206	0.0132471	0.0437569	0.0157508	263414810	39.2999	56161	93808422	0.43149	131383	1670.35	4039	1195	0.738493	427319	706727797	0.37886	323645	1653.86	3168	1243	0.773279	773558	819.52	0.405455	214815659	0.815503	SRR12529156
		MEGAHIT									427045	689149371	0.3765	323645	1613.76	3019	1233	0.7669
		Minimus2									427319	706727797	0.37886	323645	1653.86	3168	1243	0.773279
	Rumen-4	IDBA-UD	150	358639668	53.796	0.0135448	0.0490681	0.0161273	313564686	46.8852	113981	189152845	0.3573	270980	1659.51	3048	1210	0.763728	325631	621156132	0.3886	391264	1907.55	4305	1307	0.809807	672379	813.16	0.466167	259579736	0.827835	SRR12529155
		MEGAHIT									325830	609927080	0.38665	391264	1871.92	4090	1299	0.806168
		Minimus2									325631	621153936	0.3886	391264	1907.54	4305	1307	0.809805
	Rumen-5	IDBA-UD	150	365646224	54.8469	0.0045559	0.019273	0.00490285	341989444	51.1639	130780	260341319	0.40682	332076	1990.68	6498	1256	0.795609	453269	958422750	0.40224	512896	2114.47	5523	1372	0.833207	1039870	817.01	0.502388	271763568	0.794655	SRR12529154
		MEGAHIT									453677	928875020	0.39998	467339	2047.44	4989	1356	0.827709
		Minimus2									453269	958420876	0.40224	512896	2114.46	5523	1372	0.833206
	Reticulum-1	IDBA-UD	150	138776948	20.8165	0.00119709	0.00932289	0.0020461	134470800	20.0499	45667	63014380	0.37375	85978	1379.87	2321	1143	0.683157	226417	323607057	0.39871	220467	1429.25	3009	1211	0.709401	393214	743.47	0.342228	109707315	0.815845	SRR12529163
		MEGAHIT									225268	310900627	0.39784	192007	1380.14	2834	1196	0.696209
		Minimus2									226417	323607057	0.39871	220467	1429.25	3009	1211	0.709401
	Reticulum-2	IDBA-UD	150	149628920	22.4443	0.00639763	0.0105848	0.00174449	141342892	21.1091	52154	95151543	0.4328	142729	1824.43	5156	1233	0.770525	345754	615422336	0.41086	280587	1779.94	4350	1284	0.780914	701692	783.43	0.42771	114005092	0.806585	SRR12529162
		MEGAHIT									345827	606703610	0.40984	280587	1754.36	4162	1278	0.777681
		Minimus2									345754	615421581	0.41085	280587	1779.94	4350	1284	0.780912
	Reticulum-3	IDBA-UD	150	141964468	21.2947	0.00766438	0.0312212	0.00892356	129115274	19.281	44310	85199512	0.45178	159639	1922.81	5080	1265	0.790626	348216	607598770	0.37942	323645	1744.89	3574	1257	0.78439	662067	823.33	0.417712	104310751	0.807889	SRR12529161
		MEGAHIT									348156	592163154	0.37697	323645	1700.86	3365	1246	0.778185
		Minimus2									348216	607598269	0.37942	323645	1744.89	3574	1257	0.784389
	Reticulum-4	IDBA-UD	150	175249308	26.2874	0.0135234	0.0486279	0.0159705	153507342	22.9602	74695	120172107	0.363	273316	1608.84	2725	1185	0.758431	220851	430624767	0.39907	390501	1949.84	4325	1330	0.818159	468770	808.75	0.475118	126766075	0.825798	SRR12529160
		MEGAHIT									221019	425139570	0.39787	390501	1923.54	4173	1324	0.815682
		Minimus2									220851	430624102	0.39907	390501	1949.84	4325	1330	0.818159
	Reticulum-5	IDBA-UD	150	159551598	23.9327	0.0195245	0.0467952	0.016098	139923838	20.9278	55678	131360369	0.45503	259804	2359.29	8652	1376	0.836075	316659	624894626	0.39962	466887	1973.4	5743	1324	0.809392	702832	794.79	0.465949	109161180	0.780147	SRR12529159
		MEGAHIT									316910	613150624	0.39872	380363	1934.78	5345	1316	0.805579
		Minimus2									316659	624893946	0.39962	466887	1973.4	5743	1324	0.809392
	Omasum-1	IDBA-UD	150	153407408	23.0111	0.261821	0.00571091	0.000958637	106461280	15.9	40545	101846286	0.48024	243334	2511.93	6558	1466	0.866197	234889	470591080	0.44423	415987	2003.46	8323	1340	0.797312	543617	779.66	0.457077	86325537	0.810863	SRR12529174
		MEGAHIT									234952	464639621	0.4435	415987	1977.59	7882	1333	0.79468
		Minimus2									234889	470590702	0.44423	415987	2003.46	8323	1340	0.797312
	Omasum-2	IDBA-UD	150	160122890	24.0184	0.00323599	0.0104948	0.00117046	151085422	22.56	52856	114403059	0.48719	210306	2164.43	7674	1333	0.813898	359746	664872672	0.42289	409844	1848.17	5044	1309	0.788864	763614	781.03	0.435872	121772959	0.805987	SRR12529173
		MEGAHIT									359803	650505391	0.42103	409844	1807.95	4686	1299	0.784079
		Minimus2									359746	664872233	0.42289	409844	1848.17	5044	1309	0.788864
	Omasum-3	IDBA-UD	150	155331792	23.2998	0.00605657	0.0205139	0.00566117	144370798	21.5664	37555	86996902	0.46549	141575	2316.52	7608	1432	0.832907	298552	563416574	0.41386	282807	1887.16	5183	1305	0.795542	629297	807.39	0.439096	117381291	0.813054	SRR12529172
		MEGAHIT									298271	545338900	0.41136	270962	1828.33	4732	1288	0.788057
		Minimus2									298552	563416072	0.41386	282807	1887.16	5183	1305	0.795541
	Omasum-4	IDBA-UD	150	164797340	24.7196	0.0121162	0.00653377	0.000826834	155229484	23.2181	41596	80342049	0.47051	273142	1931.48	8435	1292	0.765722	194437	405351152	0.42994	312854	2084.74	7282	1374	0.815627	459077	790.83	0.474506	125980517	0.811576	SRR12529171
		MEGAHIT									194602	398396422	0.42911	312854	2047.24	6830	1365	0.812286
		Minimus2									194437	405350863	0.42994	312854	2084.74	7282	1374	0.815627
	Omasum-5	IDBA-UD	150	150792608	22.6189	0.0106971	0.0058549	0.000630124	143547096	21.4774	58394	133068572	0.46379	332078	2278.81	8885	1343	0.82833	200522	458709696	0.46455	467339	2287.58	13927	1482	0.821502	542807	759.54	0.494154	115190971	0.802461	SRR12529170
		MEGAHIT									200680	445675946	0.46402	467339	2220.83	12322	1460	0.816105
		Minimus2									200522	458709191	0.46455	467339	2287.58	13927	1482	0.821501
	Abomasum-1	IDBA-UD	150	162898084	24.4347	0.107664	0.00570231	0.000776559	138245400	20.6527	49969	105015530	0.48414	184689	2101.61	5883	1307	0.815071	253180	507666844	0.46973	410498	2005.16	9097	1381	0.791543	608983	749.52	0.454647	112206285	0.811646	SRR12529208
		MEGAHIT									253211	496964528	0.46918	388041	1962.65	8414	1369	0.786968
		Minimus2									253180	507666293	0.46973	410498	2005.16	9097	1381	0.791542
	Abomasum-2	IDBA-UD	150	142242186	21.3363	0.00700836	0.011279	0.00178332	134608912	20.1096	45799	84174394	0.44026	143459	1837.91	6397	1231	0.763432	317366	558012880	0.40633	281934	1758.26	4228	1284	0.778463	633798	786.14	0.425282	108632398	0.807022	SRR12529207
		MEGAHIT									317445	549423228	0.40516	270137	1730.77	4037	1278	0.774917
		Minimus2									317366	558012053	0.40633	281934	1758.26	4228	1284	0.778463
	Abomasum-3	IDBA-UD	150	145166614	21.775	0.00998615	0.0385078	0.012255	130822368	19.5587	56864	104110438	0.48335	141492	1830.87	4618	1263	0.776852	316821	550918383	0.44611	361424	1738.89	5858	1275	0.757947	660010	758.16	0.409056	107935004	0.82505	SRR12529206
		MEGAHIT									316914	544748304	0.4454	361424	1718.92	5599	1270	0.755123
		Minimus2									316821	550918102	0.44611	361424	1738.89	5858	1275	0.757947
	Abomasum-4	IDBA-UD	150	164116054	24.6174	0.0114794	0.00971549	0.00159236	153477110	22.9534	47924	79239186	0.43165	270980	1653.43	6125	1209	0.715568	247009	479501452	0.40757	356851	1941.23	4722	1332	0.810557	532800	798.45	0.46723	124684252	0.812396	SRR12529205
		MEGAHIT									247137	473540005	0.40666	356851	1916.1	4556	1326	0.808059
		Minimus2									247009	479500705	0.40756	356851	1941.23	4722	1332	0.810557
	Abomasum-5	IDBA-UD	150	144072328	21.6108	0.0094989	0.00703379	0.000719194	136202552	20.3804	53227	127104123	0.46222	332078	2387.96	8552	1398	0.840882	240749	507752606	0.46319	418523	2109.05	10168	1417	0.805493	619638	732.25	0.469931	106898243	0.784848	SRR12529204
		MEGAHIT									241121	493666976	0.46273	365811	2047.38	8992	1397	0.799687
		Minimus2									240749	507752020	0.46319	418523	2109.05	10168	1417	0.805493
	Duodenum-1	IDBA-UD	150	163405826	24.5109	0.955589	0.000215867	0.00109035	612382	0.0907283	110	106710	0.43867	3661	970.091	1479	1041	0.417805	3021	2757816	0.42124	5237	912.882	1496	1069	0.461413	2164	272.2	0.294824	235082	0.383881	SRR12529192
		MEGAHIT									3017	2747541	0.42128	5237	910.686	1484	1069	0.459397
		Minimus2									3021	2757830	0.42122	5237	912.886	1496	1070	0.461414
	Duodenum-2	IDBA-UD	150	151582606	22.7374	0.929248	0.000413715	0.00127819	5067604	0.756818	2483	3379401	0.49383	15809	1361.02	1935	1134	0.733764	28275	46586355	0.4792	102684	1647.62	5190	1313	0.741868	58315	690.85	0.398337	3847833	0.7593	SRR12529191
		MEGAHIT									28218	45957978	0.47882	102684	1628.68	5228	1303	0.737329
		Minimus2									28275	46586312	0.4792	102684	1647.61	5190	1313	0.741867
	Duodenum-3	IDBA-UD	150	157846422	23.677	0.948367	0.000177122	0.0010579	652430	0.0956397	112	120899	0.43416	3299	1079.46	1627	1087	0.532726	3297	3056614	0.41838	26761	927.089	1512	1078	0.46266	2425	289.24	0.303505	262728	0.402691	SRR12529190
		MEGAHIT									3290	3035292	0.41794	26761	922.581	1495	1077	0.458599
		Minimus2									3297	3056606	0.41836	26761	927.087	1512	1078	0.462658
	Duodenum-4	IDBA-UD	150	187675706	28.1514	0.940512	0.000267195	0.00184363	921960	0.134456	107	112211	0.45062	3791	1048.7	1562	1075	0.515039	3946	3441271	0.42852	8150	872.091	1469	1075	0.411236	3234	320.59	0.235003	370360	0.401709	SRR12529189
		MEGAHIT									3944	3431815	0.42849	8150	870.136	1464	1075	0.409611
		Minimus2									3946	3441275	0.42849	8150	872.092	1469	1075	0.411234
	Duodenum-5	IDBA-UD	150	187021176	28.0532	0.950107	0.00174733	0.00126889	2166318	0.322862	257	260063	0.41492	6323	1011.92	1417	1052	0.495322	15075	16532881	0.38923	130583	1096.71	2369	1131	0.553194	21626	553.97	0.290622	1155702	0.533487	SRR12529188
		MEGAHIT									15067	16506712	0.38911	130583	1095.55	2367	1130	0.552426
		Minimus2									15075	16532902	0.38923	130583	1096.71	2369	1131	0.553194
	Jejunum-1	IDBA-UD	150	149849504	22.4774	0.927538	0.000487542	0.00104582	2724626	0.406049	286	354807	0.43361	16059	1240.58	2393	1119	0.589033	23068	28743662	0.41666	84491	1246.04	2782	1171	0.634815	41834	567.61	0.318808	1796082	0.659203	SRR12529181
		MEGAHIT									23067	28668910	0.41652	84491	1242.85	2769	1170	0.633745
		Minimus2									23068	28743668	0.41666	84491	1246.04	2782	1171	0.634815
	Jejunum-2	IDBA-UD	150	159917286	23.9876	0.871352	0.00065729	0.00120471	11156766	1.66211	8161	12072567	0.46811	35670	1479.3	2536	1153	0.721397	46361	71225647	0.42453	311648	1536.33	5073	1251	0.708532	102302	600.28	0.418565	8312708	0.745082	SRR12529180
		MEGAHIT									46538	68837564	0.42284	206255	1479.17	4463	1230	0.695475
		Minimus2									46361	71225649	0.42453	311648	1536.33	5073	1251	0.708532
	Jejunum-3	IDBA-UD	150	176764510	26.5147	0.936264	0.00168456	0.00109736	1948690	0.290175	293	331694	0.43423	10720	1132.06	1711	1105	0.574843	13976	16460808	0.33794	45249	1177.79	2535	1143	0.609104	21939	544.14	0.332923	996763	0.511504	SRR12529179
		MEGAHIT									13973	16412096	0.3376	45249	1174.56	2512	1141	0.60763
		Minimus2									13976	16460788	0.33794	45249	1177.79	2535	1143	0.609104
	Jejunum-4	IDBA-UD	150	173014898	25.9522	0.972035	0.000415664	0.00158834	1721884	0.254467	64	70965	0.46639	4564	1108.83	1718	1195	0.555429	4046	3211553	0.40361	18941	793.76	1472	1058	0.312608	4098	380.1	0.242313	793051	0.460572	SRR12529178
		MEGAHIT									4044	3197248	0.40309	18941	790.615	1458	1056	0.309225
		Minimus2									4046	3211553	0.40361	18941	793.76	1472	1058	0.312608
	Jejunum-5	IDBA-UD	150	142292186	21.3438	0.909316	0.000486801	0.00165066	5180186	0.773423	943	2255655	0.31489	42480	2392	5409	1503	0.857593	33610	38730167	0.39171	126692	1152.34	2394	1141	0.584396	59433	549.87	0.308145	3540703	0.683509	SRR12529177
		MEGAHIT									33635	38380911	0.39216	126692	1141.1	2329	1138	0.58001
		Minimus2									33610	38730158	0.39171	126692	1152.34	2394	1141	0.584396
	Ileum-1	IDBA-UD	150	153047612	22.9571	0.922219	0.000609092	0.0010646	5407670	0.806928	1333	1852831	0.3674	45627	1389.97	2544	1170	0.676359	40292	50601922	0.39697	146824	1255.88	2732	1174	0.639799	76292	561.64	0.339328	3656165	0.676107	SRR12529186
		MEGAHIT									40292	50556413	0.39703	146824	1254.75	2729	1173	0.639474
		Minimus2									40292	50601917	0.39697	146824	1255.88	2732	1174	0.639799
	Ileum-2	IDBA-UD	150	449102408	67.3654	0.900258	0.000836085	0.00115035	20299582	3.01569	7287	11764677	0.42664	66081	1614.47	2945	1207	0.75532	108997	161911095	0.41528	376165	1485.46	3746	1229	0.709743	228019	606.9	0.380039	13607419	0.67033	SRR12529185
		MEGAHIT									109004	160457777	0.41531	376163	1472.04	3658	1224	0.706655
		Minimus2									108997	161911104	0.41528	376163	1485.46	3746	1229	0.709743
	Ileum-3	IDBA-UD	150	141272896	21.1909	0.789191	0.00225069	0.00155632	22407592	3.34667	7776	9872426	0.3946	49926	1269.6	2165	1119	0.626544	124050	186575768	0.42782	213240	1504.04	4055	1240	0.712804	258356	627.38	0.373396	15437411	0.688937	SRR12529184
		MEGAHIT									124057	186466059	0.42783	213240	1503.07	4048	1239	0.712624
		Minimus2									124050	186575743	0.42782	213240	1504.04	4055	1240	0.712804
	Ileum-4	IDBA-UD	150	171940318	25.791	0.898246	0.000724705	0.00134955	7256214	1.08091	941	1594257	0.445	35166	1694.22	3575	1186	0.767273	45079	70196343	0.40803	160730	1557.19	4644	1268	0.720437	93132	642.57	0.393356	4882217	0.672833	SRR12529183
		MEGAHIT									45086	70138626	0.40799	160730	1555.66	4631	1267	0.720166
		Minimus2									45079	70196341	0.40803	160730	1557.18	4644	1268	0.720437
	Ileum-5	IDBA-UD	150	119621842	17.9433	0.927364	0.00166959	0.00220563	2031042	0.303274	482	532088	0.3601	15430	1103.92	2116	1132	0.492475	14226	16479517	0.34917	129447	1158.41	2592	1149	0.586027	24408	538.63	0.335095	1312980	0.646456	SRR12529182
		MEGAHIT									14221	16416246	0.34886	129447	1154.37	2548	1149	0.584358
		Minimus2									14226	16479526	0.34917	129447	1158.41	2592	1149	0.586027
	Cecum-1	IDBA-UD	150	146949734	22.0425	0.00828589	0.0262628	0.00840245	134221032	20.0392	60057	133628039	0.43274	389886	2225.02	7009	1339	0.824785	372829	752337738	0.44536	646312	2017.92	9246	1376	0.793798	946299	711.5	0.450645	102901464	0.766657	SRR12529203
		MEGAHIT									372939	745510223	0.44562	646312	1999.01	8845	1370	0.791852
		Minimus2									372829	752337555	0.44536	646312	2017.92	9246	1376	0.793798
	Cecum-2	IDBA-UD	150	147098190	22.0647	0.0184758	0.00721752	0.000754027	136265362	20.3128	60592	100111319	0.41364	242398	1652.22	4127	1189	0.7301	579802	973763826	0.43408	392024	1679.48	5761	1285	0.741447	1297355	670.52	0.389589	102770091	0.754191	SRR12529202
		MEGAHIT									579885	968491303	0.4343	392024	1670.14	5639	1282	0.740006
		Minimus2									579802	973763464	0.43408	392024	1679.48	5760	1285	0.741447
	Cecum-3	IDBA-UD	150	159835204	23.9753	0.0217409	0.00692287	0.000860236	148808974	22.2427	59866	94445442	0.42112	521900	1577.61	3277	1184	0.718834	712172	1127931209	0.42852	730187	1583.79	4824	1262	0.722861	1497922	670.14	0.367527	110867987	0.745036	SRR12529201
		MEGAHIT									712231	1121039047	0.42877	405175	1573.98	4731	1259	0.721129
		Minimus2									712172	1127930875	0.42852	730187	1583.79	4824	1262	0.722861
	Cecum-4	IDBA-UD	150	132081736	19.8123	0.0094822	0.00306684	0.000623796	127144518	18.9135	31761	52482847	0.44134	269392	1652.43	3595	1193	0.740959	273789	384883175	0.44155	269392	1405.77	3310	1216	0.689757	539749	634.21	0.337466	91497100	0.719631	SRR12529200
		MEGAHIT									273812	372557383	0.44106	249331	1360.63	3066	1203	0.678175
		Minimus2									273789	384883175	0.44155	269392	1405.77	3310	1216	0.689757
	Cecum-5	IDBA-UD	150	141735674	21.2604	0.0104003	0.0035791	0.000902186	136172392	20.2377	20882	40165972	0.41583	159595	1923.47	6257	1303	0.772023	406096	473853615	0.42052	191056	1166.85	2549	1153	0.596179	711015	595	0.269488	94493469	0.693925	SRR12529199
		MEGAHIT									405837	462183345	0.42052	176602	1138.84	2413	1145	0.585479
		Minimus2									406096	473853615	0.42052	191056	1166.85	2549	1153	0.596179
	Colon-1	IDBA-UD	150	142839204	21.4259	0.00450344	0.00590489	0.000533201	135575402	20.2337	51216	131635179	0.43589	293161	2570.2	11095	1465	0.84601	390784	750514044	0.44971	646311	1920.53	7838	1347	0.780721	957369	701.9	0.431995	104127564	0.768042	SRR12529197
		MEGAHIT									390881	743724090	0.44992	646311	1902.69	7526	1342	0.778694
		Minimus2									390784	750513692	0.44971	646311	1920.53	7838	1347	0.780721
	Colon-2	IDBA-UD	150	140622834	21.0934	0.0457488	0.00672043	0.000866772	126325948	18.8222	47590	82169480	0.40735	242420	1726.61	4084	1214	0.746811	565726	917193305	0.4284	466396	1621.27	6114	1277	0.72308	1230764	660.98	0.381177	94396241	0.747243	SRR12529196
		MEGAHIT									565838	911560879	0.42857	409146	1610.99	5963	1274	0.721328
		Minimus2									565726	917192925	0.4284	466396	1621.27	6114	1277	0.72308
	Colon-3	IDBA-UD	150	157422754	23.6134	0.314777	0.034033	0.0130148	91465586	13.6643	30094	48084368	0.41314	383175	1597.81	3398	1180	0.718348	563393	825397248	0.43092	453246	1465.05	4093	1224	0.690812	1124831	651.77	0.339118	66870896	0.731104	SRR12529195
		MEGAHIT									563451	822042535	0.43095	453247	1458.94	4040	1223	0.689526
		Minimus2									563393	825396988	0.43092	453247	1465.05	4093	1224	0.690811
	Colon-4	IDBA-UD	150	160206386	24.031	0.0288236	0.00757025	0.000693069	148744186	22.238	55181	123289322	0.43948	566289	2234.27	7008	1347	0.825266	375712	744773409	0.44292	772980	1982.3	11009	1396	0.78275	939603	698.31	0.45229	110688541	0.744154	SRR12529194
		MEGAHIT									375810	735860178	0.44272	772980	1958.06	10393	1388	0.780071
		Minimus2									375712	744773184	0.44292	772980	1982.3	11009	1396	0.78275
	Colon-5	IDBA-UD	150	134108302	20.1162	0.016938	0.00315642	0.000770288	127990432	19.0527	23609	43482370	0.43133	142246	1841.77	7847	1249	0.745431	372683	496242800	0.43606	177377	1331.54	3224	1198	0.662077	710744	627.36	0.313808	93754707	0.732513	SRR12529193
		MEGAHIT									372642	484643220	0.43632	162572	1300.56	3041	1189	0.653545
		Minimus2									372683	496242800	0.43606	177377	1331.54	3224	1198	0.662077
	Rectum-1	IDBA-UD	150	133485604	20.0228	0.056316	0.00641693	0.000603301	118134478	17.594	42200	94631121	0.43741	248797	2242.44	10113	1371	0.809832	427862	774681070	0.46098	516980	1810.59	7487	1325	0.762126	1020609	678.32	0.419052	87903018	0.744093	SRR12529169
		MEGAHIT									427940	767663381	0.46135	516980	1793.86	7201	1320	0.759919
		Minimus2									427862	774680926	0.46098	516980	1810.59	7487	1325	0.762127
	Rectum-2	IDBA-UD	150	147516200	22.1274	0.0245556	0.00734258	0.000925159	135571320	20.1977	55709	91097057	0.41191	242420	1635.23	3808	1191	0.726251	611478	1002801142	0.4224	450701	1639.96	5777	1274	0.729683	1329242	669.93	0.381964	101274990	0.747024	SRR12529168
		MEGAHIT									611574	998570543	0.42251	450701	1632.79	5684	1272	0.728511
		Minimus2									611478	1002800883	0.4224	450701	1639.96	5777	1274	0.729683
	Rectum-3	IDBA-UD	150	161634388	24.2452	0.0210795	0.0469912	0.0173935	141062908	21.1006	53361	91705573	0.42718	521495	1718.59	4177	1211	0.749758	576006	935076441	0.4365	456562	1623.38	5277	1270	0.729219	1242412	672.07	0.376587	107587649	0.762693	SRR12529167
		MEGAHIT									576020	933385733	0.43656	456562	1620.41	5239	1269	0.72872
		Minimus2									576006	935075818	0.4365	456562	1623.38	5277	1270	0.729219
	Rectum-4	IDBA-UD	150	147751612	22.1627	0.0310907	0.00590889	0.000638504	136593354	20.4209	60377	125713355	0.45316	566289	2082.14	7322	1280	0.802928	341442	728142217	0.45495	920377	2132.55	11871	1429	0.804307	898036	722.03	0.473881	103756204	0.759599	SRR12529166
		MEGAHIT									341663	711976450	0.4549	715115	2083.86	11106	1411	0.799324
		Minimus2									341442	728142045	0.45495	920377	2132.55	11871	1429	0.804307
	Rectum-5	IDBA-UD	150	182121912	27.3183	0.0214651	0.00334397	0.000386115	174894540	26.0844	33840	59082288	0.43722	189612	1745.93	5668	1243	0.733973	458127	559883872	0.4416	278748	1222.11	2610	1167	0.626092	825790	607.11	0.28256	123370851	0.705401	SRR12529165
		MEGAHIT									457910	544542517	0.44194	278748	1189.19	2463	1158	0.614941
		Minimus2									458127	559883872	0.4416	278748	1222.11	2610	1167	0.626092
Summary	Average	-	150	1.76446e+08	26.4668	0.249967	0.0280434	0.0081105	1.1716e+08	17.4621	-	-	-	-	-	-	-	-	673586	9.12155e+08	0.462917	392815	1391.77	3963.81	1209.56	0.639982	1.26933e+06	621.057	0.321684	8.59621e+07	0.692372
	Sum	-	-	65284874280	9792.73	-	-	-	43349360622	6460.99	-	-	-	-	-	-	-	-	249226675	337497227374	-	-	-	-	-	-	469651662	-	-	-	-

## Sheet: S3
Table S3. Description of the nonredundant ruminant GIT microbial gene catalogs
Summary	RGMGC (154 M)	Families			Species							GIT regions
		Bovinae	Caprinae	Cervidae	Dairy cattle	Water buffalo	Yak	Goat	Sheep	Roe deer	Water deer	Rumen	Reticulum	Omasum	Abomasum	Duodenum	Jejunum	Ileum	Cecum	Colon	Rectum
Number of non-redundant genes	154335274	97393650	40885116	19560218	35513583	34391074	32856686	20976610	24217232	13689201	7661619	53037993	31307361	31397747	24450849	12142691	10137267	4183891	36326606	31690262	33737430
Total gene length (bp)	100332734514	61208661369	28261516260	13776130272	21466255947	22320487797	20813763309	14554432479	16431232977	9589632801	5411058792	37664880303	21216246930	21327676275	15888648888	7658358786	6375185931	2835817563	23144669997	20271584658	21458002572
Average gene length (bp)	650.1	628.47	691.24	704.29	604.45	649.02	633.47	693.84	678.49	700.53	706.26	710.15	677.68	679.27	649.82	630.7	628.89	677.79	637.13	639.68	636.03
Max gene length (bp)	92172	58500	92172	66708	30246	42786	58500	92172	58371	66708	35856	92172	56040	56040	52950	51336	66708	62676	49386	41691	49386
Min gene length (bp)	102	102	102	102	102	102	102	102	102	102	102	102	102	102	102	102	102	102	102	102	102
N50 (bp)	768	732	840	882	699	762	744	846	822	876	888	876	816	819	774	774	771	852	765	768	765
N90 (bp)	369	360	387	384	351	372	360	390	381	381	387	393	381	381	366	339	339	366	354	357	351
GC content (%)	0.474822	0.479935	0.475396	0.451592	0.486511	0.491615	0.460396	0.48942	0.467736	0.459411	0.436452	0.475753	0.473647	0.494465	0.501156	0.502233	0.481019	0.480407	0.464836	0.462881	0.461377
% annotated on Phylum level	0.487043
% annotated on Genus level	0.32608
% annotated on COGs	0.650039
% annotated on KOs	0.328716
% annotated on CAZymes	0.0390869

## Sheet: S4
Table S4. Published ruminant metagenomic datasets used in this study
Study #	NCBI BioProject	Reference	Study description	Experimental species	Sampled regions	Number of samples	Sequencing platform	Total of bases
1	PRJNA60251	Hess et al. Science (2011)	Metagenomic discovery of biomass-degrading genes and genomes from cow rumen	Cow	Rumen	13	Illumina Genome Analyzer II	267.1 Gb
2	PRJEB10338	Wallace et al. BMC Genomics (2015)	The rumen microbial metagenome associated with high methane production in cattle	Beef cattle	Rumen	8	Illumina HiSeq 2500	90.6 Gb
3	PRJEB8939	Rubino et al. ISME J (2017)	Divergent functional isoforms drive niche specialisation for nutrient acquisition and use in rumen microbiome	Beef heifers	Rumen	14	Illumina Genome Analyzer IIx	51.3 Gb
4	PRJEB12797	Svartström et al. ISME J (2017)	Ninety-nine de novo assembled genomes from the moose (Alces alces) rumen microbiome provide new insights into microbial plant biomass degradation	Moose	Rumen	6	Illumina HiSeq 2500	96.8 Gb
5	PRJNA301235	Solden et al. Nat Microbiol (2018)	Interspecies cross-feeding orchestrates carbon degradation in the rumen ecosystem	Moose	Rumen	3	Illumina MiSeq	53.8 Gb
6	PRJEB23561	Li et al. GigaScience (2020)	A catalog of microbial genes from the bovine rumen unveils a specialized and diverse biomass-degrading environment	Cattle	Rumen	82	Illumina HiSeq 2000	1.6 Tb
7	PRJEB21624/PRJEB31266	Stewart et al. Nat Biotechnol (2019)	Compendium of 4,941 rumen metagenome assembled genomes for rumen microbiome biology and enzyme discovery	Beef cattle	Rumen	283	Illumina HiSeq 4000	6.5 Tb
8	PRJNA362629	Malmuthuge et al. Genome Biol (2019)	Regulation of rumen development in neonatal ruminants through microbial metagenomes and host transcriptomes	Calf	Rumen/SI	71	Illumina HiSeq 2000	339.1 Gb
9	PRJNA202380	Shi et al. Genome Res (2014)	Methane yield phenotypes linked to differential gene expression in the sheep rumen microbiome	Sheep	Rumen	20	Illumina HiSeq 2000	1.4 Tb
10	PRJNA512570	Lin et al. Microbiome (2019)	Ruminal microbiome-host crosstalk stimulates the development of the ruminal epithelium in a lamb model	Lamb	Rumen	8	Illumina HiSeq 2000	167.7 Gb
11	PRJNA214227	Wolff et al. Microbiome (2017)	Diet shifts provoke complex and variable changes in the metabolic networks of the ruminal microbiome	Sheep	Rumen	16	Illumina HiSeq 2000	161.4 Gb
12	PRJNA485488	Salaheen et al. Food Control (2019)	Metagenomic analysis of the fecal microbiomes from Escherichia coli O157:H7-shedding and non-shedding cows on a single dairy farm	Cow	Feces	14	Illumina NextSeq 500	92.2 Gb
13	PRJNA486341	Al-Masaudi et al. Int Microbiol (2019)	A metagenomics investigation of carbohydrate-active enzymes along the goat and camel intestinal tract	Goat/Camel	SI/LI	12	Illumina MiniSeq	16.7 Gb
14	PRJEB14312	Tanca et al. Microb Biotechnol (2017)	Diversity and functions of the sheep faecal microbiota: a multi-omic characterization	Sheep	Feces	5	HiScanSQ	7.2 Gb
15	PRJNA419351	Weinroth et al. Appl. Environ. Microbiol (2018)	Effects of ceftiofur and chlortetracycline on the resistome of feedlot cattle	Cattle	Feces	32	Illumina HiSeq 2000	178.4 Gb
16	PRJNA448333	Li et al. Microbiome (2019)	Comparative metagenomic and metatranscriptomic analyses reveal the breed effect on the rumen microbiome and its associations with feed efficiency in beef cattle	Cattle	Rumen	48	Illumina HiSeq 2000	305.2 Gb

## Sheet: S5
Table S5. The 635 published ruminant metagenomic samples mapped to the RGMGC
Reference	NCBI BioProject	SRA accession	Sample ID	# of clean reads	# of mapped reads	% mapped ratio		Assembled from	# of Genes were not coverd by reads	% ratio
Hess et al. Science (2011)	PRJNA60251	SRR094166.2	Hess-2011-13-SRR094166.2	13925554	12916114	0.927512		Rumen	2293342	0.128567
		SRR094403.2	Hess-2011-13-SRR094403.2	14318136	13260440	0.926129		Non-rumen	15544371	0.871433
		SRR094405.2	Hess-2011-13-SRR094405.2	14214750	13174742	0.926836
		SRR094415.2	Hess-2011-13-SRR094415.2	18452080	16989878	0.920757
		SRR094416.2	Hess-2011-13-SRR094416.2	13538636	12549402	0.926933
		SRR094417.2	Hess-2011-13-SRR094417.2	13643880	12652496	0.927339
		SRR094418.2	Hess-2011-13-SRR094418.2	14503418	13407304	0.924424
		SRR094419.3	Hess-2011-13-SRR094419.3	124359820	97613970	0.784932
		SRR094424.2	Hess-2011-13-SRR094424.2	343924746	309028434	0.898535
		SRR094427.3	Hess-2011-13-SRR094427.3	110632164	88266840	0.797841
		SRR094428.2	Hess-2011-13-SRR094428.2	54136979	53926461	0.996111
		SRR094437	Hess-2011-13-SRR094437	864896258	768939738	0.889054
		SRR094926	Hess-2011-13-SRR094926	985837328	904256468	0.917247
Wallace et al. BMC Genomics (2015)	PRJEB10338	ERR983262.1	Wallace-2015-8-ERR983262.1	88372774	57878004	0.65493
		ERR983263.1	Wallace-2015-8-ERR983263.1	101644952	87930160	0.865072
		ERR983264.1	Wallace-2015-8-ERR983264.1	134203844	84970544	0.633145
		ERR983265.1	Wallace-2015-8-ERR983265.1	132563698	109886778	0.828936
		ERR983266.1	Wallace-2015-8-ERR983266.1	83975982	71539020	0.851899
		ERR983267.1	Wallace-2015-8-ERR983267.1	104825344	95988732	0.915702
		ERR983268.1	Wallace-2015-8-ERR983268.1	138096618	129356654	0.936711
		ERR983269.1	Wallace-2015-8-ERR983269.1	88719940	80892776	0.911777
Rubino et al. ISME J (2017)	PRJEB8939	ERR833046	Rubino-2017-14-ERR833046	14988326	13057652	0.871188
		ERR833047	Rubino-2017-14-ERR833047	11448966	9775086	0.853796
		ERR833048	Rubino-2017-14-ERR833048	8085108	7226236	0.893771
		ERR833049	Rubino-2017-14-ERR833049	8731886	7672696	0.878699
		ERR833050	Rubino-2017-14-ERR833050	9843772	8326196	0.845834
		ERR833051	Rubino-2017-14-ERR833051	10581954	9213020	0.870635
		ERR833052	Rubino-2017-14-ERR833052	8802504	7670442	0.871393
		ERR833211	Rubino-2017-14-ERR833211	12723158	11358156	0.892715
		ERR833212	Rubino-2017-14-ERR833212	12830530	11507478	0.896883
		ERR833213	Rubino-2017-14-ERR833213	13698378	12171990	0.888572
		ERR833214	Rubino-2017-14-ERR833214	10649098	10391840	0.975842
		ERR833215	Rubino-2017-14-ERR833215	12485750	10819032	0.86651
		ERR833216	Rubino-2017-14-ERR833216	13507278	11684950	0.865085
		ERR833217	Rubino-2017-14-ERR833217	12813598	11067206	0.863708
Svartström et al. ISME J (2017)	PRJEB12797	ERR1278072	Svartstrom-2017-6_ERR1278072	130532480	96291020	0.737679
		ERR1278073	Svartstrom-2017-6_ERR1278073	48031658	37866518	0.788366
		ERR1278074	Svartstrom-2017-6_ERR1278074	88091372	65678326	0.74557
		ERR1278103	Svartstrom-2017-6_ERR1278103	136044216	106944312	0.7861
		ERR1278104	Svartstrom-2017-6_ERR1278104	222870258	163546722	0.73382
		ERR1278105	Svartstrom-2017-6_ERR1278105	175745110	139410992	0.793257
Solden et al. Nat Microbiol (2018)	PRJNA301235	SRR2959502	Solden-2018-3_SRR2959502	305120178	303797744	0.995666
		SRR2959740	Solden-2018-3_SRR2959740	86264924	74737438	0.866371
		SRR6122973	Solden-2018-3_SRR6122973	71218734	50234862	0.70536
Li et al. GigaScience (2020)	PRJEB23561	SAMEA104395146	Li-2019-82-SAMEA104395146	17699198	16059546	0.90736
		SAMEA104395147	Li-2019-82-SAMEA104395147	30326598	29628410	0.976978
		SAMEA104395148	Li-2019-82-SAMEA104395148	30017460	27297454	0.909386
		SAMEA104395149	Li-2019-82-SAMEA104395149	27324142	25308068	0.926216
		SAMEA104395150	Li-2019-82-SAMEA104395150	31192352	28047588	0.899182
		SAMEA104395151	Li-2019-82-SAMEA104395151	29136770	26483148	0.908925
		SAMEA104395152	Li-2019-82-SAMEA104395152	25312178	22459868	0.887315
		SAMEA104395153	Li-2019-82-SAMEA104395153	28691718	26779302	0.933346
		SAMEA104395154	Li-2019-82-SAMEA104395154	27208824	24805576	0.911674
		SAMEA104395155	Li-2019-82-SAMEA104395155	26072056	23585496	0.904627
		SAMEA104395156	Li-2019-82-SAMEA104395156	24923026	22589074	0.906354
		SAMEA104395157	Li-2019-82-SAMEA104395157	26942580	24202580	0.898302
		SAMEA104395158	Li-2019-82-SAMEA104395158	25292028	23165350	0.915915
		SAMEA104395159	Li-2019-82-SAMEA104395159	25654632	23434538	0.913462
		SAMEA104395160	Li-2019-82-SAMEA104395160	27798338	25092914	0.902677
		SAMEA104395161	Li-2019-82-SAMEA104395161	20513414	18679888	0.910618
		SAMEA104395162	Li-2019-82-SAMEA104395162	20830770	18985494	0.911416
		SAMEA104395163	Li-2019-82-SAMEA104395163	19771270	17714328	0.895963
		SAMEA104395164	Li-2019-82-SAMEA104395164	25249030	22797254	0.902896
		SAMEA104395165	Li-2019-82-SAMEA104395165	24250006	22100362	0.911355
		SAMEA104395166	Li-2019-82-SAMEA104395166	16252800	14565664	0.896194
		SAMEA104395167	Li-2019-82-SAMEA104395167	29174370	26436442	0.906153
		SAMEA104395168	Li-2019-82-SAMEA104395168	24406184	22243978	0.911407
		SAMEA104395169	Li-2019-82-SAMEA104395169	56752684	56619502	0.997653
		SAMEA104395170	Li-2019-82-SAMEA104395170	56615154	47858630	0.845333
		SAMEA104395171	Li-2019-82-SAMEA104395171	48292046	41787854	0.865315
		SAMEA104395172	Li-2019-82-SAMEA104395172	25732364	22796356	0.885902
		SAMEA104395173	Li-2019-82-SAMEA104395173	30090398	27399194	0.910563
		SAMEA104395174	Li-2019-82-SAMEA104395174	24141568	21675212	0.897838
		SAMEA104395175	Li-2019-82-SAMEA104395175	27870362	23120216	0.829563
		SAMEA104395176	Li-2019-82-SAMEA104395176	21683454	17859802	0.82366
		SAMEA104395177	Li-2019-82-SAMEA104395177	37745472	33734822	0.893745
		SAMEA104395178	Li-2019-82-SAMEA104395178	43219208	36151226	0.836462
		SAMEA104395179	Li-2019-82-SAMEA104395179	215419348	190065250	0.882304
		SAMEA104395180	Li-2019-82-SAMEA104395180	51191372	44666346	0.872537
		SAMEA104395181	Li-2019-82-SAMEA104395181	48216194	42807062	0.887815
		SAMEA104395182	Li-2019-82-SAMEA104395182	236708436	234205236	0.989425
		SAMEA104395183	Li-2019-82-SAMEA104395183	34120366	30935332	0.906653
		SAMEA104395184	Li-2019-82-SAMEA104395184	27604084	24457524	0.886011
		SAMEA104395185	Li-2019-82-SAMEA104395185	66864646	58625412	0.876777
		SAMEA104395186	Li-2019-82-SAMEA104395186	29134872	18837530	0.646563
		SAMEA104395187	Li-2019-82-SAMEA104395187	50164308	39691254	0.791225
		SAMEA104395188	Li-2019-82-SAMEA104395188	34630512	30559726	0.882451
		SAMEA104395189	Li-2019-82-SAMEA104395189	26022926	19970372	0.767415
		SAMEA104395190	Li-2019-82-SAMEA104395190	28788704	24866294	0.863752
		SAMEA104395191	Li-2019-82-SAMEA104395191	52072308	46542126	0.893798
		SAMEA104395192	Li-2019-82-SAMEA104395192	20017020	18688640	0.933637
		SAMEA104395193	Li-2019-82-SAMEA104395193	50468788	44713956	0.885972
		SAMEA104395194	Li-2019-82-SAMEA104395194	26315658	22950786	0.872134
		SAMEA104395195	Li-2019-82-SAMEA104395195	58207066	51695526	0.888131
		SAMEA104395196	Li-2019-82-SAMEA104395196	24311220	21096172	0.867755
		SAMEA104395197	Li-2019-82-SAMEA104395197	24351660	21627912	0.888149
		SAMEA104395198	Li-2019-82-SAMEA104395198	84241968	72613160	0.861959
		SAMEA104395199	Li-2019-82-SAMEA104395199	26948152	23612092	0.876204
		SAMEA104395200	Li-2019-82-SAMEA104395200	32317472	29024426	0.898103
		SAMEA104395201	Li-2019-82-SAMEA104395201	33384786	30125820	0.902382
		SAMEA104395202	Li-2019-82-SAMEA104395202	29848736	26101854	0.874471
		SAMEA104395203	Li-2019-82-SAMEA104395203	30697196	24913752	0.811597
		SAMEA104395204	Li-2019-82-SAMEA104395204	28008480	22624214	0.807763
		SAMEA104395205	Li-2019-82-SAMEA104395205	24155792	20084852	0.831471
		SAMEA104395206	Li-2019-82-SAMEA104395206	26061500	21511274	0.825404
		SAMEA104395207	Li-2019-82-SAMEA104395207	20456942	17062760	0.834082
		SAMEA104395208	Li-2019-82-SAMEA104395208	29197962	24408504	0.835966
		SAMEA104395209	Li-2019-82-SAMEA104395209	24197906	20367796	0.841717
		SAMEA104395210	Li-2019-82-SAMEA104395210	79786297	70398352	0.882336
		SAMEA104395211	Li-2019-82-SAMEA104395211	223937886	194957882	0.870589
		SAMEA104395212	Li-2019-82-SAMEA104395212	36442580	30214696	0.829104
		SAMEA104395213	Li-2019-82-SAMEA104395213	33386996	29089318	0.871277
		SAMEA104395214	Li-2019-82-SAMEA104395214	24663692	21689272	0.879401
		SAMEA104395215	Li-2019-82-SAMEA104395215	25271868	21790594	0.862247
		SAMEA104395216	Li-2019-82-SAMEA104395216	28076774	22629578	0.805989
		SAMEA104395217	Li-2019-82-SAMEA104395217	52629164	43078736	0.818534
		SAMEA104395218	Li-2019-82-SAMEA104395218	104567445	89380591	0.854765
		SAMEA104395219	Li-2019-82-SAMEA104395219	25553470	21939466	0.858571
		SAMEA104395220	Li-2019-82-SAMEA104395220	25648160	22230230	0.866738
		SAMEA104395221	Li-2019-82-SAMEA104395221	27326786	23054736	0.843668
		SAMEA104395222	Li-2019-82-SAMEA104395222	18222282	15309882	0.840174
		SAMEA104395223	Li-2019-82-SAMEA104395223	1164223806	849649694	0.729799
		SAMEA104395224	Li-2019-82-SAMEA104395224	1290710696	1194817870	0.925705
		SAMEA104395225	Li-2019-82-SAMEA104395225	1085762050	872254250	0.803357
		SAMEA104395226	Li-2019-82-SAMEA104395226	1246318731	1243390011	0.99765
		SAMEA104395227	Li-2019-82-SAMEA104395227	1187846956	1153156632	0.970796
Stewart et al. Nat Biotechnol (2019)	PRJEB21624	ERR2027889	Stewart-2019-283-ERR2027889	122005208	111716062	0.915666
		ERR2027890	Stewart-2019-283-ERR2027890	112168518	109285844	0.974301
		ERR2027891	Stewart-2019-283-ERR2027891	90444622	82453886	0.911651
		ERR2027892	Stewart-2019-283-ERR2027892	106368902	88406042	0.831127
		ERR2027893	Stewart-2019-283-ERR2027893	109552958	103571722	0.945403
		ERR2027894	Stewart-2019-283-ERR2027894	102403780	82352884	0.804198
		ERR2027895	Stewart-2019-283-ERR2027895	95794634	84181088	0.878766
		ERR2027896	Stewart-2019-283-ERR2027896	171492996	156101380	0.910249
		ERR2027897	Stewart-2019-283-ERR2027897	138671436	128582982	0.927249
		ERR2027898	Stewart-2019-283-ERR2027898	143735806	128149596	0.891563
		ERR2027899	Stewart-2019-283-ERR2027899	122804512	71157710	0.579439
		ERR2027900	Stewart-2019-283-ERR2027900	95844286	78162976	0.81552
		ERR2027901	Stewart-2019-283-ERR2027901	98853946	74449222	0.753123
		ERR2027902	Stewart-2019-283-ERR2027902	119973556	111134092	0.926322
		ERR2027903	Stewart-2019-283-ERR2027903	124155114	115551156	0.9307
		ERR2027904	Stewart-2019-283-ERR2027904	118984114	78714586	0.661555
		ERR2027905	Stewart-2019-283-ERR2027905	108478372	84831834	0.782016
		ERR2027906	Stewart-2019-283-ERR2027906	101229814	63447970	0.626772
		ERR2027907	Stewart-2019-283-ERR2027907	102385536	66124526	0.645839
		ERR2027908	Stewart-2019-283-ERR2027908	119664772	110728328	0.925321
		ERR2027909	Stewart-2019-283-ERR2027909	95329834	73817268	0.774335
		ERR2027910	Stewart-2019-283-ERR2027910	96481070	88200488	0.914174
		ERR2027911	Stewart-2019-283-ERR2027911	99677954	92049182	0.923466
		ERR2027912	Stewart-2019-283-ERR2027912	129217928	121439316	0.939802
		ERR2027913	Stewart-2019-283-ERR2027913	108678666	100321706	0.923104
		ERR2027914	Stewart-2019-283-ERR2027914	124610432	114705416	0.920512
		ERR2027915	Stewart-2019-283-ERR2027915	93736936	86283354	0.920484
		ERR2027916	Stewart-2019-283-ERR2027916	130160236	120496412	0.925754
		ERR2027917	Stewart-2019-283-ERR2027917	93619120	85353826	0.911714
		ERR2027918	Stewart-2019-283-ERR2027918	94349208	86944058	0.921513
		ERR2027919	Stewart-2019-283-ERR2027919	111119150	101910850	0.917131
		ERR2027920	Stewart-2019-283-ERR2027920	140955676	129793042	0.920807
		ERR2027921	Stewart-2019-283-ERR2027921	122881784	111714154	0.909119
		ERR2027922	Stewart-2019-283-ERR2027922	102436498	94629918	0.923791
		ERR2027923	Stewart-2019-283-ERR2027923	102615826	94751012	0.923357
		ERR2027924	Stewart-2019-283-ERR2027924	135898616	125994758	0.927123
		ERR2027925	Stewart-2019-283-ERR2027925	94338192	86354938	0.915376
		ERR2027926	Stewart-2019-283-ERR2027926	99102992	90047566	0.908626
		ERR2027927	Stewart-2019-283-ERR2027927	126568296	116966216	0.924135
		ERR2027928	Stewart-2019-283-ERR2027928	115013452	104019660	0.904413
		ERR2027929	Stewart-2019-283-ERR2027929	102058152	94039090	0.921427
		ERR2027930	Stewart-2019-283-ERR2027930	104160808	96538020	0.926817
		ERR2282092	Stewart-2019-283-ERR2282092	110434038	75511520	0.68377
	PRJEB31266	ERR3201375	Stewart-2019-283-ERR3201375	89833408	77391320	0.861498
		ERR3201376	Stewart-2019-283-ERR3201376	103913082	95642320	0.920407
		ERR3201377	Stewart-2019-283-ERR3201377	97021306	90843320	0.936323
		ERR3201378	Stewart-2019-283-ERR3201378	126314934	118975414	0.941895
		ERR3201379	Stewart-2019-283-ERR3201379	8211757	7768815	0.94606
		ERR3201380	Stewart-2019-283-ERR3201380	140761430	129448040	0.919627
		ERR3201381	Stewart-2019-283-ERR3201381	120950706	110913940	0.917018
		ERR3201382	Stewart-2019-283-ERR3201382	127776516	115643034	0.905041
		ERR3201383	Stewart-2019-283-ERR3201383	90169574	82719696	0.917379
		ERR3201384	Stewart-2019-283-ERR3201384	101513384	93888614	0.924889
		ERR3201385	Stewart-2019-283-ERR3201385	80674724	64895016	0.804403
		ERR3201386	Stewart-2019-283-ERR3201386	128427114	116721674	0.908855
		ERR3201387	Stewart-2019-283-ERR3201387	96105834	86700994	0.902141
		ERR3201388	Stewart-2019-283-ERR3201388	75786518	67599184	0.891968
		ERR3201389	Stewart-2019-283-ERR3201389	130852804	121472228	0.928312
		ERR3201390	Stewart-2019-283-ERR3201390	128160718	118033336	0.920979
		ERR3201391	Stewart-2019-283-ERR3201391	104742198	97679260	0.932568
		ERR3201392	Stewart-2019-283-ERR3201392	100254454	93599762	0.933622
		ERR3201393	Stewart-2019-283-ERR3201393	127830576	118367688	0.925973
		ERR3201394	Stewart-2019-283-ERR3201394	134699902	101944550	0.756827
		ERR3201395	Stewart-2019-283-ERR3201395	86804356	80592834	0.928442
		ERR3201396	Stewart-2019-283-ERR3201396	86811144	80401916	0.92617
		ERR3201397	Stewart-2019-283-ERR3201397	91681088	85702288	0.934787
		ERR3201398	Stewart-2019-283-ERR3201398	133747662	115126158	0.860771
		ERR3201399	Stewart-2019-283-ERR3201399	114271896	107261428	0.938651
		ERR3201400	Stewart-2019-283-ERR3201400	160314150	148918504	0.928917
		ERR3201401	Stewart-2019-283-ERR3201401	145403002	134910528	0.927839
		ERR3201402	Stewart-2019-283-ERR3201402	170438714	156837846	0.920201
		ERR3201403	Stewart-2019-283-ERR3201403	119191990	110794284	0.929545
		ERR3201404	Stewart-2019-283-ERR3201404	98661728	86278690	0.87449
		ERR3201405	Stewart-2019-283-ERR3201405	146444302	137475044	0.938753
		ERR3201406	Stewart-2019-283-ERR3201406	113354160	108884336	0.960568
		ERR3201407	Stewart-2019-283-ERR3201407	164612558	154541602	0.93882
		ERR3201408	Stewart-2019-283-ERR3201408	164116648	152943680	0.931921
		ERR3201409	Stewart-2019-283-ERR3201409	127820782	124716852	0.975717
		ERR3201410	Stewart-2019-283-ERR3201410	138387232	130034236	0.93964
		ERR3201411	Stewart-2019-283-ERR3201411	109214190	101786746	0.931992
		ERR3201412	Stewart-2019-283-ERR3201412	108032766	88352188	0.817828
		ERR3201413	Stewart-2019-283-ERR3201413	95391508	88399892	0.926706
		ERR3201414	Stewart-2019-283-ERR3201414	96013904	90457180	0.942126
		ERR3201415	Stewart-2019-283-ERR3201415	134607626	126569118	0.940282
		ERR3201416	Stewart-2019-283-ERR3201416	150511968	140189234	0.931416
		ERR3201417	Stewart-2019-283-ERR3201417	195443618	171639036	0.878202
		ERR3201418	Stewart-2019-283-ERR3201418	185970096	169765174	0.912863
		ERR3201419	Stewart-2019-283-ERR3201419	138559410	126570232	0.913473
		ERR3201420	Stewart-2019-283-ERR3201420	112236248	93519302	0.833236
		ERR3201421	Stewart-2019-283-ERR3201421	89864672	87425202	0.972854
		ERR3201422	Stewart-2019-283-ERR3201422	81929950	77163232	0.94182
		ERR3211439	Stewart-2019-283-ERR3211439	154849116	143784892	0.928548
		ERR3211440	Stewart-2019-283-ERR3211440	141441116	107738178	0.761718
		ERR3211441	Stewart-2019-283-ERR3211441	166688486	145937404	0.87551
		ERR3211442	Stewart-2019-283-ERR3211442	182602884	123791330	0.677926
		ERR3211443	Stewart-2019-283-ERR3211443	156832752	147881060	0.942922
		ERR3211444	Stewart-2019-283-ERR3211444	154100486	143360258	0.930304
		ERR3211445	Stewart-2019-283-ERR3211445	170261984	156374268	0.918433
		ERR3211446	Stewart-2019-283-ERR3211446	168592678	156472928	0.928112
		ERR3211447	Stewart-2019-283-ERR3211447	223924520	206710048	0.923124
		ERR3211448	Stewart-2019-283-ERR3211448	94661638	87769072	0.927187
		ERR3211449	Stewart-2019-283-ERR3211449	158771600	128276070	0.807928
		ERR3211450	Stewart-2019-283-ERR3211450	108920538	72883276	0.669142
		ERR3211451	Stewart-2019-283-ERR3211451	113610426	104974944	0.92399
		ERR3211452	Stewart-2019-283-ERR3211452	152313568	141575616	0.929501
		ERR3211453	Stewart-2019-283-ERR3211453	155169602	142941956	0.921198
		ERR3211454	Stewart-2019-283-ERR3211454	110629738	102324076	0.924924
		ERR3211455	Stewart-2019-283-ERR3211455	226051816	145684590	0.644474
		ERR3211456	Stewart-2019-283-ERR3211456	208239274	146769082	0.70481
		ERR3211457	Stewart-2019-283-ERR3211457	94444806	88006604	0.931831
		ERR3211458	Stewart-2019-283-ERR3211458	154141760	107395652	0.696733
		ERR3211459	Stewart-2019-283-ERR3211459	111841088	101485206	0.907405
		ERR3211460	Stewart-2019-283-ERR3211460	142454134	133046890	0.933963
		ERR3211461	Stewart-2019-283-ERR3211461	194100328	179839152	0.926527
		ERR3211462	Stewart-2019-283-ERR3211462	168198538	150376346	0.894041
		ERR3211463	Stewart-2019-283-ERR3211463	94353234	87336744	0.925636
		ERR3211464	Stewart-2019-283-ERR3211464	102705528	91746430	0.893296
		ERR3211465	Stewart-2019-283-ERR3211465	67408728	60938346	0.904013
		ERR3211466	Stewart-2019-283-ERR3211466	42257516	39325202	0.930608
		ERR3211467	Stewart-2019-283-ERR3211467	73363720	68088706	0.928098
		ERR3211468	Stewart-2019-283-ERR3211468	63257958	59610502	0.94234
		ERR3211469	Stewart-2019-283-ERR3211469	48420382	44901438	0.927325
		ERR3211470	Stewart-2019-283-ERR3211470	69997274	66807584	0.954431
		ERR3211471	Stewart-2019-283-ERR3211471	80549714	56185568	0.697527
		ERR3211472	Stewart-2019-283-ERR3211472	64964976	60292076	0.92807
		ERR3211473	Stewart-2019-283-ERR3211473	69401014	62722762	0.903773
		ERR3211474	Stewart-2019-283-ERR3211474	76175754	69614512	0.913867
		ERR3211475	Stewart-2019-283-ERR3211475	48443492	38299470	0.790601
		ERR3211476	Stewart-2019-283-ERR3211476	73313366	59838626	0.816204
		ERR3211477	Stewart-2019-283-ERR3211477	67925944	63025790	0.92786
		ERR3211478	Stewart-2019-283-ERR3211478	58721088	43517274	0.741084
		ERR3211479	Stewart-2019-283-ERR3211479	66792604	62000236	0.92825
		ERR3211480	Stewart-2019-283-ERR3211480	75121674	68924860	0.91751
		ERR3211481	Stewart-2019-283-ERR3211481	68976086	64999308	0.942346
		ERR3211482	Stewart-2019-283-ERR3211482	55215036	50954294	0.922834
		ERR3211483	Stewart-2019-283-ERR3211483	75247690	69003462	0.917018
		ERR3211484	Stewart-2019-283-ERR3211484	86071848	80857796	0.939422
		ERR3211485	Stewart-2019-283-ERR3211485	67233160	59240210	0.881116
		ERR3211486	Stewart-2019-283-ERR3211486	71164606	58813420	0.826442
		ERR3220178	Stewart-2019-283-ERR3220178	111786472	103077094	0.922089
		ERR3220179	Stewart-2019-283-ERR3220179	138174412	127544704	0.92307
		ERR3220180	Stewart-2019-283-ERR3220180	130260996	119866506	0.920203
		ERR3220181	Stewart-2019-283-ERR3220181	127706142	118256932	0.926008
		ERR3220182	Stewart-2019-283-ERR3220182	134919748	123976846	0.918893
		ERR3220183	Stewart-2019-283-ERR3220183	123198922	114314082	0.927882
		ERR3220184	Stewart-2019-283-ERR3220184	120362962	110692706	0.919658
		ERR3220185	Stewart-2019-283-ERR3220185	132099828	121719834	0.921423
		ERR3220186	Stewart-2019-283-ERR3220186	142555542	131111346	0.919721
		ERR3220187	Stewart-2019-283-ERR3220187	151264298	140585358	0.929402
		ERR3220188	Stewart-2019-283-ERR3220188	160208548	147970250	0.92361
		ERR3220189	Stewart-2019-283-ERR3220189	186714372	171508738	0.918562
		ERR3220190	Stewart-2019-283-ERR3220190	149615854	137796680	0.921003
		ERR3220191	Stewart-2019-283-ERR3220191	169238976	156391992	0.92409
		ERR3220192	Stewart-2019-283-ERR3220192	124673732	114340728	0.91712
		ERR3220193	Stewart-2019-283-ERR3220193	126431888	126285344	0.998841
		ERR3220194	Stewart-2019-283-ERR3220194	147964694	137356136	0.928303
		ERR3220195	Stewart-2019-283-ERR3220195	152503728	119761080	0.785299
		ERR3220196	Stewart-2019-283-ERR3220196	168556456	156579944	0.928947
		ERR3220197	Stewart-2019-283-ERR3220197	150445104	139378386	0.92644
		ERR3220198	Stewart-2019-283-ERR3220198	135624934	125406972	0.92466
		ERR3220199	Stewart-2019-283-ERR3220199	128437696	119444876	0.929983
		ERR3220200	Stewart-2019-283-ERR3220200	136027426	125846162	0.925153
		ERR3220201	Stewart-2019-283-ERR3220201	139111080	129212430	0.928844
		ERR3220202	Stewart-2019-283-ERR3220202	69001104	63755040	0.923971
		ERR3220203	Stewart-2019-283-ERR3220203	72894619	71557475	0.981656
		ERR3220204	Stewart-2019-283-ERR3220204	109273362	99367708	0.90935
		ERR3220205	Stewart-2019-283-ERR3220205	123507156	114313672	0.925563
		ERR3220206	Stewart-2019-283-ERR3220206	123177500	114150054	0.926712
		ERR3220207	Stewart-2019-283-ERR3220207	118376402	109902698	0.928417
		ERR3220208	Stewart-2019-283-ERR3220208	114582632	105725970	0.922705
		ERR3220209	Stewart-2019-283-ERR3220209	121988204	113718552	0.932209
		ERR3220210	Stewart-2019-283-ERR3220210	121120638	112436764	0.928304
		ERR3220211	Stewart-2019-283-ERR3220211	110564326	102132768	0.923741
		ERR3220212	Stewart-2019-283-ERR3220212	107489948	94939826	0.883244
		ERR3220213	Stewart-2019-283-ERR3220213	111458876	103780690	0.931112
		ERR3220214	Stewart-2019-283-ERR3220214	123634798	114103604	0.922908
		ERR3220215	Stewart-2019-283-ERR3220215	124036102	114741398	0.925065
		ERR3220216	Stewart-2019-283-ERR3220216	116031236	106369376	0.916731
		ERR3220217	Stewart-2019-283-ERR3220217	124777434	115797500	0.928032
		ERR3220218	Stewart-2019-283-ERR3220218	110842454	96569570	0.871233
		ERR3220219	Stewart-2019-283-ERR3220219	116832416	107547490	0.920528
		ERR3220220	Stewart-2019-283-ERR3220220	110610870	101555194	0.91813
		ERR3220221	Stewart-2019-283-ERR3220221	114501654	105721922	0.923322
		ERR3220222	Stewart-2019-283-ERR3220222	122671956	113666788	0.926591
		ERR3220223	Stewart-2019-283-ERR3220223	116233242	104493800	0.899001
		ERR3220224	Stewart-2019-283-ERR3220224	114275326	105394154	0.922283
		ERR3220225	Stewart-2019-283-ERR3220225	113602764	105421758	0.927986
		ERR3224567	Stewart-2019-283-ERR3224567	175968964	165580990	0.940967
		ERR3224568	Stewart-2019-283-ERR3224568	199935764	180164422	0.901112
		ERR3224569	Stewart-2019-283-ERR3224569	164852678	117155148	0.710666
		ERR3224570	Stewart-2019-283-ERR3224570	179099386	164220198	0.916922
		ERR3224571	Stewart-2019-283-ERR3224571	164662718	152779518	0.927833
		ERR3224572	Stewart-2019-283-ERR3224572	206391982	173070910	0.838554
		ERR3224573	Stewart-2019-283-ERR3224573	186287634	172906942	0.928172
		ERR3224574	Stewart-2019-283-ERR3224574	202724028	185486322	0.91497
		ERR3224575	Stewart-2019-283-ERR3224575	191302032	179890994	0.940351
		ERR3224576	Stewart-2019-283-ERR3224576	238291522	218007086	0.914876
		ERR3224577	Stewart-2019-283-ERR3224577	186051752	164347804	0.883345
		ERR3224578	Stewart-2019-283-ERR3224578	192172454	180429658	0.938894
		ERR3224579	Stewart-2019-283-ERR3224579	209991640	180908156	0.861502
		ERR3224580	Stewart-2019-283-ERR3224580	228201842	174295956	0.76378
		ERR3224581	Stewart-2019-283-ERR3224581	209670556	164515402	0.784638
		ERR3224582	Stewart-2019-283-ERR3224582	202785004	154191048	0.760367
		ERR3224583	Stewart-2019-283-ERR3224583	195195948	183231414	0.938705
		ERR3224584	Stewart-2019-283-ERR3224584	215684226	191306346	0.886974
		ERR3224585	Stewart-2019-283-ERR3224585	242078852	225268310	0.930558
		ERR3224586	Stewart-2019-283-ERR3224586	191975246	159515430	0.830917
		ERR3224587	Stewart-2019-283-ERR3224587	186174160	173299696	0.930847
		ERR3224588	Stewart-2019-283-ERR3224588	229702702	211763400	0.921902
		ERR3224589	Stewart-2019-283-ERR3224589	205272502	157077380	0.765214
		ERR3224590	Stewart-2019-283-ERR3224590	194323022	188579974	0.970446
		ERR3224591	Stewart-2019-283-ERR3224591	186634838	136080390	0.729126
		ERR3224592	Stewart-2019-283-ERR3224592	79137686	70806974	0.894731
		ERR3224593	Stewart-2019-283-ERR3224593	180666120	162545508	0.899701
		ERR3224594	Stewart-2019-283-ERR3224594	217455742	202213686	0.929907
		ERR3224595	Stewart-2019-283-ERR3224595	180961790	155556356	0.859609
		ERR3224596	Stewart-2019-283-ERR3224596	214869578	198146680	0.922172
		ERR3224597	Stewart-2019-283-ERR3224597	232864634	217543556	0.934206
		ERR3224598	Stewart-2019-283-ERR3224598	228425140	212016860	0.928168
		ERR3224599	Stewart-2019-283-ERR3224599	217215600	203090488	0.934972
		ERR3224600	Stewart-2019-283-ERR3224600	210540094	197600734	0.938542
		ERR3224601	Stewart-2019-283-ERR3224601	194683596	180077314	0.924974
		ERR3224602	Stewart-2019-283-ERR3224602	217519818	203690274	0.936422
		ERR3224603	Stewart-2019-283-ERR3224603	182936536	161054502	0.880385
		ERR3224604	Stewart-2019-283-ERR3224604	171662582	159994126	0.932027
		ERR3224605	Stewart-2019-283-ERR3224605	196871302	183975034	0.934494
		ERR3224606	Stewart-2019-283-ERR3224606	180178642	159363722	0.884476
		ERR3224607	Stewart-2019-283-ERR3224607	195857864	182796440	0.933312
		ERR3224608	Stewart-2019-283-ERR3224608	204903458	194829086	0.950834
		ERR3224609	Stewart-2019-283-ERR3224609	226465142	212116988	0.936643
		ERR3224610	Stewart-2019-283-ERR3224610	220948020	164444870	0.744269
		ERR3224611	Stewart-2019-283-ERR3224611	235596636	171532310	0.728076
		ERR3224612	Stewart-2019-283-ERR3224612	165222554	151702762	0.918172
		ERR3224613	Stewart-2019-283-ERR3224613	176933420	141391412	0.799122
		ERR3224614	Stewart-2019-283-ERR3224614	205087038	189195060	0.922511
		ERR3275091	Stewart-2019-283-ERR3275091	169903698	158266646	0.931508
		ERR3275092	Stewart-2019-283-ERR3275092	223221414	207126800	0.927898
		ERR3275093	Stewart-2019-283-ERR3275093	215703334	200146746	0.92788
		ERR3275094	Stewart-2019-283-ERR3275094	241941686	224429686	0.927619
		ERR3275095	Stewart-2019-283-ERR3275095	238743186	220171640	0.922211
		ERR3275096	Stewart-2019-283-ERR3275096	239315862	222176476	0.928382
		ERR3275097	Stewart-2019-283-ERR3275097	217299912	160625224	0.739187
		ERR3275098	Stewart-2019-283-ERR3275098	239728118	224378810	0.935972
		ERR3275099	Stewart-2019-283-ERR3275099	247277604	186754662	0.755243
		ERR3275100	Stewart-2019-283-ERR3275100	245544742	231337722	0.942141
		ERR3275101	Stewart-2019-283-ERR3275101	244416624	216406258	0.885399
		ERR3275102	Stewart-2019-283-ERR3275102	256606542	161765902	0.630404
		ERR3275103	Stewart-2019-283-ERR3275103	260481248	234389682	0.899833
		ERR3275104	Stewart-2019-283-ERR3275104	276677842	250733730	0.90623
		ERR3275105	Stewart-2019-283-ERR3275105	263801702	237976216	0.902103
		ERR3275106	Stewart-2019-283-ERR3275106	291421694	269731242	0.92557
		ERR3275107	Stewart-2019-283-ERR3275107	254013522	232334116	0.914653
		ERR3275108	Stewart-2019-283-ERR3275108	266476856	242972868	0.911797
		ERR3275109	Stewart-2019-283-ERR3275109	246822386	158160124	0.640785
		ERR3275110	Stewart-2019-283-ERR3275110	269826354	211778624	0.78487
		ERR3275111	Stewart-2019-283-ERR3275111	261109686	218376676	0.836341
		ERR3275112	Stewart-2019-283-ERR3275112	253765368	200481754	0.790028
		ERR3275113	Stewart-2019-283-ERR3275113	246773120	213483326	0.8651
		ERR3275114	Stewart-2019-283-ERR3275114	261156216	244943428	0.937919
		ERR3275115	Stewart-2019-283-ERR3275115	223678826	204203674	0.912933
		ERR3275116	Stewart-2019-283-ERR3275116	190861612	181393938	0.950395
		ERR3275117	Stewart-2019-283-ERR3275117	231813622	124779992	0.538277
		ERR3275118	Stewart-2019-283-ERR3275118	243466742	193382452	0.794287
		ERR3275119	Stewart-2019-283-ERR3275119	239660562	178781120	0.745976
		ERR3275120	Stewart-2019-283-ERR3275120	234160618	128331728	0.54805
		ERR3275121	Stewart-2019-283-ERR3275121	237411940	163094360	0.686968
		ERR3275122	Stewart-2019-283-ERR3275122	237519102	220268364	0.927371
		ERR3275123	Stewart-2019-283-ERR3275123	225200798	212202216	0.94228
		ERR3275124	Stewart-2019-283-ERR3275124	219327500	182730476	0.83314
		ERR3275125	Stewart-2019-283-ERR3275125	236931394	220651796	0.93129
		ERR3275126	Stewart-2019-283-ERR3275126	255388108	236433202	0.92578
		ERR3275127	Stewart-2019-283-ERR3275127	243548056	225772742	0.927015
		ERR3275128	Stewart-2019-283-ERR3275128	247747020	228784348	0.92346
		ERR3275129	Stewart-2019-283-ERR3275129	235542406	219400872	0.931471
		ERR3275130	Stewart-2019-283-ERR3275130	240618556	207576972	0.862681
		ERR3275131	Stewart-2019-283-ERR3275131	237461162	196288728	0.826614
		ERR3275132	Stewart-2019-283-ERR3275132	239606874	202956248	0.847039
		ERR3275133	Stewart-2019-283-ERR3275133	238242504	220642926	0.926127
		ERR3275134	Stewart-2019-283-ERR3275134	277155786	252576274	0.911315
		ERR3275135	Stewart-2019-283-ERR3275135	254118146	191401490	0.753199
		ERR3275136	Stewart-2019-283-ERR3275136	255199704	188479448	0.738557
		ERR3275137	Stewart-2019-283-ERR3275137	257243952	177316762	0.689294
		ERR3275138	Stewart-2019-283-ERR3275138	257127792	216710302	0.842812
Malmuthuge et al. Genome Biol (2019)	PRJNA362629	SRR5190249	Malmuthuge-2019-18-DJ-SRR5190249	716880	435244	0.607136
		SRR5190250	Malmuthuge-2019-18-DJ-SRR5190250	521802	309246	0.59265
		SRR5190251	Malmuthuge-2019-18-DJ-SRR5190251	771258	468268	0.607148
		SRR5190252	Malmuthuge-2019-18-DJ-SRR5190252	1311084	602778	0.459755
		SRR5190253	Malmuthuge-2019-18-DJ-SRR5190253	2474714	1115974	0.450951
		SRR5190254	Malmuthuge-2019-18-DJ-SRR5190254	161836	89392	0.552362
		SRR5190255	Malmuthuge-2019-18-DJ-SRR5190255	1235288	540988	0.437945
		SRR5190256	Malmuthuge-2019-18-DJ-SRR5190256	1849966	870300	0.470441
		SRR5190257	Malmuthuge-2019-18-DJ-SRR5190257	23183582	11227860	0.484302
		SRR5190258	Malmuthuge-2019-18-DJ-SRR5190258	751458	387564	0.515749
		SRR5190259	Malmuthuge-2019-18-DJ-SRR5190259	5269220	2528056	0.479778
		SRR5190260	Malmuthuge-2019-18-DJ-SRR5190260	7595650	3898420	0.513244
		SRR5190261	Malmuthuge-2019-18-DJ-SRR5190261	1323110	738056	0.557819
		SRR5190262	Malmuthuge-2019-18-DJ-SRR5190262	11362670	4960460	0.436558
		SRR5190263	Malmuthuge-2019-18-DJ-SRR5190263	4051748	2075158	0.512164
		SRR5190264	Malmuthuge-2019-18-DJ-SRR5190264	9080330	4460440	0.49122
		SRR5190265	Malmuthuge-2019-18-DJ-SRR5190265	3538332	2045524	0.578104
		SRR5190266	Malmuthuge-2019-18-DJ-SRR5190266	1981228	1073708	0.541941
		SRR5190213	Malmuthuge-2019-18-IL-SRR5190213	896170	460970	0.514378
		SRR5190214	Malmuthuge-2019-18-IL-SRR5190214	968090	578546	0.597616
		SRR5190215	Malmuthuge-2019-18-IL-SRR5190215	1101126	654866	0.594724
		SRR5190216	Malmuthuge-2019-18-IL-SRR5190216	1849546	754062	0.407701
		SRR5190217	Malmuthuge-2019-18-IL-SRR5190217	1114976	550468	0.493704
		SRR5190218	Malmuthuge-2019-18-IL-SRR5190218	129820	75366	0.580542
		SRR5190219	Malmuthuge-2019-18-IL-SRR5190219	3195508	1438582	0.450189
		SRR5190220	Malmuthuge-2019-18-IL-SRR5190220	1164434	560916	0.481707
		SRR5190221	Malmuthuge-2019-18-IL-SRR5190221	937704	543046	0.579123
		SRR5190222	Malmuthuge-2019-18-IL-SRR5190222	1064442	513644	0.482548
		SRR5190223	Malmuthuge-2019-18-IL-SRR5190223	46890906	22962112	0.489692
		SRR5190224	Malmuthuge-2019-18-IL-SRR5190224	46320518	22483824	0.485397
		SRR5190225	Malmuthuge-2019-18-IL-SRR5190225	6600044	3684086	0.558191
		SRR5190226	Malmuthuge-2019-18-IL-SRR5190226	1480490	781894	0.528132
		SRR5190227	Malmuthuge-2019-18-IL-SRR5190227	52350454	27368444	0.522793
		SRR5190228	Malmuthuge-2019-18-IL-SRR5190228	1124700	626366	0.556918
		SRR5190229	Malmuthuge-2019-18-IL-SRR5190229	11010558	6193972	0.562548
		SRR5190230	Malmuthuge-2019-18-IL-SRR5190230	3795464	2125982	0.560138
		SRR5190231	Malmuthuge-2019-18-MJ-SRR5190231	683494	419498	0.613755
		SRR5190232	Malmuthuge-2019-18-MJ-SRR5190232	692076	418672	0.604951
		SRR5190233	Malmuthuge-2019-18-MJ-SRR5190233	482278	292506	0.606509
		SRR5190234	Malmuthuge-2019-18-MJ-SRR5190234	3130526	1494714	0.477464
		SRR5190235	Malmuthuge-2019-18-MJ-SRR5190235	517624	313610	0.605864
		SRR5190236.1	Malmuthuge-2019-18-MJ-SRR5190236.1	155510	88210	0.56723
		SRR5190237	Malmuthuge-2019-18-MJ-SRR5190237	2117104	1001984	0.47328
		SRR5190238	Malmuthuge-2019-18-MJ-SRR5190238	1096054	605768	0.552681
		SRR5190239	Malmuthuge-2019-18-MJ-SRR5190239	2135410	2033940	0.952482
		SRR5190240	Malmuthuge-2019-18-MJ-SRR5190240	11056712	4770810	0.431485
		SRR5190242	Malmuthuge-2019-18-MJ-SRR5190242	642848	380718	0.592236
		SRR5190243	Malmuthuge-2019-18-MJ-SRR5190243	576326	334468	0.580345
		SRR5190244	Malmuthuge-2019-18-MJ-SRR5190244	53994128	28368468	0.525399
		SRR5190245	Malmuthuge-2019-18-MJ-SRR5190245	18396726	6870380	0.373457
		SRR5190246	Malmuthuge-2019-18-MJ-SRR5190246	687468	387474	0.563625
		SRR5190247	Malmuthuge-2019-18-MJ-SRR5190247	43711060	27524442	0.629691
		SRR5190248	Malmuthuge-2019-18-MJ-SRR5190248	27366070	14237128	0.520247
		SRR5190267	Malmuthuge-2019-18-RU-SRR5190267	1600842	881314	0.550532
		SRR5190268	Malmuthuge-2019-18-RU-SRR5190268	26280256	4223098	0.160695
		SRR5190269	Malmuthuge-2019-18-RU-SRR5190269	23392778	3739148	0.159842
		SRR5190270	Malmuthuge-2019-18-RU-SRR5190270	66371326	38278078	0.576726
		SRR5190271	Malmuthuge-2019-18-RU-SRR5190271	2606734	1322596	0.507377
		SRR5190272.1	Malmuthuge-2019-18-RU-SRR5190272.1	22828698	10461540	0.458263
		SRR5190273	Malmuthuge-2019-18-RU-SRR5190273	44449876	20298228	0.456654
		SRR5190274	Malmuthuge-2019-18-RU-SRR5190274	59396710	28724000	0.483596
		SRR5190275	Malmuthuge-2019-18-RU-SRR5190275	39710366	20828326	0.524506
		SRR5190276	Malmuthuge-2019-18-RU-SRR5190276	33730358	14730208	0.436705
		SRR5190277	Malmuthuge-2019-18-RU-SRR5190277	42528674	20603736	0.484467
		SRR5190278	Malmuthuge-2019-18-RU-SRR5190278	49236438	27127974	0.550974
		SRR5190279	Malmuthuge-2019-18-RU-SRR5190279	41274196	20995484	0.508683
		SRR5190280	Malmuthuge-2019-18-RU-SRR5190280	36417420	17254794	0.473806
		SRR5190281	Malmuthuge-2019-18-RU-SRR5190281	44028134	20977166	0.476449
		SRR5190282	Malmuthuge-2019-18-RU-SRR5190282	40923978	23076538	0.563888
		SRR5190283	Malmuthuge-2019-18-RU-SRR5190283	45036846	21773692	0.483464
		SRR5190284	Malmuthuge-2019-18-RU-SRR5190284	29708334	14735776	0.496015
Shi et al. Genome Res (2014)	PRJNA202380	SRR1206671.1	Shi-2014-20_SRR1206671.1	460693642	407375058	0.884265
		SRR1222429.1	Shi-2014-20_SRR1222429.1	112043370	98949112	0.883132
		SRR1222431.1	Shi-2014-20_SRR1222431.1	172444426	155046848	0.899112
		SRR1267595.1	Shi-2014-20_SRR1267595.1	389383026	348792886	0.895758
		SRR873595.1	Shi-2014-20_SRR873595.1	127144014	105079658	0.826462
		SRR873596.1	Shi-2014-20_SRR873596.1	54235900	47288222	0.871899
		SRR873597.1	Shi-2014-20_SRR873597.1	497469692	418917426	0.842096
		SRR873598.1	Shi-2014-20_SRR873598.1	393728724	339349734	0.861887
		SRR873599.1	Shi-2014-20_SRR873599.1	159301196	142191858	0.892598
		SRR873600.1	Shi-2014-20_SRR873600.1	347200808	303831364	0.875088
		SRR873601.1	Shi-2014-20_SRR873601.1	470256798	390307982	0.829989
		SRR873602.1	Shi-2014-20_SRR873602.1	144781026	128216886	0.885592
		SRR873603.1	Shi-2014-20_SRR873603.1	475811502	416611460	0.875581
		SRR873604.1	Shi-2014-20_SRR873604.1	163781632	151432376	0.924599
		SRR873605.1	Shi-2014-20_SRR873605.1	170451972	150728836	0.884289
		SRR873606.1	Shi-2014-20_SRR873606.1	167729860	151579836	0.903714
		SRR873607.1	Shi-2014-20_SRR873607.1	164923912	148223154	0.898737
		SRR873608.1	Shi-2014-20_SRR873608.1	187192450	167747854	0.896125
		SRR873609.1	Shi-2014-20_SRR873609.1	182328364	163249626	0.895361
		SRR873610.1	Shi-2014-20_SRR873610.1	182204636	163077070	0.895022
Lin et al. Microbiome (2019)	PRJNA512570	SRR8387714	Lin-2019-8_ST-M2	137161356	128064698	0.933679
		SRR8387715	Lin-2019-8_ST-M1	165700472	150265480	0.90685
		SRR8387716	Lin-2019-8_ST-M4	151411822	138496502	0.914701
		SRR8387717	Lin-2019-8_ST-M3	153258512	141214998	0.921417
		SRR8387718	Lin-2019-8_CON-M2	122317008	115438974	0.943769
		SRR8387719	Lin-2019-8_CON-M1	127039024	118763906	0.934862
		SRR8387720	Lin-2019-8_CON-M4	116467754	108312040	0.929974
		SRR8387721	Lin-2019-8_CON-M3	119806620	113264136	0.945391
Wolff et al. Microbiome (2017)	PRJNA214227	SRR948088.1	Wolff-2017-16_SRR948088.1	48227898	42741394	0.886238
		SRR948090.1	Wolff-2017-16_SRR948090.1	83046898	75655716	0.911
		SRR948091.1	Wolff-2017-16_SRR948091.1	99926242	90318310	0.90385
		SRR948118.1	Wolff-2017-16_SRR948118.1	130562698	116727326	0.894033
		SRR948119.1	Wolff-2017-16_SRR948119.1	64609270	57770056	0.894145
		SRR948120.1	Wolff-2017-16_SRR948120.1	74283304	64778038	0.87204
		SRR948121.1	Wolff-2017-16_SRR948121.1	90943896	80331604	0.883309
		SRR948122.1	Wolff-2017-16_SRR948122.1	176377386	153119936	0.868138
		SRR948123.1	Wolff-2017-16_SRR948123.1	165495816	58413794	0.352962
		SRR948124.1	Wolff-2017-16_SRR948124.1	168021378	81609070	0.485706
		SRR948125.1	Wolff-2017-16_SRR948125.1	83883014	49907828	0.594969
		SRR948129.1	Wolff-2017-16_SRR948129.1	36661530	15135614	0.412847
		SRR948132.1	Wolff-2017-16_SRR948132.1	133499166	70104882	0.525133
		SRR948135.1	Wolff-2017-16_SRR948135.1	37104618	18236074	0.491477
		SRR948136.1	Wolff-2017-16_SRR948136.1	55188376	28201590	0.511006
		SRR948137.1	Wolff-2017-16_SRR948137.1	83524182	48382082	0.579258
Salaheen et al. Food Control (2019)	PRJNA485488	SRR7686592	Salaheen-2019-14-SRR7686592	12636392	11973102	0.94751
		SRR7686593	Salaheen-2019-14-SRR7686593	32419766	29967090	0.924346
		SRR7686594	Salaheen-2019-14-SRR7686594	10708776	9098410	0.849622
		SRR7686595	Salaheen-2019-14-SRR7686595	17754350	15001968	0.844974
		SRR7686596	Salaheen-2019-14-SRR7686596	31279966	29252650	0.935188
		SRR7686597	Salaheen-2019-14-SRR7686597	90403186	67550022	0.747208
		SRR7686598	Salaheen-2019-14-SRR7686598	12748014	10950620	0.859006
		SRR7686599	Salaheen-2019-14-SRR7686599	52707572	45707918	0.867198
		SRR7686600	Salaheen-2019-14-SRR7686600	74514514	60625844	0.813611
		SRR7686601	Salaheen-2019-14-SRR7686601	38887594	32302428	0.830662
		SRR7686602	Salaheen-2019-14-SRR7686602	10171454	8495500	0.83523
		SRR7686603	Salaheen-2019-14-SRR7686603	22097156	17934050	0.8116
		SRR7686604	Salaheen-2019-14-SRR7686604	24125386	20759126	0.860468
		SRR7686605	Salaheen-2019-14-SRR7686605	5491438	4895776	0.891529
Al-Masaudi et al. Int Microbiol (2019)	PRJNA486341	SRR7702748.1	Al-Masaudi-2019-12-SRR7702748.1	4279314	2797362	0.653694
		SRR7702749	Al-Masaudi-2019-12-SRR7702749	1426340	1258902	0.88261
		SRR7702750	Al-Masaudi-2019-12-SRR7702750	2433822	2331542	0.957976
		SRR7702751	Al-Masaudi-2019-12-SRR7702751	4882008	3773562	0.772953
		SRR7702752	Al-Masaudi-2019-12-SRR7702752	2260402	1952074	0.863596
		SRR7702753.1	Al-Masaudi-2019-12-SRR7702753.1	1952730	1782856	0.913007
		SRR7702754	Al-Masaudi-2019-12-SRR7702754	2039224	1734308	0.850474
		SRR7702755	Al-Masaudi-2019-12-SRR7702755	9610572	7660622	0.797104
		SRR7702756	Al-Masaudi-2019-12-SRR7702756	1281122	1132492	0.883985
		SRR7702757	Al-Masaudi-2019-12-SRR7702757	1424060	1256140	0.882084
		SRR7702758.1	Al-Masaudi-2019-12-SRR7702758.1	1216326	1062748	0.873736
		SRR7702759	Al-Masaudi-2019-12-SRR7702759	1560780	1368736	0.876956
Tanca et al. Microb Biotechnol (2017)	PRJEB14312	ERR1447687	Tanca-2017-5-ERR1447687	1096198	876110	0.799226
		ERR1448096	Tanca-2017-5-ERR1448096	21802398	20815518	0.954735
		ERR1448097	Tanca-2017-5-ERR1448097	11013500	9064320	0.823019
		ERR1448098	Tanca-2017-5-ERR1448098	14661032	13593274	0.92717
		ERR1448099	Tanca-2017-5-ERR1448099	1708846	1339358	0.783779
Weinroth et al. Appl. Environ. Microbiol (2018)	PRJNA419351	SRR6958874	Weinroth-2018-32-SRR6958874	44940110	33495746	0.745342
		SRR6958875	Weinroth-2018-32-SRR6958875	37986092	28648636	0.754188
		SRR6958876	Weinroth-2018-32-SRR6958876	55607548	38196258	0.68689
		SRR6958877	Weinroth-2018-32-SRR6958877	58854052	43807150	0.744335
		SRR6958878	Weinroth-2018-32-SRR6958878	52478024	51556336	0.982437
		SRR6958879	Weinroth-2018-32-SRR6958879	59209354	41408550	0.699358
		SRR6958880	Weinroth-2018-32-SRR6958880	62871058	45053796	0.716606
		SRR6958881	Weinroth-2018-32-SRR6958881	60873848	40483946	0.665047
		SRR6958882	Weinroth-2018-32-SRR6958882	44498264	34465224	0.77453
		SRR6958883	Weinroth-2018-32-SRR6958883	45720184	30415062	0.665244
		SRR6958884	Weinroth-2018-32-SRR6958884	45218876	34572480	0.764559
		SRR6958885	Weinroth-2018-32-SRR6958885	47344196	33123896	0.69964
		SRR6958886	Weinroth-2018-32-SRR6958886	52372044	35964768	0.686717
		SRR6958887	Weinroth-2018-32-SRR6958887	61787192	41436186	0.670627
		SRR6958888	Weinroth-2018-32-SRR6958888	22839496	17906860	0.78403
		SRR6958889	Weinroth-2018-32-SRR6958889	25914490	19745424	0.761945
		SRR6958890	Weinroth-2018-32-SRR6958890	19752360	15047984	0.761832
		SRR6958891	Weinroth-2018-32-SRR6958891	26024742	19737188	0.758401
		SRR6958892	Weinroth-2018-32-SRR6958892	33173038	25727852	0.775565
		SRR6958893	Weinroth-2018-32-SRR6958893	31356882	24502566	0.78141
		SRR6958894	Weinroth-2018-32-SRR6958894	29615386	22532560	0.76084
		SRR6958895	Weinroth-2018-32-SRR6958895	25361550	19305678	0.761218
		SRR6958896	Weinroth-2018-32-SRR6958896	46889152	34624516	0.738433
		SRR6958897	Weinroth-2018-32-SRR6958897	14072816	10500014	0.74612
		SRR6958898	Weinroth-2018-32-SRR6958898	43336938	32716022	0.754922
		SRR6958899	Weinroth-2018-32-SRR6958899	42598546	31092994	0.729907
		SRR6958900	Weinroth-2018-32-SRR6958900	39364440	29657036	0.753397
		SRR6958901	Weinroth-2018-32-SRR6958901	40012876	31353554	0.783587
		SRR6958902	Weinroth-2018-32-SRR6958902	48511340	34694816	0.71519
		SRR6958903	Weinroth-2018-32-SRR6958903	44690826	44548256	0.99681
		SRR6958904	Weinroth-2018-32-SRR6958904	41287200	30939280	0.749367
		SRR6958905	Weinroth-2018-32-SRR6958905	37978064	27332244	0.719685
Li et al. Microbiome (2019)	PRJNA448333	SRR8397881	Li-2019-48-SRR8397881	51313602	44459442	0.866426
		SRR8397882	Li-2019-48-SRR8397882	59978986	41879238	0.698232
		SRR8397883	Li-2019-48-SRR8397883	55287850	49307210	0.891827
		SRR8397884	Li-2019-48-SRR8397884	64685598	58080072	0.897883
		SRR8397885	Li-2019-48-SRR8397885	63342944	56896122	0.898224
		SRR8397886	Li-2019-48-SRR8397886	51318374	46373424	0.903642
		SRR8397887	Li-2019-48-SRR8397887	67280014	54444792	0.809227
		SRR8397888	Li-2019-48-SRR8397888	56605664	54570206	0.964041
		SRR8397889	Li-2019-48-SRR8397889	48260066	41188496	0.85347
		SRR8397890	Li-2019-48-SRR8397890	59070534	51331866	0.868993
		SRR8397891	Li-2019-48-SRR8397891	40206176	30536310	0.759493
		SRR8397892	Li-2019-48-SRR8397892	55515832	49663506	0.894583
		SRR8397893	Li-2019-48-SRR8397893	39373742	34293480	0.870973
		SRR8397894	Li-2019-48-SRR8397894	46063690	31266086	0.678758
		SRR8397895	Li-2019-48-SRR8397895	49817754	45257872	0.908469
		SRR8397896	Li-2019-48-SRR8397896	44017466	40770414	0.926233
		SRR8397897	Li-2019-48-SRR8397897	35255224	30899480	0.876451
		SRR8397898	Li-2019-48-SRR8397898	49533396	42527578	0.858564
		SRR8397899	Li-2019-48-SRR8397899	66921388	56586852	0.845572
		SRR8397900	Li-2019-48-SRR8397900	51569290	38088730	0.738593
		SRR8397901	Li-2019-48-SRR8397901	47973124	42544024	0.88683
		SRR8397902	Li-2019-48-SRR8397902	61655276	45813886	0.743065
		SRR8397903	Li-2019-48-SRR8397903	54946070	49983484	0.909683
		SRR8397904	Li-2019-48-SRR8397904	67954324	60880558	0.895904
		SRR8397905	Li-2019-48-SRR8397905	60631466	54505860	0.89897
		SRR8397906	Li-2019-48-SRR8397906	72739350	63894560	0.878404
		SRR8397907	Li-2019-48-SRR8397907	49802364	43297276	0.869382
		SRR8397908	Li-2019-48-SRR8397908	48793540	43358852	0.888619
		SRR8397909	Li-2019-48-SRR8397909	56318880	51135626	0.907966
		SRR8397910	Li-2019-48-SRR8397910	74098962	62124360	0.838397
		SRR8397911	Li-2019-48-SRR8397911	50277786	31878080	0.634039
		SRR8397912	Li-2019-48-SRR8397912	55819746	32782186	0.587287
		SRR8397913	Li-2019-48-SRR8397913	48925992	39307608	0.80341
		SRR8397914	Li-2019-48-SRR8397914	57852310	50383766	0.870903
		SRR8397915	Li-2019-48-SRR8397915	54282194	49076582	0.904101
		SRR8397916	Li-2019-48-SRR8397916	46027558	34696654	0.753823
		SRR8397917	Li-2019-48-SRR8397917	56655554	43536810	0.768447
		SRR8397918	Li-2019-48-SRR8397918	58789882	43800312	0.745031
		SRR8397919	Li-2019-48-SRR8397919	47646302	40514858	0.850325
		SRR8397920	Li-2019-48-SRR8397920	49081082	36232532	0.738218
		SRR8397921	Li-2019-48-SRR8397921	39134174	31780372	0.812087
		SRR8397922	Li-2019-48-SRR8397922	39134492	30722026	0.785037
		SRR8397923	Li-2019-48-SRR8397923	62270848	51584164	0.828384
		SRR8397924	Li-2019-48-SRR8397924	64887934	42351754	0.652691
		SRR8397925	Li-2019-48-SRR8397925	61077896	37790214	0.618722
		SRR8397926	Li-2019-48-SRR8397926	61599100	52336462	0.84963
		SRR8397927	Li-2019-48-SRR8397927	31764654	27873650	0.877505
		SRR8404214	Li-2019-48-SRR8404214	68982412	61324762	0.888991

## Sheet: S6
Table S6. Taxonomic composition of the RGMGC based on the NCBI-NR annotation at the phylum and genus levels
Taxonomy	Items	# of assigned genes	Percent (%)
Phylum	Firmicutes	48059335	63.9
	Bacteroidetes	16793167	22.3
	Proteobacteria	2307800	3.1
	Spirochaetes	1712025	2.3
	Lentisphaerae	985662	1.3
	Fibrobacteres	956174	1.3
	Euryarchaeota	862939	1.1
	Actinobacteria	749809	1
	Tenericutes	525772	0.7
	Verrucomicrobia	302056	0.4
	Others	1913207	2.5
Genus	Prevotella	7286357	14.5
	Clostridium	5933539	11.8
	Ruminococcus	3293542	6.5
	Bacteroides	3254540	6.5
	Butyrivibrio	2029902	4
	Eubacterium	1829569	3.6
	Treponema	1541237	3.1
	Alistipes	1432380	2.8
	Oscillibacter	1154872	2.3
	Fibrobacter	953029	1.9
	Lachnoclostridium	907598	1.8
	Faecalibacterium	855998	1.7
	Roseburia	742029	1.5
	Blautia	657614	1.3
	Flavonifractor	637330	1.3
	Methanobrevibacter	572467	1.1
	Anaerotruncus	550357	1.1
	Selenomonas	413883	0.8
	Pseudobutyrivibrio	353828	0.7
	Mycoplasma	339622	0.7
	Others	15586002	31
Top 10 phyla and top 20 genera are listed, and the remaining are grouped as ‘others’

## Sheet: S7
Table S7. Comparison of the microbial KEGG pathways between ruminant and monogastric animals
Class	Sub-class	Description	Pathway ID	EC. only in ruminant animals		EC. only in monogastric animals		EC. both in ruminant and monogastric animals
				Num	KOs	Num	KOs	Num	KOs
Environmental Information Processing	Membrane transport	ABC transporters	ko02010	44	K05643,K09694,K09695,K10025,K10191,K10229,K10233,K10234,K10238,K10554,K11607,K11631,K11704,K11705,K11706,K11707,K11708,K11709,K12370,K12536,K15576,K15577,K15578,K16199,K16200,K16201,K16202,K16905,K16906,K16907,K16915,K16920,K16961,K17206,K17240,K17244,K17245,K17246,K17316,K17317,K17321,K17322,K17324,K17325	26	K05668,K05670,K05673,K05680,K05681,K07122,K10014,K10036,K10037,K10094,K10820,K10829,K17241,K17329,K18889,K18890,K19309,K19310,K19350,K20344,K20459,K20460,K20461,K20490,K20491,K20492	240	K01995,K01996,K01997,K01998,K01999,K02000,K02001,K02002,K02006,K02007,K02008,K02009,K02010,K02011,K02012,K02017,K02018,K02020,K02036,K02037,K02038,K02040,K02041,K02042,K02044,K02045,K02046,K02047,K02048,K02062,K02063,K02064,K02065,K02066,K02067,K02071,K02072,K02073,K02193,K02194,K02195,K02424,K02471,K03523,K05658,K05665,K05685,K05772,K05773,K05776,K05813,K05814,K05815,K05816,K05845,K05846,K05847,…
Metabolism	Energy metabolism	Methane metabolism	ko00680	41	K00148,K00201,K00203,K00204,K00319,K00440,K00442,K00443,K00577,K00578,K00579,K00580,K00581,K00582,K00583,K00584,K00672,K01499,K06034,K06914,K07072,K07144,K07811,K08097,K09733,K11260,K11532,K11779,K11780,K13812,K13942,K14940,K16176,K16178,K16179,K16305,K16306,K16370,K16792,K16793,K18933	6	K00918,K03533,K05299,K08264,K14082,K19793	81	K00018,K00024,K00058,K00121,K00122,K00123,K00124,K00125,K00127,K00169,K00170,K00171,K00172,K00194,K00196,K00197,K00198,K00200,K00202,K00205,K00320,K00399,K00400,K00401,K00402,K00441,K00600,K00625,K00830,K00831,K00850,K00863,K00925,K01007,K01070,K01079,K01595,K01622,K01623,K01624,K01689,K01834,K01895,K02203,K02446,K03388,K03389,K03390,K03421,K03422,K03532,K03841,K04041,K04480,K05884,K05979,K07812,…
Metabolism	Energy metabolism	Oxidative phosphorylation	ko00190	31	K00407,K00410,K02132,K02133,K02146,K02151,K02155,K02256,K02258,K02259,K02262,K02277,K02297,K02299,K02300,K02826,K02827,K02828,K02829,K03661,K03878,K03880,K03881,K03886,K03887,K03888,K03891,K03935,K05577,K05587,K15408	4	K00247,K01535,K02150,K03936	63	K00234,K00239,K00240,K00241,K00242,K00244,K00245,K00246,K00330,K00331,K00332,K00333,K00334,K00335,K00336,K00337,K00338,K00339,K00340,K00341,K00342,K00343,K00404,K00405,K00406,K00411,K00412,K00413,K00425,K00426,K00937,K01507,K02107,K02108,K02109,K02110,K02111,K02112,K02113,K02114,K02115,K02117,K02118,K02119,K02120,K02121,K02122,K02123,K02124,K02145,K02147,K02154,K02274,K02275,K02276,K02298,K03883,…
Environmental Information Processing	Signal transduction	Two-component system	ko02020	28	K00407,K00410,K02259,K02491,K02658,K02659,K05338,K06347,K06375,K07680,K07811,K10255,K11443,K11619,K11626,K11631,K11635,K11637,K11638,K11692,K13487,K13490,K13491,K13532,K15012,K17060,K17061,K18324	85	K00247,K00494,K02489,K02668,K03400,K03533,K06046,K06080,K07637,K07639,K07640,K07647,K07648,K07653,K07660,K07661,K07663,K07664,K07672,K07675,K07683,K07687,K07688,K07689,K07690,K07698,K07700,K07701,K07710,K07711,K07769,K07771,K07782,K07785,K07790,K07796,K07803,K08479,K08930,K09476,K10681,K10715,K10909,K10942,K11356,K11520,K11521,K11621,K11623,K11633,K11640,K11641,K11691,K11711,K11712,K12294,K13040,…	221	K00027,K00066,K00244,K00245,K00246,K00370,K00371,K00373,K00374,K00404,K00405,K00406,K00411,K00412,K00413,K00425,K00426,K00575,K00626,K00689,K00692,K00990,K01034,K01035,K01051,K01077,K01104,K01113,K01179,K01425,K01467,K01546,K01547,K01548,K01643,K01644,K01646,K01791,K01910,K01915,K01991,K02040,K02106,K02313,K02398,K02405,K02406,K02472,K02487,K02488,K02490,K02556,K02584,K02650,K02657,K02660,K02667,…
Metabolism	Xenobiotics biodegradation and metabolism	Benzoate degradation	ko00362	20	K00448,K00449,K01032,K01075,K03381,K03464,K04110,K04117,K05550,K05783,K05784,K07823,K10217,K10221,K13767,K14333,K15512,K15513,K16514,K16515	6	K04112,K04113,K04114,K04115,K10219,K14727	25	K00074,K00252,K00446,K00481,K00626,K00632,K01055,K01607,K01615,K01666,K01692,K01782,K01821,K01825,K01856,K01857,K02554,K04073,K04108,K05549,K07104,K07516,K07535,K10216,K10218
Genetic Information Processing	Translation	Ribosome	ko03010	18	K02872,K02894,K02901,K02917,K02922,K02934,K02944,K02949,K02953,K02957,K02958,K02960,K02964,K02973,K02976,K02980,K02989,K02998	2	K02865,K02985	99	K02863,K02864,K02866,K02867,K02868,K02869,K02871,K02873,K02874,K02875,K02876,K02877,K02878,K02879,K02880,K02881,K02882,K02883,K02884,K02885,K02886,K02887,K02888,K02889,K02890,K02892,K02893,K02895,K02896,K02897,K02898,K02899,K02900,K02902,K02904,K02906,K02907,K02908,K02909,K02910,K02911,K02912,K02913,K02914,K02915,K02916,K02919,K02921,K02924,K02925,K02926,K02927,K02929,K02930,K02931,K02932,K02933,…
Metabolism	Amino acid metabolism	Cysteine and methionine metabolism	ko00270	16	K00026,K08964,K08966,K08967,K10764,K12525,K13060,K16843,K16845,K16846,K17069,K17216,K17217,K17398,K17950,K18284	3	K00811,K00813,K20021	52	K00003,K00016,K00024,K00025,K00058,K00133,K00547,K00548,K00549,K00558,K00640,K00641,K00651,K00772,K00789,K00797,K00812,K00826,K00831,K00832,K00837,K00899,K00928,K01011,K01243,K01251,K01505,K01611,K01697,K01738,K01739,K01740,K01752,K01758,K01760,K01761,K01919,K01920,K05396,K07173,K08963,K08965,K08969,K09758,K11358,K12339,K12524,K12960,K14155,K14455,K16844,K17462
Genetic Information Processing	Translation	Ribosome biogenesis in eukaryotes	ko03008	15	K03115,K03537,K03539,K07179,K07936,K11130,K12845,K14521,K14537,K14554,K14560,K14561,K14566,K14574,K18532	5	K12618,K14558,K14559,K14570,K14573	18	K03097,K03264,K03538,K03685,K06943,K07178,K07562,K11131,K12619,K13288,K14563,K14564,K14565,K14569,K14571,K14572,K14575,K14758
Metabolism	Amino acid metabolism	Glycine, serine and threonine metabolism	ko00260	15	K00276,K00304,K00305,K00314,K00315,K00613,K00643,K06718,K06720,K10674,K12525,K15785,K15786,K15918,K17217	3	K00273,K00998,K18896	50	K00003,K00018,K00050,K00058,K00060,K00090,K00108,K00130,K00133,K00274,K00281,K00282,K00283,K00301,K00302,K00303,K00309,K00382,K00600,K00605,K00639,K00830,K00831,K00836,K00865,K00872,K00928,K01079,K01620,K01695,K01696,K01697,K01733,K01752,K01753,K01754,K01758,K01834,K02203,K02204,K02437,K06001,K12524,K12972,K13745,K15633,K15634,K15635,K16066,K17103
Cellular Processes	Cellular community - prokaryotes	Quorum sensing	ko02024	13	K06365,K06375,K07680,K08777,K11033,K11034,K11035,K11036,K11037,K13060,K15655,K18306,K18307	39	K00494,K01318,K03400,K06046,K07711,K07782,K10715,K10909,K10917,K11063,K11531,K12294,K13075,K13815,K14051,K20265,K20276,K20331,K20339,K20340,K20342,K20344,K20345,K20373,K20375,K20379,K20382,K20385,K20391,K20480,K20483,K20484,K20486,K20487,K20488,K20489,K20490,K20491,K20492	74	K01114,K01218,K01364,K01497,K01580,K01626,K01635,K01657,K01658,K01728,K01897,K01995,K01996,K01997,K01998,K01999,K02031,K02032,K02033,K02034,K02035,K02052,K02053,K02054,K02055,K02250,K02490,K03070,K03071,K03073,K03075,K03076,K03106,K03110,K03210,K03217,K03666,K06998,K07173,K07344,K07645,K07666,K07667,K07691,K07692,K07699,K07706,K07707,K07715,K07813,K08321,K09823,K09936,K10555,K10556,K10557,K10558,…
Genetic Information Processing	Transcription	Spliceosome	ko03040	13	K11086,K11095,K11096,K12818,K12829,K12831,K12845,K12859,K12860,K12863,K12869,K12873,K12883	7	K10599,K12741,K12826,K12835,K12855,K12874,K12875	15	K03283,K12733,K12811,K12812,K12813,K12815,K12820,K12823,K12828,K12852,K12854,K12856,K12862,K12867,K13025
Environmental Information Processing	Signal transduction	AMPK signaling pathway	ko04152	12	K00507,K00693,K01103,K01578,K04382,K04456,K07204,K07877,K07903,K07905,K11262,K11584	2	K07199,K17446	8	K00021,K00850,K01596,K03234,K03841,K07198,K07203,K07901
Genetic Information Processing	Folding, sorting and degradation	Protein processing in endoplasmic reticulum	ko04141	12	K03094,K03868,K04523,K05546,K06689,K07953,K08057,K08288,K10575,K10578,K10666,K14002	10	K01228,K01230,K04426,K08860,K09580,K09584,K10601,K14000,K14005,K14007	12	K03237,K03283,K04079,K07151,K07342,K09487,K09490,K09503,K10956,K13525,K13993,K14006
Genetic Information Processing	Folding, sorting and degradation	Ubiquitin mediated proteolysis	ko04120	12	K03094,K03868,K04649,K06689,K10573,K10575,K10576,K10577,K10578,K10580,K10583,K10688	8	K03350,K03360,K10456,K10592,K10599,K10601,K10610,K10615	6	K03178,K03363,K03364,K10595,K10685,K10686
Human Diseases	Infectious disease: bacterial	Shigellosis	ko05131	12	K03083,K03094,K03868,K04456,K05757,K05858,K06689,K07204,K07937,K08333,K10580,K16185	3	K04960,K05740,K12791	9	K00844,K00914,K02406,K04371,K04551,K05692,K07203,K08738,K11253
Human Diseases	Infectious disease: viral	Human papillomavirus infection	ko05165	12	K01110,K02146,K02151,K02155,K02206,K03083,K03661,K04382,K04456,K07827,K10389,K11584	13	K02150,K02599,K04498,K05636,K06053,K06236,K06237,K06238,K06252,K08131,K11219,K11643,K19719	10	K00873,K02145,K02147,K02154,K03062,K03120,K04345,K04371,K06067,K07203
Human Diseases	Neurodegenerative disease	Huntington disease	ko05016	12	K02132,K02133,K02256,K02262,K03007,K03014,K03935,K05858,K08333,K09565,K10410,K11827	7	K03129,K03936,K04426,K04498,K05613,K10407,K11644	21	K00234,K00411,K00412,K00413,K00432,K00914,K03006,K03010,K03120,K03942,K04564,K04565,K04646,K06067,K07203,K07374,K07375,K08738,K10408,K11824,K11826
Metabolism	Carbohydrate metabolism	Amino sugar and nucleotide sugar metabolism	ko00520	12	K01233,K02473,K02765,K06118,K08068,K13014,K13810,K15855,K15895,K15898,K15910,K16190	11	K00326,K00621,K00884,K00885,K08678,K11528,K12453,K12455,K13020,K18676,K20118	82	K00012,K00066,K00075,K00523,K00790,K00820,K00844,K00845,K00847,K00849,K00886,K00963,K00965,K00966,K00971,K00972,K00975,K00978,K00983,K00992,K01183,K01198,K01207,K01209,K01443,K01452,K01639,K01654,K01709,K01711,K01784,K01787,K01788,K01791,K01809,K01810,K01835,K01840,K01854,K02377,K02472,K02474,K02564,K02777,K02779,K02791,K02793,K02794,K02795,K02796,K02804,K03431,K04042,K05305,K06859,K07102,K07106,…
Metabolism	Energy metabolism	Sulfur metabolism	ko00920	12	K00392,K03119,K10764,K16937,K16954,K16955,K17069,K17217,K17218,K17222,K17228,K17285	5	K00387,K02439,K17725,K17995,K17996	43	K00184,K00185,K00299,K00380,K00381,K00385,K00390,K00394,K00395,K00640,K00641,K00651,K00860,K00955,K00956,K00957,K00958,K01011,K01082,K01738,K01739,K02045,K02046,K02047,K02048,K04091,K06881,K07306,K07307,K07308,K08352,K08357,K08358,K10831,K11180,K11181,K15551,K15552,K15553,K15554,K15555,K16950,K16951
Organismal Systems	Environmental adaptation	Thermogenesis	ko04714	12	K02132,K02133,K02256,K02258,K02259,K02262,K03878,K03880,K03881,K03935,K07204,K07827	6	K03936,K04426,K07199,K08766,K11648,K11653	16	K00234,K00411,K00412,K00413,K01054,K01897,K02991,K03883,K03942,K04345,K05692,K07198,K07203,K07376,K11647,K11649
Cellular Processes	Cell growth and death	Cell cycle - yeast	ko04111	11	K02210,K02219,K02540,K02541,K03094,K03868,K04382,K04563,K06639,K06685,K18669	10	K02220,K02365,K03350,K03360,K06653,K06665,K06666,K06669,K06670,K06683	9	K02209,K02212,K02542,K03363,K03364,K04371,K06636,K06674,K06675
Human Diseases	Neurodegenerative disease	Parkinson disease	ko05012	11	K02132,K02133,K02256,K02262,K03878,K03880,K03881,K03935,K09565,K10575,K10578	1	K03936	10	K00234,K00411,K00412,K00413,K03178,K03883,K03942,K04345,K04551,K08738
Cellular Processes	Transport and catabolism	Endocytosis	ko04144	10	K05757,K07897,K07903,K07904,K07905,K07937,K11827,K12199,K18466,K18468	10	K00889,K00909,K01528,K12471,K12472,K12478,K12495,K12562,K15053,K19475	9	K01115,K03283,K04551,K04646,K07901,K11824,K11826,K12196,K12483
Environmental Information Processing	Signal transduction	PI3K-Akt signaling pathway	ko04151	10	K00693,K01110,K02206,K03083,K04382,K04456,K07204,K07827,K11584,K13303	10	K02677,K03258,K05636,K06236,K06237,K06238,K06252,K06630,K08131,K19719	8	K01596,K02991,K04079,K04371,K07198,K07203,K09420,K09487
Genetic Information Processing	Folding, sorting and degradation	Proteasome	ko03050	10	K02726,K02728,K02730,K02737,K02739,K03028,K03061,K03064,K03066,K06699	0		8	K03030,K03062,K03063,K03065,K03420,K03432,K03433,K13527
Metabolism	Amino acid metabolism	Arginine and proline metabolism	ko00330	10	K00472,K00491,K00613,K01484,K03343,K06447,K12254,K12255,K12256,K12658	4	K00137,K00273,K00811,K00813	43	K00128,K00147,K00274,K00286,K00294,K00318,K00657,K00673,K00797,K00812,K00819,K00824,K00931,K00934,K01259,K01426,K01470,K01473,K01474,K01476,K01480,K01485,K01581,K01583,K01584,K01585,K01611,K01750,K01777,K02626,K09123,K09251,K09471,K09472,K10536,K10793,K10794,K11358,K12251,K12252,K13747,K13821,K14455
Metabolism	Carbohydrate metabolism	Propanoate metabolism	ko00640	10	K00166,K00167,K00232,K00822,K01578,K01899,K09699,K11262,K17489,K18382	7	K13921,K13923,K15036,K15037,K18372,K19312,K19745	56	K00005,K00016,K00048,K00086,K00140,K00169,K00170,K00171,K00172,K00248,K00382,K00625,K00626,K00656,K00823,K00925,K01026,K01034,K01035,K01574,K01659,K01682,K01692,K01699,K01720,K01734,K01782,K01825,K01847,K01848,K01849,K01895,K01902,K01903,K01905,K01908,K01961,K01962,K01963,K01965,K01966,K02160,K03417,K05606,K07250,K08325,K09788,K11263,K11381,K13788,K13919,K13920,K13922,K15024,K18369,K18471
Metabolism	Metabolism of cofactors and vitamins	Ubiquinone and other terpenoid-quinone biosynthesis	ko00130	10	K01075,K03181,K06134,K11782,K11783,K11785,K14760,K18284,K18285,K18800	4	K05928,K09834,K19222,K19267	18	K00355,K00457,K00568,K01661,K01911,K02361,K02548,K02549,K02551,K02552,K03179,K03182,K03183,K03185,K03186,K03809,K08680,K11784
Cellular Processes	Cell growth and death	Meiosis - yeast	ko04113	9	K02210,K02540,K02541,K04382,K04563,K06639,K07827,K10872,K11584	7	K02220,K02365,K03350,K06669,K06683,K12761,K12767	10	K01768,K02209,K02212,K02542,K03363,K04345,K06269,K06636,K07203,K08139
Cellular Processes	Cell growth and death	Cell cycle	ko04110	9	K02087,K02206,K02210,K02540,K02541,K03083,K03094,K03868,K06639	6	K02365,K03350,K04498,K06630,K06669,K06670	10	K02209,K02212,K02542,K03363,K03364,K04802,K05868,K06067,K06631,K06636
Cellular Processes	Transport and catabolism	Autophagy - animal	ko04140	9	K01110,K04382,K04456,K07204,K07827,K07897,K08333,K08337,K16185	4	K01365,K08803,K08860,K17446	9	K00914,K01363,K03237,K04345,K04371,K07198,K07203,K07874,K07901
Cellular Processes	Transport and catabolism	Autophagy - yeast	ko04138	9	K00654,K04382,K07204,K07827,K07897,K08333,K08337,K17260,K18584	4	K08330,K12761,K12767,K20182	6	K00914,K03237,K04345,K06027,K06902,K07203
Human Diseases	Cancer: overview	Pathways in cancer	ko05200	9	K01110,K02206,K02219,K03083,K03094,K03868,K04456,K05858,K07827	12	K02599,K02677,K04498,K05636,K06229,K06237,K08735,K08773,K08803,K09291,K09592,K10456	14	K00355,K00799,K01115,K01679,K02183,K04079,K04345,K04371,K04482,K06067,K07203,K08737,K08738,K09487
Human Diseases	Infectious disease: viral	Human immunodeficiency virus 1 infection	ko05170	9	K02087,K03094,K03868,K04348,K04456,K07827,K08057,K12393,K12394	4	K02677,K04960,K05743,K10610	7	K02183,K04371,K05868,K07203,K08738,K12391,K12392
Metabolism	Amino acid metabolism	Phenylalanine, tyrosine and tryptophan biosynthesis	ko00400	9	K00220,K00270,K00500,K04092,K05358,K13503,K13853,K16305,K16306	5	K00811,K00813,K01850,K13830,K15226	37	K00014,K00766,K00800,K00812,K00817,K00832,K00891,K01609,K01626,K01657,K01658,K01695,K01696,K01713,K01735,K01736,K01817,K03785,K03786,K03856,K04093,K04516,K04517,K04518,K06001,K06208,K06209,K11358,K11646,K13497,K13498,K13829,K13832,K14170,K14187,K14455,K15652
Metabolism	Carbohydrate metabolism	Pentose phosphate pathway	ko00030	9	K06152,K11532,K13810,K13812,K16305,K16306,K16370,K17465,K17466	2	K00918,K05308	43	K00033,K00034,K00036,K00090,K00117,K00131,K00615,K00616,K00850,K00851,K00852,K00874,K00895,K00948,K01053,K01057,K01619,K01621,K01622,K01623,K01624,K01625,K01690,K01783,K01807,K01808,K01810,K01835,K01839,K02446,K03738,K03841,K04041,K05774,K06151,K06859,K07404,K08093,K08094,K11645,K13831,K15778,K17467
Metabolism	Nucleotide metabolism	Purine metabolism	ko00230	9	K01477,K01490,K09913,K11787,K12304,K15518,K15519,K15780,K18532	13	K00106,K00892,K00904,K01120,K01509,K01513,K01518,K01769,K13480,K13763,K16842,K16856,K19710	89	K00073,K00087,K00088,K00364,K00525,K00526,K00527,K00602,K00759,K00760,K00764,K00769,K00839,K00856,K00860,K00873,K00926,K00939,K00940,K00942,K00948,K00951,K00955,K00956,K00957,K00958,K01081,K01119,K01129,K01139,K01239,K01241,K01428,K01429,K01430,K01466,K01483,K01486,K01487,K01488,K01492,K01515,K01524,K01525,K01588,K01589,K01756,K01768,K01835,K01839,K01923,K01933,K01939,K01945,K01951,K01952,K02083,…
Cellular Processes	Transport and catabolism	Lysosome	ko04142	8	K02146,K02155,K03661,K12393,K12394,K12396,K12400,K12403	12	K01134,K01135,K01136,K01137,K01365,K08239,K10532,K12311,K12316,K12402,K13444,K14379	15	K01186,K01192,K01195,K01201,K01202,K01205,K01363,K01369,K01444,K02154,K04646,K08568,K12373,K12391,K12392
Environmental Information Processing	Signal transduction	Wnt signaling pathway	ko04310	8	K03083,K03094,K03115,K03868,K04348,K04499,K05858,K08960	2	K02677,K04498	2	K03097,K04345
Human Diseases	Infectious disease: bacterial	Salmonella infection	ko05132	8	K03094,K04437,K04456,K05757,K07897,K07937,K10414,K10418	5	K02985,K10407,K15352,K20182,K20282	11	K00134,K00914,K02406,K03671,K04079,K04371,K05692,K08738,K09487,K10352,K10413
Human Diseases	Infectious disease: viral	Human T-cell leukemia virus 1 infection	ko05166	8	K01110,K02206,K04348,K04456,K06062,K07827,K07936,K08057	5	K02365,K03350,K04498,K05770,K08874	4	K03120,K03363,K04345,K04371
Human Diseases	Neurodegenerative disease	Alzheimer disease	ko05010	8	K02132,K02133,K02256,K02262,K03083,K03935,K04348,K05858	5	K01408,K03936,K04960,K05853,K08860	9	K00134,K00234,K00411,K00412,K00413,K02183,K03942,K04371,K08738
Metabolism	Amino acid metabolism	Tyrosine metabolism	ko00350	8	K00270,K00276,K00451,K00455,K01555,K01800,K16901,K18933	7	K00484,K00811,K00813,K01557,K01618,K10219,K16164	25	K00001,K00055,K00121,K00135,K00151,K00274,K00450,K00457,K00483,K00812,K00817,K00832,K01593,K01668,K01826,K02509,K02510,K04072,K05921,K11358,K13953,K13954,K14455,K16165,K16171
Metabolism	Amino acid metabolism	Valine, leucine and isoleucine degradation	ko00280	8	K00166,K00167,K00253,K00263,K00822,K09699,K13766,K18661	3	K15036,K15037,K19312	31	K00020,K00128,K00140,K00186,K00187,K00188,K00248,K00249,K00382,K00626,K00632,K00826,K01028,K01029,K01640,K01641,K01692,K01782,K01825,K01847,K01848,K01849,K01907,K01965,K01966,K01968,K01969,K05606,K07250,K11263,K11381
Metabolism	Carbohydrate metabolism	Fructose and mannose metabolism	ko00051	8	K00594,K01103,K11195,K11196,K11532,K16305,K16306,K16370	11	K00881,K01729,K01795,K01820,K02815,K12660,K12661,K17742,K18336,K19355,K19956	58	K00008,K00009,K00011,K00045,K00064,K00066,K00068,K00844,K00847,K00848,K00850,K00863,K00879,K00882,K00895,K00966,K00971,K01218,K01622,K01623,K01624,K01628,K01629,K01711,K01803,K01805,K01808,K01809,K01813,K01818,K01840,K02377,K02446,K02768,K02769,K02770,K02771,K02781,K02782,K02783,K02793,K02794,K02795,K02796,K02798,K02800,K03332,K03841,K04041,K05305,K07046,K11645,K15778,K16011,K16881,K17195,K18334,…
Metabolism	Energy metabolism	Nitrogen metabolism	ko00910	8	K00363,K00376,K01948,K04561,K15576,K15577,K15578,K15876	0		30	K00260,K00261,K00262,K00265,K00266,K00284,K00362,K00366,K00368,K00370,K00371,K00372,K00374,K00459,K00926,K01455,K01501,K01673,K01674,K01725,K01915,K02567,K02568,K02575,K02586,K02588,K02591,K03385,K05601,K15371
Metabolism	Metabolism of cofactors and vitamins	Porphyrin and chlorophyll metabolism	ko00860	8	K00228,K00643,K02225,K02229,K02259,K03403,K03794,K16651	10	K00214,K00218,K00435,K04035,K08100,K10960,K13601,K13602,K13786,K19221	50	K00230,K00231,K00595,K00768,K00798,K01195,K01599,K01698,K01719,K01749,K01772,K01845,K01885,K02188,K02189,K02190,K02191,K02224,K02226,K02227,K02228,K02230,K02231,K02232,K02233,K02302,K02303,K02304,K02492,K02495,K02496,K03394,K03399,K03404,K03405,K03594,K03795,K04032,K04034,K04720,K05895,K05934,K05936,K06042,K07145,K08260,K09882,K09883,K13541,K13542
Metabolism	Xenobiotics biodegradation and metabolism	Aminobenzoate degradation	ko00627	8	K01576,K01721,K03380,K04110,K08295,K10221,K14333,K14338	6	K01612,K01781,K10219,K15055,K15057,K15066	13	K01034,K01035,K01101,K01426,K01501,K01512,K01692,K01865,K03186,K03862,K03863,K04108,K09461
Cellular Processes	Cell growth and death	Oocyte meiosis	ko04114	7	K02087,K02206,K03094,K03868,K04348,K04382,K11584	5	K02365,K03350,K04960,K06630,K06669	8	K02183,K03363,K04345,K04371,K05868,K06269,K06631,K06636
Cellular Processes	Cellular community - prokaryotes	Biofilm formation - Pseudomonas aeruginosa	ko02025	7	K02658,K02659,K11890,K13060,K13487,K13490,K13491	1	K07689	26	K01657,K01658,K01768,K02398,K02405,K02657,K02660,K03563,K03651,K06596,K07678,K10914,K10941,K11444,K11891,K11893,K11895,K11900,K11901,K11902,K11903,K11907,K11912,K12990,K12992,K16011
Cellular Processes	Transport and catabolism	Phagosome	ko04145	7	K02146,K02151,K02155,K03661,K07897,K08057,K10414	5	K00921,K01365,K02150,K06560,K12478	10	K00914,K02145,K02147,K02154,K05692,K07342,K07374,K07375,K10413,K10956
Environmental Information Processing	Membrane transport	Phosphotransferase system (PTS)	ko02060	7	K02765,K02788,K11195,K11196,K11200,K17465,K17466	7	K02753,K02815,K19506,K19508,K19509,K20108,K20118	45	K00882,K02744,K02745,K02746,K02747,K02750,K02757,K02759,K02760,K02761,K02768,K02769,K02770,K02771,K02773,K02774,K02775,K02777,K02779,K02781,K02782,K02783,K02784,K02786,K02791,K02793,K02794,K02795,K02796,K02798,K02800,K02804,K02806,K02810,K02819,K02821,K02822,K03475,K08483,K08484,K10984,K10985,K10986,K11183,K17467
Environmental Information Processing	Signal transduction	mTOR signaling pathway	ko04150	7	K01110,K02151,K03083,K04456,K07204,K07827,K16185	4	K02150,K02677,K03258,K10421	6	K02145,K02147,K02991,K04371,K07198,K07203
Environmental Information Processing	Signal transduction	Sphingolipid signaling pathway	ko04071	7	K00654,K01110,K04382,K04456,K05858,K07827,K11584	3	K02677,K04426,K12349	3	K01115,K04371,K05665
Environmental Information Processing	Signal transduction	FoxO signaling pathway	ko04068	7	K01110,K02206,K04456,K07827,K08960,K11434,K13303	3	K04498,K07199,K17446	7	K01596,K03781,K04371,K04564,K05868,K06631,K07198
Human Diseases	Infectious disease: bacterial	Tuberculosis	ko05152	7	K02146,K02155,K03661,K04348,K04456,K07897,K08066	4	K04498,K06560,K12478,K14949	8	K00914,K02040,K02154,K02183,K04043,K04077,K04371,K08738
Human Diseases	Infectious disease: viral	Epstein-Barr virus infection	ko05169	7	K02206,K03028,K03061,K03064,K03066,K04456,K08057	3	K06053,K11219,K11644	6	K03030,K03062,K03063,K03065,K06067,K08738
Metabolism	Carbohydrate metabolism	Glyoxylate and dicarboxylate metabolism	ko00630	7	K00026,K01569,K14446,K14447,K14448,K14449,K15918	7	K01432,K01458,K11517,K15036,K15037,K19268,K19312	60	K00015,K00018,K00023,K00024,K00025,K00042,K00048,K00050,K00090,K00104,K00122,K00123,K00124,K00127,K00281,K00282,K00283,K00284,K00382,K00600,K00605,K00626,K00830,K00865,K01091,K01433,K01455,K01577,K01601,K01608,K01625,K01637,K01638,K01647,K01681,K01682,K01816,K01846,K01847,K01848,K01849,K01895,K01913,K01915,K01965,K01966,K02437,K03779,K03780,K03781,K04835,K05606,K07130,K07246,K07248,K11263,K11472,…
Organismal Systems	Endocrine system	Glucagon signaling pathway	ko04922	7	K00693,K04348,K04456,K05858,K11262,K11434,K15423	4	K04498,K04960,K07199,K17491	12	K00016,K00161,K00162,K00688,K00850,K00873,K01596,K01834,K02183,K03841,K04345,K07198
Cellular Processes	Cell growth and death	Cellular senescence	ko04218	6	K01110,K02087,K02206,K04348,K04456,K07827	2	K04960,K10866	6	K02183,K04371,K05868,K06269,K07203,K10752
Environmental Information Processing	Signal transduction	MAPK signaling pathway	ko04010	6	K04348,K04353,K04437,K04456,K04460,K07827	2	K02677,K04426	3	K03283,K04345,K04371
Human Diseases	Cancer: overview	Viral carcinogenesis	ko05203	6	K02087,K02146,K02206,K03136,K06062,K07827	6	K04498,K06053,K06630,K10610,K11407,K11643	11	K00873,K03062,K03120,K03124,K03363,K04345,K04371,K06067,K11252,K11254,K11594
Human Diseases	Infectious disease: viral	Human cytomegalovirus infection	ko05163	6	K03083,K04348,K04456,K05858,K07827,K08057	2	K02677,K04960	5	K02183,K04345,K04371,K07203,K08738
Metabolism	Amino acid metabolism	Phenylalanine metabolism	ko00360	6	K00270,K00276,K00500,K02609,K02610,K05713	4	K00811,K00813,K05714,K10775	30	K00055,K00074,K00146,K00274,K00285,K00457,K00529,K00812,K00817,K00824,K00832,K01426,K01451,K01593,K01666,K01692,K01912,K02554,K02611,K02612,K02613,K02614,K02618,K03782,K04073,K05712,K10797,K11358,K14455,K15866
Metabolism	Amino acid metabolism	Lysine degradation	ko00310	6	K03897,K14268,K15736,K18011,K18012,K18014	6	K00137,K01506,K03895,K09187,K09188,K11423	20	K00128,K00135,K00252,K00290,K00382,K00626,K00658,K00824,K01034,K01035,K01582,K01692,K01782,K01825,K01843,K01844,K07250,K09251,K11422,K18013
Metabolism	Amino acid metabolism	Lysine biosynthesis	ko00300	6	K12525,K15792,K16180,K16181,K16792,K16793	2	K00143,K01655	23	K00003,K00133,K00215,K00290,K00674,K00821,K00841,K00928,K01439,K01586,K01714,K01778,K01928,K01929,K03340,K05822,K05823,K05825,K10206,K10977,K10978,K12524,K14267
Metabolism	Lipid metabolism	Glycerophospholipid metabolism	ko00564	6	K00967,K01004,K13622,K17104,K17105,K18694	11	K00551,K00650,K00993,K00998,K05929,K06123,K08744,K13507,K13509,K14156,K18697	34	K00057,K00096,K00105,K00111,K00112,K00113,K00570,K00631,K00655,K00894,K00901,K00968,K00980,K00981,K00995,K01048,K01058,K01095,K01096,K01114,K01115,K01126,K01613,K03735,K03736,K04019,K05939,K06131,K06132,K07029,K08591,K13623,K17103,K17830
Metabolism	Metabolism of cofactors and vitamins	Folate biosynthesis	ko00790	6	K00500,K01724,K17488,K18824,K18825,K18853	5	K00079,K13998,K15376,K18590,K18974	36	K00011,K00287,K00796,K00950,K01077,K01113,K01495,K01497,K01633,K01664,K01665,K01737,K02619,K03342,K03635,K03637,K03638,K03639,K03750,K03752,K03831,K06879,K06897,K06920,K06984,K07141,K07142,K08310,K09007,K09457,K09739,K10026,K11754,K13940,K13950,K14652
Metabolism	Metabolism of other amino acids	beta-Alanine metabolism	ko00410	6	K00232,K00276,K00822,K01578,K13799,K18933	3	K00137,K00207,K01431	16	K00128,K00140,K00248,K00823,K01464,K01579,K01580,K01692,K01782,K01825,K01918,K07250,K09722,K15372,K17722,K17723
Metabolism	Xenobiotics biodegradation and metabolism	Steroid degradation	ko00984	6	K15981,K15982,K15983,K16047,K16049,K16051	2	K01822,K16050	2	K03333,K05898
Organismal Systems	Endocrine system	Insulin signaling pathway	ko04910	6	K00693,K03083,K04456,K07204,K07827,K11262	2	K07199,K17446	13	K00688,K00844,K01596,K02183,K02991,K03841,K04345,K04371,K04739,K06269,K07192,K07198,K07203
Organismal Systems	Nervous system	Dopaminergic synapse	ko04728	6	K03083,K04348,K04382,K04456,K05858,K11584	2	K02677,K04960	5	K00274,K01593,K02183,K04345,K06269
Cellular Processes	Cellular community - eukaryotes	Tight junction	ko04530	5	K04353,K04382,K06109,K17260,K18584	6	K04426,K05747,K06274,K07199,K12791,K16819	7	K04345,K04802,K05692,K07198,K07374,K07901,K10352
Cellular Processes	Cellular community - eukaryotes	Focal adhesion	ko04510	5	K01110,K03083,K04353,K04437,K04456	11	K00907,K02677,K05636,K05740,K06236,K06237,K06238,K06252,K06274,K08131,K19719	3	K04371,K05692,K06269
Environmental Information Processing	Signal transduction	Hippo signaling pathway	ko04390	5	K03083,K04382,K06685,K08959,K08960	3	K06630,K16681,K16819	2	K05692,K06269
Genetic Information Processing	Folding, sorting and degradation	RNA degradation	ko03018	5	K10643,K12585,K12591,K12606,K12614	11	K03514,K12580,K12581,K12600,K12603,K12604,K12605,K12615,K12617,K12618,K13126	25	K00850,K00937,K00962,K00970,K01689,K03628,K03654,K03666,K03679,K03732,K04043,K04077,K05592,K07573,K08300,K08311,K11600,K11927,K12573,K12574,K12589,K12598,K12599,K12619,K18682
Genetic Information Processing	Transcription	RNA polymerase	ko03020	5	K03007,K03014,K03044,K03045,K03059	0		23	K02999,K03002,K03006,K03010,K03018,K03021,K03040,K03041,K03042,K03043,K03046,K03047,K03048,K03049,K03050,K03051,K03053,K03055,K03056,K03058,K03060,K13797,K13798
Genetic Information Processing	Translation	RNA transport	ko03013	5	K03537,K03539,K07936,K10577,K12883	20	K03239,K03252,K03254,K03258,K03260,K03680,K09291,K12875,K13114,K13126,K13171,K14297,K14300,K14306,K14307,K14308,K14310,K14317,K14325,K14327	16	K00784,K00974,K03113,K03231,K03236,K03237,K03238,K03242,K03243,K03257,K03538,K03540,K07562,K12812,K13025,K14326
Human Diseases	Cancer: overview	PD-L1 expression and PD-1 checkpoint pathway in cancer	ko05235	5	K01110,K03115,K04348,K04456,K07827	0		3	K03097,K04371,K07203
Human Diseases	Cancer: overview	MicroRNAs in cancer	ko05206	5	K01110,K07204,K07827,K10577,K17398	4	K02599,K02677,K04498,K06252	7	K00558,K01425,K04371,K05658,K05665,K06067,K07203
Human Diseases	Cancer: specific types	Prostate cancer	ko05215	5	K01110,K02206,K03083,K04456,K07827	2	K04498,K12344	4	K04079,K04371,K07203,K09487
Human Diseases	Endocrine and metabolic disease	Non-alcoholic fatty liver disease (NAFLD)	ko04932	5	K02256,K02262,K03083,K03935,K04456	4	K03936,K04426,K07199,K08860	8	K00234,K00411,K00412,K00413,K03237,K03942,K07198,K08738
Human Diseases	Infectious disease: bacterial	Vibrio cholerae infection	ko05110	5	K02146,K02151,K02155,K03661,K07937	4	K02150,K02677,K10934,K10953	7	K02145,K02147,K02154,K04345,K05692,K07342,K10956
Human Diseases	Infectious disease: viral	Hepatitis C	ko05160	5	K02206,K03083,K04382,K04456,K07827	3	K06630,K08860,K11219	4	K03237,K04371,K08738,K15045
Metabolism	Amino acid metabolism	Tryptophan metabolism	ko00380	5	K00453,K01721,K10217,K14338,K16901	3	K00493,K01432,K14265	21	K00128,K00252,K00274,K00382,K00466,K00626,K00658,K00837,K01426,K01501,K01556,K01593,K01667,K01692,K01782,K01825,K03392,K03781,K03782,K04103,K07130
Metabolism	Carbohydrate metabolism	Butanoate metabolism	ko00650	5	K03821,K05973,K08324,K14268,K18119	3	K00043,K00247,K18009	59	K00004,K00019,K00023,K00074,K00100,K00132,K00135,K00169,K00170,K00171,K00172,K00174,K00175,K00209,K00239,K00240,K00241,K00242,K00244,K00245,K00246,K00248,K00626,K00634,K00656,K00823,K00929,K01028,K01029,K01034,K01035,K01039,K01040,K01575,K01580,K01615,K01640,K01641,K01652,K01653,K01692,K01715,K01782,K01799,K01825,K01907,K01913,K03366,K03737,K04072,K04073,K07246,K07250,K07516,K14534,K17865,K18118,…
Metabolism	Carbohydrate metabolism	Glycolysis / Gluconeogenesis	ko00010	5	K11532,K13810,K16305,K16306,K16370	4	K00918,K02753,K03103,K20118	62	K00001,K00002,K00016,K00114,K00121,K00128,K00131,K00134,K00138,K00150,K00161,K00162,K00163,K00169,K00170,K00171,K00172,K00174,K00175,K00382,K00627,K00844,K00845,K00850,K00873,K00886,K00895,K00927,K01085,K01222,K01223,K01596,K01610,K01622,K01623,K01624,K01689,K01785,K01792,K01803,K01810,K01834,K01835,K01895,K01905,K01913,K02446,K02777,K02779,K02791,K03737,K03841,K04041,K04072,K06859,K11645,K13953,…
Metabolism	Energy metabolism	Carbon fixation pathways in prokaryotes	ko00720	5	K09709,K14449,K14470,K15052,K18209	6	K00247,K05299,K15016,K15036,K15037,K15039	58	K00024,K00031,K00169,K00170,K00171,K00172,K00174,K00175,K00176,K00177,K00194,K00196,K00197,K00198,K00239,K00240,K00241,K00242,K00244,K00245,K00246,K00297,K00625,K00626,K00925,K01006,K01007,K01491,K01595,K01676,K01677,K01678,K01679,K01681,K01682,K01847,K01848,K01849,K01895,K01902,K01903,K01938,K01958,K01959,K01960,K01961,K01962,K01963,K02160,K03737,K05606,K13788,K14138,K14534,K15022,K15023,K15024,…
Metabolism	Lipid metabolism	Fatty acid degradation	ko00071	5	K00232,K00496,K06445,K13767,K14338	2	K01909,K08766	19	K00001,K00121,K00128,K00248,K00249,K00252,K00529,K00626,K00632,K01692,K01782,K01825,K01897,K04072,K05297,K05939,K07516,K13953,K13954
Metabolism	Metabolism of terpenoids and polyketides	Geraniol degradation	ko00281	5	K11731,K13774,K13775,K13777,K13778	0		5	K00632,K01640,K01692,K01782,K01825
Metabolism	Nucleotide metabolism	Pyrimidine metabolism	ko00240	5	K09018,K09913,K12304,K13799,K15519	10	K00207,K01431,K01513,K01518,K08728,K09021,K09023,K09024,K13998,K16904	55	K00226,K00254,K00525,K00526,K00527,K00560,K00608,K00609,K00610,K00756,K00757,K00758,K00761,K00762,K00857,K00876,K00940,K00943,K00945,K01081,K01119,K01464,K01465,K01485,K01489,K01493,K01494,K01520,K01591,K01937,K01955,K01956,K02823,K02825,K03465,K03783,K03784,K03787,K04765,K06016,K06966,K08693,K08722,K09019,K09020,K09903,K10213,K11541,K11751,K16066,K16328,K16329,K17722,K17723,K17828
Metabolism	Xenobiotics biodegradation and metabolism	Styrene degradation	ko00643	5	K00451,K01502,K01555,K01721,K01800	0		10	K00146,K00446,K01026,K01039,K01040,K01426,K01501,K07104,K10216,K16171
Metabolism	Xenobiotics biodegradation and metabolism	Fluorobenzoate degradation	ko00364	5	K01721,K03381,K05550,K05783,K05784	0		3	K01061,K01856,K05549
Organismal Systems	Endocrine system	Thyroid hormone signaling pathway	ko04919	5	K03083,K04456,K05858,K06062,K07827	9	K01539,K02599,K02677,K04498,K04650,K05853,K11644,K15144,K17751	6	K01114,K04345,K04371,K05692,K06067,K07203
Organismal Systems	Immune system	Chemokine signaling pathway	ko04062	5	K03083,K04353,K04456,K05858,K07827	2	K00909,K05747	2	K04345,K04371
Organismal Systems	Nervous system	Retrograde endocannabinoid signaling	ko04723	5	K03878,K03880,K03881,K03935,K05858	5	K02677,K03936,K04960,K05185,K13985	5	K01054,K03883,K03942,K04345,K04371
Organismal Systems	Nervous system	Synaptic vesicle cycle	ko04721	5	K02146,K02151,K02155,K03661,K11827	4	K01528,K02150,K05613,K15292	7	K02145,K02147,K02154,K04646,K06027,K11824,K11826
Cellular Processes	Cell growth and death	Cell cycle - Caulobacter	ko04112	4	K11443,K13582,K13583,K13592	1	K13245	20	K01338,K01358,K02313,K02314,K02488,K02563,K02651,K03531,K03544,K03588,K03589,K03590,K06985,K07716,K11357,K11749,K13581,K13584,K13587,K13590
Cellular Processes	Cellular community - eukaryotes	Gap junction	ko04540	4	K02087,K05858,K07827,K08959	2	K02677,K04960	5	K04345,K04371,K07374,K07375,K07376
Cellular Processes	Transport and catabolism	Mitophagy - animal	ko04137	4	K03115,K07827,K07897,K17987	2	K06030,K08860	2	K03097,K04551
Cellular Processes	Transport and catabolism	Autophagy - other	ko04136	4	K04382,K07204,K08333,K08337	1	K08330	2	K00914,K07203
Environmental Information Processing	Signal transduction	Hippo signaling pathway - fly	ko04391	4	K04382,K06685,K08960,K16675	3	K06630,K16669,K16681	1	K05692
Environmental Information Processing	Signal transduction	Apelin signaling pathway	ko04371	4	K04456,K05858,K07827,K08333	3	K00907,K04960,K07199	7	K00914,K02183,K02991,K04345,K04371,K07198,K07203
Environmental Information Processing	Signal transduction	Hedgehog signaling pathway - fly	ko04341	4	K03083,K03094,K03868,K08960	1	K06229	2	K04345,K06228
Environmental Information Processing	Signal transduction	Phospholipase D signaling pathway	ko04072	4	K04456,K05858,K07827,K07937	4	K00889,K01528,K02677,K13509	4	K00901,K01115,K04371,K07203
Environmental Information Processing	Signal transduction	Phosphatidylinositol signaling system	ko04070	4	K00923,K01110,K05858,K13024	7	K00889,K00921,K02677,K04960,K18649,K19801,K20279	6	K00888,K00901,K00914,K00981,K01092,K02183
Environmental Information Processing	Signal transduction	cGMP-PKG signaling pathway	ko04022	4	K04348,K04456,K05858,K09565	8	K00907,K01539,K04936,K04960,K05853,K06274,K17446,K17751	5	K02183,K04371,K05850,K06269,K07376
Environmental Information Processing	Signal transduction	Rap1 signaling pathway	ko04015	4	K04353,K04456,K05858,K07827	2	K02677,K06274	3	K02183,K04371,K05692
Genetic Information Processing	Replication and repair	DNA replication	ko03030	4	K02210,K02540,K02541,K18882	3	K02320,K02685,K10742	35	K01972,K02209,K02212,K02314,K02316,K02319,K02322,K02323,K02324,K02327,K02335,K02337,K02338,K02339,K02340,K02341,K02342,K02343,K02542,K02683,K03111,K03469,K03470,K03471,K03763,K04799,K04800,K04801,K04802,K07466,K10726,K10747,K10754,K10755,K10756
Human Diseases	Cancer: specific types	Gastric cancer	ko05226	4	K02206,K03083,K04456,K07827	1	K10955	3	K04371,K05658,K07203
Human Diseases	Cancer: specific types	Hepatocellular carcinoma	ko05225	4	K01110,K03083,K04456,K07827	4	K02677,K10456,K11648,K11653	7	K00355,K00799,K04371,K05692,K07203,K11647,K11649
Human Diseases	Cancer: specific types	Breast cancer	ko05224	4	K01110,K03083,K04456,K07827	1	K02599	2	K04371,K07203
Human Diseases	Cancer: specific types	Small cell lung cancer	ko05222	4	K01110,K02206,K02219,K04456	2	K05636,K06237	1	K08738
Human Diseases	Cancer: specific types	Endometrial cancer	ko05213	4	K01110,K03083,K04456,K07827	0		1	K04371
Human Diseases	Cancer: specific types	Renal cell carcinoma	ko05211	4	K03868,K04353,K04456,K07827	2	K04498,K09592	2	K01679,K04371
Human Diseases	Drug resistance: antimicrobial	beta-Lactam resistance	ko01501	4	K17838,K17850,K18148,K18698	8	K02545,K02547,K08720,K09476,K12553,K18093,K18135,K18971	25	K00687,K01207,K01467,K02171,K02172,K03585,K03587,K03693,K05366,K05515,K08218,K10823,K12340,K12555,K12556,K15580,K15581,K15582,K15583,K17836,K17837,K18104,K18138,K18139,K18149
Human Diseases	Drug resistance: antineoplastic	EGFR tyrosine kinase inhibitor resistance	ko01521	4	K01110,K03083,K04456,K07827	1	K02677	3	K02991,K04371,K07203
Human Diseases	Endocrine and metabolic disease	Cushing syndrome	ko04934	4	K02206,K03083,K04353,K05858	3	K04960,K09187,K14963	3	K01679,K04345,K04371
Human Diseases	Endocrine and metabolic disease	Insulin resistance	ko04931	4	K00693,K01110,K03083,K04456	2	K07199,K09667	7	K00688,K00820,K01596,K06269,K07198,K07203,K11533
Human Diseases	Immune disease	Rheumatoid arthritis	ko05323	4	K02146,K02151,K02155,K03661	3	K01365,K02150,K14379	3	K02145,K02147,K02154
Human Diseases	Infectious disease: bacterial	Yersinia infection	ko05135	4	K03083,K04456,K17260,K18584	5	K00889,K05743,K05747,K12341,K19475	3	K04371,K05692,K13735
Human Diseases	Infectious disease: bacterial	Epithelial cell signaling in Helicobacter pylori infection	ko05120	4	K02146,K02151,K02155,K03661	2	K02150,K12107	8	K01428,K02145,K02147,K02154,K03191,K03196,K08303,K14048
Human Diseases	Infectious disease: parasitic	Chagas disease (American trypanosomiasis)	ko05142	4	K04382,K04456,K05858,K08057	0		3	K01283,K01354,K04371
Human Diseases	Infectious disease: viral	Kaposi sarcoma-associated herpesvirus infection	ko05167	4	K03083,K04348,K04456,K07827	3	K04498,K04960,K11219	6	K00914,K02183,K04371,K04551,K07203,K08738
Human Diseases	Infectious disease: viral	Measles	ko05162	4	K02206,K03083,K03115,K04456	3	K08860,K11219,K14753	4	K03097,K03237,K03283,K08738
Metabolism	Amino acid metabolism	Alanine, aspartate and glutamate metabolism	ko00250	4	K01437,K01948,K08324,K14268	3	K00811,K00813,K19244	44	K00135,K00259,K00260,K00261,K00262,K00265,K00266,K00278,K00294,K00608,K00609,K00610,K00764,K00812,K00814,K00820,K00823,K00830,K01424,K01425,K01580,K01744,K01755,K01756,K01779,K01914,K01915,K01939,K01940,K01953,K01955,K01956,K07250,K08590,K09758,K11358,K11541,K13051,K13566,K13821,K14260,K14455,K14681,K15371
Metabolism	Carbohydrate metabolism	Inositol phosphate metabolism	ko00562	4	K00923,K01110,K03339,K05858	8	K00889,K00921,K03103,K07281,K07291,K18649,K19801,K20279	18	K00010,K00140,K00888,K00914,K01083,K01092,K01093,K01114,K01771,K01803,K01858,K03335,K03336,K03337,K03338,K06606,K16043,K16044
Metabolism	Carbohydrate metabolism	Pentose and glucuronate interconversions	ko00040	4	K00594,K16190,K16849,K17743	10	K00039,K00078,K01184,K01213,K01731,K01820,K05351,K14273,K14274,K17818	32	K00002,K00008,K00011,K00012,K00040,K00041,K00065,K00848,K00853,K00854,K00880,K00963,K01051,K01195,K01629,K01685,K01686,K01728,K01730,K01783,K01804,K01805,K01812,K01815,K03077,K03079,K05352,K08092,K08322,K08323,K09988,K16850
Metabolism	Metabolism of terpenoids and polyketides	Nonribosomal peptide structures	ko01054	4	K15655,K16093,K16094,K16095	6	K15662,K15663,K15664,K15667,K16118,K16125	2	K01779,K15654
Metabolism	Xenobiotics biodegradation and metabolism	Xylene degradation	ko00622	4	K05550,K05783,K05784,K10217	1	K10702	9	K00055,K00446,K01666,K01821,K02554,K04073,K05549,K07104,K10216
Metabolism	Xenobiotics biodegradation and metabolism	Furfural degradation	ko00365	4	K16876,K16877,K16879,K16880	0		0
Organismal Systems	Circulatory system	Adrenergic signaling in cardiomyocytes	ko04261	4	K04382,K04456,K05858,K11584	4	K01539,K02677,K05853,K17751	5	K02183,K04345,K04371,K05850,K06269
Organismal Systems	Endocrine system	Growth hormone synthesis, secretion and action	ko04935	4	K03083,K04456,K05858,K07827	4	K02677,K04498,K04960,K17446	3	K04345,K04371,K07203
Organismal Systems	Endocrine system	Progesterone-mediated oocyte maturation	ko04914	4	K02087,K02206,K04456,K07827	1	K03350	6	K03364,K04079,K04345,K04371,K05868,K06631
Organismal Systems	Environmental adaptation	Circadian rhythm	ko04710	4	K03094,K03868,K08959,K08960	2	K02633,K07199	1	K07198
Organismal Systems	Excretory system	Vasopressin-regulated water reabsorption	ko04962	4	K07904,K07905,K10414,K10418	0		3	K04345,K06027,K10413
Organismal Systems	Immune system	B cell receptor signaling pathway	ko04662	4	K03083,K04348,K04456,K07827	0		1	K04371
Organismal Systems	Immune system	T cell receptor signaling pathway	ko04660	4	K03083,K04348,K04456,K07827	0		1	K04371
Organismal Systems	Nervous system	Neurotrophin signaling pathway	ko04722	4	K03083,K04353,K04456,K07827	2	K04426,K06630	2	K02183,K04371
Organismal Systems	Nervous system	Long-term potentiation	ko04720	4	K04348,K04353,K05858,K07827	3	K02677,K04498,K04960	4	K02183,K04345,K04371,K06269
Cellular Processes	Cell growth and death	p53 signaling pathway	ko04115	3	K01110,K02087,K02206	0		2	K05868,K08738
Cellular Processes	Cellular community - eukaryotes	Signaling pathways regulating pluripotency of stem cells	ko04550	3	K03083,K04456,K07827	2	K14439,K18491	1	K04371
Environmental Information Processing	Signal transduction	VEGF signaling pathway	ko04370	3	K04348,K04456,K07827	1	K02677	1	K04371
Environmental Information Processing	Signal transduction	TGF-beta signaling pathway	ko04350	3	K03094,K03868,K04382	2	K04498,K06825	1	K04371
Environmental Information Processing	Signal transduction	Hedgehog signaling pathway	ko04340	3	K03083,K08959,K08960	1	K06229	2	K04345,K10394
Environmental Information Processing	Signal transduction	HIF-1 signaling pathway	ko04066	3	K01103,K03868,K04456	3	K02677,K04498,K09592	12	K00016,K00134,K00161,K00162,K00844,K00850,K00927,K01623,K01689,K02991,K04371,K07203
Environmental Information Processing	Signal transduction	cAMP signaling pathway	ko04024	3	K00232,K04353,K04456	4	K01539,K04498,K05673,K05853	6	K01115,K02183,K04345,K04371,K05850,K06269
Environmental Information Processing	Signal transduction	Calcium signaling pathway	ko04020	3	K04348,K05858,K09565	5	K00476,K00907,K02677,K04960,K05853	4	K02183,K04345,K05850,K08794
Environmental Information Processing	Signal transduction	Ras signaling pathway	ko04014	3	K04353,K04456,K07827	2	K02677,K08773	4	K01115,K02183,K04345,K04371
Environmental Information Processing	Signal transduction	MAPK signaling pathway - fly	ko04013	3	K04382,K06689,K07827	1	K04426	2	K04371,K04564
Environmental Information Processing	Signal transduction	ErbB signaling pathway	ko04012	3	K03083,K04456,K07827	1	K02677	2	K04371,K07203
Genetic Information Processing	Translation	mRNA surveillance pathway	ko03015	3	K04382,K11584,K12883	11	K00565,K12875,K13114,K13126,K13171,K14325,K14327,K14376,K14403,K14407,K14411	8	K03265,K03267,K06269,K06965,K12812,K13025,K14326,K15542
Human Diseases	Cancer: overview	Central carbon metabolism in cancer	ko05230	3	K01110,K04456,K07827	0		11	K00016,K00036,K00161,K00162,K00844,K00850,K00873,K01425,K01834,K04371,K07203
Human Diseases	Cancer: overview	Proteoglycans in cancer	ko05205	3	K04437,K04456,K07827	6	K01365,K02677,K03258,K04960,K06236,K07964	9	K02991,K03685,K04345,K04371,K05692,K06269,K07203,K10380,K12823
Human Diseases	Cancer: specific types	Melanoma	ko05218	3	K01110,K04456,K07827	0		1	K04371
Human Diseases	Cancer: specific types	Glioma	ko05214	3	K01110,K04456,K07827	1	K02677	4	K02183,K04371,K07203,K08794
Human Diseases	Cancer: specific types	Colorectal cancer	ko05210	3	K03083,K04456,K07827	1	K08735	4	K04371,K07203,K08737,K08738
Human Diseases	Endocrine and metabolic disease	AGE-RAGE signaling pathway in diabetic complications	ko04933	3	K04456,K05858,K07827	5	K02677,K05740,K06236,K06237,K19720	1	K04371
Human Diseases	Infectious disease: bacterial	Pathogenic Escherichia coli infection	ko05130	3	K05757,K07937,K10356	5	K02985,K11294,K12791,K14007,K19475	9	K00134,K04371,K05692,K07374,K07375,K07874,K08738,K10352,K10357
Human Diseases	Infectious disease: viral	Influenza A	ko05164	3	K04456,K07904,K07905	5	K02677,K04498,K11219,K14297,K15047	5	K03237,K04371,K05692,K08738,K15045
Human Diseases	Infectious disease: viral	Hepatitis B	ko05161	3	K02206,K04456,K07827	4	K02677,K04498,K10610,K11219	4	K04371,K04802,K08738,K11594
Human Diseases	Neurodegenerative disease	Spinocerebellar ataxia	ko05017	3	K04456,K05858,K08333	5	K02677,K04426,K04960,K05853,K06053	7	K00914,K03120,K03124,K07203,K08956,K14564,K17680
Metabolism	Carbohydrate metabolism	Pyruvate metabolism	ko00620	3	K00026,K02594,K11262	4	K00051,K00247,K00467,K01655	75	K00016,K00024,K00025,K00027,K00029,K00090,K00101,K00102,K00116,K00128,K00132,K00138,K00156,K00158,K00161,K00162,K00163,K00169,K00170,K00171,K00172,K00174,K00175,K00244,K00245,K00246,K00382,K00625,K00626,K00627,K00656,K00873,K00925,K01003,K01006,K01007,K01026,K01067,K01069,K01512,K01571,K01573,K01595,K01596,K01610,K01638,K01649,K01676,K01677,K01678,K01679,K01759,K01895,K01905,K01913,K01958,K01959,…
Metabolism	Glycan biosynthesis and metabolism	Lipopolysaccharide biosynthesis	ko00540	3	K02848,K12979,K15669	14	K02840,K03275,K03276,K03278,K03279,K03280,K07264,K11211,K12973,K12975,K12983,K12985,K12986,K19353	25	K00677,K00748,K00912,K00979,K01627,K02517,K02527,K02535,K02536,K02841,K02843,K02844,K02847,K02849,K03269,K03270,K03271,K03272,K03273,K03274,K03760,K06041,K07031,K09778,K16363
Metabolism	Lipid metabolism	Glycerolipid metabolism	ko00561	3	K06118,K15918,K18097	9	K03715,K05881,K06116,K06119,K13507,K13509,K19002,K19003,K19005	24	K00002,K00005,K00011,K00086,K00128,K00631,K00655,K00863,K00864,K00865,K00901,K01046,K01054,K03429,K03621,K05878,K05879,K06120,K06121,K07029,K07406,K07407,K08591,K13677
Metabolism	Lipid metabolism	Fatty acid biosynthesis	ko00061	3	K10780,K11262,K18474	0		19	K00059,K00208,K00209,K00645,K00647,K00648,K01071,K01716,K01897,K01961,K01962,K01963,K02160,K02371,K02372,K09458,K11263,K11533,K16363
Metabolism	Metabolism of cofactors and vitamins	Nicotinate and nicotinamide metabolism	ko00760	3	K08324,K11412,K15358	7	K01513,K13995,K18028,K19820,K20447,K20451,K20454	29	K00135,K00278,K00322,K00324,K00325,K00763,K00767,K00858,K00952,K00969,K01081,K01239,K01799,K01916,K01950,K03426,K03462,K03517,K03742,K03743,K03783,K03784,K03787,K04765,K06211,K06989,K08281,K08693,K11751
Metabolism	Metabolism of other amino acids	Taurine and hypotaurine metabolism	ko00430	3	K03119,K03851,K03852	1	K19244	10	K00259,K00260,K00625,K00681,K00925,K01580,K13788,K15024,K15371,K15372
Metabolism	Metabolism of terpenoids and polyketides	Polyketide sugar unit biosynthesis	ko00523	3	K16435,K16436,K17947	3	K13310,K13327,K19180	4	K00067,K00973,K01710,K01790
Metabolism	Xenobiotics biodegradation and metabolism	Caprolactam degradation	ko00930	3	K00496,K14519,K18199	2	K14731,K17754	8	K00002,K01053,K01453,K01692,K01782,K01825,K03379,K06446
Organismal Systems	Aging	Longevity regulating pathway - multiple species	ko04213	3	K04456,K07204,K07827	3	K07199,K12767,K17446	10	K01768,K03283,K03695,K03781,K04345,K04564,K04565,K06067,K07198,K07203
Organismal Systems	Aging	Longevity regulating pathway - worm	ko04212	3	K00507,K01110,K04456	2	K14966,K17491	8	K00799,K01358,K03781,K04043,K04077,K04564,K07203,K10798
Organismal Systems	Aging	Longevity regulating pathway	ko04211	3	K04456,K07204,K07827	2	K07199,K17446	5	K03781,K04345,K04564,K07198,K07203
Organismal Systems	Development and regeneration	Axon regeneration	ko04361	3	K01110,K05858,K10393	2	K02599,K11593	5	K00901,K01593,K04345,K07198,K07203
Organismal Systems	Development and regeneration	Axon guidance	ko04360	3	K03083,K04348,K07827	2	K02677,K05743	1	K04371
Organismal Systems	Digestive system	Pancreatic secretion	ko04972	3	K04353,K05858,K07904	5	K01539,K02677,K04936,K04960,K05853	3	K01176,K05850,K07901
Organismal Systems	Endocrine system	GnRH secretion	ko04929	3	K04456,K05858,K07827	2	K02677,K04960	1	K04371
Organismal Systems	Endocrine system	Relaxin signaling pathway	ko04926	3	K04456,K05858,K07827	4	K02677,K06236,K06237,K19720	2	K04345,K04371
Organismal Systems	Endocrine system	Oxytocin signaling pathway	ko04921	3	K04348,K05858,K07827	4	K00907,K02677,K04960,K07199	8	K02183,K03234,K04345,K04371,K05692,K06269,K07198,K08794
Organismal Systems	Endocrine system	Prolactin signaling pathway	ko04917	3	K03083,K04456,K07827	0		2	K00965,K04371
Organismal Systems	Endocrine system	Melanogenesis	ko04916	3	K03083,K05858,K07827	2	K02677,K04498	3	K02183,K04345,K04371
Organismal Systems	Endocrine system	Estrogen signaling pathway	ko04915	3	K04456,K05858,K07827	2	K04960,K07604	6	K02183,K03283,K04079,K04345,K04371,K09487
Organismal Systems	Excretory system	Collecting duct acid secretion	ko04966	3	K02146,K02151,K02155	1	K02150	3	K02145,K02147,K02154
Organismal Systems	Excretory system	Endocrine and other factor-regulated calcium reabsorption	ko04961	3	K05858,K07904,K11827	3	K01528,K01539,K02677	5	K04345,K04646,K05850,K11824,K11826
Organismal Systems	Immune system	Natural killer cell mediated cytotoxicity	ko04650	3	K04348,K06523,K07827	1	K02677	1	K04371
Organismal Systems	Immune system	C-type lectin receptor signaling pathway	ko04625	3	K04348,K04456,K07827	1	K04960	2	K02183,K04371
Organismal Systems	Immune system	Platelet activation	ko04611	3	K04353,K04456,K05858	6	K00907,K04960,K06236,K06261,K06274,K19720	5	K04345,K04371,K05692,K06269,K07376
Organismal Systems	Nervous system	Long-term depression	ko04730	3	K04382,K05858,K07827	2	K02677,K04960	2	K04371,K07376
Organismal Systems	Nervous system	Cholinergic synapse	ko04725	3	K04456,K05858,K07827	2	K02677,K04960	2	K04345,K04371
Cellular Processes	Cell growth and death	Apoptosis - fly	ko04214	2	K07827,K17065	4	K04426,K05770,K06030,K08860	4	K03386,K04371,K08738,K10798
Cellular Processes	Cell growth and death	Apoptosis	ko04210	2	K04456,K07827	4	K01365,K04426,K04960,K08860	9	K01173,K01363,K03237,K04371,K05692,K07374,K08568,K08738,K10798
Cellular Processes	Cell motility	Regulation of actin cytoskeleton	ko04810	2	K05757,K07827	5	K00889,K00907,K00921,K05740,K05743	3	K04371,K05692,K06269
Cellular Processes	Cellular community - prokaryotes	Biofilm formation - Vibrio cholerae	ko05111	2	K10938,K12276	11	K02452,K02459,K07689,K08720,K10909,K10917,K10918,K10934,K10939,K10942,K16554	29	K00640,K01791,K01912,K02405,K02453,K02454,K02455,K02456,K02457,K02458,K02460,K02461,K02472,K02777,K02779,K03087,K03092,K03557,K03563,K03606,K03666,K05851,K05946,K07173,K07181,K07678,K10914,K10941,K10943
Cellular Processes	Transport and catabolism	Peroxisome	ko04146	2	K00232,K01578	9	K00106,K00273,K00624,K11517,K12405,K13338,K13339,K13344,K17879	11	K00031,K00803,K00830,K00869,K01640,K01796,K01897,K03426,K03781,K04564,K04565
Cellular Processes	Transport and catabolism	Mitophagy - yeast	ko04139	2	K03115,K17065	6	K00889,K02677,K08330,K08955,K11244,K11644	2	K03097,K07203
Environmental Information Processing	Signal transduction	TNF signaling pathway	ko04668	2	K04456,K17065	1	K04426	1	K04371
Environmental Information Processing	Signal transduction	Hippo signaling pathway - multiple species	ko04392	2	K06685,K08960	2	K06683,K16669	1	K02218
Environmental Information Processing	Signal transduction	NF-kappa B signaling pathway	ko04064	2	K03115,K10577	0		1	K03097
Genetic Information Processing	Translation	Aminoacyl-tRNA biosynthesis	ko00970	2	K06868,K07587	1	K10837	34	K00604,K01042,K01866,K01867,K01868,K01869,K01870,K01872,K01873,K01874,K01875,K01876,K01878,K01879,K01880,K01881,K01883,K01884,K01885,K01886,K01887,K01889,K01890,K01892,K01893,K02433,K02434,K02435,K03330,K04566,K04567,K09482,K09698,K09759
Human Diseases	Cancer: overview	Choline metabolism in cancer	ko05231	2	K04456,K07827	4	K00889,K02677,K05747,K14156	5	K00901,K00968,K01115,K04371,K07203
Human Diseases	Cancer: specific types	Non-small cell lung cancer	ko05223	2	K04456,K07827	1	K02677	1	K04371
Human Diseases	Cancer: specific types	Acute myeloid leukemia	ko05221	2	K04456,K07827	1	K02633	2	K04371,K07203
Human Diseases	Cancer: specific types	Chronic myeloid leukemia	ko05220	2	K04456,K07827	0		2	K04371,K06067
Human Diseases	Cancer: specific types	Pancreatic cancer	ko05212	2	K04456,K07827	1	K08773	4	K01115,K04371,K04482,K07203
Human Diseases	Drug resistance: antineoplastic	Platinum drug resistance	ko01524	2	K02350,K04456	3	K04426,K08735,K10847	6	K00799,K03164,K04371,K08737,K08738,K17686
Human Diseases	Drug resistance: antineoplastic	Endocrine resistance	ko01522	2	K04456,K07827	3	K02599,K04650,K15144	3	K04345,K04371,K07203
Human Diseases	Infectious disease: bacterial	Legionellosis	ko05134	2	K07937,K07953	2	K03233,K11022	10	K00239,K02406,K03197,K03231,K03283,K03596,K04077,K07874,K08738,K13525
Human Diseases	Infectious disease: parasitic	Amoebiasis	ko05146	2	K05858,K07897	8	K02677,K05636,K06236,K06237,K08570,K10955,K13975,K19720	4	K01476,K04072,K04345,K13963
Human Diseases	Infectious disease: parasitic	Toxoplasmosis	ko05145	2	K04456,K09565	3	K05636,K11219,K14145	4	K03283,K04371,K08738,K13412
Human Diseases	Infectious disease: viral	Herpes simplex virus 1 infection	ko05168	2	K04456,K08057	6	K03239,K03680,K08860,K09228,K11219,K14966	4	K03237,K06269,K07203,K08738
Metabolism	Amino acid metabolism	Histidine metabolism	ko00340	2	K01437,K05603	2	K01458,K18649	24	K00013,K00128,K00274,K00603,K00765,K00817,K01089,K01468,K01479,K01496,K01523,K01590,K01693,K01712,K01745,K01814,K02500,K02501,K02502,K04486,K07008,K11755,K13990,K17363
Metabolism	Amino acid metabolism	Arginine biosynthesis	ko00220	2	K00491,K01948	3	K00811,K00813,K09065	32	K00145,K00260,K00261,K00262,K00611,K00619,K00620,K00812,K00814,K00818,K00821,K00926,K00930,K01425,K01428,K01429,K01430,K01438,K01457,K01476,K01478,K01755,K01915,K01940,K01941,K11358,K14048,K14260,K14455,K14681,K14682,K15371
Metabolism	Biosynthesis of other secondary metabolites	Tropane, piperidine and pyridine alkaloid biosynthesis	ko00960	2	K00276,K00808	3	K00811,K00813,K08081	7	K00812,K00817,K00832,K01582,K11358,K13607,K14455
Metabolism	Biosynthesis of other secondary metabolites	Monobactam biosynthesis	ko00261	2	K05375,K12525	1	K16422	9	K00133,K00215,K00928,K00955,K00956,K00957,K00958,K01714,K12524
Metabolism	Carbohydrate metabolism	C5-Branched dibasic acid metabolism	ko00660	2	K14449,K18289	3	K17724,K18288,K19268	12	K00052,K01575,K01652,K01653,K01703,K01704,K01846,K01902,K01903,K04835,K09011,K10218
Metabolism	Carbohydrate metabolism	Starch and sucrose metabolism	ko00500	2	K00693,K13810	16	K00701,K00750,K01178,K01188,K01196,K01199,K01214,K01513,K05988,K05992,K12047,K12316,K16148,K16149,K19668,K20108	62	K00688,K00689,K00690,K00691,K00692,K00694,K00697,K00700,K00702,K00703,K00705,K00844,K00845,K00847,K00963,K00975,K00978,K01087,K01176,K01179,K01182,K01187,K01193,K01194,K01200,K01208,K01210,K01212,K01222,K01223,K01225,K01226,K01232,K01236,K01810,K01835,K01838,K02438,K02750,K02759,K02760,K02761,K02777,K02791,K02810,K02819,K05341,K05342,K05343,K05349,K05350,K06044,K06859,K06896,K07024,K07405,K15778,…
Metabolism	Carbohydrate metabolism	Ascorbate and aldarate metabolism	ko00053	2	K01707,K16190	5	K00423,K13874,K18649,K18983,K20023	15	K00012,K00064,K00128,K00880,K01053,K01630,K01706,K01708,K02821,K02822,K03077,K03079,K03475,K03476,K08092
Metabolism	Carbohydrate metabolism	Galactose metabolism	ko00052	2	K02788,K16370	5	K00094,K02080,K05308,K12047,K12316	41	K00011,K00844,K00845,K00849,K00850,K00883,K00917,K00963,K00965,K01182,K01187,K01190,K01193,K01220,K01631,K01635,K01684,K01784,K01785,K01819,K01835,K01854,K02744,K02745,K02746,K02747,K02773,K02774,K02775,K02786,K07406,K07407,K08302,K10984,K10985,K10986,K12111,K12308,K15778,K16371,K17716
Metabolism	Carbohydrate metabolism	Citrate cycle (TCA cycle)	ko00020	2	K00026,K01899	1	K00247	45	K00024,K00025,K00030,K00031,K00116,K00161,K00162,K00163,K00164,K00169,K00170,K00171,K00172,K00174,K00175,K00176,K00177,K00234,K00239,K00240,K00241,K00242,K00244,K00245,K00246,K00382,K00627,K00658,K01596,K01610,K01647,K01676,K01677,K01678,K01679,K01681,K01682,K01902,K01903,K01958,K01959,K01960,K03737,K05942,K18118
Metabolism	Energy metabolism	Carbon fixation in photosynthetic organisms	ko00710	2	K00026,K11532	1	K00051	26	K00024,K00025,K00029,K00134,K00150,K00615,K00814,K00855,K00927,K01006,K01595,K01601,K01610,K01621,K01623,K01624,K01783,K01803,K01807,K01808,K02446,K03841,K04041,K11214,K11645,K14455
Metabolism	Glycan biosynthesis and metabolism	Lipoarabinomannan (LAM) biosynthesis	ko00571	2	K11387,K14337	4	K08256,K13668,K14339,K14340	2	K13671,K14335
Metabolism	Glycan biosynthesis and metabolism	Peptidoglycan biosynthesis	ko00550	2	K15792,K18770	7	K00887,K02545,K11693,K11694,K11695,K12553,K19302	33	K00075,K00687,K00790,K00806,K01000,K01921,K01924,K01925,K01928,K01929,K02563,K03587,K03693,K03814,K05362,K05363,K05364,K05365,K05366,K05367,K05515,K06153,K07009,K07258,K07259,K07260,K08384,K08724,K12554,K12555,K12556,K18149,K18866
Metabolism	Glycan biosynthesis and metabolism	N-Glycan biosynthesis	ko00510	2	K03849,K05546	6	K00729,K01228,K01230,K03843,K07432,K07441	4	K00721,K00737,K01001,K07151
Metabolism	Lipid metabolism	Biosynthesis of unsaturated fatty acids	ko01040	2	K00232,K00507	3	K01068,K12405,K17360	3	K10804,K10805,K10806
Metabolism	Lipid metabolism	Sphingolipid metabolism	ko00600	2	K00654,K01117	4	K01134,K12349,K12354,K17108	8	K01130,K01186,K01190,K01201,K01202,K04708,K07406,K07407
Metabolism	Lipid metabolism	Arachidonic acid metabolism	ko00590	2	K01254,K04097	1	K00079	2	K00432,K01058
Metabolism	Metabolism of cofactors and vitamins	Pantothenate and CoA biosynthesis	ko00770	2	K13799,K18933	4	K00207,K01431,K01513,K08682	26	K00053,K00077,K00606,K00826,K00859,K00867,K00954,K00997,K01464,K01579,K01598,K01652,K01653,K01687,K01918,K01922,K02201,K03525,K04765,K06133,K06982,K09680,K09722,K13038,K17722,K17723
Metabolism	Metabolism of cofactors and vitamins	Riboflavin metabolism	ko00740	2	K08096,K14653	8	K00082,K00484,K00861,K01078,K01513,K14379,K19285,K19286	14	K00299,K00793,K00794,K01093,K01497,K02858,K04719,K07732,K09474,K11752,K11753,K14652,K14654,K14656
Metabolism	Metabolism of cofactors and vitamins	One carbon pool by folate	ko00670	2	K00288,K11787	2	K13998,K18590	20	K00287,K00297,K00548,K00560,K00600,K00602,K00603,K00604,K00605,K01433,K01491,K01492,K01500,K01746,K01934,K01938,K03465,K08289,K11175,K13990
Metabolism	Metabolism of other amino acids	Glutathione metabolism	ko00480	2	K04097,K07232	3	K00682,K01833,K07751	19	K00031,K00033,K00036,K00383,K00432,K00681,K00797,K00799,K01255,K01256,K01270,K01469,K01581,K01917,K01919,K01920,K03423,K06048,K07160
Metabolism	Metabolism of terpenoids and polyketides	Biosynthesis of vancomycin group antibiotics	ko01055	2	K16435,K16436	1	K16422	1	K01710
Metabolism	Metabolism of terpenoids and polyketides	Carotenoid biosynthesis	ko00906	2	K06443,K10210	6	K02292,K02293,K10209,K10212,K14597,K14598	3	K02291,K09835,K10027
Metabolism	Metabolism of terpenoids and polyketides	Terpenoid backbone biosynthesis	ko00900	2	K12503,K15888	3	K00587,K05356,K10960	24	K00021,K00054,K00099,K00626,K00795,K00805,K00806,K00869,K00919,K00938,K00991,K01597,K01641,K01662,K01770,K01823,K02523,K03526,K03527,K06013,K06981,K12506,K13787,K13789
Metabolism	Xenobiotics biodegradation and metabolism	Metabolism of xenobiotics by cytochrome P450	ko00980	2	K04097,K15303	3	K00078,K00079,K01253	4	K00001,K00121,K00799,K13953
Metabolism	Xenobiotics biodegradation and metabolism	Polycyclic aromatic hydrocarbon degradation	ko00624	2	K00448,K00449	0		1	K00480
Metabolism	Xenobiotics biodegradation and metabolism	Toluene degradation	ko00623	2	K03380,K03381	0		3	K00055,K01061,K01856
Organismal Systems	Circulatory system	Cardiac muscle contraction	ko04260	2	K02256,K02262	4	K00476,K01539,K05853,K17751	3	K00411,K00412,K00413
Organismal Systems	Development and regeneration	Osteoclast differentiation	ko04380	2	K04348,K04456	2	K11219,K14379	1	K04371
Organismal Systems	Digestive system	Carbohydrate digestion and absorption	ko04973	2	K04456,K05858	2	K01539,K12047	2	K00844,K01176
Organismal Systems	Endocrine system	Renin secretion	ko04924	2	K04348,K05858	2	K04936,K04960	4	K01283,K01363,K02183,K04345
Organismal Systems	Endocrine system	GnRH signaling pathway	ko04912	2	K05858,K07827	2	K02677,K04960	4	K01115,K02183,K04345,K04371
Organismal Systems	Endocrine system	PPAR signaling pathway	ko03320	2	K00232,K00507	2	K08766,K20254	7	K00029,K00249,K00864,K01596,K01641,K01897,K08770
Organismal Systems	Environmental adaptation	Circadian rhythm - plant	ko04712	2	K03115,K12133	0		1	K03097
Organismal Systems	Environmental adaptation	Circadian rhythm - fly	ko04711	2	K03083,K08960	1	K02633	0
Organismal Systems	Immune system	Fc gamma R-mediated phagocytosis	ko04666	2	K04456,K05757	6	K00889,K02677,K05743,K05747,K06274,K12562	2	K01115,K04371
Organismal Systems	Immune system	Fc epsilon RI signaling pathway	ko04664	2	K04456,K07827	1	K02677	1	K04371
Organismal Systems	Immune system	Toll and Imd signaling pathway	ko04624	2	K06689,K10580	0		1	K10380
Organismal Systems	Immune system	Cytosolic DNA-sensing pathway	ko04623	2	K03007,K03014	0		2	K03018,K03021
Organismal Systems	Immune system	NOD-like receptor signaling pathway	ko04621	2	K05858,K17065	4	K04960,K06030,K06630,K11219	6	K01363,K02406,K03462,K03671,K04079,K04371
Organismal Systems	Immune system	Antigen processing and presentation	ko04612	2	K08057,K08066	1	K01365	4	K01363,K01369,K03283,K04079
Organismal Systems	Nervous system	Serotonergic synapse	ko04726	2	K05858,K07827	2	K02677,K04960	4	K00274,K01593,K04345,K04371
Organismal Systems	Nervous system	Glutamatergic synapse	ko04724	2	K04348,K05858	3	K02677,K04960,K05613	5	K01115,K01425,K01915,K04345,K04371
Cellular Processes	Cell growth and death	Necroptosis	ko04217	1	K17065	2	K11219,K15053	8	K00261,K00688,K01915,K03767,K04079,K10798,K11251,K12196
Cellular Processes	Cell growth and death	Ferroptosis	ko04216	1	K08337	0		2	K00657,K01897
Cellular Processes	Cellular community - eukaryotes	Adherens junction	ko04520	1	K03115	2	K04498,K05747	3	K03097,K04371,K05692
Cellular Processes	Cellular community - prokaryotes	Biofilm formation - Escherichia coli	ko02026	1	K11935	8	K07648,K07687,K07689,K07782,K11531,K12687,K14051,K18968	24	K00688,K00694,K00703,K00975,K01991,K02398,K02405,K02777,K03087,K03563,K03566,K03567,K04333,K04761,K05851,K06204,K07173,K07638,K07659,K07677,K07678,K10914,K11931,K11936
Environmental Information Processing	Signal transduction	Jak-STAT signaling pathway	ko04630	1	K04456	2	K04498,K11219	1	K07203
Environmental Information Processing	Signal transduction	Notch signaling pathway	ko04330	1	K06062	3	K02599,K04498,K06053	1	K06067
Environmental Information Processing	Signal transduction	MAPK signaling pathway - yeast	ko04011	1	K04563	13	K00889,K02220,K02677,K06630,K06665,K06666,K11238,K11244,K11245,K15174,K19848,K19849,K19851	4	K00888,K02218,K03781,K04371
Environmental Information Processing	Signaling molecules and interaction	Cell adhesion molecules (CAMs)	ko04514	1	K06523	0		0
Genetic Information Processing	Folding, sorting and degradation	Protein export	ko03060	1	K13431	0		22	K03070,K03071,K03072,K03073,K03074,K03075,K03076,K03100,K03101,K03105,K03106,K03110,K03116,K03117,K03118,K03210,K03217,K07342,K09490,K10956,K12257,K13280
Genetic Information Processing	Replication and repair	Fanconi anemia pathway	ko03460	1	K02350	3	K10848,K10858,K10901	4	K03165,K04482,K07466,K10896
Genetic Information Processing	Replication and repair	Nucleotide excision repair	ko03420	1	K03868	3	K10610,K10847,K10848	18	K01972,K02324,K02327,K02335,K03657,K03701,K03702,K03703,K03723,K04802,K07466,K10747,K10754,K10755,K10756,K10841,K10843,K10844
Genetic Information Processing	Replication and repair	Base excision repair	ko03410	1	K10800	0		22	K01142,K01151,K01246,K01247,K01972,K02324,K02327,K02335,K03575,K03648,K03649,K03652,K03660,K04799,K04802,K05522,K07462,K10563,K10747,K10773,K10798,K13529
Genetic Information Processing	Transcription	Basal transcription factors	ko03022	1	K03136	6	K03126,K03129,K03130,K03135,K14535,K14651	4	K03120,K03124,K10843,K10844
Human Diseases	Cancer: overview	Chemical carcinogenesis	ko05204	1	K04097	2	K00079,K01253	2	K00121,K00799
Human Diseases	Cancer: specific types	Bladder cancer	ko05219	1	K07827	1	K08803	2	K00758,K04371
Human Diseases	Cancer: specific types	Basal cell carcinoma	ko05217	1	K03083	1	K06229	0
Human Diseases	Cancer: specific types	Thyroid cancer	ko05216	1	K07827	1	K09291	1	K04371
Human Diseases	Cardiovascular disease	Fluid shear stress and atherosclerosis	ko05418	1	K04456	4	K01365,K04426,K10456,K12791	9	K00355,K00799,K01940,K02183,K03671,K04079,K05692,K07198,K09487
Human Diseases	Drug resistance: antimicrobial	Cationic antimicrobial peptide (CAMP) resistance	ko01503	1	K13014	10	K01406,K06079,K07264,K07637,K07640,K07660,K07771,K12973,K12975,K19239	21	K00677,K01364,K01448,K03367,K03585,K03673,K03739,K03740,K03760,K03767,K04771,K07662,K07806,K08589,K10011,K10012,K12340,K12962,K14188,K14205,K18138
Human Diseases	Drug resistance: antineoplastic	Antifolate resistance	ko01523	1	K11787	3	K05668,K05673,K05681	6	K00287,K00297,K00560,K00600,K00602,K05665
Human Diseases	Immune disease	Systemic lupus erythematosus	ko05322	1	K11086	0		5	K11089,K11251,K11252,K11253,K11254
Human Diseases	Infectious disease: bacterial	Bacterial invasion of epithelial cells	ko05100	1	K05757	5	K01528,K13731,K13732,K13734,K13925	4	K04646,K05692,K13730,K13735
Human Diseases	Infectious disease: parasitic	African trypanosomiasis	ko05143	1	K05858	2	K02677,K14475	2	K01354,K01392
Human Diseases	Neurodegenerative disease	Amyotrophic lateral sclerosis (ALS)	ko05014	1	K04348	6	K04426,K04572,K04573,K04574,K04575,K05613	4	K00432,K03781,K04565,K08738
Human Diseases	Substance dependence	Alcoholism	ko05034	1	K07827	2	K00908,K11407	11	K00274,K01593,K02183,K04345,K04371,K06067,K06269,K11251,K11252,K11253,K11254
Human Diseases	Substance dependence	Amphetamine addiction	ko05031	1	K04348	1	K02677	6	K00274,K01593,K02183,K04345,K06067,K06269
Metabolism	Amino acid metabolism	Valine, leucine and isoleucine biosynthesis	ko00290	1	K00263	0		13	K00052,K00053,K00826,K00835,K01649,K01652,K01653,K01687,K01703,K01704,K01754,K09011,K14260
Metabolism	Biosynthesis of other secondary metabolites	Biosynthesis of various secondary metabolites - part 2	ko00998	1	K18654	2	K18652,K19548	3	K01841,K02078,K09459
Metabolism	Biosynthesis of other secondary metabolites	Isoquinoline alkaloid biosynthesis	ko00950	1	K00276	2	K00811,K00813	6	K00274,K00812,K00832,K01593,K11358,K14455
Metabolism	Biosynthesis of other secondary metabolites	Phenylpropanoid biosynthesis	ko00940	1	K06892	3	K00430,K01188,K10775	5	K00588,K03186,K03782,K05349,K05350
Metabolism	Biosynthesis of other secondary metabolites	Staurosporine biosynthesis	ko00404	1	K14266	1	K20082	0
Metabolism	Biosynthesis of other secondary metabolites	Novobiocin biosynthesis	ko00401	1	K00220	1	K00813	6	K00812,K00817,K00832,K04517,K11358,K14187
Metabolism	Biosynthesis of other secondary metabolites	Aflatoxin biosynthesis	ko00254	1	K11262	0		0
Metabolism	Energy metabolism	Photosynthesis	ko00195	1	K02639	1	K02636	8	K02108,K02109,K02110,K02111,K02112,K02113,K02114,K02115
Metabolism	Glycan biosynthesis and metabolism	Arabinogalactan biosynthesis - Mycobacterium	ko00572	1	K11386	1	K16649	2	K02851,K16650
Metabolism	Lipid metabolism	alpha-Linolenic acid metabolism	ko00592	1	K00232	1	K00224	2	K00632,K01058
Metabolism	Lipid metabolism	Linoleic acid metabolism	ko00591	1	K00508	0		1	K01058
Metabolism	Lipid metabolism	Ether lipid metabolism	ko00565	1	K16794	4	K00993,K01062,K06123,K18575	4	K00803,K01058,K01114,K01115
Metabolism	Lipid metabolism	Steroid biosynthesis	ko00100	1	K05917	1	K01824	2	K00559,K00801
Metabolism	Metabolism of cofactors and vitamins	Vitamin B6 metabolism	ko00750	1	K03472	1	K05275	9	K00097,K00275,K00831,K00868,K01733,K03473,K03474,K06215,K08681
Metabolism	Metabolism of cofactors and vitamins	Thiamine metabolism	ko00730	1	K10810	4	K01078,K07251,K10811,K14154	20	K00788,K00878,K00939,K00941,K00946,K00949,K01077,K01662,K03146,K03147,K03148,K03149,K03150,K03151,K03153,K03707,K04487,K06928,K06949,K14153
Metabolism	Metabolism of other amino acids	D-Arginine and D-ornithine metabolism	ko00472	1	K17899	1	K00273	2	K00824,K17898
Metabolism	Metabolism of other amino acids	Phosphonate and phosphinate metabolism	ko00440	1	K00967	4	K00993,K05915,K06165,K12910	13	K00968,K01841,K03430,K03823,K05306,K05780,K06162,K06163,K06164,K06166,K06167,K09459,K09994
Metabolism	Metabolism of terpenoids and polyketides	Biosynthesis of type II polyketide products	ko01057	1	K05556	5	K05555,K14250,K14254,K15932,K15971	0
Metabolism	Metabolism of terpenoids and polyketides	Biosynthesis of siderophore group nonribosomal peptides	ko01053	1	K04782	5	K02362,K04786,K04789,K04792,K12240	8	K00216,K01252,K02361,K02363,K02364,K02552,K04780,K04784
Metabolism	Metabolism of terpenoids and polyketides	Tetracycline biosynthesis	ko00253	1	K18221	2	K14250,K14254	0
Metabolism	Xenobiotics biodegradation and metabolism	Drug metabolism - cytochrome P450	ko00982	1	K04097	1	K00485	5	K00001,K00121,K00274,K00799,K13953
Metabolism	Xenobiotics biodegradation and metabolism	Chloroalkane and chloroalkene degradation	ko00625	1	K00148	0		13	K00001,K00114,K00121,K00128,K01560,K01561,K01563,K02586,K02588,K02591,K04072,K13953,K13954
Metabolism	Xenobiotics biodegradation and metabolism	Chlorocyclohexane and chlorobenzene degradation	ko00361	1	K03381	2	K00462,K15237	7	K00446,K01061,K01560,K01561,K01563,K01856,K07104
Organismal Systems	Circulatory system	Vascular smooth muscle contraction	ko04270	1	K05858	4	K00907,K02677,K04936,K04960	5	K02183,K04345,K04371,K06269,K07376
Organismal Systems	Development and regeneration	Dorso-ventral axis formation	ko04320	1	K07827	2	K02184,K02599	1	K04371
Organismal Systems	Digestive system	Protein digestion and absorption	ko04974	1	K14210	13	K01539,K06236,K06237,K06238,K07603,K08131,K14211,K16628,K16630,K19479,K19719,K19720,K19721	1	K01278
Organismal Systems	Digestive system	Gastric acid secretion	ko04971	1	K05858	4	K00907,K01539,K02677,K04960	2	K02183,K04345
Organismal Systems	Digestive system	Salivary secretion	ko04970	1	K05858	8	K01539,K02677,K04936,K04960,K13908,K13909,K13911,K13912	4	K02183,K04345,K05850,K07376
Organismal Systems	Endocrine system	Parathyroid hormone synthesis, secretion and action	ko04928	1	K05858	2	K02677,K04960	4	K01115,K03626,K04345,K04371
Organismal Systems	Endocrine system	Cortisol synthesis and secretion	ko04927	1	K05858	1	K04960	1	K04345
Organismal Systems	Endocrine system	Aldosterone synthesis and secretion	ko04925	1	K05858	3	K01539,K02677,K04960	4	K02183,K04345,K05850,K08794
Organismal Systems	Endocrine system	Regulation of lipolysis in adipocytes	ko04923	1	K04456	1	K17446	3	K01054,K04345,K07376
Organismal Systems	Endocrine system	Adipocytokine signaling pathway	ko04920	1	K04456	2	K07199,K17446	4	K01596,K01897,K07198,K07203
Organismal Systems	Endocrine system	Thyroid hormone synthesis	ko04918	1	K05858	4	K01539,K02677,K04960,K15173	5	K00383,K00432,K04345,K09487,K09490
Organismal Systems	Endocrine system	Insulin secretion	ko04911	1	K05858	5	K01539,K02677,K04936,K04960,K16882	1	K04345
Organismal Systems	Environmental adaptation	Circadian entrainment	ko04713	1	K05858	3	K02633,K02677,K04960	4	K02183,K04345,K04371,K07376
Organismal Systems	Excretory system	Aldosterone-regulated sodium reabsorption	ko04960	1	K07827	3	K00071,K01539,K02677	1	K04371
Organismal Systems	Immune system	Leukocyte transendothelial migration	ko04670	1	K04353	2	K02677,K06274	1	K05692
Organismal Systems	Immune system	Th17 cell differentiation	ko04659	1	K04348	1	K11219	3	K04079,K04371,K07203
Organismal Systems	Immune system	Th1 and Th2 cell differentiation	ko04658	1	K04348	3	K02599,K06053,K11219	1	K04371
Organismal Systems	Immune system	IL-17 signaling pathway	ko04657	1	K03083	1	K13908	3	K04079,K04371,K09487
Organismal Systems	Immune system	Toll-like receptor signaling pathway	ko04620	1	K04456	0		1	K04371
Organismal Systems	Sensory system	Inflammatory mediator regulation of TRP channels	ko04750	1	K05858	2	K02677,K04960	3	K02183,K04345,K06269
Organismal Systems	Sensory system	Phototransduction - fly	ko04745	1	K05858	1	K02677	2	K02183,K05692
Organismal Systems	Sensory system	Olfactory transduction	ko04740	1	K04257	0		3	K02183,K04345,K07376
Cellular Processes	Cell growth and death	Apoptosis - multiple species	ko04215	0		0		1	K08738
Cellular Processes	Cell motility	Flagellar assembly	ko02040	0		1	K02399	33	K02386;K02387;K02388;K02389;K02390;K02391;K02392;K02393;K02394;K02396;K02397;K02398;K02400;K02401;K02405;K02406;K02407;K02408;K02409;K02410;K02411;K02412;K02413;K02414;K02416;K02417;K02418;K02419;K02420;K02421;K02422;K02556;K02557
Cellular Processes	Cell motility	Bacterial chemotaxis	ko02030	0		0		24	K00575;K02410;K02416;K02417;K02556;K02557;K03406;K03407;K03408;K03409;K03410;K03411;K03412;K03413;K03414;K03415;K03776;K05874;K05875;K10108;K10439;K10540;K12368;K13924
Environmental Information Processing	Membrane transport	Bacterial secretion system	ko03070	0		5	K02452;K02459;K04056;K04059;K12341	53	K02453;K02454;K02455;K02456;K02457;K02458;K02460;K02461;K03070;K03071;K03072;K03073;K03074;K03075;K03076;K03106;K03110;K03116;K03117;K03118;K03194;K03195;K03196;K03197;K03198;K03199;K03200;K03201;K03203;K03204;K03205;K03210;K03217;K03219;K03222;K03223;K03224;K03226;K03227;K03228;K03229;K03230;K04058;K11003;K11004;K11891;K11892;K11903;K11904;K11907;K11912;K12257;K12340
Environmental Information Processing	Signal transduction	Plant hormone signal transduction	ko04075	0		1	K14487	0
Environmental Information Processing	Signal transduction	MAPK signaling pathway - plant	ko04016	0		0		4	K00940;K02183;K03781;K17686
Environmental Information Processing	Signaling molecules and interaction	ECM-receptor interaction	ko04512	0		8	K05636;K06236;K06237;K06238;K06252;K06261;K08131;K19719	0
Environmental Information Processing	Signaling molecules and interaction	Neuroactive ligand-receptor interaction	ko04080	0		2	K05185;K05770	0
Genetic Information Processing	Folding, sorting and degradation	Sulfur relay system	ko04122	0		0		15	K00566;K01011;K03148;K03151;K03154;K03635;K03636;K03637;K03639;K03831;K04085;K04487;K11179;K11996;K14168
Genetic Information Processing	Replication and repair	Homologous recombination	ko03440	0		4	K04067;K10866;K10877;K10901	29	K01159;K02327;K02335;K02337;K02338;K02339;K02340;K02341;K02342;K02343;K02686;K03111;K03165;K03550;K03551;K03553;K03581;K03582;K03583;K03584;K03629;K03655;K03763;K04066;K04482;K06187;K07462;K07466;K10875
Genetic Information Processing	Replication and repair	Mismatch repair	ko03430	0		3	K08735;K10746;K10858	28	K01141;K01972;K02327;K02337;K02338;K02339;K02340;K02341;K02342;K02343;K03111;K03555;K03572;K03573;K03601;K03602;K03657;K03763;K04802;K06223;K07456;K07462;K07466;K08737;K10747;K10754;K10755;K10756
Genetic Information Processing	Replication and repair	Non-homologous end-joining	ko03450	0		1	K10866	3	K01971;K04799;K10979
Human Diseases	Cancer: overview	Transcriptional misregulation in cancer	ko05202	0		5	K02633;K04650;K11644;K13098;K14651	3	K06067;K11253;K12823
Human Diseases	Cardiovascular disease	Hypertrophic cardiomyopathy (HCM)	ko05410	0		4	K05853;K07199;K12567;K17751	3	K01283;K05692;K07198
Human Diseases	Cardiovascular disease	Dilated cardiomyopathy (DCM)	ko05414	0		3	K05853;K12567;K17751	2	K04345;K05692
Human Diseases	Cardiovascular disease	Viral myocarditis	ko05416	0		2	K03260;K17751	2	K05692;K08738
Human Diseases	Cardiovascular disease	Arrhythmogenic right ventricular cardiomyopathy (ARVC)	ko05412	0		1	K05853	1	K05692
Human Diseases	Drug resistance: antimicrobial	Vancomycin resistance	ko01502	0		3	K18351;K18353;K18354	15	K01000;K01775;K01921;K01929;K02563;K07260;K08641;K18344;K18345;K18346;K18348;K18349;K18350;K18856;K18866
Human Diseases	Endocrine and metabolic disease	Type II diabetes mellitus	ko04930	0		1	K17446	4	K00844;K00873;K04371;K07203
Human Diseases	Endocrine and metabolic disease	Type I diabetes mellitus	ko04940	0		0		2	K01580;K04077
Human Diseases	Immune disease	Primary immunodeficiency	ko05340	0		0		2	K01488;K03648
Human Diseases	Infectious disease: bacterial	Staphylococcus aureus infection	ko05150	0		6	K07604;K14192;K14194;K14195;K14196;K14201	6	K03367;K03739;K03740;K11041;K14188;K14205
Human Diseases	Infectious disease: bacterial	Pertussis	ko05133	0		5	K07326;K07690;K12681;K12683;K12973	8	K02183;K04371;K07347;K07679;K11003;K11004;K12340;K15125
Human Diseases	Infectious disease: parasitic	Malaria	ko05144	0		3	K13837;K13849;K13850	0
Human Diseases	Infectious disease: parasitic	Leishmaniasis	ko05140	0		0		2	K03231;K04371
Human Diseases	Neurodegenerative disease	Prion diseases	ko05020	0		2	K02599;K09553	4	K04345;K04371;K04565;K09490
Human Diseases	Substance dependence	Morphine addiction	ko05032	0		2	K02677;K05185	1	K04345
Human Diseases	Substance dependence	Nicotine addiction	ko05033	0		1	K05185	0
Human Diseases	Substance dependence	Cocaine addiction	ko05030	0		0		3	K00274;K01593;K04345
Metabolism	Biosynthesis of other secondary metabolites	Penicillin and cephalosporin biosynthesis	ko00311	0		2	K00273;K19200	4	K01060;K01434;K10852;K17836
Metabolism	Biosynthesis of other secondary metabolites	Biosynthesis of various secondary metabolites - part 3	ko00997	0		1	K01957	0
Metabolism	Biosynthesis of other secondary metabolites	Betalain biosynthesis	ko00965	0		1	K15777	1	K01593
Metabolism	Biosynthesis of other secondary metabolites	Carbapenem biosynthesis	ko00332	0		1	K18572	2	K00147;K00931
Metabolism	Biosynthesis of other secondary metabolites	Caffeine metabolism	ko00232	0		1	K00106	1	K00492
Metabolism	Biosynthesis of other secondary metabolites	Streptomycin biosynthesis	ko00521	0		0		11	K00010;K00067;K00844;K00845;K00973;K01092;K01710;K01790;K01835;K01858;K15778
Metabolism	Biosynthesis of other secondary metabolites	Phenazine biosynthesis	ko00405	0		0		3	K01657;K01658;K06998
Metabolism	Biosynthesis of other secondary metabolites	Prodigiosin biosynthesis	ko00333	0		0		3	K00059;K00208;K00645
Metabolism	Biosynthesis of other secondary metabolites	Glucosinolate biosynthesis	ko00966	0		0		2	K00826;K01703
Metabolism	Biosynthesis of other secondary metabolites	Acarbose and validamycin biosynthesis	ko00525	0		0		2	K00973;K01710
Metabolism	Biosynthesis of other secondary metabolites	Neomycin, kanamycin and gentamicin biosynthesis	ko00524	0		0		2	K00844;K00845
Metabolism	Biosynthesis of other secondary metabolites	Stilbenoid, diarylheptanoid and gingerol biosynthesis	ko00945	0		0		1	K00588
Metabolism	Biosynthesis of other secondary metabolites	Flavone and flavonol biosynthesis	ko00944	0		0		1	K01195
Metabolism	Biosynthesis of other secondary metabolites	Isoflavonoid biosynthesis	ko00943	0		0		1	K05281
Metabolism	Biosynthesis of other secondary metabolites	Flavonoid biosynthesis	ko00941	0		0		1	K00588
Metabolism	Biosynthesis of other secondary metabolites	Indole alkaloid biosynthesis	ko00901	0		0		1	K01593
Metabolism	Energy metabolism	Photosynthesis - antenna proteins	ko00196	0		2	K02288;K05384	0
Metabolism	Glycan biosynthesis and metabolism	Glycosylphosphatidylinositol (GPI)-anchor biosynthesis	ko00563	0		6	K01127;K03434;K03857;K05288;K05310;K07542	1	K05290
Metabolism	Glycan biosynthesis and metabolism	Glycosaminoglycan degradation	ko00531	0		5	K01135;K01136;K01137;K07964;K10532	5	K01195;K01197;K01205;K01207;K12373
Metabolism	Glycan biosynthesis and metabolism	Various types of N-glycan biosynthesis	ko00513	0		4	K01230;K03843;K07432;K07441	2	K07151;K12373
Metabolism	Glycan biosynthesis and metabolism	Glycosphingolipid biosynthesis - lacto and neolacto series	ko00601	0		3	K00709;K00718;K00743	0
Metabolism	Glycan biosynthesis and metabolism	Other glycan degradation	ko00511	0		3	K12311;K13714;K17108	11	K01186;K01190;K01191;K01192;K01201;K01206;K01227;K01444;K12111;K12373;K15923
Metabolism	Glycan biosynthesis and metabolism	Glycosaminoglycan biosynthesis - chondroitin sulfate / dermatan sulfate	ko00532	0		2	K00771;K13500	0
Metabolism	Glycan biosynthesis and metabolism	Other types of O-glycan biosynthesis	ko00514	0		2	K00728;K09667	0
Metabolism	Glycan biosynthesis and metabolism	Glycosphingolipid biosynthesis - globo and isoglobo series	ko00603	0		1	K00718	3	K07406;K07407;K12373
Metabolism	Glycan biosynthesis and metabolism	Glycosaminoglycan biosynthesis - heparan sulfate / heparin	ko00534	0		1	K00771	0
Metabolism	Glycan biosynthesis and metabolism	Mannose type O-glycan biosynthesis	ko00515	0		1	K00728	0
Metabolism	Glycan biosynthesis and metabolism	Glycosphingolipid biosynthesis - ganglio series	ko00604	0		0		1	K12373
Metabolism	Lipid metabolism	Steroid hormone biosynthesis	ko00140	0		5	K00037;K00044;K00071;K01822;K12344	3	K00038;K01130;K12343
Metabolism	Lipid metabolism	Secondary bile acid biosynthesis	ko00121	0		2	K15870;K15873	3	K00076;K01442;K07007
Metabolism	Lipid metabolism	Primary bile acid biosynthesis	ko00120	0		2	K00037;K12405	2	K01442;K01796
Metabolism	Lipid metabolism	Fatty acid elongation	ko00062	0		2	K01068;K17360	0
Metabolism	Lipid metabolism	Synthesis and degradation of ketone bodies	ko00072	0		0		7	K00019;K00626;K01028;K01029;K01574;K01640;K01641
Metabolism	Metabolism of cofactors and vitamins	Retinol metabolism	ko00830	0		4	K00678;K11150;K11153;K15734	4	K00001;K00121;K09516;K13953
Metabolism	Metabolism of cofactors and vitamins	Biotin metabolism	ko00780	0		0		15	K00059;K00208;K00647;K00652;K00833;K01012;K01906;K01935;K02169;K02170;K02372;K03524;K08351;K09458;K09789
Metabolism	Metabolism of cofactors and vitamins	Lipoic acid metabolism	ko00785	0		0		4	K03644;K03800;K03801;K16869
Metabolism	Metabolism of other amino acids	Cyanoamino acid metabolism	ko00460	0		2	K01188;K10815	9	K00600;K00681;K01424;K01455;K01501;K01914;K05349;K05350;K13051
Metabolism	Metabolism of other amino acids	Selenocompound metabolism	ko00450	0		2	K10837;K12529	20	K00384;K00548;K00549;K00955;K00956;K00957;K00958;K01008;K01042;K01739;K01758;K01760;K01761;K01874;K07309;K07310;K11717;K12527;K12528;K14155
Metabolism	Metabolism of other amino acids	D-Alanine metabolism	ko00473	0		0		5	K00824;K01775;K01921;K03367;K14188
Metabolism	Metabolism of other amino acids	D-Glutamine and D-glutamate metabolism	ko00471	0		0		5	K00261;K01425;K01776;K01924;K01925
Metabolism	Metabolism of terpenoids and polyketides	Type I polyketide structures	ko01052	0		4	K10817;K14375;K15994;K16027	0
Metabolism	Metabolism of terpenoids and polyketides	Biosynthesis of 12-, 14- and 16-membered macrolides	ko00522	0		3	K10817;K14375;K15994	0
Metabolism	Metabolism of terpenoids and polyketides	Biosynthesis of ansamycins	ko01051	0		2	K16015;K16027	1	K00615
Metabolism	Metabolism of terpenoids and polyketides	Limonene and pinene degradation	ko00903	0		2	K12466;K14731	5	K00128;K01692;K01782;K01825;K14733
Metabolism	Metabolism of terpenoids and polyketides	Biosynthesis of enediyne antibiotics	ko01059	0		1	K20156	0
Metabolism	Metabolism of terpenoids and polyketides	Sesquiterpenoid and triterpenoid biosynthesis	ko00909	0		0		2	K00801;K06045
Metabolism	Metabolism of terpenoids and polyketides	Insect hormone biosynthesis	ko00981	0		0		1	K00128
Metabolism	Metabolism of terpenoids and polyketides	Zeatin biosynthesis	ko00908	0		0		1	K00791
Metabolism	Xenobiotics biodegradation and metabolism	Drug metabolism - other enzymes	ko00983	0		5	K00106;K00207;K01044;K01431;K03927	14	K00088;K00757;K00758;K00760;K00799;K00857;K00876;K00940;K01195;K01464;K01489;K01520;K01951;K03782
Metabolism	Xenobiotics biodegradation and metabolism	Atrazine degradation	ko00791	0		1	K05394	7	K01428;K01429;K01430;K01457;K01941;K03382;K14048
Metabolism	Xenobiotics biodegradation and metabolism	Ethylbenzene degradation	ko00642	0		1	K14746	1	K00632
Metabolism	Xenobiotics biodegradation and metabolism	Nitrotoluene degradation	ko00633	0		1	K10679	12	K00169;K00170;K00171;K00172;K00196;K00198;K06281;K06282;K10678;K10680;K11180;K11181
Metabolism	Xenobiotics biodegradation and metabolism	Dioxin degradation	ko00621	0		1	K00462	5	K00480;K01666;K01821;K02554;K04073
Metabolism	Xenobiotics biodegradation and metabolism	Naphthalene degradation	ko00626	0		0		6	K00001;K00121;K00480;K04072;K13953;K13954
Organismal Systems	Digestive system	Bile secretion	ko04976	0		4	K01253;K01539;K05673;K05681	3	K00021;K04345;K05658
Organismal Systems	Digestive system	Cholesterol metabolism	ko04979	0		2	K00650;K05770	0
Organismal Systems	Digestive system	Mineral absorption	ko04978	0		1	K01539	2	K05850;K07213
Organismal Systems	Digestive system	Vitamin digestion and absorption	ko04977	0		1	K00678	1	K05665
Organismal Systems	Digestive system	Fat digestion and absorption	ko04975	0		1	K13509	1	K14455
Organismal Systems	Endocrine system	Ovarian steroidogenesis	ko04913	0		2	K00044;K01068	1	K04345
Organismal Systems	Endocrine system	Renin-angiotensin system	ko04614	0		0		3	K01283;K01322;K01392
Organismal Systems	Environmental adaptation	Plant-pathogen interaction	ko04626	0		0		9	K00864;K02183;K02358;K02406;K04079;K09487;K12340;K13409;K13412
Organismal Systems	Excretory system	Proximal tubule bicarbonate reclamation	ko04964	0		1	K01539	4	K00025;K00261;K01425;K01596
Organismal Systems	Immune system	Hematopoietic cell lineage	ko04640	0		1	K06261	0
Organismal Systems	Immune system	Complement and coagulation cascades	ko04610	0		1	K01344	0
Organismal Systems	Immune system	RIG-I-like receptor signaling pathway	ko04622	0		0		2	K00863;K11594
Organismal Systems	Nervous system	GABAergic synapse	ko04727	0		3	K02677;K05185;K15376	5	K01425;K01580;K01915;K04345;K06027
Organismal Systems	Sensory system	Phototransduction	ko04744	0		2	K00909;K13749	1	K02183
Organismal Systems	Sensory system	Taste transduction	ko04742	0		2	K01509;K04960	1	K04345
None	None	None	None	398	K00119,K00154,K00155,K00389,K00479,K00534,K00596,K00685,K00686,K00960,K01616,K02088,K02239,K02247,K02249,K02553,K02570,K02616,K02764,K02862,K03080,K03206,K03477,K03493,K03552,K03622,K03676,K03690,K03731,K03774,K03918,K03919,K04479,K04756,K04766,K05245,K05518,K05519,K05527,K05559,K05560,K05561,K05563,K05564,K05715,K05716,K05836,K05925,K06039,K06136,K06137,K06181,K06195,K06294,K06299,K06300,K06301,…	775	K00062,K00098,K00118,K00120,K00353,K00369,K00378,K00386,K00397,K00421,K00536,K00599,K00676,K00683,K00777,K00810,K00842,K00903,K00947,K00985,K01036,K01102,K01121,K01128,K01143,K01152,K01216,K01249,K01263,K01264,K01289,K01301,K01302,K01317,K01337,K01342,K01355,K01390,K01412,K01423,K01446,K01454,K01459,K01516,K01553,K01564,K01683,K01718,K01741,K01766,K01789,K01829,K01932,K01973,K01976,K02023,K02024,…	1860	K00046,K00091,K00179,K00180,K00183,K00210,K00219,K00243,K00257,K00298,K00311,K00313,K00329,K00344,K00346,K00347,K00348,K00349,K00350,K00351,K00354,K00356,K00358,K00359,K00375,K00428,K00433,K00437,K00517,K00520,K00532,K00533,K00537,K00540,K00554,K00555,K00556,K00557,K00561,K00563,K00564,K00567,K00571,K00573,K00574,K00586,K00590,K00598,K00607,K00612,K00614,K00633,K00638,K00661,K00662,K00663,K00666,…

## Sheet: S8
Table S8. Comparison of the relative abundance of the microbial taxa among the GIT regions
Phylum	Genus	FS		SI		LI		P value3	P value4			RUM		RET		OMA		ABO		DUO		JEJ		ILE		CEC		COL		REC		P value3
		Mean (%)1	SEM2	Mean (%)	SEM	Mean (%)	SEM		FS vs SI	SI vs LI	FS vs LI	Mean (%)	SEM	Mean (%)	SEM	Mean (%)	SEM	Mean (%)	SEM	Mean (%)	SEM	Mean (%)	SEM	Mean (%)	SEM	Mean (%)	SEM	Mean (%)	SEM	Mean (%)	SEM
Bacteroidetes	Prevotella	32.4014	1.2693	7.3298	1.08986	3.22632	0.258689	3.55316e-51	2.13e-33	0.218352	3.6e-42	33.5057	2.53004	34.307	2.37708	30.0812	2.51961	31.7116	2.75996	11.3464	2.42795	6.04732	1.87337	4.59568	0.884443	3.46338	0.544863	3.17906	0.419534	3.03653	0.371385	6.53385e-47
	Bacteroides	5.19804	0.0963867	1.79961	0.196065	10.701	0.236918	5.40332e-62	2.79e-31	1.06e-35	1.52e-39	5.28281	0.164939	5.33519	0.168611	5.59637	0.193366	4.57778	0.207128	2.24215	0.346381	1.18655	0.219948	1.97014	0.409067	10.4865	0.36925	10.996	0.463651	10.6205	0.399166	1.71814e-56
	Alistipes	1.72089	0.0735988	0.560328	0.0845251	4.83264	0.177204	6.1553e-55	5.11e-25	4.22e-35	5.63e-33	1.64324	0.124743	1.62509	0.11667	2.29273	0.174275	1.32251	0.122537	0.709137	0.172161	0.329472	0.0921491	0.642374	0.158359	4.7243	0.323581	4.97355	0.318195	4.80006	0.284577	1.28791e-50
	Parabacteroides	0.434386	0.0093167	0.155107	0.0152954	0.897404	0.0248318	5.34179e-61	1.96e-30	3.6e-36	1.04e-37	0.444595	0.0172429	0.442504	0.0178767	0.457702	0.0194759	0.392743	0.0188028	0.182688	0.0250421	0.11092	0.0207625	0.171713	0.0316751	0.876546	0.0438118	0.915194	0.0419351	0.900471	0.0441947	3.5648e-55
	Alloprevotella	0.356344	0.0195112	0.0770358	0.00989225	0.121073	0.00672023	1.64563e-48	2.43e-34	2.73e-10	5.63e-33	0.336634	0.0260333	0.361885	0.0317807	0.402526	0.0579507	0.324333	0.0327492	0.120221	0.0237622	0.0520061	0.0112557	0.0588807	0.0112837	0.123273	0.0118163	0.120039	0.0110613	0.119907	0.0123207	4.33321e-44
Firmicutes	Clostridium	2.54141	0.083303	7.04479	0.572475	7.85775	0.18751	1.24432e-48	3.07e-23	4.35e-09	7.02e-43	2.41373	0.153694	2.44095	0.161775	2.89364	0.178929	2.41733	0.164096	3.6592	0.241762	8.58202	1.23013	8.89317	0.976511	7.87055	0.331846	7.83976	0.347797	7.86295	0.301993	4.22916e-48
	Ruminococcus	2.43254	0.0900802	2.29346	0.155524	4.17587	0.182561	3.54493e-24	0.0183157	5.51e-20	1.56e-18	2.32575	0.198268	2.2709	0.168566	2.85331	0.160275	2.28019	0.180328	2.99706	0.399248	1.89563	0.143779	1.98768	0.144586	4.21453	0.365336	3.99422	0.269519	4.31885	0.312851	9.21484e-22
	Butyrivibrio	2.35147	0.0800637	2.17625	0.126519	0.612772	0.01957	7.7442e-44	0.0493818	5.87e-28	2.99e-40	2.23427	0.17352	2.30123	0.155472	2.16726	0.119357	2.70311	0.177042	2.40434	0.266618	2.12913	0.200388	1.99527	0.181861	0.641987	0.0432217	0.600697	0.0306291	0.595632	0.0258559	1.51681e-38
	Eubacterium	0.946932	0.0325026	2.11249	0.115522	2.18556	0.0349712	3.97296e-40	2.86e-18	0.0377728	2.8e-41	0.877361	0.0553218	0.892639	0.0572214	0.994417	0.0616608	1.02331	0.0817129	2.00189	0.210001	2.15704	0.198578	2.17854	0.195658	2.20608	0.0661297	2.17151	0.0514499	2.17909	0.0645919	1.02469e-34
	Selenomonas	0.820621	0.0996623	0.35943	0.0387983	0.0826023	0.00662718	5.53874e-44	1.1e-05	2.49e-27	3.23e-38	1.06876	0.23393	1.12215	0.283294	0.569758	0.0932019	0.521819	0.100512	0.552633	0.0859184	0.309741	0.0643674	0.215917	0.0244128	0.0895513	0.0168243	0.0747689	0.00580631	0.0834866	0.00909717	8.40543e-41
	Succiniclasticum	0.78147	0.0349065	0.434241	0.052265	0.0591157	0.00674801	2.97428e-54	2.87e-16	1.69e-31	1.01e-41	0.738229	0.0667163	0.79498	0.0771349	0.80745	0.0732513	0.785223	0.0637088	0.708744	0.124773	0.340919	0.072153	0.253059	0.0319172	0.0760696	0.0170374	0.0476414	0.0040416	0.0536362	0.00991595	1.23771e-49
	Bacillus	0.541221	0.223511	2.8031	0.386841	0.238282	0.0153306	2.24225e-31	3.1e-24	3.51e-09	4.02e-18	0.0880558	0.00835671	0.119462	0.0174664	0.116821	0.014733	1.84054	0.867659	3.18167	0.795292	2.76822	0.601989	2.45941	0.607929	0.205036	0.013608	0.249239	0.0332231	0.26057	0.0285942	1.31812e-28
	Oscillibacter	0.473274	0.0314632	0.505167	0.033671	1.83628	0.0458054	2.99083e-47	0.241684	6.92e-35	7.8e-40	0.526374	0.0782529	0.462757	0.0692741	0.444829	0.0496311	0.459137	0.0517092	0.59728	0.0760273	0.423406	0.0371666	0.494816	0.0529783	1.84654	0.0873762	1.81003	0.073131	1.85227	0.0788733	1.77365e-41
	Lachnoclostridium	0.457286	0.0138179	0.844938	0.0353803	1.25832	0.0271534	1.77606e-48	7.93e-19	4.32e-15	2.03e-42	0.449333	0.0255698	0.434636	0.0245956	0.488761	0.0292446	0.456415	0.0310006	0.821568	0.072876	0.871025	0.0598678	0.842221	0.05045	1.23941	0.0458244	1.25654	0.0435408	1.279	0.0523552	1.0329e-42
	Pseudobutyrivibrio	0.442111	0.0234576	0.286867	0.01645	0.10438	0.00285187	9.58712e-48	8.58e-09	3.28e-27	4.41e-41	0.381857	0.0318961	0.399552	0.0335503	0.504891	0.0688494	0.482142	0.0424164	0.342066	0.0369894	0.27253	0.0239602	0.246006	0.0200373	0.10866	0.00611303	0.102023	0.00424519	0.102458	0.00428923	1.79298e-42
	Lactococcus	0.412232	0.182748	2.43809	0.402832	0.0811117	0.0101337	3.36038e-14	4.71e-13	8.17e-05	9.99e-07	0.0275973	0.0070036	0.0610826	0.0193737	0.0502456	0.0124883	1.51	0.707286	2.97733	0.85055	2.34178	0.639902	1.99516	0.58379	0.0611672	0.0122823	0.0736384	0.0135546	0.108529	0.0239433	5.2467e-11
	Faecalibacterium	0.402213	0.0208698	0.556117	0.0298396	1.28489	0.0504565	1.09885e-37	5e-05	1.45e-22	1.18e-33	0.377328	0.0397316	0.366224	0.0367549	0.464719	0.0503901	0.400579	0.0385164	0.589001	0.0556109	0.532779	0.0474071	0.546569	0.0526719	1.24337	0.0914049	1.2575	0.0833448	1.35382	0.0885159	1.8387e-32
	Blautia	0.305303	0.00968092	0.771197	0.0395112	0.931051	0.021116	7.3326e-47	6.58e-24	3.06e-05	1.61e-42	0.290707	0.0175615	0.280245	0.0161411	0.337521	0.0220292	0.312739	0.0205622	0.700439	0.0832157	0.839103	0.0662934	0.77405	0.0521856	0.927978	0.0383418	0.926964	0.0337443	0.93821	0.0384235	5.29455e-42
	Sarcina	0.235969	0.011662	1.04565	0.0749304	0.106807	0.0111134	1.41171e-42	2.8e-22	3.53e-31	3.08e-18	0.220042	0.02377	0.190079	0.0151099	0.292446	0.0293348	0.24131	0.0203117	0.764695	0.102994	1.18497	0.123671	1.18727	0.14925	0.114356	0.0108837	0.116834	0.0309382	0.089231	0.00660057	4.46894e-38
	Roseburia	0.234512	0.00739841	0.393261	0.0187709	1.35632	0.0604767	2.96936e-55	3.63e-15	5.6e-33	8.25e-43	0.226556	0.0123417	0.230539	0.0164334	0.245508	0.0148603	0.235445	0.0156604	0.390745	0.0339784	0.373125	0.0274183	0.415914	0.0360258	1.31238	0.102137	1.34397	0.100136	1.41261	0.113672	3.23458e-49
	Flavonifractor	0.233875	0.0110988	0.350369	0.0202078	1.02086	0.0280071	1.88254e-49	1.53e-05	3.15e-32	3.86e-42	0.233666	0.0236542	0.224158	0.0220396	0.236697	0.0208718	0.240981	0.0229535	0.388924	0.0423536	0.310526	0.0283068	0.351656	0.0325994	1.02707	0.0559933	1.00704	0.0453794	1.02849	0.0445847	1.71549e-43
	Anaerotruncus	0.174174	0.00714023	0.504897	0.0359958	0.875201	0.0303385	2.5999e-51	8.24e-23	2.35e-16	3.14e-42	0.1646	0.0132769	0.165234	0.0137022	0.196647	0.0153798	0.170216	0.0145918	0.505926	0.0671193	0.477063	0.0541054	0.531702	0.0663576	0.916053	0.0562256	0.86668	0.0546251	0.842868	0.0470596	1.96171e-45
	Streptococcus	0.147148	0.0421153	0.854058	0.10913	0.0985499	0.00391742	5.74419e-30	6.92e-24	3.78e-15	1.79e-11	0.0579069	0.00545649	0.0668742	0.00670142	0.0650409	0.00512893	0.398769	0.16286	0.95787	0.23758	0.807105	0.153872	0.797198	0.169112	0.0959169	0.00622464	0.0963089	0.00573546	0.103424	0.00824863	8.98361e-27
	Paenibacillus	0.124186	0.0285711	0.399242	0.0533587	0.185094	0.00463507	1.39854e-38	2.08e-24	0.105761	7.47e-33	0.061333	0.00435689	0.0658766	0.00540671	0.0718779	0.00555895	0.297658	0.110172	0.435783	0.0996344	0.381884	0.0860415	0.380059	0.0933436	0.180195	0.00790621	0.182776	0.00747253	0.19231	0.00873651	3.21968e-35
	Staphylococcus	0.0853353	0.0350576	0.717022	0.0978289	0.127458	0.00875033	2.45837e-35	2.23e-22	0.0473375	5.33e-31	0.0157749	0.00190371	0.0208957	0.00308367	0.0171978	0.00231852	0.287473	0.136169	0.820883	0.20561	0.709129	0.166812	0.621055	0.130655	0.129376	0.0124167	0.138988	0.0190357	0.114012	0.0132862	1.62641e-32
	Cellulosilyticum	0.0109	0.000463797	0.176128	0.0527774	0.0717649	0.00769315	1.37945e-45	2.97e-19	4.02e-08	5.83e-43	0.0115916	0.00106573	0.0108138	0.000927313	0.010273	0.000742605	0.0109216	0.00097049	0.0173031	0.00191264	0.0771268	0.0282399	0.433953	0.148029	0.0880814	0.0206036	0.0656279	0.00860964	0.0615855	0.00570701	1.48529e-45
	Turicibacter	0.00449256	0.000179623	0.971578	0.191568	0.0716964	0.00686059	6.98262e-50	8.16e-30	0.0178942	4.02e-43	0.00431185	0.000340137	0.00449844	0.000341798	0.00472188	0.000349638	0.00443808	0.000412031	0.0191376	0.00571452	1.36498	0.361599	1.53062	0.40919	0.0862715	0.0153609	0.0805403	0.0121264	0.0482775	0.00501375	3.41014e-49
	Paeniclostridium	0.0030568	0.000850468	0.334879	0.0698777	0.019386	0.00468296	6.26302e-49	3.01e-33	0.00513703	5.6e-39	0.00207357	0.000380279	0.0025747	0.000915121	0.00348875	0.00192411	0.00409018	0.00265733	0.0122912	0.00335794	0.492515	0.150987	0.499831	0.132721	0.0180434	0.00267117	0.0286302	0.0137309	0.0114842	0.00109258	5.39578e-49
	Romboutsia	0.00254652	0.000102263	2.32045	0.430074	0.237574	0.132015	1.463e-50	5.2e-32	0.768247	4.02e-43	0.00265993	0.000195127	0.00275564	0.000279892	0.00240867	0.00016371	0.00236185	0.000156673	0.0590789	0.0230295	3.71228	1.04779	3.18998	0.616639	0.131483	0.0221476	0.505488	0.39517	0.0757493	0.00859593	2.50038e-50
	Niameybacter	0.00214085	9.12516e-05	0.0825596	0.0396017	0.0180749	0.000537105	6.08291e-47	1.28e-14	4.02e-16	4.02e-43	0.00213221	0.000173974	0.00205533	0.000171624	0.00218338	0.000160966	0.0021925	0.000223705	0.00368141	0.000506715	0.0115744	0.00348552	0.232423	0.115875	0.0182268	0.000825142	0.0177511	0.000668771	0.0182468	0.0012296	3.20766e-46
	Paraclostridium	0.000894709	5.82919e-05	0.245006	0.0518558	0.0123529	0.00256594	2.05253e-41	4.33e-20	0.292209	3.21e-42	0.00105314	0.000171603	0.000978558	0.000105614	0.000801143	7.63102e-05	0.000745999	8.55842e-05	0.00361363	0.00123128	0.347478	0.105785	0.383926	0.104933	0.0123587	0.00177543	0.0169942	0.00742744	0.00770588	0.000914564	1.99327e-43
Proteobacteria	Succinimonas	0.308621	0.077545	0.0551209	0.0119679	0.00459724	0.000334907	1.59848e-42	0.858323	2.5e-31	2.6e-36	0.216349	0.116988	0.309404	0.171144	0.344092	0.162251	0.364641	0.168984	0.0844075	0.0304873	0.0291738	0.00496263	0.0517815	0.0177764	0.00524497	0.000667323	0.00382625	0.000348621	0.00472051	0.000657811	2.98765e-37
	Ruminobacter	0.280203	0.0688904	0.0586103	0.0110098	0.00960457	0.000909713	4.23345e-35	0.292132	3.59e-27	4.27e-29	0.208659	0.11496	0.305601	0.180079	0.336527	0.155606	0.270023	0.086066	0.0815386	0.0261151	0.0318268	0.00341976	0.0624655	0.0195579	0.0107991	0.00174704	0.00779908	0.000760257	0.0102155	0.00195331	8.77724e-31
	Succinivibrio	0.268812	0.0692529	0.0638851	0.0130207	0.0233251	0.00662856	5.6796e-35	1.4e-07	7.65e-20	4.33e-30	0.301997	0.171644	0.320583	0.160801	0.269698	0.135426	0.18297	0.0660709	0.0659526	0.0171422	0.0636158	0.029344	0.062087	0.0199744	0.027777	0.0138454	0.0112619	0.00247025	0.0309364	0.0140984	1.88119e-30
	Azospirillum	0.156047	0.0279193	0.057614	0.00739446	0.132117	0.0127115	3.71346e-07	0.0390013	3.09e-08	0.000610562	0.205314	0.0760722	0.190029	0.0707841	0.11625	0.0321918	0.112595	0.0264951	0.0573007	0.00995053	0.0510019	0.0149771	0.0645393	0.0132416	0.139755	0.0267681	0.115669	0.0169461	0.140926	0.0215911	5.84716e-05
	Succinatimonas	0.155917	0.06377	0.0185634	0.00588678	0.0140489	0.004188	0.0014659	0.0186475	0.403178	0.000406499	0.196177	0.163861	0.172182	0.134304	0.166419	0.13155	0.0888901	0.0636203	0.0181507	0.00606945	0.0082092	0.0024252	0.0293304	0.0163933	0.0160051	0.00831645	0.00596013	0.00140686	0.0201816	0.00930945	0.00668312
	Acetobacter	0.119047	0.0243031	0.0813532	0.0129781	0.110781	0.0123256	4.72637e-07	0.169046	3.64e-07	2.92e-05	0.0784704	0.0226642	0.0820711	0.022312	0.0552838	0.0138457	0.260364	0.0877074	0.0453646	0.0129884	0.0925498	0.0282692	0.106145	0.022794	0.11102	0.0182285	0.106401	0.0223773	0.114923	0.0236344	3.99194e-08
	Acinetobacter	0.0988476	0.00747112	0.515327	0.251862	0.202757	0.0193065	6.23563e-07	3.49e-07	0.559847	0.000130348	0.0982786	0.0139791	0.108075	0.0173978	0.0731815	0.0100544	0.115855	0.016846	1.03133	0.739976	0.316928	0.147027	0.197725	0.031806	0.203258	0.034875	0.216773	0.0336154	0.188241	0.0325454	0.000114431
	Pseudomonas	0.0767795	0.0145659	0.658191	0.148421	0.0457073	0.0125169	1.32913e-31	9.7e-22	8.89e-26	1.51e-05	0.0758507	0.0314472	0.0559953	0.020893	0.0582604	0.0244637	0.117012	0.0370799	0.412495	0.0892978	0.722369	0.28177	0.83971	0.334449	0.0365251	0.0134855	0.0755961	0.0340628	0.0250006	0.00741375	5.82534e-28
	Anaplasma	0.0624213	0.0275823	0.788902	0.116484	0.0200196	0.00659189	1.5668e-25	3.96e-22	2.33e-18	0.0255163	0.00385438	0.00147721	0.00957316	0.00319479	0.00808618	0.00219245	0.228172	0.106728	1.02426	0.289251	0.743909	0.159859	0.598537	0.112051	0.0103422	0.00260652	0.0306649	0.0188635	0.0190517	0.00546996	3.26181e-23
	Klebsiella	0.0485654	0.0197739	0.344432	0.048186	0.0138979	0.00120541	6.76021e-21	8.25e-18	1.11e-12	1.72e-05	0.00704993	0.00139042	0.0117779	0.00245695	0.0106336	0.00208206	0.1648	0.0766382	0.396046	0.102797	0.356333	0.0741252	0.280918	0.0709379	0.0128865	0.0017088	0.0129713	0.00167067	0.0158358	0.00272976	9.05452e-19
	Campylobacter	0.0480436	0.00309098	0.0473581	0.00590066	0.369481	0.0616616	8.15076e-05	0.00332723	7.04e-05	0.0264151	0.0345687	0.0035483	0.0658001	0.00914575	0.0497383	0.00551134	0.0420672	0.00381669	0.0425052	0.00775335	0.0491718	0.0116102	0.0503974	0.0111018	0.264762	0.0662973	0.342377	0.116774	0.501304	0.126546	0.00049151
	Achromobacter	0.0425614	0.0174347	0.419851	0.257414	0.0277123	0.0103292	1.86026e-30	1.72e-25	1.09e-23	0.750766	0.0220987	0.0181853	0.0596263	0.0434174	0.0131089	0.00576396	0.0754119	0.0514006	1.05598	0.767438	0.0837238	0.0166444	0.119846	0.0358569	0.00820487	0.00377528	0.015071	0.00894689	0.0598612	0.0289825	2.36075e-27
	Halomonas	0.0320627	0.0138026	0.205556	0.0364856	0.0077281	0.000960287	0.000343596	0.0156821	0.000104914	0.0447301	0.0042355	0.000686236	0.00818403	0.00143266	0.00736065	0.00130643	0.108471	0.0537679	0.230849	0.0745893	0.230112	0.0656005	0.155708	0.0472454	0.00511284	0.0011443	0.00744422	0.00140504	0.0106272	0.00217803	0.00313821
	Sphingobium	0.0306734	0.0146943	0.224587	0.0372704	0.00593284	0.000848903	1.84367e-16	9.85e-14	1.98e-13	0.166463	0.00169967	0.000269824	0.00497538	0.00115115	0.00446909	0.00121476	0.11155	0.0572836	0.256159	0.0762047	0.225049	0.0645647	0.192554	0.0519741	0.00342646	0.000955035	0.00667485	0.00146658	0.00769722	0.00180738	6.52448e-14
	Sphingomonas	0.0298781	0.010081	0.739012	0.135425	0.0130255	0.00362538	1.11515e-21	1.49e-18	4.92e-17	0.872824	0.00708182	0.00241838	0.017287	0.010016	0.00848666	0.00160406	0.086657	0.0378159	1.2522	0.353837	0.402562	0.122662	0.562279	0.128616	0.00794195	0.00178623	0.00718194	0.00110224	0.0239525	0.01054	9.1248e-19
	Afipia	0.0201109	0.00782345	0.54324	0.105459	0.00434334	0.000563397	1.739e-20	2.18e-17	2.19e-16	0.883398	0.00193634	0.000344212	0.00357519	0.000756424	0.0042297	0.000843168	0.0707024	0.0300571	0.903185	0.272402	0.360329	0.109553	0.366205	0.101704	0.00321589	0.000791085	0.00451564	0.000856912	0.0052985	0.00121986	2.96192e-17
	Bosea	0.016678	0.00569548	0.756225	0.257423	0.091287	0.0840202	2.29159e-32	1.81e-25	1.72e-25	0.0093533	0.00436394	0.00128036	0.00582506	0.00164288	0.00410098	0.000809205	0.0524219	0.021851	0.916684	0.514656	0.447434	0.20595	0.904555	0.544225	0.00407957	0.00117307	0.263544	0.251934	0.00623762	0.00161683	3.14486e-29
	Escherichia	0.0123384	0.00117542	1.25545	0.30878	0.0653033	0.00358002	5.06314e-51	1.63e-36	0.00979297	1.68e-38	0.0115133	0.00250928	0.0141255	0.003314	0.0113009	0.00193941	0.0124137	0.00117826	0.28906	0.0880492	1.41061	0.600468	2.06669	0.678816	0.0647255	0.00638699	0.0651544	0.00660236	0.06603	0.00575113	3.03118e-46
	Bradyrhizobium	0.0112345	0.00272529	0.293443	0.0614688	0.00373102	0.000429492	1.56382e-33	1.14e-26	2.67e-27	0.372998	0.00308325	0.00041682	0.00389321	0.000601374	0.00358571	0.000409245	0.0343759	0.0100382	0.366616	0.112004	0.17257	0.03665	0.341143	0.141879	0.00342583	0.000447619	0.00408898	0.00113876	0.00367826	0.00043306	4.23871e-30
	Caulobacter	0.0105633	0.00215419	0.379272	0.0770234	0.00700797	0.00152903	1.59575e-25	7.01e-20	4.38e-21	0.0533895	0.00538278	0.00164771	0.00761895	0.00314064	0.00583712	0.00104916	0.0234143	0.00747808	0.720394	0.206713	0.228607	0.0712294	0.188815	0.0413238	0.00455483	0.00115375	0.00539978	0.00175783	0.0110693	0.00403891	1.27483e-21
	Yoonia	0.00364078	0.002126	0.070509	0.0430142	0.0339227	0.0319148	1.58022e-13	4.15e-11	4.88e-10	0.00129376	0.00835424	0.00802877	0.000348817	0.000132785	0.000308389	0.00011495	0.00555167	0.00282918	0.190514	0.127708	0.0149395	0.00675588	0.00607397	0.00205936	7.24682e-05	1.09875e-05	0.00513626	0.00413003	0.0965595	0.0956862	5.61159e-12
	Corallincola	0.000303989	0.000112074	0.0825105	0.0812421	1.90578e-05	4.3622e-06	2.37944e-07	0.0356067	0.0219023	3.47e-09	0.000163675	0.000112536	0.000279671	0.000203026	0.000471396	0.000354444	0.000301215	0.000155886	0.000253245	0.000140891	0.245325	0.243715	0.00195304	0.000878529	3.57916e-05	1.20124e-05	1.16275e-05	3.4985e-06	9.75428e-06	2.48534e-06	3.75203e-05
Actinobacteria	Bifidobacterium	0.138652	0.0320297	0.444802	0.0975863	0.203882	0.0537133	9.48632e-16	6.3e-14	2.03e-12	0.948547	0.0378102	0.00286282	0.0447939	0.00376285	0.0509098	0.00543812	0.421096	0.11725	0.289931	0.0756412	0.374824	0.114104	0.669652	0.257579	0.199855	0.0834126	0.166332	0.076256	0.24546	0.116562	6.35765e-22
	Rhodococcus	0.0751945	0.0424589	1.91603	0.652246	0.14812	0.0468643	1.52356e-27	4.79e-26	7.93e-17	0.0206722	0.0407189	0.0250157	0.219651	0.166162	0.021291	0.0166184	0.0191168	0.0123513	2.2731	1.16581	3.31506	1.54694	0.159943	0.0634643	0.0565957	0.0290607	0.110459	0.0401244	0.277305	0.130162	3.15959e-23
	Streptomyces	0.0692172	0.0646371	0.0237687	0.00257061	0.00532694	0.000331282	1.79041e-29	1.39e-25	2.45e-21	0.0817403	0.00393053	0.000323256	0.00435758	0.000521469	0.26322	0.258544	0.00536085	0.000466589	0.0188082	0.00289727	0.0320023	0.00657982	0.0204956	0.00245386	0.00468881	0.000285194	0.00541416	0.000605849	0.00587785	0.000733267	1.13388e-25
	Olsenella	0.055721	0.00316479	0.519738	0.0667395	0.0469185	0.00418816	1.79712e-38	6.48e-30	5.57e-30	0.00208227	0.0540477	0.00477896	0.0472752	0.00507805	0.0765295	0.00919449	0.0450315	0.00362889	0.273368	0.0513116	0.671268	0.138379	0.614577	0.128353	0.0518421	0.00588458	0.0504511	0.0107528	0.0384622	0.00274447	9.47811e-36
Apicomplexa	Plasmodium	0.00492798	0.000601231	0.0643828	0.0454092	0.000428147	0.000144819	2.92042e-23	2.17e-08	0.0010057	2.81e-25	0.00851996	0.00156404	0.00790166	0.00141245	0.00166049	0.000288533	0.0016298	0.00042061	0.185401	0.135206	0.00370044	0.00202467	0.00404635	0.00259146	0.000280307	0.000106212	0.000496315	0.000179906	0.000507818	0.000384302	1.3205e-20
Ascomycota	Candida	0.000203794	5.35691e-05	0.0756921	0.0642032	3.48552e-05	9.2725e-06	4.308e-21	6.8e-18	0.00483456	6.95e-13	0.000223584	5.35088e-05	0.000225093	4.34751e-05	4.0662e-05	8.19668e-06	0.000325839	0.000202173	3.84891e-06	2.59025e-06	0.225468	0.19196	0.00160432	0.00140158	5.02716e-05	1.92851e-05	3.15021e-05	1.73285e-05	2.27919e-05	1.02467e-05	4.07419e-20
Chlamydiae	Chlamydia	0.0614205	0.00180391	0.506483	0.177306	0.0831883	0.00670758	1.87301e-29	1.12e-26	8.44e-18	0.000452621	0.0607032	0.00353146	0.0633798	0.0041337	0.0625904	0.00293809	0.0590084	0.00382607	0.475761	0.253224	0.32703	0.0572826	0.716658	0.467575	0.0751634	0.00462207	0.093225	0.0178401	0.0811764	0.00825176	4.58465e-26
Euryarchaeota	Methanobrevibacter	0.458387	0.0444181	3.71851	0.334073	0.678049	0.0656627	4.65313e-31	3.73e-26	5.35e-19	1.12e-06	0.558908	0.117832	0.546496	0.0960757	0.483263	0.0791076	0.24488	0.0327475	2.76095	0.58967	4.06049	0.614666	4.3341	0.508206	0.598384	0.0662835	0.752519	0.168545	0.683244	0.0799428	2.04276e-29
	Methanosphaera	0.0199305	0.00123979	0.419726	0.0659364	0.0408231	0.00691288	2.79566e-32	1.11e-29	1.31e-18	0.000205772	0.0212573	0.00273167	0.0208087	0.0026839	0.0216815	0.00239658	0.0159745	0.00202641	0.251566	0.0753563	0.559494	0.147406	0.448119	0.105335	0.0348512	0.00466274	0.0496965	0.0192234	0.0379215	0.006585	1.74211e-29
	Methanocorpusculum	0	0	0	0	0.189189	0.0373432	5.62381e-12	6.14e-19	1.68e-20	2.34e-41	0	0	0	0	0	0	0	0	0	0	0	0	0	0	0.189189	0.0652765	0.243243	0.0715068	0.135135	0.056978	8.43693e-09
Fibrobacteres	Fibrobacter	2.92827	0.268751	0.757502	0.102649	0.837453	0.222271	2.73048e-26	1.23e-14	0.0136622	2.94e-24	3.75267	0.7015	2.65599	0.489838	2.7224	0.549466	2.582	0.346854	0.733862	0.120009	0.808064	0.215572	0.73058	0.1887	0.851263	0.401586	0.723587	0.300485	0.93751	0.447958	3.99787e-22
Lentisphaerae	Victivallis	0.117918	0.0123896	0.325255	0.0645148	0.268438	0.0291808	0.00113208	0.349208	0.0205826	0.000192558	0.136494	0.0271021	0.129434	0.02824	0.0764562	0.0157943	0.129286	0.025712	0.341175	0.137227	0.314726	0.105366	0.319863	0.0906032	0.28045	0.0501796	0.292806	0.0553696	0.232057	0.0465246	0.0674331
Planctomycetes	Candidatus Brocadia	0.00156849	0.000390453	0.393667	0.295268	0.00640616	0.00517014	0.0047062	0.00629691	0.118855	0.0115661	0.00109493	0.000149448	0.00251384	0.00142536	0.00105701	0.000235212	0.0016082	0.000585137	0.149422	0.14125	0.0772679	0.0534428	0.954312	0.873614	0.00223658	0.00143653	0.000763076	0.00015748	0.0162188	0.0154563	0.16635
Spirochaetes	Treponema	1.78457	0.0900032	0.526685	0.0474982	1.94035	0.252805	5.22347e-25	1.84e-25	4.55e-11	0.000224225	1.92122	0.207936	1.70603	0.1518	1.95053	0.202855	1.56052	0.148422	0.696073	0.0898993	0.424695	0.0697496	0.459286	0.0807572	1.90125	0.427204	1.87269	0.444573	2.0471	0.453	4.98907e-21
Streptophyta	Artemisia	0.00177794	0.000874257	0.0834149	0.0387286	0.00531924	0.00484135	0.0168661	0.013779	0.177863	0.0366794	0.00426792	0.00345286	0.00119534	0.000322514	0.000793431	0.000367802	0.000855075	0.000300399	0.0919134	0.0851526	0.0139205	0.00727693	0.144411	0.0787764	0.000427409	0.000132412	0.0150621	0.0145208	0.00046823	0.000167969	0.0355797
	Dendrobium	0.000902034	0.000279182	0.102992	0.102391	0.000502906	0.000148055	4.96712e-17	6.05e-12	0.287232	2.83e-14	0.000456394	0.00011399	0.00153957	0.000645114	0.00125775	0.00089413	0.000354422	0.000125617	0.00122002	0.00081741	0.000385922	0.000136831	0.30737	0.307182	1.02931e-05	2.79953e-06	0.000730555	0.000323175	0.000767868	0.000293864	9.89937e-15
	Solanum	0.000636215	6.76651e-05	0.416706	0.282501	0.00342486	0.0020944	3.30327e-09	0.912551	0.000257301	8.61e-12	0.00105812	0.000177016	0.00097434	0.00015661	0.00024955	3.37596e-05	0.000262851	4.04542e-05	0.656243	0.647292	0.585105	0.552766	0.00877006	0.00453777	0.00271404	0.00175262	0.0067932	0.006044	0.000767327	0.000287871	1.85108e-08
Synergistetes	Fretibacterium	0.121487	0.0234438	0.0539071	0.00972446	0.00488616	0.000635235	3.72095e-40	0.38848	1.63e-26	6.93e-37	0.208996	0.0713809	0.14801	0.0513801	0.0455517	0.0124515	0.0833887	0.0255751	0.0792411	0.0261331	0.0453542	0.00893673	0.037126	0.00873847	0.00642694	0.00174976	0.00421243	0.000619509	0.00401911	0.000392502	6.1013e-35
Tenericutes	Mycoplasma	0.188481	0.0115759	0.524522	0.0694119	0.29974	0.0182856	1.6108e-07	1.32e-05	0.608642	3.59e-07	0.178618	0.0181836	0.205001	0.024467	0.216202	0.020301	0.154104	0.0279789	0.297842	0.0460559	0.668883	0.141421	0.606841	0.140888	0.290872	0.0276101	0.292083	0.032666	0.316266	0.0349885	1.93024e-06
Verrucomicrobia	Akkermansia	0.0201963	0.000815543	0.0574906	0.00909811	0.716635	0.0912956	3.8234e-46	0.0788432	4.1e-29	9.92e-43	0.0208852	0.00136048	0.0222873	0.00238207	0.0175252	0.0010311	0.0200876	0.00139356	0.0589458	0.012707	0.0376067	0.00619945	0.0759193	0.0232034	0.70896	0.153389	0.672838	0.150281	0.768108	0.173672	1.86482e-40
-	Others	37.8376	0.869344	40.4593	1.10228	48.5646	0.574601	-	-	-	-	37.4743	1.65906	37.4083	1.64919	39.761	1.77347	36.7069	1.89196	40.4039	2.20723	39.7253	1.89976	41.2485	1.62	49.1904	1.02139	48.2267	1.02653	48.2766	0.95559	-
FS: stomach; SI: small intestine; LI: large intestine
RUM: rumen; RET: reticulum; OMA: omasum; ABO: abomasum; DUO: duodenum; JEJ: jejunum; ILE: ileum; CEC: cecum; COL: colon; REC: rectum
1. Mean, average relative abundance.
2. SEM, standard error of mean.
3. P-value, Kruskal-Wallis rank sum test
4. P-value, Wilcoxon rank-sum test
