# Supplementary material for: An integrated gene catalog and over 10,000 metagenome-assembled genomes from the gastrointestinal microbiome of ruminants
Source: Microbiome. 2021 Jun 12;9:137. doi: 10.1186/s40168-021-01078-x (PMC8199421; doi:10.1186/s40168-021-01078-x)
Supplement: Supplementary file 4 — Additional file 3: Table S9. Differences in functional categories among the GIT regions. [file 40168_2021_1078_MOESM4_ESM.xlsx]

## Sheet: Sheet1
Table S9. Differences in functional categories among the GIT regions
COG categories	Description	FS		SI		LI		P value3	P value4			RUM		RET		OMA		ABO		DUO		JEJ		ILE		CEC		COL		REC		P value3
		Mean (%)1	SEM2	Mean (%)	SEM	Mean (%)	SEM		FS vs SI	SI vs LI	FS vs LI	Mean (%)	SEM	Mean (%)	SEM	Mean (%)	SEM	Mean (%)	SEM	Mean (%)	SEM	Mean (%)	SEM	Mean (%)	SEM	Mean (%)	SEM	Mean (%)	SEM	Mean (%)	SEM
L	Replication, recombination and repair	7.42136	0.0886805	8.78103	0.135891	7.71773	0.0415555	5.97094e-19	1.2e-15	5.38e-11	1.52e-06	7.22985	0.187244	7.41243	0.188499	7.39065	0.186684	7.65252	0.143088	8.08631	0.166071	9.06478	0.217647	9.19201	0.272013	7.68506	0.0765127	7.72949	0.0761851	7.73865	0.0642304	4.16358e-17
J	Translation, ribosomal structure and biogenesis	5.59507	0.0440743	5.82441	0.117463	6.98324	0.0687832	3.6213e-33	0.512767	9.76e-18	8.3e-35	5.54577	0.0876124	5.53573	0.0861901	5.63904	0.0828445	5.65977	0.0970826	5.45721	0.125357	6.00503	0.236401	6.011	0.221942	7.0336	0.116661	6.94972	0.123372	6.9664	0.120119	3.24289e-29
G	Carbohydrate transport and metabolism	7.16547	0.0696138	6.59738	0.096675	7.43344	0.04652	9.55435e-13	2.49e-07	8.88e-14	0.0287768	7.06895	0.147532	6.94148	0.136892	7.35253	0.141068	7.29894	0.125013	6.79939	0.170875	6.45458	0.173337	6.53817	0.156942	7.47763	0.0867731	7.42221	0.0874028	7.40047	0.0676824	1.26779e-10
M	Cell wall/membrane/envelope biogenesis	7.01733	0.0340025	6.02803	0.0711429	6.10126	0.0271327	2.90032e-41	1.12e-24	0.00840626	1.64e-37	6.9676	0.0528276	7.00278	0.0685465	7.10459	0.0706839	6.99436	0.0780884	5.92997	0.103849	6.13003	0.141474	6.02408	0.122635	6.07597	0.0535481	6.09431	0.0416867	6.13352	0.0457725	4.55434e-36
E	Amino acid transport and metabolism	5.81694	0.0455314	6.15895	0.0713546	6.49537	0.0396016	1.29307e-17	7.99e-05	0.000924949	1.09e-20	5.65259	0.0930514	5.59934	0.0790785	5.91489	0.0745231	6.10094	0.0939281	6.42731	0.114505	5.95641	0.122863	6.09314	0.123308	6.51832	0.0742414	6.4858	0.0721696	6.48199	0.0602794	1.38194e-17
C	Energy production and conversion	4.18061	0.0419461	4.72808	0.0635786	4.88345	0.0479224	1.30891e-20	1.96e-11	0.0305415	1.66e-19	4.09423	0.0891906	4.04867	0.0811976	4.3054	0.0778678	4.27412	0.0822216	4.79546	0.0976525	4.63259	0.0962034	4.75619	0.133646	4.89303	0.0867143	4.88632	0.0884185	4.87099	0.0755479	6.17382e-17
K	Transcription	3.86999	0.0257913	4.59001	0.0577929	4.80512	0.0506122	3.26945e-41	5.94e-24	0.00229534	7.02e-36	3.78377	0.0376375	3.79858	0.039097	3.88358	0.0411238	4.01404	0.0727931	4.57367	0.109641	4.63305	0.101138	4.5633	0.0910387	4.82128	0.0891784	4.78177	0.0844366	4.8123	0.0915158	2.50798e-36
T	Signal transduction mechanisms	3.68994	0.0603595	3.06439	0.0327184	2.93024	0.0373327	4.18717e-27	2.59e-17	0.00319032	1.68e-22	4.09176	0.15047	4.0083	0.131415	3.26902	0.0456541	3.39068	0.0529302	3.23735	0.0561328	2.98725	0.0555553	2.96857	0.0482108	2.93544	0.0649601	2.91085	0.0682346	2.94444	0.062316	2.04993e-27
P	Inorganic ion transport and metabolism	3.79031	0.0263765	3.85172	0.0542413	3.79902	0.0146232	0.608208	0.487204	0.2903	0.63944	3.68886	0.0505389	3.69062	0.0447928	3.85147	0.0424454	3.93028	0.0615728	3.93216	0.106054	3.80235	0.0915847	3.82064	0.084023	3.78943	0.0291444	3.80285	0.02425	3.80478	0.0227782	0.027443
O	Posttranslational modification, protein turnover, chaperones	3.55921	0.027473	3.14218	0.0531844	3.2215	0.0238537	3.58004e-26	2.99e-22	0.000159137	2.89e-15	3.6994	0.0642424	3.69162	0.0636531	3.46058	0.0291612	3.38522	0.0339802	3.09585	0.0644109	3.12285	0.0796004	3.20782	0.123507	3.24541	0.0422062	3.2109	0.0411004	3.20818	0.0414882	5.94239e-23
F	Nucleotide transport and metabolism	2.44514	0.0175931	2.45289	0.0273222	2.91343	0.0256035	9.10868e-34	0.706698	7.27e-24	4.25e-30	2.39849	0.0385649	2.38744	0.0350387	2.50979	0.0322316	2.48485	0.0314442	2.36187	0.0430156	2.45256	0.0473646	2.54425	0.0478246	2.91488	0.0432289	2.9139	0.0482245	2.91152	0.0425982	1.12834e-30
I	Lipid transport and metabolism	2.22324	0.0160674	2.12186	0.040554	2.02431	0.0124214	1.37145e-14	4.61e-06	0.174336	5.53e-17	2.20748	0.032524	2.20514	0.0329638	2.24095	0.0335068	2.23938	0.0302913	2.34045	0.084088	2.05626	0.0635808	1.96886	0.0431891	2.0294	0.0238538	2.01867	0.0210051	2.02486	0.0200627	1.91446e-15
V	Defense mechanisms	2.48676	0.0122199	2.49276	0.0240569	2.45893	0.00938734	0.0110535	0.181312	0.00481423	0.0383703	2.41975	0.0244911	2.45911	0.0248087	2.53781	0.0218971	2.53036	0.0217501	2.48529	0.0374323	2.5205	0.037695	2.47249	0.0494838	2.46228	0.0160522	2.44716	0.0165805	2.46735	0.0164034	0.00270593
H	Coenzyme transport and metabolism	2.04632	0.0113492	2.02431	0.0303966	2.04719	0.0114756	0.127077	0.0701293	0.0820778	0.925883	2.01925	0.0210279	2.00783	0.0234449	2.06183	0.0250738	2.09634	0.0185892	2.03791	0.0269984	2.01374	0.0673365	2.02126	0.0565503	2.04248	0.0193952	2.04936	0.019173	2.04973	0.0215045	0.0410973
U	Intracellular trafficking, secretion, and vesicular transport	1.51368	0.0185569	1.555	0.0310464	1.37647	0.0129065	9.35692e-08	0.122046	4.47e-08	2.09e-05	1.61402	0.0393555	1.61736	0.039781	1.41506	0.0317706	1.40827	0.0180718	1.50871	0.0342864	1.52936	0.0445705	1.62695	0.0738369	1.36733	0.0226726	1.37958	0.0231474	1.38249	0.0217605	1.51463e-11
Q	Secondary metabolites biosynthesis, transport and catabolism	0.880007	0.0104122	1.05253	0.0243465	0.812364	0.00833091	5.05763e-22	2.03e-11	2.63e-17	7.4e-10	0.865544	0.0208334	0.866629	0.0208288	0.883948	0.0200101	0.903907	0.0218037	1.13299	0.0504154	1.05206	0.0409715	0.972529	0.02925	0.811482	0.0140592	0.81172	0.0155471	0.81389	0.0140261	1.38769e-18
D	Cell cycle control, cell division, chromosome partitioning	1.08015	0.0065389	1.01311	0.0158215	1.19322	0.00598853	1.13096e-31	9.41e-08	7.93e-22	1.91e-24	1.12374	0.0146593	1.11837	0.0143997	1.04432	0.00666121	1.03415	0.00662895	0.973697	0.0193628	1.02692	0.0328831	1.03871	0.0277804	1.19468	0.00986616	1.18364	0.0134344	1.20135	0.00681695	1.4986e-31
N	Cell motility	0.54757	0.0110787	0.596062	0.0135241	0.53853	0.0138319	9.11434e-06	0.000255672	8.53e-06	0.0919184	0.549733	0.0225213	0.556714	0.0278158	0.543596	0.0231327	0.540235	0.0135744	0.576576	0.0190082	0.600982	0.0244247	0.610628	0.0264877	0.529032	0.0252003	0.535697	0.0252403	0.55086	0.0217876	0.00196466
B	Chromatin structure and dynamics	0.0395503	0.00335502	0.0790541	0.0169517	0.0167911	0.000395626	5.91981e-08	0.025629	4.12e-11	0.00991588	0.0630146	0.00796901	0.05917	0.00786757	0.0177818	0.00170602	0.0182347	0.00194059	0.112912	0.0420642	0.065016	0.0252823	0.0592344	0.0133161	0.0173626	0.000783507	0.0169686	0.000737509	0.016042	0.000501425	1.79191e-13
Z	Cytoskeleton	0.172827	0.0145653	0.0739392	0.0117109	0.0294738	0.00094309	6.07474e-38	2.91e-14	2.97e-09	4.8e-36	0.270615	0.034705	0.26205	0.0336347	0.0826087	0.00793198	0.0760325	0.0096617	0.0665476	0.0122232	0.060007	0.0103769	0.0952632	0.0313135	0.0314458	0.00228975	0.0293182	0.00133859	0.0276573	0.000958043	4.21223e-35
A	RNA processing and modification	0.0217689	0.00193222	0.023566	0.00277005	0.00363771	0.000586929	6.01157e-37	0.0746547	3.53e-30	1.27e-28	0.0344031	0.00465538	0.0336062	0.00449902	0.00920156	0.00103302	0.00986476	0.00116161	0.0175895	0.00471134	0.0254907	0.00490952	0.0276177	0.00474194	0.00340821	0.000504887	0.00448519	0.00158692	0.00301972	0.000593748	3.6729e-37
W	Extracellular structures	0.00880786	0.000776954	0.0113763	0.00162187	0.00584509	0.000774882	6.04357e-09	0.710439	3.67e-06	2.43e-09	0.00806121	0.00163122	0.00892791	0.00148225	0.00896368	0.00151707	0.00927862	0.00163633	0.00873121	0.00155331	0.0139866	0.0034524	0.0114112	0.00306547	0.00671166	0.00169203	0.00531629	0.00115622	0.00550733	0.00112802	1.57298e-06
Y	Nuclear structure	0.00124918	0.00013709	0.000192739	5.01164e-05	3.84771e-05	6.47306e-06	6.86448e-34	3.01e-21	0.978159	6.74e-30	0.00213723	0.000337957	0.00203868	0.000316656	0.000400091	7.30045e-05	0.000420728	9.4008e-05	0.000141523	5.26768e-05	0.000193272	9.96111e-05	0.000243424	0.000100906	5.67784e-05	1.54007e-05	3.11076e-05	8.99732e-06	2.75452e-05	7.19868e-06	1.96824e-30
R	General function prediction only	9.86881	0.0491486	10.5962	0.162719	9.24669	0.0373463	7.19141e-29	5.8e-08	4.05e-22	3.46e-19	10.1213	0.103003	10.0481	0.0928255	9.68625	0.0864543	9.61961	0.0862547	10.4764	0.226637	10.7748	0.354468	10.5374	0.253612	9.24365	0.03277	9.28595	0.102787	9.21046	0.0326599	2.32372e-26
S	Function unknown	24.5579	0.185846	23.141	0.271484	22.9627	0.163527	5.33176e-10	1.9e-08	0.296058	8.91e-08	24.4797	0.375951	24.6379	0.360599	24.7857	0.364685	24.3282	0.395617	23.5655	0.516158	23.0192	0.439874	22.8383	0.455789	22.8706	0.292222	23.044	0.295701	22.9735	0.26809	7.8563e-07
FS: stomach; SI: small intestine; LI: large intestine
RUM: rumen; RET: reticulum; OMA: omasum; ABO: abomasum; DUO: duodenum; JEJ: jejunum; ILE: ileum; CEC: cecum; COL: colon; REC: rectum
COG categories marked in red were displayed in detail
1. Mean, average relative abundance.
2. SEM, standard error of mean.
3. P-value, Kruskal-Wallis rank sum test
4. P-value, Wilcoxon rank-sum test

## Sheet: L
Enrichment	COG ID	COG categories	Description	Function	FS		SI		LI		P value3
					Mean (TPM)1	SEM2	Mean (TPM)	SEM	Mean (TPM)	SEM	FS vs SI	SI vs LI	FS vs LI
Enriched in FS	COG4974	L	Replication, recombination and repair	Site-specific tyrosine recombinase, which acts by catalyzing the cutting and rejoining of the recombining DNA molecules. The XerC-XerD complex is essential to convert dimers of the bacterial chromosome into monomers to permit their segregation at cell division. It also contributes to the segregational stability of plasmids (By similarity)	1312.96	41.3829	1067.19	76.9246	1008.39	16.9924	4.58369e-08	0.0258951	3.80113e-06
	COG3436	L	Replication, recombination and repair	Transposase	1038.19	90.5271	555.499	30.5399	419.168	25.0995	1.22936e-07	0.000127781	1.75515e-17
	COG3547	L	Replication, recombination and repair	Transposase	1018.17	30.348	685.412	28.6993	683.831	22.9409	1.41525e-12	0.429549	8.28828e-13
	COG0514	L	Replication, recombination and repair	atp-dependent dna helicase	807.84	11.0924	291.548	15.4629	562.123	13.714	6.67311e-39	1.92935e-24	4.27296e-27
	COG3385	L	Replication, recombination and repair	transposase	603.676	20.9775	212.482	18.3949	294.372	18.1302	7.14291e-31	6.58052e-08	5.05301e-26
	COG1112	L	Replication, recombination and repair	Helicase	572.983	11.4127	261.889	10.8237	374.774	8.61708	1.92606e-35	6.22407e-15	3.17464e-26
	COG0847	L	Replication, recombination and repair	DNA polymerase iii	499.113	6.50458	229.154	9.40284	293.565	6.11771	7.06118e-38	5.08588e-11	3.65255e-40
	COG2003	L	Replication, recombination and repair	DNA repair protein (RadC	487.919	12.1936	321.732	11.6284	423.079	4.3736	2.06529e-18	5.24982e-14	0.00267496
	COG4584	L	Replication, recombination and repair	Transposase	462.312	20.2884	362.738	16.5443	281.967	14.7111	0.00136347	0.000425907	5.85681e-12
	COG2189	L	Replication, recombination and repair	DNA Methylase	392.845	10.7204	258.717	11.1948	254.889	4.49991	4.52893e-17	0.298965	5.12631e-27
	COG4973	L	Replication, recombination and repair	Site-specific tyrosine recombinase, which acts by catalyzing the cutting and rejoining of the recombining DNA molecules. The XerC-XerD complex is essential to convert dimers of the bacterial chromosome into monomers to permit their segregation at cell division. It also contributes to the segregational stability of plasmids (By similarity)	324.869	11.883	178.638	13.8813	183.232	6.87334	1.00049e-19	0.00211089	1.4482e-20
	COG2356	L	Replication, recombination and repair	endonuclease I	285.942	7.8206	63.8566	6.8628	143.332	6.5031	1.11289e-37	1.52733e-19	5.6752e-29
	COG1754	L	Replication, recombination and repair	Releases the supercoiling and torsional tension of DNA, which is introduced during the DNA replication and transcription, by transiently cleaving and rejoining one strand of the DNA duplex. Introduces a single-strand break via transesterification at a target site in duplex DNA. The scissile phosphodiester is attacked by the catalytic tyrosine of the enzyme, resulting in the formation of a DNA-(5'…	271.302	4.58805	133.53	9.34074	184.5	6.39444	3.5376e-29	1.8015e-08	1.11441e-19
	COG4912	L	Replication, recombination and repair	DNA alkylation repair enzyme	267.416	3.0718	176.671	9.96762	184.863	4.86428	3.35409e-17	0.0224825	3.69301e-27
	COG0708	L	Replication, recombination and repair	Exodeoxyribonuclease III	263.609	2.72329	239.431	10.0331	235.779	2.90531	3.409e-05	0.11128	6.98205e-11
	COG0692	L	Replication, recombination and repair	Excises uracil residues from the DNA which can arise as a result of misincorporation of dUMP residues by DNA polymerase or due to deamination of cytosine (By similarity)	244.862	2.62698	179.483	8.28749	230.932	2.9083	1.75356e-18	1.1632e-12	0.000325024
	COG3663	L	Replication, recombination and repair	U mismatch-specific DNA glycosylase	225.594	3.84695	106.64	5.21485	127.419	3.45908	4.41838e-34	5.3524e-05	4.26259e-35
	COG4227	L	Replication, recombination and repair	antirestriction protein	224.3	12.1687	133.871	11.8084	118.219	4.08146	9.32779e-11	0.147543	3.24008e-12
	COG1555	L	Replication, recombination and repair	Competence protein	220.395	2.8822	121.628	4.83001	195.065	2.92414	1.00243e-33	3.37138e-24	2.79355e-08
	COG3727	L	Replication, recombination and repair	DNA mismatch endonuclease (vsr)	182.391	3.34861	70.7686	4.18048	86.8731	1.85943	1.04761e-35	4.84479e-07	2.9864e-40
	COG2816	L	Replication, recombination and repair	NADH pyrophosphatase	171.221	2.7606	122.659	5.20459	124.787	3.81262	2.29503e-16	0.963329	5.47285e-20
	COG1643	L	Replication, recombination and repair	helicase	143.902	5.38608	105.104	8.23156	84.6312	5.54503	6.61311e-08	0.219135	5.76463e-14
	COG1518	L	Replication, recombination and repair	CRISPR (clustered regularly interspaced short palindromic repeat), is an adaptive immune system that provides protection against mobile genetic elements (viruses, transposable elements and conjugative plasmids). CRISPR clusters contain sequences complementary to antecedent mobile elements and target invading nucleic acids. CRISPR clusters are transcribed and processed into CRISPR RNA (crRNA). Act…	126.172	3.76596	72.7186	3.38587	112.997	4.45485	4.33466e-20	1.33279e-12	0.00538192
	COG1205	L	Replication, recombination and repair	DEAD DEAH box helicase	119.468	3.91864	105.539	5.39392	91.9512	2.14846	0.00624503	0.251246	4.05945e-07
	COG5421	L	Replication, recombination and repair	transposase	118.086	9.25989	78.4015	12.3367	7.55197	0.868369	3.21499e-05	1.54151e-34	1.23678e-41
	COG4951	L	Replication, recombination and repair	Type III restriction protein, res subunit	107.142	2.40869	72.4627	3.10657	70.3291	2.19663	8.85629e-15	0.617445	1.70314e-23
	COG3695	L	Replication, recombination and repair	methyltransferase	81.6246	2.51455	45.3004	2.62395	44.6014	1.50239	2.02701e-19	0.526586	1.42058e-29
	COG5260	L	Replication, recombination and repair	domain) containing	51.1037	5.79564	5.07946	1.14244	1.09424	0.274809	6.71159e-22	0.0103433	2.31004e-33
	COG4581	L	Replication, recombination and repair	helicase	35.6665	2.19549	29.3637	2.2931	21.3658	1.37277	0.0115111	0.0364439	1.24067e-07
	COG1743	L	Replication, recombination and repair	DNA Methylase	30.5027	1.46725	23.0372	1.67552	9.58517	0.543765	6.69917e-05	1.4397e-14	2.2002e-25
	COG3649	L	Replication, recombination and repair	CRISPR-Associated Protein	25.4088	0.962873	19.3703	1.4364	19.2863	1.25269	3.92467e-06	0.703677	3.17988e-06
	COG1343	L	Replication, recombination and repair	CRISPR (clustered regularly interspaced short palindromic repeat), is an adaptive immune system that provides protection against mobile genetic elements (viruses, transposable elements and conjugative plasmids). CRISPR clusters contain sequences complementary to antecedent mobile elements and target invading nucleic acids. CRISPR clusters are transcribed and processed into CRISPR RNA (crRNA). Fun…	16.1334	0.711917	11.1167	0.823938	13.4305	0.831708	2.08725e-06	0.0484817	0.00827187
	COG1515	L	Replication, recombination and repair	Selectively cleaves double-stranded DNA at the second phosphodiester bond 3' to a deoxyinosine leaving behind the intact lesion on the nicked DNA. Acts in DNA repair (By similarity)	10.2686	0.653668	7.13	1.1744	2.79925	0.335505	9.52617e-09	0.00138295	4.99712e-23
	COG5142	L	Replication, recombination and repair	oxidation resistance protein	6.1252	0.659827	0.60422	0.191909	0.165426	0.032913	4.36922e-30	7.40673e-05	1.10584e-31
	COG1583	L	Replication, recombination and repair	CRISPR-associated protein cas6	6.1125	0.469253	4.48601	0.498774	3.71386	0.212839	0.000199066	0.0692948	0.000934466
	COG3676	L	Replication, recombination and repair	transposase	1.90281	0.129681	1.40423	0.268428	1.07462	0.161221	9.39379e-12	2.70402e-05	1.29124e-09
	COG1421	L	Replication, recombination and repair	CRISPR-associated protein Csm2 family	1.47403	0.314696	0.448549	0.0898525	0.444769	0.0769751	1.40469e-09	0.0122469	5.85377e-06
	COG5093	L	Replication, recombination and repair	DNA replication complex GINS protein psf2	1.46503	0.152915	0.161473	0.0620014	0.0598316	0.0136765	7.23607e-30	0.00601674	2.24265e-28
	COG5214	L	Replication, recombination and repair	DNA polymerase alpha	0.522717	0.0820895	0.069707	0.037822	0.0238681	0.0064973	5.23961e-28	0.00242914	3.05002e-22
	COG1059	L	Replication, recombination and repair	Responsible for removing an oxidatively damaged form of guanine (7,8-dihydro-8-oxoguanine 7-oxoG) from DNA. Also nicks DNA at apurinic apyrimidinic sites (AP sites) (By similarity)	0.473432	0.0492003	0.0381515	0.0151408	0.0019165	0.000961664	1.5305e-23	0.0126919	5.27227e-30
	COG1769	L	Replication, recombination and repair	CRISPR-associated protein Cmr3	0.19863	0.041406	0.0718004	0.0263908	0.0540036	0.0121699	7.99691e-05	0.508258	0.00078675
	COG4047	L	Replication, recombination and repair	protects from oxidative damage by removing the major product of DNA oxidation, 8-oxoguanine (GO), from single- and double-stranded DNA substrates (By similarity)	0.171271	0.0262116	0.0089961	0.00660469	0.00260195	0.00203423	7.14199e-13	0.989145	4.16247e-13
	COG5575	L	Replication, recombination and repair	origin recognition complex subunit 2	0.0489092	0.0104639	0.000998856	0.000848222	0.0214174	0.00741411	1.53964e-10	5.41754e-05	0.0033828
	COG5235	L	Replication, recombination and repair	Replication Protein	0.0472178	0.00984935	0.00342746	0.00216842	0.000284432	0.000284432	7.71218e-12	0.309689	1.9183e-13
	COG1110	L	Replication, recombination and repair	Modifies the topological state of DNA by introducing positive supercoils in an ATP-dependent process. It cleaves transiently a single DNA strand and remains covalently bound to the 5' DNA end through a tyrosine residue. May be involved in rewinding the DNA strands in the regions of the chromosome that have opened up to allow transcription or replication (By similarity)	0.0140324	0.00355508	0.00356216	0.0021579	0.000509306	0.000248219	0.000890973	0.717921	0.000194621
Enriched in SI	COG2801	L	Replication, recombination and repair	Retrotransposon protein	1227.42	36.1611	1399.59	78.2242	1059.74	27.8515	0.00329145	8.40255e-07	0.00177701
	COG0863	L	Replication, recombination and repair	DNA methylase n-4 n-6 domain protein	560.641	12.6707	1360.65	95.9178	591.879	14.2229	1.34069e-18	1.30972e-15	0.0197703
	COG0629	L	Replication, recombination and repair	single-stranded DNA-binding protein	464.602	5.25903	1242.51	117.148	741.416	10.7531	4.07293e-20	9.63275e-05	4.32442e-42
	COG0305	L	Replication, recombination and repair	Replicative dna helicase	671.411	12.5915	859.856	40.138	742.709	14.2603	1.15424e-06	0.037966	0.000677852
	COG1484	L	Replication, recombination and repair	IstB domain protein ATP-binding protein	537.25	16.1768	735.882	38.8489	588.713	14.6891	7.3279e-08	0.000131077	0.000509927
	COG0513	L	Replication, recombination and repair	atp-dependent rna helicase	604.08	17.9976	607.02	35.3848	455.233	8.23686	0.0411136	0.0254798	1.1317e-19
	COG0675	L	Replication, recombination and repair	Transposase	202.859	8.76416	426.39	26.5414	106.476	4.79484	4.40811e-16	2.73163e-28	2.54062e-22
	COG3935	L	Replication, recombination and repair	DNA replication protein DnaD	116.817	3.40594	310.648	17.0864	260.639	4.77471	3.58726e-22	0.0248003	2.13489e-41
	COG3335	L	Replication, recombination and repair	transposase	175.497	9.66511	213.049	13.4027	79.0149	5.97499	0.0123033	6.94762e-20	1.02619e-17
	COG5527	L	Replication, recombination and repair	replication protein	59.8278	10.3462	180.074	33.8064	44.2149	4.05266	1.33805e-05	1.15138e-05	0.414818
	COG3316	L	Replication, recombination and repair	transposase	34.5114	16.2103	178.143	27.3699	8.31586	0.846995	6.71572e-19	9.11341e-13	7.15147e-12
	COG3677	L	Replication, recombination and repair	Insertion element	52.5519	2.89094	174.304	21.6223	42.3644	1.87257	9.7684e-08	7.04562e-10	0.0909529
	COG4570	L	Replication, recombination and repair	Endonuclease that resolves Holliday junction intermediates made during homologous genetic recombination and DNA repair. Exhibits sequence and structure-selective cleavage of four-way DNA junctions, where it introduces symmetrical nicks in two strands of the same polarity at the 5' side of dinucleotides. Corrects the defects in genetic recombination and DNA repair associated with inactivation of r…	38.8217	2.57442	164.831	14.8627	36.345	2.51908	2.77751e-23	6.88329e-22	0.746954
	COG3886	L	Replication, recombination and repair	type iii restriction protein res subunit	132.28	3.06801	164.502	7.14837	132.7	3.56938	5.26142e-05	0.000157808	0.777613
	COG3728	L	Replication, recombination and repair	terminase (Small subunit)	41.7687	3.63002	130.944	15.5253	48.8821	1.97455	2.90701e-16	1.12338e-10	3.28475e-10
	COG3723	L	Replication, recombination and repair	recT protein	35.9963	1.51998	125.763	13.8694	50.6462	3.10461	4.23517e-14	1.94938e-06	7.59619e-07
	COG3598	L	Replication, recombination and repair	RecA-family ATPase	71.7861	11.1482	114.718	8.91283	37.8804	1.98736	9.95006e-09	1.63033e-16	7.96788e-08
	COG1241	L	Replication, recombination and repair	dna replication licensing factor	30.9275	2.26327	106.222	20.5742	12.2884	0.575471	4.98986e-08	1.45468e-21	3.39276e-10
	COG5519	L	Replication, recombination and repair	membrane	72.3117	12.4577	105.082	8.26263	61.1513	2.4475	2.53764e-08	0.00274665	1.3595e-07
	COG4199	L	Replication, recombination and repair	Single-stranded-DNA-specific exonuclease (RecJ)	43.449	2.06714	104.407	9.34698	52.8389	2.16789	1.54125e-09	0.000212884	5.81404e-05
	COG0266	L	Replication, recombination and repair	Involved in base excision repair of DNA damaged by oxidation or by mutagenic agents. Acts as DNA glycosylase that recognizes and removes damaged bases. Has a preference for oxidized purines, such as 7,8-dihydro-8-oxoguanine (8-oxoG). Has AP (apurinic apyrimidinic) lyase activity and introduces nicks in the DNA strand. Cleaves the DNA backbone by beta-delta elimination to generate a single-strand …	38.5617	2.09238	99.8842	9.24617	32.0172	1.11523	1.08874e-11	7.10875e-14	0.200049
	COG1525	L	Replication, recombination and repair	nuclease	71.3106	2.00028	97.652	4.59606	87.4227	1.76853	4.28995e-08	0.0165273	1.51811e-08
	COG2818	L	Replication, recombination and repair	Dna-3-methyladenine glycosylase i	53.6406	2.87496	70.4854	3.09658	43.76	1.10006	8.26921e-08	1.54132e-11	0.160387
	COG1793	L	Replication, recombination and repair	DNA ligase	17.0908	0.721419	70.3218	6.65781	37.2556	1.49206	5.31615e-27	9.05438e-07	8.47915e-30
	COG0417	L	Replication, recombination and repair	DNA polymerase	35.7076	1.7418	66.7416	4.52149	30.7135	2.21755	1.88073e-08	5.93317e-11	0.00771642
	COG3415	L	Replication, recombination and repair	transposase	32.7365	3.09705	60.4245	7.04169	8.80307	0.688188	0.000464073	9.25809e-20	1.75971e-16
	COG1372	L	Replication, recombination and repair	Provides the precursors necessary for DNA synthesis. Catalyzes the biosynthesis of deoxyribonucleotides from the corresponding ribonucleotides (By similarity)	31.1013	1.91826	59.9831	4.48905	28.0114	1.55787	4.9433e-08	3.52717e-08	0.289834
	COG1041	L	Replication, recombination and repair	RNA methylase	8.11067	0.399999	56.3186	6.59738	7.31849	0.391754	1.25694e-21	1.81398e-20	0.13554
	COG2925	L	Replication, recombination and repair	Exodeoxyribonuclease I	10.9011	1.2965	55.7132	7.86511	3.58896	0.349277	2.96893e-15	5.6758e-24	6.89792e-13
	COG3359	L	Replication, recombination and repair	Exonuclease-like protein	30.7904	1.1893	50.8747	2.62064	37.803	1.60925	3.13531e-11	0.000168728	0.000337807
	COG3747	L	Replication, recombination and repair	phage terminase small subunit	27.2999	2.5752	50.4922	2.64177	27.4714	1.18814	4.15272e-15	1.75416e-11	0.00450813
	COG1039	L	Replication, recombination and repair	Endonuclease that specifically degrades the RNA of RNA- DNA hybrids (By similarity)	29.735	1.70416	50.2696	3.61387	34.1878	1.61754	6.14271e-06	0.00706358	0.00912744
	COG4644	L	Replication, recombination and repair	Transposase	10.2712	4.54809	45.8114	6.50199	1.8102	0.203781	2.28044e-20	9.07417e-20	0.102208
	COG2452	L	Replication, recombination and repair	Resolvase domain protein	16.8793	1.04477	37.3011	4.44114	19.0088	1.60499	1.07017e-05	0.000486511	0.738085
	COG1330	L	Replication, recombination and repair	exodeoxyribonuclease V, gamma	31.1753	1.95489	32.8425	4.62464	12.5771	1.40406	0.00798982	3.83827e-05	2.49411e-15
	COG1948	L	Replication, recombination and repair	Excision repair cross-complementing rodent repair deficiency, complementation group 4	7.93682	0.426834	29.1381	2.26209	7.64473	0.349604	1.41197e-17	8.85126e-16	0.545677
	COG1623	L	Replication, recombination and repair	Participates in a DNA-damage check-point. DisA forms globular foci that rapidly scan along the chromosomes searching for lesions (By similarity)	3.40587	0.439921	27.9788	3.497	9.75093	0.753595	1.6268e-17	6.43925e-05	1.58564e-30
	COG4098	L	Replication, recombination and repair	Competence protein	11.8702	1.44078	26.0695	2.71382	4.53197	0.216813	0.000196208	1.11789e-10	2.08067e-09
	COG0415	L	Replication, recombination and repair	deoxyribo-dipyrimidine photolyase	3.9494	1.03265	24.7732	2.34112	2.81174	0.249597	8.7861e-22	2.85643e-19	0.0124793
	COG1111	L	Replication, recombination and repair	helicase	13.4495	0.887827	23.6002	2.09655	7.05072	0.361702	0.000516241	1.64901e-10	5.41017e-06
	COG1933	L	Replication, recombination and repair	Possesses two activities a DNA synthesis (polymerase) and an exonucleolytic activity that degrades single stranded DNA in the 3'- to 5'-direction. Has a template-primer preference which is characteristic of a replicative DNA polymerase (By similarity)	5.63284	0.353642	23.0931	2.14969	7.75773	0.371586	1.94104e-17	3.28377e-11	3.42125e-06
	COG4294	L	Replication, recombination and repair	UV damage endonuclease	2.42556	0.895895	21.7949	2.46902	6.59528	0.361922	6.23429e-14	0.00153067	6.79597e-34
	COG1389	L	Replication, recombination and repair	DNA topoisomerase VI subunit B	5.71844	0.343283	20.4037	1.88186	7.23643	0.347274	3.2274e-14	3.87754e-09	0.000945719
	COG1202	L	Replication, recombination and repair	Dead deah box helicase domain protein	6.93919	0.974999	19.5717	1.60428	7.69553	0.452475	6.05098e-16	2.08025e-10	4.47135e-07
	COG1599	L	Replication, recombination and repair	replication	13.3748	0.936364	19.413	1.64771	7.91115	0.447841	0.00465207	1.09192e-08	0.000733892
	COG1697	L	Replication, recombination and repair	DNA topoisomerase VI, subunit A	5.28726	0.274139	18.1328	1.63571	5.72742	0.270971	7.33747e-14	2.20135e-11	0.126145
	COG1311	L	Replication, recombination and repair	DNA polymerase	5.74298	0.263286	16.5872	1.48752	6.30282	0.383377	9.45863e-12	2.04882e-09	0.270433
	COG1107	L	Replication, recombination and repair	phosphoesterase RecJ domain protein	2.45676	0.240035	15.5074	1.49828	4.78438	0.24511	2.78412e-19	3.15774e-10	7.07241e-15
	COG3285	L	Replication, recombination and repair	DNA ligase	2.22441	0.407281	15.36	1.57044	6.91852	0.473351	6.76273e-21	0.000748851	2.43394e-24
	COG1637	L	Replication, recombination and repair	Cleaves both 3' and 5' ssDNA extremities of branched DNA structures (By similarity)	2.95763	0.586153	14.588	1.3031	3.07102	0.268898	1.11089e-19	9.28492e-16	0.000661426
	COG2219	L	Replication, recombination and repair	DNA primase is the polymerase that synthesizes small RNA primers for the Okazaki fragments on both template strands at replication forks during chromosomal DNA synthesis (By similarity)	5.2438	0.25771	13.3308	1.23182	4.80417	0.251425	9.72934e-09	4.32854e-09	0.54234
	COG1467	L	Replication, recombination and repair	DNA primase is the polymerase that synthesizes small RNA primers for the Okazaki fragments on both template strands at replication forks during chromosomal DNA synthesis (By similarity)	5.78117	0.286765	13.132	1.27339	4.4942	0.212898	1.45387e-05	2.90782e-08	0.0133927
	COG3145	L	Replication, recombination and repair	Alkylated DNA repair protein	1.73847	0.177319	12.1117	1.60625	0.594169	0.119018	6.12282e-09	1.3467e-14	3.75721e-13
	COG2927	L	Replication, recombination and repair	dna polymerase III (Chi subunit)	2.76919	0.322279	7.48622	1.06079	1.64544	0.143171	0.00277041	5.66019e-05	0.266807
	COG4228	L	Replication, recombination and repair	DNA circulation	1.33269	0.156766	7.44578	0.765056	0.995045	0.122258	4.18806e-13	2.0793e-13	0.00330929
	COG1591	L	Replication, recombination and repair	Holliday junction resolvase	1.26643	0.119966	7.4382	0.767738	1.7992	0.138224	1.82349e-11	2.51603e-08	9.57061e-05
	COG5534	L	Replication, recombination and repair	replication	0.701553	0.292989	6.77083	1.11742	0.236785	0.0617761	1.90331e-06	2.04436e-06	0.433279
	COG3057	L	Replication, recombination and repair	Negative regulator of replication initiation, which contributes to regulation of DNA replication and ensures that replication initiation occurs exactly once per chromosome per cell cycle. Binds to pairs of hemimethylated GATC sequences in the oriC region, thus preventing assembly of replication proteins and re- initiation at newly replicated origins. Repression is relieved when the region becomes…	0.016754	0.00422373	3.00217	0.87084	0.0422922	0.00995973	4.07311e-08	0.00209802	0.00485312
	COG3050	L	Replication, recombination and repair	DNA polymerase III subunit psi	0.0143961	0.00348275	2.59976	0.742431	0.0332648	0.0084173	2.4136e-05	0.0370066	0.0151111
	COG3923	L	Replication, recombination and repair	primosomal replication protein n''	0.0121092	0.00290151	2.12241	0.5765	0.0239813	0.00568198	1.00072e-07	0.00209017	0.00927653
	COG5055	L	Replication, recombination and repair	DnA repair	0.0410659	0.0131663	0.707924	0.164168	0.190537	0.0346084	0.0360499	0.0266851	1.40056e-11
Enriched in LI	COG1961	L	Replication, recombination and repair	Resolvase	1454.25	40.5613	1953.4	84.6609	3179.35	103.646	1.55007e-06	1.20294e-14	1.88779e-30
	COG0582	L	Replication, recombination and repair	Integrase	1783.22	44.4169	2232.45	71.9901	2742.42	60.6303	1.09106e-07	6.85297e-07	1.0988e-24
	COG0188	L	Replication, recombination and repair	DNA gyrase negatively supercoils closed circular double- stranded DNA in an ATP-dependent manner and also catalyzes the interconversion of other topological isomers of double-stranded DNA rings, including catenanes and knotted rings (By similarity)	1064.98	23.0175	847.202	26.6729	1507.39	34.2984	4.80535e-08	9.87919e-30	1.01699e-16
	COG0187	L	Replication, recombination and repair	DNA gyrase negatively supercoils closed circular double- stranded DNA in an ATP-dependent manner and also catalyzes the interconversion of other topological isomers of double-stranded DNA rings, including catenanes and knotted rings (By similarity)	1015.99	17.653	794.138	24.778	1403.11	29.4479	4.84968e-12	1.59262e-30	5.2021e-19
	COG0494	L	Replication, recombination and repair	NUDiX hydrolase	936.236	18.3981	976.889	35.7471	1227.42	19.3074	0.721705	3.09433e-08	4.98589e-20
	COG0550	L	Replication, recombination and repair	Releases the supercoiling and torsional tension of DNA, which is introduced during the DNA replication and transcription, by transiently cleaving and rejoining one strand of the DNA duplex. Introduces a single-strand break via transesterification at a target site in duplex DNA. The scissile phosphodiester is attacked by the catalytic tyrosine of the enzyme, resulting in the formation of a DNA-(5'…	1075.67	14.2253	705.146	21.9201	1169.24	12.0329	2.76483e-29	5.56995e-32	9.46996e-09
	COG0507	L	Replication, recombination and repair	exodeoxyribonuclease v alpha	990	13.7846	752.379	24.9731	1129.62	10.7602	7.35921e-15	2.60669e-24	1.10681e-16
	COG0210	L	Replication, recombination and repair	helicase	1015.99	18.0916	901.078	26.9279	1094.4	12.6914	0.000478973	1.78031e-09	0.00605685
	COG0827	L	Replication, recombination and repair	DNA Methylase	678.275	21.5666	403.061	21.5319	1036	46.1629	2.62789e-17	1.14956e-24	6.75327e-09
	COG0249	L	Replication, recombination and repair	that it carries out the mismatch recognition step. This protein has a weak ATPase activity (By similarity)	856.539	11.3433	470.732	19.0132	1013.35	10.643	6.60557e-32	1.35813e-33	3.46716e-21
	COG0587	L	Replication, recombination and repair	DNA polymerase III (alpha subunit)	767.193	16.0998	801.773	30.9477	1011.17	24.6827	0.473651	3.88073e-09	5.80824e-13
	COG1197	L	Replication, recombination and repair	transcriptioN-repair coupling factor	573.216	13.272	416.965	14.1115	812.663	17.3078	7.51565e-13	6.78985e-32	1.30122e-18
	COG2812	L	Replication, recombination and repair	dna polymerase iii subunits gamma and tau	550.4	10.0746	519.649	18.32	809.912	10.1674	0.0968699	1.88827e-24	1.37225e-36
	COG0358	L	Replication, recombination and repair	DNA primase is the polymerase that synthesizes small RNA primers for the Okazaki fragments on both template strands at replication forks during chromosomal DNA synthesis (By similarity)	743.869	9.42757	749.031	32.2873	782.778	6.04377	0.0909529	0.000628528	2.69395e-05
	COG2176	L	Replication, recombination and repair	Required for replicative DNA synthesis. This DNA polymerase also exhibits 3' to 5' exonuclease activity (By similarity)	380.194	11.432	460.447	16.8391	769.993	12.6818	5.98176e-05	1.57758e-27	1.16394e-39
	COG0749	L	Replication, recombination and repair	DNA polymerase	574.794	10.4428	588.848	24.7447	750.463	12.9988	0.851747	7.3387e-14	4.93885e-18
	COG4646	L	Replication, recombination and repair	helicase	447.005	18.1473	271.949	16.6842	726.53	37.1781	9.91968e-12	7.64549e-23	3.40191e-09
	COG1074	L	Replication, recombination and repair	The heterodimer acts as both an ATP-dependent DNA helicase and an ATP-dependent, dual-direction single-stranded exonuclease. Recognizes the chi site generating a DNA molecule suitable for the initiation of homologous recombination. The AddA nuclease domain is required for chi fragment generation	519.319	10.682	376.026	13.0198	706.276	13.092	7.16677e-15	2.50394e-31	1.08737e-18
	COG0258	L	Replication, recombination and repair	Structure-specific nuclease with 5'-flap endonuclease and 5'-3' exonuclease activities involved in DNA replication and repair. During DNA replication, cleaves the 5'-overhanging flap structure that is generated by displacement synthesis when DNA polymerase encounters the 5'-end of a downstream Okazaki fragment. It enters the flap from the 5'-end and then tracks to cleave the flap base, leaving a …	492.696	17.6872	526.189	25.7613	646.738	23.958	0.891342	1.72125e-06	1.07116e-07
	COG0272	L	Replication, recombination and repair	DNA ligase that catalyzes the formation of phosphodiester linkages between 5'-phosphoryl and 3'-hydroxyl groups in double-stranded DNA using NAD as a coenzyme and as the energy source for the reaction. It is essential for DNA replication and repair of damaged DNA (By similarity)	471.806	7.29894	448.413	15.2598	635.244	9.56679	0.084421	1.81549e-20	1.96003e-28
	COG0556	L	Replication, recombination and repair	damaged site, the DNA wraps around one UvrB monomer. DNA wrap is dependent on ATP binding by UvrB and probably causes local melting of the DNA helix, facilitating insertion of UvrB beta-hairpin between the DNA strands. Then UvrB probes one DNA strand for the presence of a lesion. If a lesion is found the UvrA subunits dissociate and the UvrB-DNA preincision complex is formed. This complex is subs…	460.436	9.11916	401.862	14.1897	630.358	9.64164	0.000348818	5.36768e-23	1.07561e-22
	COG1198	L	Replication, recombination and repair	Primosomal protein n'	435.5	6.16044	345.983	12.4311	604.703	9.8912	3.50424e-10	1.7909e-29	4.67679e-30
	COG1193	L	Replication, recombination and repair	muts2 protein	480.921	11.0857	295.325	11.5912	604.101	11.0951	1.62878e-21	3.47614e-32	8.62406e-12
	COG0608	L	Replication, recombination and repair	Single-stranded-DNA-specific exonuclease (RecJ)	418.742	6.29671	399.032	14.4734	600.756	10.2083	0.154966	6.88399e-22	5.63213e-33
	COG1200	L	Replication, recombination and repair	ATP-dependent DNA helicase recG	440.667	5.62761	341.603	13.1265	578.923	9.27594	8.03996e-12	5.28021e-27	8.77315e-26
	COG0322	L	Replication, recombination and repair	The UvrABC repair system catalyzes the recognition and processing of DNA lesions. UvrC both incises the 5' and 3' sides of the lesion. The N-terminal half is responsible for the 3' incision and the C-terminal half is responsible for the 5' incision (By similarity)	444.736	6.5924	381.175	11.8139	555.411	6.79591	3.56284e-06	5.39411e-24	1.17878e-21
	COG0593	L	Replication, recombination and repair	it binds specifically double-stranded DNA at a 9 bp consensus (dnaA box) 5'-TTATC CA A CA A-3'. DnaA binds to ATP and to acidic phospholipids (By similarity)	404.138	4.85295	369.586	21.7775	552.643	5.82369	1.79951e-05	7.21295e-29	2.63818e-37
	COG0323	L	Replication, recombination and repair	This protein is involved in the repair of mismatches in DNA. It is required for dam-dependent methyl-directed DNA mismatch repair. May act as a molecular matchmaker , a protein that promotes the formation of a stable complex between two or more DNA-binding proteins in an ATP-dependent manner without itself being part of a final effector complex (By similarity)	401.011	5.34974	254.123	8.86488	543.054	7.58845	5.35492e-28	6.0759e-35	5.19508e-33
	COG0084	L	Replication, recombination and repair	tatd family	400.166	5.40629	341.316	12.3744	537.978	4.57274	1.79951e-05	3.84216e-27	6.11097e-39
	COG0592	L	Replication, recombination and repair	DNA polymerase III is a complex, multichain enzyme responsible for most of the replicative synthesis in bacteria. This DNA polymerase also exhibits 3' to 5' exonuclease activity. The beta chain is required for initiation of replication once it is clamped onto DNA, it slides freely (bidirectional and ATP- independent) along duplex DNA (By similarity)	410.471	3.42839	401.762	10.9104	536.624	5.67164	0.57388	8.76552e-21	1.31499e-36
	COG0468	L	Replication, recombination and repair	Can catalyze the hydrolysis of ATP in the presence of single-stranded DNA, the ATP-dependent uptake of single-stranded DNA by duplex DNA, and the ATP-dependent hybridization of homologous single-stranded DNAs. It interacts with LexA causing its activation and leading to its autocatalytic cleavage (By similarity)	417.123	5.60259	399.449	13.1475	516.462	6.79603	0.145004	2.22174e-12	7.81613e-21
	COG2256	L	Replication, recombination and repair	Recombination factor protein RarA	377.506	5.66766	319.076	12.7233	483.169	4.88237	2.00709e-06	6.13781e-21	1.14237e-27
	COG0551	L	Replication, recombination and repair	Releases the supercoiling and torsional tension of DNA, which is introduced during the DNA replication and transcription, by transiently cleaving and rejoining one strand of the DNA duplex. Introduces a single-strand break via transesterification at a target site in duplex DNA. The scissile phosphodiester is attacked by the catalytic tyrosine of the enzyme, resulting in the formation of a DNA-(5'…	279.477	10.7694	326.703	14.0281	479.887	16.3501	0.00806952	6.98827e-15	4.08976e-22
	COG1195	L	Replication, recombination and repair	it is required for DNA replication and normal SOS inducibility. RecF binds preferentially to single-stranded, linear DNA. It also seems to bind ATP (By similarity)	335.3	3.35026	271.805	10.5501	470.606	5.24327	1.70654e-08	5.43494e-30	3.054e-40
	COG0758	L	Replication, recombination and repair	DNA protecting protein DprA	349.673	3.97725	260.608	10.2649	458.366	4.61592	2.9902e-16	8.76819e-30	2.43692e-36
	COG0497	L	Replication, recombination and repair	May be involved in recombinational repair of damaged DNA (By similarity)	345.66	4.43618	213.768	7.72128	456.938	5.76335	8.59002e-29	3.17237e-35	2.69682e-32
	COG2255	L	Replication, recombination and repair	The RuvA-RuvB complex in the presence of ATP renatures cruciform structure in supercoiled DNA with palindromic sequence, indicating that it may promote strand exchange reactions in homologous recombination. RuvAB is a helicase that mediates the Holliday junction migration by localized denaturation and reannealing (By similarity)	362.421	4.31656	278.688	11.0222	450.689	5.42294	6.40832e-13	8.69228e-26	2.80033e-26
	COG3857	L	Replication, recombination and repair	The heterodimer acts as both an ATP-dependent DNA helicase and an ATP-dependent, dual-direction single-stranded exonuclease. Recognizes the chi site generating a DNA molecule suitable for the initiation of homologous recombination	154.163	6.1629	216.602	10.1112	420.279	7.44563	8.13682e-07	2.54764e-28	4.4096e-41
	COG1570	L	Replication, recombination and repair	Bidirectionally degrades single-stranded DNA into large acid-insoluble oligonucleotides, which are then degraded further into small acid-soluble oligonucleotides (By similarity)	310.478	3.40263	263.922	10.4471	411.464	3.84236	3.08614e-07	1.14956e-24	5.32477e-38
	COG0116	L	Replication, recombination and repair	Specifically methylates the guanine in position 2445 (m2G2445) and the guanine in position 2069 (m7G2069) of 23S rRNA (By similarity)	277.25	3.99267	184.668	7.28162	361.214	4.9655	5.22689e-22	1.5034e-33	5.71732e-27
	COG0164	L	Replication, recombination and repair	Endonuclease that specifically degrades the RNA of RNA- DNA hybrids (By similarity)	285.782	2.97843	223.987	10.5018	361.032	3.13202	2.589e-10	3.37138e-24	2.71129e-38
	COG1466	L	Replication, recombination and repair	DNA polymerase III (delta' subunit)	289.519	2.66942	173.985	6.08466	358.806	2.73661	4.61936e-32	1.0347e-36	8.49822e-39
	COG0353	L	Replication, recombination and repair	May play a role in DNA repair. It seems to be involved in an RecBC-independent recombinational process of DNA repair. It may act with RecF and RecO (By similarity)	276.665	3.19833	230.496	9.39986	357.998	2.87735	1.41005e-07	6.74915e-23	4.37845e-38
	COG0177	L	Replication, recombination and repair	endonuclease III	279.674	3.2399	198.751	6.57745	355.995	2.61751	9.70383e-22	4.19974e-34	2.58201e-37
	COG0470	L	Replication, recombination and repair	DNA polymerase III subunit delta'	333.77	4.4101	282.715	13.3137	354.918	5.91046	3.15409e-06	1.25745e-06	2.55566e-09
	COG0632	L	Replication, recombination and repair	The RuvA-RuvB complex in the presence of ATP renatures cruciform structure in supercoiled DNA with palindromic sequence, indicating that it may promote strand exchange reactions in homologous recombination. RuvAB is a helicase that mediates the Holliday junction migration by localized denaturation and reannealing. RuvA stimulates, in the presence of DNA, the weak ATPase activity of RuvB (By simil…	282.408	3.4122	227.856	10.1271	354.531	2.60886	1.39022e-08	1.84363e-23	7.32352e-35
	COG0792	L	Replication, recombination and repair	UPF0102 protein	207.151	3.24918	121.345	5.60753	313.44	4.98335	9.90101e-25	4.00979e-35	4.79174e-33
	COG0420	L	Replication, recombination and repair	Exonuclease	170.402	4.54994	180.55	6.49329	312.935	4.11887	0.204797	1.60965e-31	2.18234e-40
	COG0742	L	Replication, recombination and repair	methyltransferase	249.524	2.68867	196.457	8.52819	297.529	2.50746	3.0787e-10	1.36968e-21	1.89056e-29
	COG0419	L	Replication, recombination and repair	Involved in DNA double-strand break repair (DSBR). The Rad50 Mre11 complex possesses single-strand endonuclease activity and ATP-dependent double-strand-specific 3'-5' exonuclease activity. Rad50 provides an ATP-dependent control of Mre11 by unwinding and or repositioning DNA ends into the Mre11 active site (By similarity)	232.644	4.65412	234.945	9.06368	293.636	3.54988	0.842558	2.38364e-10	9.15888e-21
	COG0817	L	Replication, recombination and repair	Nuclease that resolves Holliday junction intermediates in genetic recombination. Cleaves the cruciform structure in supercoiled DNA by nicking to strands with the same polarity at sites symmetrically opposed at the junction in the homologous arms and leaves a 5'-terminal phosphate and a 3'-terminal hydroxyl group (By similarity)	226.236	3.04399	152.176	6.71281	278.839	3.41708	1.42555e-20	4.19787e-29	1.46257e-23
	COG0816	L	Replication, recombination and repair	Could be a nuclease that resolves Holliday junction intermediates in genetic recombination (By similarity)	217.788	2.37025	143.673	5.47943	270.313	2.77691	6.00575e-23	1.84622e-34	3.90596e-34
	COG1194	L	Replication, recombination and repair	a g-specific adenine glycosylase	226.384	3.4183	154.861	6.35842	264.778	5.87711	2.29063e-19	2.80712e-23	1.38456e-07
	COG0648	L	Replication, recombination and repair	Endonuclease IV plays a role in DNA repair. It cleaves phosphodiester bonds at apurinic or apyrimidinic sites (AP sites) to produce new 5'-ends that are base-free deoxyribose 5-phosphate residues. It preferentially attacks modified AP sites created by bleomycin and neocarzinostatin (By similarity)	89.4168	3.29731	117.133	5.25968	263.627	2.39145	4.46015e-05	1.3398e-35	7.18162e-43
	COG0338	L	Replication, recombination and repair	Dna adenine methylase	221.212	7.3759	132.703	6.39214	261.215	8.84656	1.44601e-16	7.6511e-20	0.000325024
	COG0328	L	Replication, recombination and repair	Endonuclease that specifically degrades the RNA of RNA- DNA hybrids (By similarity)	125.467	3.40748	207.445	14.3332	258.009	3.22964	5.4314e-08	2.72903e-10	2.50261e-41
	COG1381	L	Replication, recombination and repair	Involved in DNA repair and RecF pathway recombination (By similarity)	120.734	3.60729	176.763	9.92002	231.615	3.18376	2.06037e-05	4.54604e-10	4.46628e-40
	COG1573	L	Replication, recombination and repair	uracil-dna glycosylase	69.0894	2.53429	83.1648	4.33356	159.87	3.60314	0.0353436	2.96471e-24	9.48432e-39
	COG2827	L	Replication, recombination and repair	Excinuclease abc c subunit domain protein	75.8637	3.15088	71.8446	3.51955	109.168	1.96183	0.30776	7.1046e-15	5.33792e-14
	COG1658	L	Replication, recombination and repair	Required for correct processing of both the 5' and 3' ends of 5S rRNA precursor. Cleaves both sides of a double-stranded region yielding mature 5S rRNA in one step (By similarity)	39.6596	2.03878	62.3454	3.96268	106.511	2.95535	5.95104e-06	2.21031e-15	8.12507e-35
	COG3513	L	Replication, recombination and repair	Crispr-associated protein, Csn1 family	97.4658	2.50115	40.4934	2.168	104.564	2.10501	9.59259e-35	6.19151e-33	0.000247444
	COG1201	L	Replication, recombination and repair	dEAD DEAH box helicase	49.1183	1.85964	72.4613	3.26716	88.4835	2.75493	2.28242e-08	0.000181893	2.64093e-23
	COG1204	L	Replication, recombination and repair	helicase	47.6941	1.62578	41.4296	2.05579	67.7321	2.02575	0.00516357	5.57908e-16	5.33792e-14
	COG3593	L	Replication, recombination and repair	ATP-dependent endonuclease of the OLD	45.4677	2.46332	34.2745	1.72852	58.9375	2.14667	0.00322095	7.71626e-15	6.61964e-09
	COG1722	L	Replication, recombination and repair	Bidirectionally degrades single-stranded DNA into large acid-insoluble oligonucleotides, which are then degraded further into small acid-soluble oligonucleotides (By similarity)	27.8675	1.16293	45.1939	2.09322	56.5018	1.32315	9.35741e-12	1.10783e-05	3.86162e-32
	COG2094	L	Replication, recombination and repair	3-methyladenine DNA glycosylase	23.3424	1.22482	32.5952	2.08343	44.4525	1.23598	0.000289331	1.07882e-08	2.60749e-24
	COG3512	L	Replication, recombination and repair	CRISPR (clustered regularly interspaced short palindromic repeat), is an adaptive immune system that provides protection against mobile genetic elements (viruses, transposable elements and conjugative plasmids). CRISPR clusters contain sequences complementary to antecedent mobile elements and target invading nucleic acids. CRISPR clusters are transcribed and processed into CRISPR RNA (crRNA). Fun…	37.5821	1.65339	14.5671	1.05229	39.7867	1.18069	4.60705e-29	3.97401e-30	0.00332723
	COG1273	L	Replication, recombination and repair	Could be involved in DNA repair (By similarity)	1.65328	0.489727	10.0994	1.30834	10.6055	0.985937	5.24773e-07	0.0101685	1.16351e-27
	COG2231	L	Replication, recombination and repair	Hhh-gpd family	1.59254	0.123104	3.04056	0.428494	4.25704	0.384074	0.535346	0.000163565	4.5644e-09
	COG1367	L	Replication, recombination and repair	Crispr-associated ramp protein, Cmr1 family	1.15895	0.158366	0.537418	0.151262	1.78981	0.480254	5.03313e-10	0.000603621	0.00535961
	COG5627	L	Replication, recombination and repair	Acts in a DNA repair pathway for removal of UV- induced DNA damage that is distinct from classical nucleotide excision repair and in repair of ionizing radiation damage. Functions in homologous recombination repair of DNA double strand breaks and in recovery of stalled replication forks	0.00449089	0.00164288	0	0	0.0324001	0.00984198	0.002194	3.14605e-10	2.5226e-06
FS: stomach; SI: small intestine; LI: large intestine
1. TPM (transcripts per million reads)
2. SEM, standard error of mean.
3. P-value, Wilcoxon rank-sum test

## Sheet: J
Enrichment	COG ID	COG categories	Description	Function	FS		SI		LI		P value3
					Mean (TPM)1	SEM2	Mean (TPM)	SEM	Mean (TPM)	SEM	FS vs SI	SI vs LI	FS vs LI
Enriched in FS	COG1670	J	Translation, ribosomal structure and biogenesis	acetyltransferase	941.024	20.328	716.149	30.0486	797.827	18.896	9.93899e-10	0.00503823	1.67127e-06
	COG1530	J	Translation, ribosomal structure and biogenesis	ribonuclease	302.863	5.32402	156.878	7.25461	239.128	3.8807	6.73681e-31	7.42853e-18	2.39581e-18
	COG1825	J	Translation, ribosomal structure and biogenesis	This is one of the proteins that binds to the 5S RNA in the ribosome where it forms part of the central protuberance (By similarity)	183.277	3.01603	110.774	6.48324	130.258	3.08478	6.63833e-23	1.03569e-05	1.98284e-23
	COG5099	J	Translation, ribosomal structure and biogenesis	pumilio homolog	109.129	12.2884	13.216	2.99178	2.41	0.541185	5.76419e-21	0.0141383	5.51901e-33
	COG1841	J	Translation, ribosomal structure and biogenesis	50S ribosomal protein L30	94.1397	1.23476	64.3601	7.05942	64.8387	1.29477	2.40642e-28	0.0042229	1.07303e-32
	COG0230	J	Translation, ribosomal structure and biogenesis	50s ribosomal protein l34	34.3603	0.593077	15.6602	1.3493	31.3537	0.686639	1.24946e-24	8.03862e-19	0.00122735
	COG2511	J	Translation, ribosomal structure and biogenesis	Allows the formation of correctly charged Gln-tRNA(Gln) through the transamidation of misacylated Glu-tRNA(Gln) in organisms which lack glutaminyl-tRNA synthetase. The reaction takes place in the presence of glutamine and ATP through an activated gamma-phospho-Glu-tRNA(Gln). The gatDE system is specific for glutamate and does not act on aspartate (By similarity)	29.4935	1.83237	18.8542	1.47309	6.05058	0.653869	0.00023632	1.28364e-14	7.94646e-12
	COG5053	J	Translation, ribosomal structure and biogenesis	eukaryotic translation initiation factor	26.7171	2.75992	2.86433	0.775113	0.55788	0.134214	1.86368e-26	0.322711	8.88194e-35
	COG1552	J	Translation, ribosomal structure and biogenesis	Ribosomal protein	11.9815	0.910992	4.96846	0.556616	2.65407	0.23476	3.08553e-12	0.0226085	6.69214e-24
	COG2157	J	Translation, ribosomal structure and biogenesis	60s ribosomal protein	11.9358	1.1965	8.78484	1.53906	1.43123	0.0984194	0.00187406	2.4983e-06	4.47778e-21
	COG1431	J	Translation, ribosomal structure and biogenesis	stem cell self-renewal protein Piwi	9.67805	0.480343	2.58284	0.394161	3.42869	0.552925	1.74775e-29	0.000320973	3.14042e-31
	COG1184	J	Translation, ribosomal structure and biogenesis	translation initiation factor	7.52776	0.542763	2.02317	0.310074	2.31478	0.206811	9.3755e-20	0.00078287	3.26345e-15
	COG1998	J	Translation, ribosomal structure and biogenesis	30S ribosomal protein S27Ae	7.03033	0.709766	2.17127	0.396841	0.755372	0.0581741	2.0368e-13	0.120473	2.13147e-28
	COG4830	J	Translation, ribosomal structure and biogenesis	Ribosomal protein	6.33599	0.686486	2.31845	1.4197	0.276829	0.045026	2.14126e-30	7.05632e-08	4.50597e-30
	COG2451	J	Translation, ribosomal structure and biogenesis	Ribosomal protein	5.11949	0.533237	3.8069	1.76293	0.378699	0.0646925	8.36912e-26	1.46619e-09	4.93347e-24
	COG5354	J	Translation, ribosomal structure and biogenesis	Component of the eukaryotic translation initiation factor 3 (eIF-3) complex, which is involved in protein synthesis and, together with other initiation factors, stimulates binding of mRNA and methionyl-tRNAi to the 40S ribosome (By similarity)	3.28044	0.348592	1.79673	0.920821	0.732794	0.159779	1.1746e-24	6.9886e-09	1.54566e-14
	COG5051	J	Translation, ribosomal structure and biogenesis	60S ribosomal protein l36	2.74521	0.351817	0.826638	0.668292	0.084354	0.017306	1.01917e-32	9.56761e-05	5.78414e-32
	COG4901	J	Translation, ribosomal structure and biogenesis	Ribosomal protein S25	2.6457	0.286272	0.304652	0.114972	0.0248823	0.00724324	1.07169e-28	0.674304	2.35392e-36
	COG5192	J	Translation, ribosomal structure and biogenesis	Ribosome biogenesis protein bms1	1.95991	0.198825	0.203568	0.0742359	0.373896	0.0508379	8.17183e-31	1.74718e-17	1.14295e-11
	COG5154	J	Translation, ribosomal structure and biogenesis	ribosome biogenesis protein brx1	1.88962	0.196079	0.493317	0.202716	0.407816	0.0544718	1.80231e-22	1.14683e-07	6.09027e-11
	COG5225	J	Translation, ribosomal structure and biogenesis	ribosome biogenesis	1.6703	0.156699	1.13773	0.653527	0.0242821	0.00861676	3.43865e-29	0.124814	1.31027e-39
	COG5163	J	Translation, ribosomal structure and biogenesis	Component of the NOP7 complex, which is required for maturation of the 25S and 5.8S ribosomal RNAs and formation of the 60S ribosome (By similarity)	1.60722	0.162522	1.04321	0.665509	0.389996	0.0618736	3.50295e-27	2.4565e-14	3.48768e-10
	COG1756	J	Translation, ribosomal structure and biogenesis	Methyltransferase involved in ribosomal biogenesis. Specifically catalyzes the N1-methylation of the pseudouridine corresponding to position 914 in M.jannaschii 16S rRNA (By similarity)	1.60691	0.170568	0.207648	0.0801718	0.104037	0.0169584	2.99207e-31	8.47215e-08	9.45815e-23
	COG1374	J	Translation, ribosomal structure and biogenesis	pre-rRNA processing and 60S ribosome subunit assembly (By similarity)	1.34946	0.138617	0.176573	0.0967051	0.0879446	0.0153598	1.04165e-30	7.17389e-08	4.61321e-22
	COG2178	J	Translation, ribosomal structure and biogenesis	translin	1.30965	0.0938598	1.23717	0.251981	0.371851	0.0515723	2.92793e-06	0.103391	1.91572e-11
	COG5593	J	Translation, ribosomal structure and biogenesis	CCAAT enhancer binding protein (C EBP), zeta	1.1732	0.11789	0.495331	0.410107	0.266326	0.0427652	5.45263e-33	2.91148e-16	9.51995e-13
	COG5384	J	Translation, ribosomal structure and biogenesis	u3 small nucleolar ribonucleoprotein	1.11951	0.114151	0.244035	0.145386	0.14074	0.0241722	1.79901e-31	2.90274e-11	4.88369e-19
Enriched in SI	COG5270	J	Translation, ribosomal structure and biogenesis	phosphoadenosine phosphosulfate reductase	12.3938	0.997695	153.174	69.82	12.7829	1.87729	3.30977e-05	6.29381e-06	0.084421
	COG0689	J	Translation, ribosomal structure and biogenesis	Phosphorolytic exoribonuclease that removes nucleotide residues following the -CCA terminus of tRNA and adds nucleotides to the ends of RNA molecules by using nucleoside diphosphates as substrates (By similarity)	51.7339	2.10612	95.2941	4.42038	68.9671	2.66872	9.78126e-16	2.2759e-06	3.31188e-06
	COG1514	J	Translation, ribosomal structure and biogenesis	2'-5' rna ligase	66.8305	2.95829	83.0625	4.05024	27.3551	1.18227	0.00560856	6.74915e-23	7.33727e-16
	COG2813	J	Translation, ribosomal structure and biogenesis	Specifically methylates the guanine in position 1207 of 16S rRNA in the 30S particle (By similarity)	36.7541	1.79555	77.0984	4.71119	37.67	1.42764	2.29087e-13	8.5132e-12	0.803432
	COG2163	J	Translation, ribosomal structure and biogenesis	(ribosomal) protein	33.5134	2.29722	65.0582	29.0703	32.8442	1.33926	0.00572324	1.33739e-06	0.0471007
	COG0751	J	Translation, ribosomal structure and biogenesis	Glycyl-tRNA synthetase beta subunit	34.3857	2.39049	62.1066	5.3205	21.0596	0.807292	3.56364e-12	6.21022e-23	3.9898e-06
	COG0752	J	Translation, ribosomal structure and biogenesis	glycyl-tRNA synthetase, alpha subunit	25.0661	2.01549	43.3895	2.77398	14.6547	0.540058	1.1405e-11	1.93811e-22	0.000112152
	COG0349	J	Translation, ribosomal structure and biogenesis	Exonuclease involved in the 3' processing of various precursor tRNAs. Initiates hydrolysis at the 3'-terminus of an RNA molecule and releases 5'-mononucleotides (By similarity)	31.1628	1.96034	38.3376	2.13496	20.3504	1.55274	0.000522822	1.92094e-13	2.63499e-06
	COG2075	J	Translation, ribosomal structure and biogenesis	Ribosomal protein	7.47749	0.665274	21.5339	10.4255	1.69494	0.105322	0.0160174	2.29267e-05	3.50138e-17
	COG2519	J	Translation, ribosomal structure and biogenesis	TRNA methyltransferase	6.11992	0.468176	16.2786	1.34906	6.51445	0.291433	1.68714e-11	1.21737e-08	0.014499
	COG1370	J	Translation, ribosomal structure and biogenesis	Exchanges the guanine residue with 7-cyano-7- deazaguanine (preQ0) at position 15 in the dihydrouridine loop (D- loop) of archaeal tRNAs (By similarity)	4.13403	0.263114	15.7703	1.36904	5.13366	0.440946	4.73486e-15	3.9933e-11	0.00455574
	COG4352	J	Translation, ribosomal structure and biogenesis	60S ribosomal protein L13	8.965	0.994516	15.4011	6.8135	0.872513	0.113663	1.18846e-17	4.02948e-06	2.14449e-20
	COG1503	J	Translation, ribosomal structure and biogenesis	Peptide Chain Release Factor	9.57378	0.613838	14.8564	1.2772	5.12792	0.250852	0.00171702	4.39746e-12	1.33252e-06
	COG1498	J	Translation, ribosomal structure and biogenesis	Nucleolar protein	11.6068	0.834119	14.4436	1.13773	5.9496	0.302021	0.0389985	4.85319e-10	5.58514e-06
	COG1258	J	Translation, ribosomal structure and biogenesis	Responsible for synthesis of pseudouridine from uracil- 54 and uracil-55 in the psi GC loop of transfer RNAs (By similarity)	5.4576	0.251579	14.1266	1.26596	5.44678	0.293011	7.61809e-11	6.57491e-10	0.957892
	COG1736	J	Translation, ribosomal structure and biogenesis	diphthamide biosynthesis protein	4.73767	0.238062	13.9631	1.26228	5.1516	0.266433	1.56088e-10	2.30988e-08	0.145931
	COG1093	J	Translation, ribosomal structure and biogenesis	translation initiation factor	7.62623	0.406567	13.8653	1.31674	4.50579	0.22915	0.00124825	9.88281e-11	4.59051e-07
	COG1976	J	Translation, ribosomal structure and biogenesis	Binds to the 60S ribosomal subunit and prevents its association with the 40S ribosomal subunit to form the 80S initiation complex in the cytoplasm	6.95502	0.450035	13.5847	1.95007	4.30344	0.242717	0.0164067	2.40813e-06	0.000720591
	COG1867	J	Translation, ribosomal structure and biogenesis	Dimethylates a single guanine residue at position 26 of a number of tRNAs using S-adenosyl-L-methionine as donor of the methyl groups (By similarity)	4.63596	0.230492	13.3594	1.36164	4.59299	0.223256	3.03758e-08	1.43422e-07	0.629883
	COG1499	J	Translation, ribosomal structure and biogenesis	60S ribosomal export protein Nmd3	6.44507	0.376912	13.0892	1.25943	5.02717	0.282768	0.000152209	5.21784e-07	0.0675741
	COG1746	J	Translation, ribosomal structure and biogenesis	Catalyzes the addition and repair of the essential 3'- terminal CCA sequence in tRNAs without using a nucleic acid template. Adds these three nucleotides in the order of C, C, and A to the tRNA nucleotide-73, using CTP and ATP as substrates and producing inorganic pyrophosphate (By similarity)	2.96007	0.18971	11.9658	1.21606	4.959	0.36062	7.31658e-14	1.2669e-06	1.47426e-08
	COG2123	J	Translation, ribosomal structure and biogenesis	Exosome complex	4.31054	0.212814	11.6516	1.11831	2.81491	0.150695	6.01326e-08	4.63374e-13	7.5311e-07
	COG1549	J	Translation, ribosomal structure and biogenesis	PUA domain containing protein	3.26781	0.203308	11.632	1.13495	5.81399	0.372217	1.72322e-11	0.00126877	3.92177e-09
	COG1491	J	Translation, ribosomal structure and biogenesis	Rna-binding protein	2.72454	0.172887	11.1442	1.1877	4.25701	0.226331	8.26659e-13	7.26829e-07	7.53549e-08
	COG1798	J	Translation, ribosomal structure and biogenesis	S-adenosyl-L-methionine-dependent methyltransferase that catalyzes the trimethylation of the amino group of the modified target histidine residue in translation elongation factor 2 (EF- 2), to form an intermediate called diphthine. The three successive methylation reactions represent the second step of diphthamide biosynthesis (By similarity)	3.8687	0.206496	10.735	1.00729	4.1955	0.300692	3.04209e-10	3.2796e-08	0.277787
	COG2126	J	Translation, ribosomal structure and biogenesis	Binds to the 23S rRNA (By similarity)	4.74763	0.462601	10.5196	7.9202	0.897845	0.0849887	8.01091e-06	0.011599	1.20775e-20
	COG1097	J	Translation, ribosomal structure and biogenesis	Exosome complex	4.84785	0.261578	10.4085	0.99791	2.5879	0.140497	1.56879e-05	3.551e-14	1.11376e-10
	COG2117	J	Translation, ribosomal structure and biogenesis	Subunit of tRNA(5-methylaminomethyl-2-thiouridylate) methyltransferase	1.53878	0.150814	10.3499	1.01381	3.70228	0.21007	7.3003e-14	2.03794e-06	1.9419e-17
	COG1096	J	Translation, ribosomal structure and biogenesis	Exosome complex	3.09162	0.155523	10.2219	1.06717	2.44551	0.168987	1.06201e-08	1.21106e-10	0.000980234
	COG1500	J	Translation, ribosomal structure and biogenesis	Ribosome maturation protein	3.63356	0.182524	10.1195	1.04952	4.1867	0.215829	1.00861e-07	3.7856e-05	0.0311865
	COG2016	J	Translation, ribosomal structure and biogenesis	Rna-binding protein	4.70779	0.289598	9.27069	0.896976	3.19026	0.169957	0.000413657	3.81038e-08	0.00183873
	COG1631	J	Translation, ribosomal structure and biogenesis	Ribosomal protein	4.35467	0.303282	8.93487	2.05419	2.02478	0.165934	0.0217715	4.45734e-09	6.75174e-11
	COG1603	J	Translation, ribosomal structure and biogenesis	Part of ribonuclease P, a protein complex that generates mature tRNA molecules by cleaving their 5'-ends (By similarity)	2.32085	0.135395	8.36547	0.818452	3.24832	0.198299	2.21471e-11	2.83898e-06	0.000192558
	COG2023	J	Translation, ribosomal structure and biogenesis	Part of ribonuclease P, a protein complex that generates mature tRNA molecules by cleaving their 5'-ends (By similarity)	2.01859	0.135475	8.29079	0.917051	3.16787	0.161352	2.45426e-09	0.000211753	4.9982e-09
	COG3719	J	Translation, ribosomal structure and biogenesis	ribonuclease t2	2.18552	0.235648	7.89388	0.99623	0.290839	0.163678	1.25357e-05	3.70105e-18	5.10198e-28
	COG1676	J	Translation, ribosomal structure and biogenesis	sites to release the intron. The products are an intron and two tRNA half-molecules bearing 2',3' cyclic phosphate and 5'-OH termini. Recognizes a pseudosymmetric substrate in which 2 bulged loops of 3 bases are separated by a stem of 4 bp (By similarity)	2.7729	0.141956	7.69	0.803875	3.60458	0.206068	1.00339e-06	0.0019076	0.00169768
	COG2263	J	Translation, ribosomal structure and biogenesis	methyltransferase	3.02001	0.154408	7.17045	0.711185	3.60725	0.266817	1.74883e-05	0.00155895	0.108145
	COG1325	J	Translation, ribosomal structure and biogenesis	exosome subunit	1.72948	0.114066	6.67258	0.714451	1.66238	0.10421	1.70095e-08	3.17324e-08	0.940542
	COG3277	J	Translation, ribosomal structure and biogenesis	Required for ribosome biogenesis. Part of a complex which catalyzes pseudouridylation of rRNA. This involves the isomerization of uridine such that the ribose is subsequently attached to C5, instead of the normal N1. Pseudouridine ( psi ) residues may serve to stabilize the conformation of rRNAs	1.53092	0.103855	5.68579	0.616537	1.65428	0.155674	4.6934e-08	3.90592e-07	0.595185
	COG1588	J	Translation, ribosomal structure and biogenesis	Part of ribonuclease P, a protein complex that generates mature tRNA molecules by cleaving their 5'-ends (By similarity)	1.5332	0.0968814	5.43373	0.606141	2.37213	0.153321	2.17813e-06	0.0133664	2.40722e-06
	COG1369	J	Translation, ribosomal structure and biogenesis	Part of ribonuclease P, a protein complex that generates mature tRNA molecules by cleaving their 5'-ends (By similarity)	1.2637	0.0899288	5.00106	0.569388	2.27648	0.144946	1.97423e-06	0.0462156	1.0351e-08
	COG5045	J	Translation, ribosomal structure and biogenesis	Ribosomal protein	3.03493	0.346088	4.45616	2.9236	0.136994	0.0211807	8.3934e-21	0.0349984	5.89118e-26
	COG2888	J	Translation, ribosomal structure and biogenesis	zn-ribbon RNA-binding protein	0.622941	0.043602	2.94302	0.409218	0.797602	0.0485078	0.0040671	0.0275257	0.000599065
	COG2167	J	Translation, ribosomal structure and biogenesis	Ribosomal protein	0.911532	0.0564406	2.80239	0.36942	0.97862	0.0587985	0.0101475	0.0244271	0.152067
Enriched in LI	COG0480	J	Translation, ribosomal structure and biogenesis	Catalyzes the GTP-dependent ribosomal translocation step during translation elongation. During this step, the ribosome changes from the pre-translocational (PRE) to the post- translocational (POST) state as the newly formed A-site-bound peptidyl-tRNA and P-site-bound deacylated tRNA move to the P and E sites, respectively. Catalyzes the coordinated movement of the two tRNA molecules, the mRNA and…	1506.02	23.5487	1166.54	42.4041	1950.14	32.8336	2.13206e-12	5.33536e-26	1.76561e-21
	COG0073	J	Translation, ribosomal structure and biogenesis	Is required not only for elongation of protein synthesis but also for the initiation of all mRNA translation through initiator tRNA(fMet) aminoacylation (By similarity)	1114.82	23.3076	929.881	33.9465	1546.02	31.4788	1.30768e-05	1.23458e-23	4.82328e-19
	COG0564	J	Translation, ribosomal structure and biogenesis	Pseudouridine synthase	1078.1	11.7103	701.272	22.3257	1410.22	13.3766	7.13595e-30	2.29455e-36	9.08199e-41
	COG0621	J	Translation, ribosomal structure and biogenesis	Catalyzes the methylthiolation of N6- (dimethylallyl)adenosine (i(6)A), leading to the formation of 2- methylthio-N6-(dimethylallyl)adenosine (ms(2)i(6)A) at position 37 in tRNAs that read codons beginning with uridine (By similarity)	1050.92	14.6316	661.329	23.8576	1399.78	17.0122	1.18523e-27	2.44435e-35	1.89917e-34
	COG0008	J	Translation, ribosomal structure and biogenesis	Catalyzes the attachment of glutamate to tRNA(Glu) in a two-step reaction glutamate is first activated by ATP to form Glu-AMP and then transferred to the acceptor end of tRNA(Glu) (By similarity)	854.507	13.4475	637.996	19.9851	1149.53	21.8924	4.229e-16	5.88847e-31	1.17878e-21
	COG0566	J	Translation, ribosomal structure and biogenesis	methyltransferase	949.969	11.5582	625.103	23.1313	1139.92	12.3186	5.17951e-24	1.35813e-33	2.12044e-24
	COG0441	J	Translation, ribosomal structure and biogenesis	Threonyl-trna synthetase	943.088	14.5643	616.665	19.9425	1077.14	17.8104	3.41408e-25	4.39474e-31	1.00426e-07
	COG0060	J	Translation, ribosomal structure and biogenesis	amino acids such as valine, to avoid such errors it has two additional distinct tRNA(Ile)-dependent editing activities. One activity is designated as 'pretransfer' editing and involves the hydrolysis of activated Val-AMP. The other activity is designated 'posttransfer' editing and involves deacylation of mischarged Val-tRNA(Ile) (By similarity)	643.223	16.5221	538.857	18.9083	919.405	23.6771	0.000119285	4.26675e-23	1.03752e-14
	COG0013	J	Translation, ribosomal structure and biogenesis	Catalyzes the attachment of alanine to tRNA(Ala) in a two-step reaction alanine is first activated by ATP to form Ala- AMP and then transferred to the acceptor end of tRNA(Ala). Also edits incorrectly charged Ser-tRNA(Ala) and Gly-tRNA(Ala) via its editing domain (By similarity)	594.009	11.6594	460.558	15.6682	807.412	18.1307	6.2443e-10	3.35187e-27	9.61149e-17
	COG1185	J	Translation, ribosomal structure and biogenesis	Involved in mRNA degradation. Hydrolyzes single-stranded polyribonucleotides processively in the 3'- to 5'-direction (By similarity)	549.473	11.8785	415.485	15.7726	802.03	20.2217	9.22477e-11	6.2881e-28	3.72799e-19
	COG0495	J	Translation, ribosomal structure and biogenesis	Leucyl-trna synthetase	620.562	12.5419	482.566	16.3348	796.452	17.9905	1.69211e-09	3.53479e-23	2.55197e-12
	COG0525	J	Translation, ribosomal structure and biogenesis	amino acids such as threonine, to avoid such errors, it has a posttransfer editing activity that hydrolyzes mischarged Thr-tRNA(Val) in a tRNA-dependent manner (By similarity)	564.766	13.8011	486.936	17.2638	780.238	17.8846	0.000503591	7.05134e-21	5.64333e-15
	COG0532	J	Translation, ribosomal structure and biogenesis	One of the essential components for the initiation of protein synthesis. Protects formylmethionyl-tRNA from spontaneous hydrolysis and promotes its binding to the 30S ribosomal subunits. Also involved in the hydrolysis of GTP during the formation of the 70S ribosomal complex (By similarity)	539.053	9.24261	417.041	14.626	746.85	17.69	4.20776e-12	4.0209e-27	1.20749e-18
	COG0539	J	Translation, ribosomal structure and biogenesis	thus facilitating recognition of the initiation point. It is needed to translate mRNA with a short Shine-Dalgarno (SD) purine-rich sequence (By similarity)	483.307	9.14573	357.958	12.6255	736.263	13.1468	3.20802e-13	2.27677e-32	1.34155e-29
	COG0173	J	Translation, ribosomal structure and biogenesis	aspartyl-trna synthetase	461.805	8.7938	398.768	15.1495	699.677	11.7378	0.000109865	5.6024e-28	1.08391e-31
	COG2265	J	Translation, ribosomal structure and biogenesis	catalyzes the formation of 5-methyl-uridine at position	461.46	6.38912	429.837	14.9447	647.57	5.81022	0.044552	1.36651e-24	2.5285e-39
	COG0124	J	Translation, ribosomal structure and biogenesis	Histidyl-trna synthetase	423.237	5.81678	367.152	14.3643	647.011	9.17531	2.41021e-05	2.79585e-28	5.09829e-38
	COG0143	J	Translation, ribosomal structure and biogenesis	Is required not only for elongation of protein synthesis but also for the initiation of all mRNA translation through initiator tRNA(fMet) aminoacylation (By similarity)	475.301	16.3689	403.611	16.4269	642.922	21.5378	0.000302756	1.56269e-14	1.46319e-09
	COG0042	J	Translation, ribosomal structure and biogenesis	Catalyzes the synthesis of dihydrouridine a modified base found in the D-loop of most tRNAs (By similarity)	479.815	6.47144	393.013	12.574	615.8	6.49581	8.49168e-09	2.16519e-29	5.22601e-31
	COG0018	J	Translation, ribosomal structure and biogenesis	arginyL-tRNA synthetase	454.616	6.75849	382.747	12.9219	609.677	9.3581	9.9903e-07	1.35221e-25	1.16511e-25
	COG0423	J	Translation, ribosomal structure and biogenesis	Catalyzes the attachment of glycine to tRNA(Gly) (By similarity)	441.752	8.86103	314.797	14.259	608.805	11.5033	1.57789e-12	4.29804e-29	3.57995e-21
	COG0072	J	Translation, ribosomal structure and biogenesis	phenylalanyl-tRNA synthetase (beta subunit)	445.329	16.7734	369.911	17.4672	599.062	23.152	0.000314718	2.54396e-13	5.85521e-08
	COG1187	J	Translation, ribosomal structure and biogenesis	Pseudouridine synthase	420.509	6.10956	379.995	23.0176	596.862	4.77432	0.000114483	1.92307e-29	8.87962e-41
	COG0144	J	Translation, ribosomal structure and biogenesis	nOP2 Sun	368.567	5.08957	286.04	9.82727	594.684	9.4111	6.81384e-13	7.47608e-35	4.98867e-38
	COG0442	J	Translation, ribosomal structure and biogenesis	Catalyzes the attachment of proline to tRNA(Pro) in a two-step reaction proline is first activated by ATP to form Pro- AMP and then transferred to the acceptor end of tRNA(Pro). As ProRS can inadvertently accommodate and process non-cognate amino acids such as alanine and cysteine, to avoid such errors it has two additional distinct editing activities against alanine. One activity is designated a…	445.562	7.49768	378.11	12.8859	589.177	9.12774	3.92593e-06	7.74496e-24	2.19062e-22
	COG0050	J	Translation, ribosomal structure and biogenesis	This protein promotes the GTP-dependent binding of aminoacyl-tRNA to the A-site of ribosomes during protein biosynthesis (By similarity)	446.055	6.37009	420.3	14.4587	582.633	6.99599	0.0182331	1.64259e-18	3.24302e-28
	COG0172	J	Translation, ribosomal structure and biogenesis	Catalyzes the attachment of serine to tRNA(Ser). Is also able to aminoacylate tRNA(Sec) with serine, to form the misacylated tRNA L-seryl-tRNA(Sec), which will be further converted into selenocysteinyl-tRNA(Sec) (By similarity)	411.902	7.04373	359.666	12.8599	575.385	9.00436	0.000120927	7.78331e-25	6.93971e-28
	COG1190	J	Translation, ribosomal structure and biogenesis	lysyl-trna synthetase	446.309	7.71434	372.28	12.9205	568.055	10.7067	1.09698e-06	1.35241e-20	1.06522e-14
	COG0017	J	Translation, ribosomal structure and biogenesis	asparaginyl-tRNA synthetase	415.234	6.63626	322.491	13.1759	556.494	9.31041	7.06051e-11	2.99108e-27	5.03388e-27
	COG0215	J	Translation, ribosomal structure and biogenesis	Cysteinyl-tRNA synthetase	437.044	5.80851	339.001	11.7102	554.764	7.97698	4.84968e-12	1.12606e-28	6.86351e-23
	COG0617	J	Translation, ribosomal structure and biogenesis	Catalyzes the addition and repair of the essential 3'- terminal CCA sequence in tRNAs without using a nucleic acid template. Adds these three nucleotides in the order of C, C, and A to the tRNA nucleotide-73, using CTP and ATP as substrates and producing inorganic pyrophosphate	450.457	4.96305	333.201	9.98344	552.498	5.33421	5.68758e-21	6.16414e-34	1.8078e-32
	COG0162	J	Translation, ribosomal structure and biogenesis	Catalyzes the attachment of tyrosine to tRNA(Tyr) in a two-step reaction tyrosine is first activated by ATP to form Tyr- AMP and then transferred to the acceptor end of tRNA(Tyr) (By similarity)	408.61	5.61344	335.224	12.0825	526.11	7.18741	1.14236e-08	1.03169e-24	2.0269e-26
	COG0482	J	Translation, ribosomal structure and biogenesis	Catalyzes the 2-thiolation of uridine at the wobble position (U34) of tRNA, leading to the formation of s(2)U34 (By similarity)	375.117	5.3149	307.412	11.716	507.8	6.33466	4.54057e-08	2.3213e-28	5.82609e-35
	COG1186	J	Translation, ribosomal structure and biogenesis	Peptide chain release factor 2 directs the termination of translation in response to the peptide chain termination codons UGA and UAA (By similarity)	401.981	5.57116	334.666	12.1781	495.435	6.40853	2.53652e-07	5.17826e-22	1.29901e-21
	COG0024	J	Translation, ribosomal structure and biogenesis	Removes the N-terminal methionine from nascent proteins (By similarity)	462.494	3.4971	351.742	12.3726	494.502	4.57838	2.14031e-16	1.21376e-19	2.33097e-11
	COG0820	J	Translation, ribosomal structure and biogenesis	Specifically methylates position 2 of adenine 2503 in 23S rRNA and position 2 of adenine 37 in tRNAs	349.873	4.08423	241.831	7.3328	491.07	5.77318	5.14396e-26	5.45616e-37	6.77419e-41
	COG0090	J	Translation, ribosomal structure and biogenesis	One of the primary rRNA binding proteins. Required for association of the 30S and 50S subunits to form the 70S ribosome, for tRNA binding and peptide bond formation. It has been suggested to have peptidyltransferase activity	383.24	4.02034	331.324	12.7261	489.053	6.32384	1.64357e-06	2.79124e-20	5.30926e-32
	COG0012	J	Translation, ribosomal structure and biogenesis	gtp-binding protein	389.37	4.39497	308.28	11.9643	488.321	5.44904	4.58331e-10	2.66324e-24	5.06739e-29
	COG0216	J	Translation, ribosomal structure and biogenesis	Peptide chain release factor 1 directs the termination of translation in response to the peptide chain termination codons UAG and UAA (By similarity)	358.459	5.34494	294.234	11.4664	477.727	6.35699	1.75708e-08	1.08438e-25	6.85295e-29
	COG0242	J	Translation, ribosomal structure and biogenesis	Removes the formyl group from the N-terminal Met of newly synthesized proteins. Requires at least a dipeptide for an efficient rate of reaction. N-terminal L-methionine is a prerequisite for activity but the enzyme has broad specificity at other positions (By similarity)	326.817	4.49766	280.369	11.2704	476.776	4.91307	1.81661e-06	1.70717e-26	4.88357e-40
	COG0324	J	Translation, ribosomal structure and biogenesis	Catalyzes the transfer of a dimethylallyl group onto the adenine at position 37 in tRNAs that read codons beginning with uridine, leading to the formation of N6-(dimethylallyl)adenosine (i(6)A) (By similarity)	457.512	4.73477	269.489	10.8237	476.307	4.97639	4.55724e-31	6.33472e-31	0.012015
	COG0016	J	Translation, ribosomal structure and biogenesis	phenylalanyL-tRNA synthetase, alpha subunit	365.65	5.21969	301.945	11.299	470.434	5.84399	1.24067e-07	7.26667e-24	3.30992e-27
	COG0180	J	Translation, ribosomal structure and biogenesis	tryptophanyltRNA synthetase	361.565	4.69504	309.236	11.5169	468.544	5.19045	1.33252e-06	2.42999e-22	3.01954e-31
	COG0092	J	Translation, ribosomal structure and biogenesis	Binds the lower part of the 30S subunit head. Binds mRNA in the 70S ribosome, positioning it for translation (By similarity)	347.655	3.95488	308.504	11.8342	461.255	5.43855	2.46458e-05	5.2848e-22	2.10022e-36
	COG0343	J	Translation, ribosomal structure and biogenesis	Exchanges the guanine residue with 7-aminomethyl-7- deazaguanine in tRNAs with GU(N) anticodons (tRNA-Asp, -Asn, -His and -Tyr). After this exchange, a cyclopentendiol moiety is attached to the 7-aminomethyl group of 7-deazaguanine, resulting in the hypermodified nucleoside queuosine (Q) (7-(((4,5-cis- dihydroxy-2-cyclopenten-1-yl)amino)methyl)-7-deazaguanosine) (By similarity)	363.336	5.35856	318.076	12.6052	461.114	5.4839	3.0315e-05	2.65885e-18	1.74962e-25
	COG0264	J	Translation, ribosomal structure and biogenesis	Associates with the EF-Tu.GDP complex and induces the exchange of GDP to GTP. It remains bound to the aminoacyl-tRNA.EF- Tu.GTP complex up to the GTP hydrolysis stage on the ribosome (By similarity)	355.682	4.40191	261.54	9.80484	455.879	5.56713	1.94083e-16	1.08109e-30	4.24777e-30
	COG0009	J	Translation, ribosomal structure and biogenesis	sua5 ycio yrdc ywlc family protein	336.669	4.6366	236.494	8.06088	455.127	6.11229	1.54239e-20	1.66545e-34	1.03075e-32
	COG0101	J	Translation, ribosomal structure and biogenesis	Formation of pseudouridine at positions 38, 39 and 40 in the anticodon stem and loop of transfer RNAs (By similarity)	353.843	3.8233	247.527	7.82965	455.081	3.98837	5.47646e-25	2.71315e-35	6.09422e-37
	COG0052	J	Translation, ribosomal structure and biogenesis	30S ribosomal protein S2	343.547	4.17093	273.551	10.7532	446.6	5.29408	9.56414e-09	8.68727e-27	1.37393e-31
	COG0030	J	Translation, ribosomal structure and biogenesis	Specifically dimethylates two adjacent adenosines (A1518 and A1519) in the loop of a conserved hairpin near the 3'-end of 16S rRNA in the 30S particle. May play a critical role in biogenesis of 30S subunits (By similarity)	343.955	3.65699	303.173	15.0629	445.491	4.11836	4.96664e-07	7.78506e-19	1.23998e-37
	COG0087	J	Translation, ribosomal structure and biogenesis	One of the primary rRNA binding proteins, it binds directly near the 3'-end of the 23S rRNA, where it nucleates assembly of the 50S subunit (By similarity)	334.424	3.6118	285.836	10.7487	429.868	4.9262	3.31188e-06	7.48832e-23	7.68485e-34
	COG0081	J	Translation, ribosomal structure and biogenesis	Binds directly to 23S rRNA. The L1 stalk is quite mobile in the ribosome, and is involved in E site tRNA release (By similarity)	338.736	3.89878	289.125	11.0573	429.044	4.72636	9.90555e-07	7.19238e-21	2.38124e-30
	COG0223	J	Translation, ribosomal structure and biogenesis	Modifies the free amino group of the aminoacyl moiety of methionyl-tRNA(fMet). The formyl group appears to play a dual role in the initiator identity of N-formylmethionyl-tRNA by (I) promoting its recognition by IF2 and (II) impairing its binding to EFTu-GTP (By similarity)	349.959	3.97172	275.426	10.0795	424.717	3.73751	7.46594e-11	1.30354e-26	1.96391e-29
	COG0088	J	Translation, ribosomal structure and biogenesis	One of the primary rRNA binding proteins, this protein initially binds near the 5'-end of the 23S rRNA. It is important during the early stages of 50S assembly. It makes multiple contacts with different domains of the 23S rRNA in the assembled 50S subunit and ribosome (By similarity)	320.329	3.40877	279.462	11.8387	420.706	4.18303	2.04064e-06	5.16894e-24	6.09422e-37
	COG0522	J	Translation, ribosomal structure and biogenesis	One of the primary rRNA binding proteins, it binds directly to 16S rRNA where it nucleates assembly of the body of the 30S subunit (By similarity)	319.276	3.2304	285.286	11.3803	412.184	3.98476	6.60557e-05	8.13689e-23	7.63841e-36
	COG0094	J	Translation, ribosomal structure and biogenesis	This is 1 of the proteins that binds and probably mediates the attachment of the 5S RNA into the large ribosomal subunit, where it forms part of the central protuberance. In the 70S ribosome it contacts protein S13 of the 30S subunit (bridge B1b), connecting the 2 subunits	318.803	3.40587	266.884	10.0955	406.732	4.15284	7.15167e-07	2.60669e-24	3.83593e-33
	COG2890	J	Translation, ribosomal structure and biogenesis	Methylates the class 1 translation termination release factors RF1 PrfA and RF2 PrfB on the glutamine residue of the universally conserved GGQ motif (By similarity)	340.541	4.17034	282.595	10.0717	401.985	2.94125	5.2308e-08	1.44211e-18	4.13991e-25
	COG0130	J	Translation, ribosomal structure and biogenesis	Responsible for synthesis of pseudouridine from uracil- 55 in the psi GC loop of transfer RNAs (By similarity)	307.54	3.36544	243.257	10.0966	395.629	4.38349	5.98438e-10	4.23147e-25	1.08535e-36
	COG0098	J	Translation, ribosomal structure and biogenesis	Located at the back of the 30S subunit body where it stabilizes the conformation of the head with respect to the body (By similarity)	300.037	3.54547	268.575	10.8062	390.609	4.12403	0.000116861	2.70552e-19	3.11505e-34
	COG0097	J	Translation, ribosomal structure and biogenesis	This protein binds to the 23S rRNA, and is important in its secondary structure. It is located near the subunit interface in the base of the L7 L12 stalk, and near the tRNA binding site of the peptidyltransferase center (By similarity)	294.3	3.40929	267.596	12.8138	374.791	3.61135	0.00035106	6.57489e-19	1.57743e-31
	COG0049	J	Translation, ribosomal structure and biogenesis	One of the primary rRNA binding proteins, it binds directly to 16S rRNA where it nucleates assembly of the head domain of the 30S subunit. Is located at the subunit interface close to the decoding center, probably blocks exit of the E-site tRNA (By similarity)	308.299	2.53633	242.108	9.86676	370.201	3.55641	5.10043e-11	1.00118e-22	2.08742e-33
	COG2264	J	Translation, ribosomal structure and biogenesis	Methylates ribosomal protein L11 (By similarity)	243.433	2.51891	174.259	6.31535	368.801	4.98036	3.43104e-20	2.32005e-35	5.22177e-40
	COG0336	J	Translation, ribosomal structure and biogenesis	Specifically methylates guanosine-37 in various tRNAs (By similarity)	300.497	3.91408	248.186	10.7634	367.891	3.29896	9.07228e-08	3.50522e-17	1.20726e-27
	COG0231	J	Translation, ribosomal structure and biogenesis	Involved in peptide bond synthesis. Stimulates efficient translation and peptide-bond synthesis on native or reconstituted 70S ribosomes in vitro. Probably functions indirectly by altering the affinity of the ribosome for aminoacyl-tRNA, thus increasing their reactivity as acceptors for peptidyl transferase (By similarity)	297.214	3.04943	247.706	9.7527	366.554	3.82983	2.34847e-06	7.78497e-21	8.00564e-30
	COG0200	J	Translation, ribosomal structure and biogenesis	Binds to the 23S rRNA (By similarity)	286.974	2.83859	252.237	13.7838	364.984	4.08562	1.32134e-06	1.46194e-23	2.38313e-34
	COG0197	J	Translation, ribosomal structure and biogenesis	Binds 23S rRNA and is also seen to make contacts with the A and possibly P site tRNAs (By similarity)	277.146	2.7003	249.486	9.16191	357.701	3.43939	0.000559871	3.26213e-20	3.80376e-36
	COG0193	J	Translation, ribosomal structure and biogenesis	The natural substrate for this enzyme may be peptidyl- tRNAs which drop off the ribosome during protein synthesis (By similarity)	287.797	3.22739	238.926	9.41612	356.419	2.36081	7.02846e-09	6.51403e-21	6.87402e-36
	COG0244	J	Translation, ribosomal structure and biogenesis	50s ribosomal protein L10	274.85	2.90267	261.748	11.5457	356.365	3.38549	0.0147707	3.32234e-17	1.26586e-35
	COG0290	J	Translation, ribosomal structure and biogenesis	IF-3 binds to the 30S ribosomal subunit and shifts the equilibrum between 70S ribosomes and their 50S and 30S subunits in favor of the free subunits, thus enhancing the availability of 30S subunits on which protein synthesis initiation begins (By similarity)	265.212	3.1342	215.521	9.04766	352.816	3.1886	2.80242e-09	2.17317e-27	5.47407e-39
	COG0096	J	Translation, ribosomal structure and biogenesis	One of the primary rRNA binding proteins, it binds directly to 16S rRNA central domain where it helps coordinate assembly of the platform of the 30S subunit (By similarity)	267.789	2.84984	230.91	8.66913	339.126	3.23295	3.65047e-06	2.42999e-22	1.4472e-33
	COG4108	J	Translation, ribosomal structure and biogenesis	Increases the formation of ribosomal termination complexes and stimulates activities of RF-1 and RF-2. It binds guanine nucleotides and has strong preference for UGA stop codons. It may interact directly with the ribosome. The stimulation of RF- 1 and RF-2 is significantly reduced by GTP and GDP, but not by GMP (By similarity)	252.877	3.32604	151.83	6.19894	337.484	8.12074	1.56598e-28	1.77403e-32	2.12757e-18
	COG0080	J	Translation, ribosomal structure and biogenesis	This protein binds directly to 23S ribosomal RNA (By similarity)	269.037	2.7184	234.292	9.18813	336.757	3.13083	6.29079e-06	8.09722e-22	4.79174e-33
	COG0233	J	Translation, ribosomal structure and biogenesis	Responsible for the release of ribosomes from messenger RNA at the termination of protein biosynthesis. May increase the efficiency of translation by recycling ribosomes from one round of translation to another (By similarity)	271.228	3.38619	209.486	8.697	332.108	2.95913	8.72537e-12	2.1942e-25	4.52423e-29
	COG0102	J	Translation, ribosomal structure and biogenesis	This protein is one of the early assembly proteins of the 50S ribosomal subunit, although it is not seen to bind rRNA by itself. It is important during the early stages of 50S assembly (By similarity)	291.701	2.40622	252.47	9.59611	330.308	2.89395	8.34907e-06	5.77022e-13	1.25656e-20
	COG0093	J	Translation, ribosomal structure and biogenesis	Binds to 23S rRNA. Forms part of two intersubunit bridges in the 70S ribosome (By similarity)	254.929	2.95346	223.862	9.22758	327.179	3.18629	4.93286e-05	4.64752e-21	2.94775e-33
	COG0203	J	Translation, ribosomal structure and biogenesis	50S ribosomal protein l17	262.352	2.88831	205.655	8.28409	325.968	3.124	1.14054e-11	3.5732e-26	4.89602e-34
	COG0048	J	Translation, ribosomal structure and biogenesis	Interacts with and stabilizes bases of the 16S rRNA that are involved in tRNA selection in the A site and with the mRNA backbone. Located at the interface of the 30S and 50S subunits, it traverses the body of the 30S subunit contacting proteins on the other side and probably holding the rRNA structure together. The combined cluster of proteins S8, S12 and S17 appears to hold together the shoulder…	254.565	3.3745	229.726	9.81218	324.867	3.07584	0.000283759	1.4692e-18	2.00071e-30
	COG0100	J	Translation, ribosomal structure and biogenesis	Located on the platform of the 30S subunit, it bridges several disparate RNA helices of the 16S rRNA. Forms part of the Shine-Dalgarno cleft in the 70S ribosome (By similarity)	260.744	2.48139	229.534	10.0005	322.929	3.31999	1.97406e-06	1.03057e-17	4.09938e-32
	COG0091	J	Translation, ribosomal structure and biogenesis	The globular domain of the protein is located near the polypeptide exit tunnel on the outside of the subunit, while an extended beta-hairpin is found that lines the wall of the exit tunnel in the center of the 70S ribosome (By similarity)	266.177	2.63752	223.644	9.31903	321.165	2.91792	6.86485e-08	9.52164e-22	4.78818e-29
	COG0256	J	Translation, ribosomal structure and biogenesis	This is one of the proteins that binds and probably mediates the attachment of the 5S RNA into the large ribosomal subunit, where it forms part of the central protuberance (By similarity)	244.253	2.508	220.634	11.1875	312.859	2.92454	0.000312694	3.13752e-20	2.58214e-35
	COG0359	J	Translation, ribosomal structure and biogenesis	Binds to the 23S rRNA (By similarity)	242.715	2.72242	165.499	4.80123	311.891	2.35749	9.50027e-28	8.58746e-37	8.49822e-39
	COG0103	J	Translation, ribosomal structure and biogenesis	30S ribosomal protein S9	245.057	2.06136	232.235	9.13253	306.691	2.54749	0.00895026	5.73599e-12	9.15888e-38
	COG0099	J	Translation, ribosomal structure and biogenesis	Located at the top of the head of the 30S subunit, it contacts several helices of the 16S rRNA. In the 70S ribosome it contacts the 23S rRNA (bridge B1a) and protein L5 of the 50S subunit (bridge B1b), connecting the 2 subunits	249.54	2.30212	209.074	7.98095	304.127	2.87583	5.61146e-07	4.37813e-21	2.43271e-31
	COG0051	J	Translation, ribosomal structure and biogenesis	Involved in the binding of tRNA to the ribosomes (By similarity)	221.48	2.35653	199.084	11.2893	298.404	2.71776	2.5709e-06	5.26243e-25	6.82385e-40
	COG0222	J	Translation, ribosomal structure and biogenesis	Seems to be the binding site for several of the factors involved in protein synthesis and appears to be essential for accurate translation (By similarity)	228.639	2.54215	189.15	7.34141	293.741	2.3604	6.72593e-10	1.21841e-26	8.21854e-38
	COG0858	J	Translation, ribosomal structure and biogenesis	Associates with free 30S ribosomal subunits (but not with 30S subunits that are part of 70S ribosomes or polysomes). Essential for efficient processing of 16S rRNA. May interact with the 5'-terminal helix region of 16S rRNA (By similarity)	199.611	3.68936	147.451	5.07978	284.023	2.65408	2.87488e-14	2.38139e-35	4.48947e-39
	COG0292	J	Translation, ribosomal structure and biogenesis	Binds directly to 23S ribosomal RNA and is necessary for the in vitro assembly process of the 50S ribosomal subunit. It is not involved in the protein synthesizing functions of that subunit (By similarity)	206.115	2.35771	173.834	7.27448	275.472	2.65136	7.90412e-06	6.12955e-24	2.70193e-39
	COG1490	J	Translation, ribosomal structure and biogenesis	Hydrolyzes D-tyrosyl-tRNA(Tyr) into D-tyrosine and free tRNA(Tyr). Could be a defense mechanism against a harmful effect of D-tyrosine (By similarity)	232.849	2.14257	153.345	5.38222	269.318	2.64762	3.90072e-27	2.90547e-33	5.26885e-24
	COG0198	J	Translation, ribosomal structure and biogenesis	One of the proteins that surrounds the polypeptide exit tunnel on the outside of the subunit (By similarity)	210.498	2.10686	183.297	7.56908	269.166	2.27315	1.59433e-05	1.1422e-21	4.7001e-36
	COG0335	J	Translation, ribosomal structure and biogenesis	This protein is located at the 30S-50S ribosomal subunit interface and may play a role in the structure and function of the aminoacyl-tRNA binding site (By similarity)	214.088	2.39127	179.058	7.60841	268.594	2.46327	1.37667e-08	2.63585e-23	1.3339e-33
	COG0360	J	Translation, ribosomal structure and biogenesis	Binds together with S18 to 16S ribosomal RNA (By similarity)	208.564	2.56589	172.334	7.32275	265.689	2.19427	4.6309e-07	2.0142e-24	4.26259e-35
	COG0185	J	Translation, ribosomal structure and biogenesis	Protein S19 forms a complex with S13 that binds strongly to the 16S ribosomal RNA (By similarity)	199.949	1.97467	179.286	7.14856	251.046	2.36583	0.000126845	2.77811e-17	7.52919e-34
	COG0089	J	Translation, ribosomal structure and biogenesis	One of the early assembly proteins it binds 23S rRNA. One of the proteins that surrounds the polypeptide exit tunnel on the outside of the ribosome. Forms the main docking site for trigger factor binding to the ribosome (By similarity)	191.2	2.82086	154.61	5.11983	251.002	2.41182	5.04879e-09	1.5324e-31	1.00145e-31
	COG1206	J	Translation, ribosomal structure and biogenesis	Catalyzes the folate-dependent formation of 5-methyl- uridine at position 54 (M-5-U54) in all tRNAs (By similarity)	87.3935	3.35967	98.605	5.68064	250.1	4.5734	0.445175	1.31426e-32	6.05107e-41
	COG0261	J	Translation, ribosomal structure and biogenesis	This protein binds to 23S rRNA in the presence of protein L20 (By similarity)	196.453	2.39151	161.953	6.49964	249.945	2.51572	3.55634e-07	8.25442e-24	2.73715e-31
	COG0251	J	Translation, ribosomal structure and biogenesis	Endoribonuclease LPSP	216.958	1.96759	178.596	6.76801	248.653	2.86597	1.74552e-09	1.90537e-17	1.72765e-18
	COG1236	J	Translation, ribosomal structure and biogenesis	cleavage and polyadenylation	147.807	4.41243	134.562	5.75051	245.316	5.4347	0.0203979	2.29268e-25	6.73275e-27
	COG0228	J	Translation, ribosomal structure and biogenesis	30s ribosomal protein S16	203.094	3.18827	152.589	6.64135	231.168	3.2243	3.58745e-13	6.51403e-21	1.51811e-08
	COG0186	J	Translation, ribosomal structure and biogenesis	One of the primary rRNA binding proteins, it binds specifically to the 5'-end of 16S ribosomal	192.352	1.96343	169.186	7.54622	229.754	1.92138	2.15504e-05	7.99442e-16	2.90257e-26
	COG0184	J	Translation, ribosomal structure and biogenesis	Forms an intersubunit bridge (bridge B4) with the 23S rRNA of the 50S subunit in the ribosome (By similarity)	185.765	1.88075	146.297	6.28166	225.702	2.04736	5.04623e-10	1.08738e-23	8.42994e-29
	COG0219	J	Translation, ribosomal structure and biogenesis	Methylates the ribose at the nucleotide 34 wobble position in the two leucyl isoacceptors tRNA(Leu)(CmAA) and tRNA(Leu)(cmnm5UmAA). Catalyzes the methyl transfer from S- adenosyl-L-methionine to the 2'-OH of the wobble nucleotide (By similarity)	107.667	3.4561	151.115	6.70389	222.655	3.91003	7.89402e-08	3.45832e-14	3.93305e-39
	COG0806	J	Translation, ribosomal structure and biogenesis	An accessory protein needed during the final step in the assembly of 30S ribosomal subunit, possibly for assembly of the head region. Probably interacts with S19. Essential for efficient processing of 16S rRNA. May be needed both before and after RbfA during the maturation of 16S rRNA. It has affinity for free ribosomal 30S subunits but not for 70S ribosomes (By similarity)	126.497	3.70422	114.189	4.95695	219.655	1.97466	0.0209497	3.51e-34	3.67926e-41
	COG0064	J	Translation, ribosomal structure and biogenesis	Allows the formation of correctly charged Asn-tRNA(Asn) or Gln-tRNA(Gln) through the transamidation of misacylated Asp- tRNA(Asn) or Glu-tRNA(Gln) in organisms which lack either or both of asparaginyl-tRNA or glutaminyl-tRNA synthetases. The reaction takes place in the presence of glutamine and ATP through an activated phospho-Asp-tRNA(Asn) or phospho-Glu-tRNA(Gln) (By similarity)	121.516	3.98479	201.476	12.5413	218.275	4.22783	3.16947e-07	1.86882e-05	1.91971e-32
	COG0238	J	Translation, ribosomal structure and biogenesis	Binds as a heterodimer with protein S6 to the central domain of the 16S rRNA, where it helps stabilize the platform of the 30S subunit (By similarity)	164.427	1.9083	127.773	4.6312	214.407	1.70805	6.17331e-11	2.6439e-32	6.47416e-38
	COG0211	J	Translation, ribosomal structure and biogenesis	50S ribosomal protein l27	164.304	2.09364	142.349	6.23087	212.724	2.35743	1.08729e-05	4.55595e-21	9.62592e-32
	COG1189	J	Translation, ribosomal structure and biogenesis	hemolysin a	92.0762	3.32352	153.678	8.50205	210.494	3.82469	3.10382e-09	1.84108e-10	2.08661e-40
	COG1544	J	Translation, ribosomal structure and biogenesis	sigma 54 modulation protein ribosomal protein S30ea	96.5323	2.88731	139.141	5.831	191.785	3.4787	7.38781e-09	7.52088e-11	2.21416e-39
	COG1188	J	Translation, ribosomal structure and biogenesis	heat shock protein	170.516	2.34337	97.3104	4.09871	188.355	2.4627	2.92677e-29	2.44332e-31	2.19752e-07
	COG0594	J	Translation, ribosomal structure and biogenesis	RNaseP catalyzes the removal of the 5'-leader sequence from pre-tRNA to produce the mature 5'-terminus. It can also cleave other RNA substrates such as 4.5S RNA. The protein component plays an auxiliary but essential role in vivo by binding to the 5'-leader sequence and broadening the substrate specificity of the ribozyme (By similarity)	86.2871	2.71006	112.113	5.08303	186.442	2.93819	7.66011e-06	2.98932e-23	4.31096e-41
	COG0361	J	Translation, ribosomal structure and biogenesis	however, it seems to stimulate more or less all the activities of the other two initiation factors, IF-2 and IF-3 (By similarity)	152.225	1.66925	138.761	5.08152	183.414	1.80846	0.0102578	1.51846e-13	6.46761e-24
	COG2302	J	Translation, ribosomal structure and biogenesis	s4 domain protein	62.0552	2.33704	88.1129	4.54033	171.194	3.26492	1.42238e-05	7.5858e-27	2.23409e-41
	COG3270	J	Translation, ribosomal structure and biogenesis	Specifically methylates the cytosine at position 1407 (m5C1407) of 16S rRNA (By similarity)	52.7679	2.28095	78.7906	4.08236	170.178	3.66164	3.34254e-07	1.0114e-29	1.38593e-41
	COG0254	J	Translation, ribosomal structure and biogenesis	50S ribosomal protein L3-1	130.676	1.88441	118.478	5.82444	160.712	1.82829	0.000171908	4.93412e-15	5.08734e-21
	COG0268	J	Translation, ribosomal structure and biogenesis	Binds directly to 16S ribosomal RNA (By similarity)	65.8184	1.94065	82.0304	3.57015	137.253	2.08684	6.28627e-05	1.17456e-24	3.49279e-40
	COG0227	J	Translation, ribosomal structure and biogenesis	50s ribosomal protein L28	126.569	1.79901	81.222	3.09529	135.629	2.06864	1.60181e-25	5.28021e-27	0.000997926
	COG1534	J	Translation, ribosomal structure and biogenesis	Rna-binding protein	51.0753	1.75178	70.0927	3.23469	133.786	2.06804	2.93086e-06	1.13981e-29	6.47516e-41
	COG1358	J	Translation, ribosomal structure and biogenesis	(ribosomal) protein	56.3981	1.77659	92.9694	12.111	118.205	2.4766	6.69953e-05	2.75909e-14	2.71129e-38
	COG0291	J	Translation, ribosomal structure and biogenesis	50s ribosomal protein L35	94.8408	1.18719	80.9639	4.00232	114.786	1.61283	6.5444e-06	7.33961e-16	2.9681e-19
	COG0255	J	Translation, ribosomal structure and biogenesis	50s ribosomal protein l29	61.4648	1.44941	93.5817	13.4435	108.96	1.23924	4.61055e-09	1.89971e-15	1.0633e-40
	COG1098	J	Translation, ribosomal structure and biogenesis	RNA binding s1 domain protein	33.7787	1.69223	50.0224	3.41368	94.9995	2.56482	0.00208223	1.77258e-17	3.20169e-37
	COG2868	J	Translation, ribosomal structure and biogenesis	(ribosomal) protein	34.4506	1.50675	51.8329	2.93243	93.3386	2.66089	4.62333e-05	5.34323e-18	6.73052e-36
	COG0333	J	Translation, ribosomal structure and biogenesis	50s ribosomal protein l32	72.2829	0.934872	45.6312	2.40589	85.5636	1.31871	5.13519e-22	5.1746e-29	4.40147e-17
	COG0267	J	Translation, ribosomal structure and biogenesis	50S ribosomal protein L33	64.7654	1.10731	57.6687	3.56302	77.7445	1.36782	8.88677e-06	2.03077e-12	8.89649e-14
	COG0828	J	Translation, ribosomal structure and biogenesis	30S ribosomal protein S21	38.8321	1.20017	44.8204	2.07417	75.9905	1.29232	0.00737688	1.44313e-25	2.63818e-37
	COG0023	J	Translation, ribosomal structure and biogenesis	translation initiation factor	44.4721	1.88542	23.8354	2.82691	66.6513	1.6011	3.26221e-15	7.04389e-28	5.07086e-14
	COG3231	J	Translation, ribosomal structure and biogenesis	Aminoglycoside	19.7576	1.01165	19.8181	1.43388	64.5904	1.28023	0.383882	3.97084e-33	2.44119e-40
	COG1384	J	Translation, ribosomal structure and biogenesis	lysyl-tRNA synthetase	24.0587	1.16658	34.3799	2.23827	53.0574	2.38883	0.00147881	2.23901e-08	1.42555e-20
	COG3276	J	Translation, ribosomal structure and biogenesis	Selenocysteine-specific translation elongation factor	9.41363	0.493888	28.061	2.31875	31.5613	1.67453	3.07411e-16	0.010465	4.88074e-28
	COG5459	J	Translation, ribosomal structure and biogenesis	37S ribosomal protein RSM22	4.18714	0.223593	3.39152	0.531356	11.144	1.01174	3.06927e-07	3.07753e-23	8.61875e-26
	COG0257	J	Translation, ribosomal structure and biogenesis	50S ribosomal protein L36	4.09828	0.17076	4.46006	0.42359	10.1764	0.386683	0.413331	3.37154e-19	6.60058e-35
	COG2024	J	Translation, ribosomal structure and biogenesis	Catalyzes the attachment of O-phosphoserine (Sep) to tRNA(Cys) (By similarity)	0.127086	0.0249832	0.138658	0.0499143	1.70517	0.21679	2.46712e-07	2.2004e-17	2.25331e-12
FS: stomach; SI: small intestine; LI: large intestine
1. TPM (transcripts per million reads)
2. SEM, standard error of mean.
3. P-value, Wilcoxon rank-sum test

## Sheet: G
Enrichment	COG ID	COG categories	Description	Function	FS		SI		LI		P value3
					Mean (TPM)1	SEM2	Mean (TPM)	SEM	Mean (TPM)	SEM	FS vs SI	SI vs LI	FS vs LI
Enriched in FS	COG1472	G	Carbohydrate transport and metabolism	hydrolase family 3	2622.95	53.0802	1281.29	57.3755	1969.08	30.4556	1.74085e-31	1.87054e-18	4.60921e-19
	COG0366	G	Carbohydrate transport and metabolism	alpha amylase, catalytic	1613.04	23.5777	1205.69	44.0241	1574.78	35.4892	1.20021e-15	1.36256e-10	0.0274563
	COG3507	G	Carbohydrate transport and metabolism	hydrolase family 43	1527.8	31.597	386.828	33.9375	551.429	23.4778	6.76134e-38	2.99941e-10	1.01298e-38
	COG1501	G	Carbohydrate transport and metabolism	hydrolase, family 31	1233.88	23.5913	574.689	28.0138	787.155	11.8651	2.59122e-32	1.80532e-11	1.426e-28
	COG2730	G	Carbohydrate transport and metabolism	Glycoside hydrolase Family 5	1064.09	22.2123	446.366	31.5736	592.741	33.0189	2.50612e-33	2.70925e-06	1.88489e-23
	COG3693	G	Carbohydrate transport and metabolism	hydrolase family 10	969.327	28.5086	352.159	24.0145	442.245	14.6317	3.33082e-31	1.83197e-06	1.18504e-30
	COG3534	G	Carbohydrate transport and metabolism	Alpha-N-arabinofuranosidase (EC 3.2.1.55)	835.586	14.9203	269.319	19.3892	392.139	7.14389	4.71231e-37	7.14576e-12	1.32982e-39
	COG3537	G	Carbohydrate transport and metabolism	Alpha-1,2-mannosidase	699.328	24.1958	241.097	19.5485	520.894	18.1741	7.7539e-28	2.86411e-19	5.37241e-07
	COG4677	G	Carbohydrate transport and metabolism	pectinesterase	632.068	17.9165	144.285	14.5636	188.365	7.29608	2.12703e-37	2.28863e-10	2.28243e-40
	COG2273	G	Carbohydrate transport and metabolism	Glycoside hydrolase family 16	521.883	13.9542	258.3	18.9315	455.821	11.024	1.85749e-22	1.58266e-18	2.39234e-05
	COG0738	G	Carbohydrate transport and metabolism	Transporter	509.517	8.07266	154.851	12.6106	261.859	6.8364	1.15708e-36	2.0671e-15	4.57313e-38
	COG4124	G	Carbohydrate transport and metabolism	mannan endO-1,4-beta-mannosidase	499.383	13.995	112.491	12.536	220.378	11.1513	7.37423e-38	1.25369e-16	9.75596e-31
	COG2407	G	Carbohydrate transport and metabolism	Converts the aldose L-fucose into the corresponding ketose L-fuculose (By similarity)	493.575	10.1382	278.517	14.5952	427.723	6.02734	4.51179e-22	4.47283e-14	2.72445e-07
	COG3459	G	Carbohydrate transport and metabolism	Glycosyltransferase 36	451.097	11.9556	304.31	14.9953	364.404	8.13345	1.1944e-12	0.000171584	8.49334e-07
	COG3866	G	Carbohydrate transport and metabolism	Pectate lyase	442.932	16.2475	106.623	14.5345	99.5844	5.70216	2.60995e-33	0.000238823	1.4245e-40
	COG3867	G	Carbohydrate transport and metabolism	arabinogalactan endo-1,4-beta-galactosidase	413.004	10.4647	111.91	9.39946	195.436	6.17111	1.82907e-37	4.04289e-17	1.08535e-36
	COG0246	G	Carbohydrate transport and metabolism	Mannitol dehydrogenase	363.288	4.96571	214.183	9.16448	300.717	3.92584	1.48043e-28	7.46567e-15	1.94607e-18
	COG3594	G	Carbohydrate transport and metabolism	Acyltransferase	347.124	9.09469	182.698	9.81034	181.642	5.6644	7.47674e-26	0.179022	3.74666e-31
	COG1482	G	Carbohydrate transport and metabolism	mannose-6-phosphate isomerase	346.902	4.80574	165.744	7.51383	328.548	4.73602	9.63029e-36	6.42659e-30	0.00939908
	COG3325	G	Carbohydrate transport and metabolism	chitinase	344.426	13.5333	160.93	12.9055	190.114	6.65476	2.59038e-17	0.000136748	6.58754e-12
	COG5520	G	Carbohydrate transport and metabolism	hydrolase family 30	333.805	11.5648	117.013	7.91997	231.227	8.40977	6.72502e-29	6.06896e-20	2.71426e-08
	COG1621	G	Carbohydrate transport and metabolism	Hydrolase	317.639	5.82829	295.181	19.4746	180.412	3.31647	0.000761183	3.94797e-11	3.84248e-38
	COG3405	G	Carbohydrate transport and metabolism	endo-1,4-d-glucanase (EC 3.2.1.4)	283.289	9.92449	60.7112	7.01221	78.6679	5.40332	1.11018e-33	3.12159e-07	1.8078e-32
	COG0021	G	Carbohydrate transport and metabolism	Transketolase	275.151	4.37947	163.197	6.95392	259.388	6.14428	3.83023e-27	2.75739e-19	0.019682
	COG0580	G	Carbohydrate transport and metabolism	Channel that permits osmotically driven movement of water in both directions. It is involved in the osmoregulation and in the maintenance of cell turgor during volume expansion in rapidly growing cells. It mediates rapid entry or exit of water in response to abrupt changes in osmolarity (By similarity)	266.838	2.68617	185.81	6.96194	108.741	4.0305	9.01494e-21	8.24254e-15	1.57399e-42
	COG3979	G	Carbohydrate transport and metabolism	chitinase	260.194	10.9742	137.206	20.1113	225.329	7.24591	6.39574e-16	1.47e-19	0.00480066
	COG2160	G	Carbohydrate transport and metabolism	Catalyzes the conversion of L-arabinose to L-ribulose (By similarity)	250.683	5.66701	125.432	6.38411	145.569	2.30732	7.70465e-30	3.1992e-05	1.06243e-36
	COG2152	G	Carbohydrate transport and metabolism	Glycosidase	229.179	4.11225	80.5934	6.22981	173.65	4.56582	5.20687e-34	9.33086e-22	1.65651e-17
	COG2721	G	Carbohydrate transport and metabolism	Dehydratase	228.764	5.14432	126.662	6.12492	174.912	2.42404	2.29863e-26	7.10886e-14	1.59664e-15
	COG1449	G	Carbohydrate transport and metabolism	hydrolase family 57	220.049	3.84051	92.9301	6.4796	172.963	4.62246	1.40132e-31	2.60464e-19	1.23868e-12
	COG0483	G	Carbohydrate transport and metabolism	inositol monophosphatase	219.147	5.11639	157.876	7.61132	145.415	2.59901	2.55422e-11	0.209116	8.06071e-20
	COG3717	G	Carbohydrate transport and metabolism	Catalyzes the isomerization of 5-dehydro-4-deoxy-D- glucuronate to 3-deoxy-D-glycero-2,5-hexodiulosonate (By similarity)	180.062	5.90509	75.4666	5.04222	98.9549	2.28708	1.10556e-31	3.3405e-10	6.23655e-29
	COG3661	G	Carbohydrate transport and metabolism	Alpha-glucuronidase (EC 3.2.1.139)	156.682	3.64257	42.9928	4.03625	42.3834	1.52412	2.54261e-36	0.000281059	2.43684e-42
	COG2115	G	Carbohydrate transport and metabolism	Xylose Isomerase	141.897	3.46212	63.987	4.56158	124.337	2.04811	4.27296e-27	1.42602e-21	0.000606804
	COG2513	G	Carbohydrate transport and metabolism	methylisocitrate lyase	121.045	2.94331	95.1278	5.70103	45.2201	1.55843	5.75977e-07	9.24984e-15	1.37685e-38
	COG4692	G	Carbohydrate transport and metabolism	BNR Asp-box repeat protein	112.906	3.14835	48.9056	4.43539	89.1423	2.48349	1.29185e-26	1.5535e-18	7.82114e-08
	COG3775	G	Carbohydrate transport and metabolism	PTS system, galactitol-specific IIc component	104.478	4.89673	46.4529	3.11509	25.0604	0.861475	1.04184e-23	7.73301e-11	2.92834e-42
	COG2301	G	Carbohydrate transport and metabolism	citrate lyase	98.6322	3.24234	75.7438	4.95711	63.9165	1.99704	6.19389e-08	0.639694	1.05128e-14
	COG0588	G	Carbohydrate transport and metabolism	Catalyzes the interconversion of 2-phosphoglycerate and 3-phosphoglycerate (By similarity)	84.3215	2.55445	65.8177	3.41171	22.1748	1.13804	1.73282e-05	3.2507e-23	2.77109e-38
	COG3469	G	Carbohydrate transport and metabolism	chitinase	52.9766	2.35358	38.9778	2.45008	29.8847	1.78247	5.85771e-06	0.00595505	1.4051e-11
	COG3386	G	Carbohydrate transport and metabolism	SMP-30 gluconolaconase LRE domain protein	52.5711	1.64575	41.9062	3.31118	43.9284	1.9021	4.43228e-07	0.0276157	0.000100453
	COG4833	G	Carbohydrate transport and metabolism	hydrolase (Family 76	41.4516	1.58055	31.5179	2.66243	23.6619	1.21567	1.2245e-06	0.225465	3.3299e-13
	COG3936	G	Carbohydrate transport and metabolism	Intercellular adhesion protein C	39.2745	1.74269	24.1926	1.95823	23.9474	2.08562	4.21001e-11	0.361648	1.76062e-13
	COG5026	G	Carbohydrate transport and metabolism	hexokinase	32.6508	1.23114	30.6722	2.31136	26.8733	1.4039	0.0327961	0.792303	0.000186255
	COG0033	G	Carbohydrate transport and metabolism	phosphoglucomutase	28.7598	2.21294	22.1532	1.68259	14.3419	1.0404	0.0307948	0.000168739	5.92615e-12
	COG0837	G	Carbohydrate transport and metabolism	glucokinase (EC 2.7.1.2)	28.0795	2.07351	11.6076	1.24699	6.9061	1.21353	5.20204e-12	0.000304613	4.146e-24
	COG0380	G	Carbohydrate transport and metabolism	synthase	22.5002	2.27135	15.3621	2.10673	1.67732	0.293754	0.0478497	7.92454e-17	3.41038e-26
	COG1877	G	Carbohydrate transport and metabolism	synthase	19.9966	2.06417	9.45046	1.1249	1.10036	0.185516	0.000391188	1.32582e-16	3.06943e-33
	COG4305	G	Carbohydrate transport and metabolism	rare lipoprotein a	9.44885	0.668146	2.1213	0.398618	4.49559	0.601856	1.17118e-24	7.08763e-09	4.37361e-13
	COG5297	G	Carbohydrate transport and metabolism	Cellobiohydrolase	9.28777	0.44388	3.40251	0.332395	5.44557	0.51905	6.52003e-22	9.12743e-05	6.81384e-13
	COG2956	G	Carbohydrate transport and metabolism	tetratricopeptide repeat protein	7.41204	1.49974	4.01509	0.902133	0.657531	0.0777408	6.9327e-06	0.274724	1.0762e-15
	COG2342	G	Carbohydrate transport and metabolism	TM1410 hypothetical-related protein	6.547	0.407743	3.70431	0.442097	1.75544	0.243237	3.31513e-10	0.00518209	1.37323e-27
	COG4282	G	Carbohydrate transport and metabolism	Glucan synthesis regulatory protein	0.939453	0.0611042	0.837671	0.256655	0.376259	0.0550848	1.60073e-15	0.0149384	3.10172e-15
Enriched in SI	COG2723	G	Carbohydrate transport and metabolism	beta-glucosidase	126.064	11.4541	376.993	29.6126	140.367	2.95396	4.6795e-19	4.37504e-13	1.43164e-08
	COG1264	G	Carbohydrate transport and metabolism	pts system	134.503	9.25735	360.023	21.2394	158.228	5.87365	1.66869e-20	5.59651e-14	4.08948e-05
	COG1263	G	Carbohydrate transport and metabolism	PTS System	129.628	9.28681	340.27	19.4007	163.827	6.84986	4.60921e-19	5.32969e-12	3.9898e-06
	COG1172	G	Carbohydrate transport and metabolism	(ABC) transporter	149.995	7.45651	339.216	19.1393	236.899	8.52763	4.20883e-19	0.0001267	1.50346e-12
	COG2190	G	Carbohydrate transport and metabolism	pts system	131.051	10.8503	322.584	21.4541	170.524	5.62932	1.39227e-17	7.39232e-08	5.96914e-11
	COG1879	G	Carbohydrate transport and metabolism	Periplasmic binding protein LacI transcriptional regulator	241.293	4.90607	297.701	13.5944	251.363	6.10713	0.00362645	0.0482785	0.149685
	COG1762	G	Carbohydrate transport and metabolism	PTS System	132.239	7.13612	272.006	14.5746	90.6268	5.87995	1.51873e-17	5.05987e-24	1.34624e-09
	COG1638	G	Carbohydrate transport and metabolism	Trap dicarboxylate transporter, dctp subunit	135.515	4.98404	175.216	9.53863	120.884	4.74569	0.004628	0.000125628	0.081154
	COG3957	G	Carbohydrate transport and metabolism	Phosphoketolase	49.1306	1.97207	141.55	17.5042	45.8549	1.47868	4.9234e-07	2.21007e-07	0.151589
	COG1299	G	Carbohydrate transport and metabolism	pts system	54.2812	3.42133	129.714	7.33342	31.7686	2.49872	4.72578e-18	2.29155e-24	8.31046e-10
	COG1455	G	Carbohydrate transport and metabolism	pts system	33.8725	7.58507	128.374	15.512	13.0147	0.731131	4.87437e-15	5.59613e-23	1.19475e-11
	COG1445	G	Carbohydrate transport and metabolism	PTS System	51.9204	2.83968	112.029	6.51463	27.4866	2.35772	8.74008e-15	1.54531e-22	6.06726e-12
	COG0176	G	Carbohydrate transport and metabolism	Transaldolase is important for the balance of metabolites in the pentose-phosphate pathway (By similarity)	53.2976	2.0347	104.419	5.55327	78.0677	1.53281	2.9046e-18	2.40444e-05	1.71309e-19
	COG2376	G	Carbohydrate transport and metabolism	Dihydroxyacetone kinase	45.6515	2.97689	91.5888	5.5098	44.74	2.37085	1.49491e-13	7.25087e-12	0.410992
	COG3715	G	Carbohydrate transport and metabolism	PTS System	24.1044	3.64461	90.2109	7.13041	23.2968	1.15325	9.39327e-22	4.74502e-17	1.56311e-06
	COG3716	G	Carbohydrate transport and metabolism	PTS system mannose fructose sorbose family IID component	24.231	3.62987	87.8129	7.10173	23.6527	1.07284	4.02306e-22	2.15512e-16	2.38241e-07
	COG4214	G	Carbohydrate transport and metabolism	(ABC) transporter	67.9436	3.37404	85.3573	5.17331	39.0551	1.60653	0.0038667	4.12785e-14	1.23706e-11
	COG3444	G	Carbohydrate transport and metabolism	pts system	20.618	3.23869	74.0996	6.1662	19.1939	0.898499	3.14897e-21	1.12812e-16	1.72228e-07
	COG3090	G	Carbohydrate transport and metabolism	Tripartite ATP-independent periplasmic transporter dctq component	47.2761	2.15224	74.0596	4.31218	49.5945	2.4319	7.92974e-07	3.0004e-05	0.376606
	COG2893	G	Carbohydrate transport and metabolism	pts system	19.1058	2.5294	70.1426	5.31694	17.7215	0.713387	6.37047e-26	4.4897e-22	2.20393e-05
	COG2814	G	Carbohydrate transport and metabolism	Major Facilitator	17.0368	2.24816	66.9034	8.03679	10.9095	1.48247	6.67591e-22	1.77009e-24	4.08746e-06
	COG0362	G	Carbohydrate transport and metabolism	Catalyzes the oxidative decarboxylation of 6- phosphogluconate to ribulose 5-phosphate and CO(2), with concomitant reduction of NADP to NADPH (By similarity)	44.6122	2.33216	59.1578	5.39009	43.993	1.72366	0.0116769	0.0355192	0.561386
	COG3588	G	Carbohydrate transport and metabolism	fructose-bisphosphate aldolase	8.98983	0.432061	57.3949	7.65827	3.49817	0.385364	7.3315e-13	6.60046e-22	2.39453e-20
	COG0269	G	Carbohydrate transport and metabolism	synthase	11.1106	0.893703	49.9162	3.77583	10.2843	0.472887	9.24898e-24	6.60952e-23	0.14733
	COG3037	G	Carbohydrate transport and metabolism	PTS system ascorbate-specific transporter subunit IIC	13.2114	2.08898	47.5984	3.70756	7.61102	0.38854	2.63983e-21	7.58131e-24	0.395899
	COG1447	G	Carbohydrate transport and metabolism	pts system	10.555	3.22578	43.892	5.74903	3.59682	0.219513	8.58605e-11	4.86105e-14	0.0559219
	COG4668	G	Carbohydrate transport and metabolism	pts system	17.8857	1.4254	43.3792	4.78723	10.3305	0.834359	4.60829e-11	2.75829e-18	5.48271e-08
	COG0120	G	Carbohydrate transport and metabolism	phosphoriboisomerase A	27.7481	1.97538	40.4357	2.6782	18.6506	1.8675	3.38405e-05	2.28074e-13	3.82832e-08
	COG2213	G	Carbohydrate transport and metabolism	PTS system mannitol-specific	15.6576	1.23266	39.0549	3.02827	10.0486	0.761281	3.912e-13	1.41491e-18	6.12069e-07
	COG1830	G	Carbohydrate transport and metabolism	Aldolase	14.9516	0.812863	36.7044	2.47631	25.1218	1.39316	7.2372e-16	0.000864654	7.25622e-14
	COG1494	G	Carbohydrate transport and metabolism	Fructose-1,6-bisphosphatase	13.2621	1.92914	35.438	3.3453	7.41421	0.509689	1.10572e-15	5.05921e-18	0.00624503
	COG2133	G	Carbohydrate transport and metabolism	Dehydrogenase	19.1548	1.15081	33.6517	3.30291	10.2305	0.543642	0.00351146	4.40053e-12	2.06338e-07
	COG0364	G	Carbohydrate transport and metabolism	Glucose-6-phosphate 1-dehydrogenase	10.449	1.79892	31.6631	2.5583	5.27971	0.369556	1.51827e-20	1.80862e-24	0.0356368
	COG1440	G	Carbohydrate transport and metabolism	PTS System	6.67884	1.54668	31.6157	3.0069	2.802	0.145797	1.28358e-16	7.69053e-19	0.00168799
	COG3414	G	Carbohydrate transport and metabolism	pts system	8.61523	1.35127	26.5361	2.00545	5.09334	0.264872	1.25589e-17	1.12958e-20	0.907263
	COG4993	G	Carbohydrate transport and metabolism	Dehydrogenase	2.08585	0.470465	25.4144	4.17668	0.887915	0.12566	8.09157e-23	1.216e-23	0.0341912
	COG3001	G	Carbohydrate transport and metabolism	Fructosamine	12.7319	0.415083	23.3909	1.58813	7.14198	0.609828	4.74777e-09	3.62082e-17	7.89292e-18
	COG4975	G	Carbohydrate transport and metabolism	uptake protein	5.96892	2.45142	23.2727	3.96879	1.54805	0.212859	0.0467262	0.00514189	0.0634039
	COG3684	G	Carbohydrate transport and metabolism	Aldolase	3.5914	1.50125	20.8112	2.76354	1.02104	0.183509	1.84054e-11	2.50222e-11	0.739349
	COG3732	G	Carbohydrate transport and metabolism	Pts system, glucitol sorbitol-specific	6.67112	0.732447	20.6156	1.53512	2.3533	0.136445	1.12484e-14	1.12296e-20	4.8969e-08
	COG1085	G	Carbohydrate transport and metabolism	galactose-1-phosphate uridylyltransferase	9.80447	0.80371	19.166	1.62199	10.7701	0.494595	2.15799e-07	0.00101129	1.46642e-05
	COG2074	G	Carbohydrate transport and metabolism	2-Phosphoglycerate kinase	2.82437	0.300077	17.8405	1.77983	3.37246	0.28554	6.45059e-16	6.68136e-13	2.06037e-05
	COG3265	G	Carbohydrate transport and metabolism	carbohydrate kinase, thermoresistant glucokinase family	2.87721	0.179103	16.4978	1.93089	3.25291	0.3192	1.10129e-17	3.52569e-15	0.271893
	COG3730	G	Carbohydrate transport and metabolism	Pts system, glucitol sorbitol-specific	4.3618	0.517092	15.2607	1.07936	1.36151	0.0751983	2.89824e-18	2.96304e-25	2.3225e-10
	COG3412	G	Carbohydrate transport and metabolism	Dihydroxyacetone kinase	9.70768	0.777616	15.0782	1.24281	4.20942	0.293717	9.30151e-05	8.76201e-15	1.1944e-12
	COG1980	G	Carbohydrate transport and metabolism	ec 3.1.3.11	3.26081	0.219469	14.8685	1.47251	3.15423	0.193201	1.22896e-13	1.4895e-12	0.804729
	COG1795	G	Carbohydrate transport and metabolism	Formaldehyde-activating enzyme	2.42505	0.228839	14.8493	1.44995	4.53204	0.264679	1.63482e-14	2.32925e-07	1.42145e-11
	COG2807	G	Carbohydrate transport and metabolism	Major Facilitator	1.3257	0.253085	14.4846	1.88775	5.7786	0.613383	5.39184e-21	0.000183834	9.51111e-30
	COG1023	G	Carbohydrate transport and metabolism	6-phosphogluconate dehydrogenase	2.20908	0.965961	14.0209	1.79635	0.600522	0.108935	1.92259e-09	6.37791e-09	0.00696584
	COG3731	G	Carbohydrate transport and metabolism	PTS system glucitol sorbitol-specific IIA component	7.7518	1.2067	12.046	0.939284	0.987208	0.0795271	1.81441e-07	1.82658e-21	2.17954e-20
	COG4158	G	Carbohydrate transport and metabolism	(ABC) transporter	5.6263	0.316839	11.3129	1.032	6.14277	0.304719	1.50873e-06	2.12546e-05	0.142706
	COG1850	G	Carbohydrate transport and metabolism	RuBisCO catalyzes two reactions the carboxylation of D- ribulose 1,5-bisphosphate, the primary event in carbon dioxide fixation, as well as the oxidative fragmentation of the pentose substrate	6.29947	0.455866	10.4468	0.845761	3.26174	0.233235	0.00033969	1.3672e-11	8.27039e-05
	COG5309	G	Carbohydrate transport and metabolism	cell wall	5.10598	0.327332	8.57039	1.26909	2.96598	0.173293	0.0463495	1.39086e-08	7.80034e-10
	COG3429	G	Carbohydrate transport and metabolism	OpcA protein	2.5408	0.88935	4.34987	0.760981	0.787512	0.167253	8.00087e-07	5.87167e-07	0.00463253
	COG3892	G	Carbohydrate transport and metabolism	Domain-Containing protein	0.553963	0.042572	3.29821	0.563267	0.375521	0.100393	0.00448158	0.000256927	4.89378e-08
	COG4678	G	Carbohydrate transport and metabolism	lysozyme	0.0769622	0.0179193	2.59735	0.640436	0.157794	0.0280059	9.79409e-06	0.010895	0.0140491
	COG4101	G	Carbohydrate transport and metabolism	Cupin 2 Conserved Barrel Domain Protein	0.0513872	0.0184363	1.17186	0.230938	0.0303486	0.006686	4.9405e-07	5.69108e-06	0.438424
Enriched in LI	COG1653	G	Carbohydrate transport and metabolism	extracellular solute-binding protein family 1	749.863	30.7429	888.08	40.8899	1306.41	25.6447	0.04029	4.61661e-15	3.62624e-27
	COG1109	G	Carbohydrate transport and metabolism	Catalyzes the conversion of glucosamine-6-phosphate to glucosamine-1-phosphate (By similarity)	969.423	18.3012	787.824	24.7529	1266.66	15.2266	2.87508e-08	3.91104e-29	4.29814e-23
	COG0524	G	Carbohydrate transport and metabolism	pfkb domain protein	1114.55	15.2294	902.08	32.0695	1200.57	17.2652	5.92106e-10	4.65315e-13	0.000259035
	COG0395	G	Carbohydrate transport and metabolism	Binding-protein-dependent transport systems inner membrane component	597.99	24.2356	725.382	34.8832	1155.16	23.4154	0.0166488	1.06866e-17	6.47576e-32
	COG0574	G	Carbohydrate transport and metabolism	pyruvate phosphate dikinase	724.864	19.0988	497.909	21.1423	1032.55	24.6046	8.81022e-13	5.70164e-30	1.44601e-16
	COG1082	G	Carbohydrate transport and metabolism	Xylose isomerase domain protein TIM barrel	366.51	16.8438	454.476	27.8841	1008.91	20.5564	0.0820347	2.11492e-28	2.33417e-40
	COG0205	G	Carbohydrate transport and metabolism	phosphohexokinase	721.679	10.8627	462.852	18.2937	971.763	12.8239	3.45609e-23	5.9203e-35	2.8067e-32
	COG0726	G	Carbohydrate transport and metabolism	polysaccharide deacetylase	685.519	12.692	591.562	22.1762	916.919	9.04025	0.000901448	5.91392e-27	1.22039e-31
	COG2211	G	Carbohydrate transport and metabolism	Transporter	689.865	29.7243	876.906	57.996	910.745	20.6748	0.319837	0.000772207	6.24577e-18
	COG3525	G	Carbohydrate transport and metabolism	ec 3.2.1.52	493.069	17.3471	270.624	22.6414	897.635	32.3889	3.30752e-15	1.31485e-29	1.38207e-19
	COG1070	G	Carbohydrate transport and metabolism	Carbohydrate kinase	783.124	13.2807	569.326	25.0928	861.422	11.0103	1.65593e-12	9.9383e-18	2.27226e-06
	COG0058	G	Carbohydrate transport and metabolism	Phosphorylase is an important allosteric enzyme in carbohydrate metabolism. Enzymes from different sources differ in their regulatory mechanisms and in their natural substrates. However, all known phosphorylases share catalytic and structural properties (By similarity)	584.97	10.5543	471.777	15.4219	833.198	16.615	2.0382e-09	2.16519e-29	1.59173e-23
	COG1940	G	Carbohydrate transport and metabolism	ROK family	714.931	7.92549	522.868	17.2726	799.132	10.459	1.15283e-17	2.73305e-26	2.64322e-11
	COG1640	G	Carbohydrate transport and metabolism	4-alpha-glucanotransferase	534.418	8.09131	319.158	13.6761	754.02	15.2175	1.54622e-25	9.19639e-35	1.58564e-30
	COG0296	G	Carbohydrate transport and metabolism	Catalyzes the formation of the alpha-1,6-glucosidic linkages in glycogen by scission of a 1,4-alpha-linked oligosaccharide from growing alpha-1,4-glucan chains and the subsequent attachment of the oligosaccharide to the alpha-1,6 position (By similarity)	485.01	7.2581	351.448	12.1732	747.777	15.755	3.96057e-18	4.42045e-34	2.94775e-33
	COG2017	G	Carbohydrate transport and metabolism	converts alpha-aldose to the beta-anomer. It is active on D-glucose, L-arabinose, D-xylose, D-galactose, maltose and lactose (By similarity)	575.086	6.20093	313.79	11.5004	675.078	7.74022	6.18569e-36	2.57527e-35	9.90057e-24
	COG3839	G	Carbohydrate transport and metabolism	(ABC) transporter	417.039	16.6328	550.373	25.9445	668.664	9.76732	0.000158606	2.58437e-07	2.08418e-24
	COG0191	G	Carbohydrate transport and metabolism	Aldolase	423.723	7.52675	372.374	15.328	648.743	9.54927	1.88275e-05	1.11298e-29	6.26198e-34
	COG0696	G	Carbohydrate transport and metabolism	Catalyzes the interconversion of 2-phosphoglycerate and 3-phosphoglycerate (By similarity)	384.78	5.90386	316.384	12.4065	603.758	10.7755	9.32752e-08	8.07896e-31	1.53904e-37
	COG3345	G	Carbohydrate transport and metabolism	alpha-galactosidase	423.784	9.58309	353.832	17.0459	591.365	8.65324	2.13899e-05	3.51378e-22	3.87121e-24
	COG0363	G	Carbohydrate transport and metabolism	Catalyzes the reversible isomerization-deamination of glucosamine 6-phosphate (GlcN6P) to form fructose 6-phosphate (Fru6P) and ammonium ion (By similarity)	407.944	6.98572	256.987	11.7382	584.149	12.2318	1.10481e-21	1.64971e-31	9.90101e-25
	COG0448	G	Carbohydrate transport and metabolism	Catalyzes the synthesis of ADP-glucose, a sugar donor used in elongation reactions on alpha-glucans (By similarity)	251.289	7.78974	319.761	12.0671	576.848	8.39851	8.54701e-06	3.52738e-31	3.51632e-41
	COG0126	G	Carbohydrate transport and metabolism	phosphoglycerate kinase	416.421	6.99977	364.891	14.903	571.362	8.76007	5.49187e-05	1.01175e-21	8.82418e-28
	COG0149	G	Carbohydrate transport and metabolism	triosephosphate isomerase	420.918	5.78017	329.195	13.7796	563.82	9.86755	1.99658e-09	3.59496e-24	3.93817e-24
	COG0057	G	Carbohydrate transport and metabolism	glyceraldehyde3phosphate dehydrogenase	391.683	6.55268	375.1	12.2339	544.338	7.45717	0.0832209	8.42581e-21	1.39374e-29
	COG0166	G	Carbohydrate transport and metabolism	phosphohexose isomerase	394.907	5.6667	321.058	10.9226	544.156	8.13207	1.39022e-08	4.48639e-30	1.16223e-30
	COG1820	G	Carbohydrate transport and metabolism	GlcNAc 6-P deacetylase	140.342	4.90594	203.114	10.3365	507.108	13.1728	1.19601e-07	1.10762e-30	6.23669e-42
	COG0383	G	Carbohydrate transport and metabolism	alpha-mannosidase	133.398	6.68401	109.902	9.28061	498.45	12.8731	0.00067371	1.25402e-34	1.4245e-40
	COG0297	G	Carbohydrate transport and metabolism	Synthesizes alpha-1,4-glucan chains using ADP-glucose (By similarity)	388.697	5.01535	297.358	10.3584	481.452	5.77791	1.16123e-13	1.23652e-28	6.63527e-25
	COG1523	G	Carbohydrate transport and metabolism	Glycogen debranching enzyme	331.227	7.10957	231.079	11.9739	435.692	15.1489	7.04132e-16	6.26143e-24	3.37152e-13
	COG0698	G	Carbohydrate transport and metabolism	Isomerase	298.086	4.87466	296.446	12.0458	395.876	4.31581	0.270433	5.05766e-10	3.74439e-29
	COG0406	G	Carbohydrate transport and metabolism	Phosphoglycerate mutase	345.972	5.83277	366.04	15.8933	394.324	8.25803	0.939209	0.0368194	2.16239e-06
	COG0235	G	Carbohydrate transport and metabolism	Class II aldolase adducin	364.369	5.47572	299.861	12.0281	392.162	4.9623	3.95363e-07	1.47943e-10	2.81611e-05
	COG4632	G	Carbohydrate transport and metabolism	Exopolysaccharide biosynthesis protein	289.027	14.1335	269.395	17.9711	388.075	10.0864	0.222694	1.48544e-09	1.66093e-07
	COG0036	G	Carbohydrate transport and metabolism	ribulose-phosphate 3-epimerase	304.269	4.02723	250.987	11.5698	385.343	3.24562	3.78315e-07	6.18429e-16	2.24014e-34
	COG4209	G	Carbohydrate transport and metabolism	Binding-protein-dependent transport systems inner membrane component	267.267	12.2325	253.907	18.0861	347.132	13.4565	0.092242	5.28569e-07	3.88696e-05
	COG3958	G	Carbohydrate transport and metabolism	Transketolase	280.437	7.6512	245.23	11.692	340.084	5.44025	0.00131662	1.12849e-12	3.82832e-08
	COG0061	G	Carbohydrate transport and metabolism	Catalyzes the phosphorylation of NAD to NADP. Utilizes ATP and other nucleoside triphosphates as well as inorganic polyphosphate as a source of phosphorus (By similarity)	289.313	3.01802	201.323	6.06412	337.832	2.70508	8.61574e-25	3.60117e-34	8.76688e-25
	COG0469	G	Carbohydrate transport and metabolism	Pyruvate kinase	184.606	3.24287	290.884	14.0182	335.829	3.36327	5.45644e-11	0.000140261	2.56005e-41
	COG0148	G	Carbohydrate transport and metabolism	Catalyzes the reversible conversion of 2- phosphoglycerate into phosphoenolpyruvate. It is essential for the degradation of carbohydrates via glycolysis (By similarity)	260.368	3.92459	266.768	11.1993	331.966	2.7936	0.447176	1.65632e-11	1.18504e-30
	COG1904	G	Carbohydrate transport and metabolism	Uronic isomerase	239.834	3.25796	157.151	8.06196	322.153	5.52728	2.1549e-19	3.52632e-28	4.27296e-27
	COG0647	G	Carbohydrate transport and metabolism	Hydrolase	90.2265	3.65256	97.2181	4.96032	321.903	6.89012	0.778899	5.9363e-36	6.23669e-42
	COG3959	G	Carbohydrate transport and metabolism	Transketolase	258.478	7.06005	222.425	10.7287	315.719	4.63966	0.000494224	9.31163e-14	4.65761e-09
	COG0800	G	Carbohydrate transport and metabolism	Aldolase	194.985	2.47431	141.14	5.83408	303.354	4.24294	2.67528e-16	8.37313e-34	1.24413e-39
	COG1312	G	Carbohydrate transport and metabolism	Catalyzes the dehydration of D-mannonate (By similarity)	218.965	3.2141	127.955	6.22589	289.239	4.74092	1.1376e-24	1.10296e-32	1.40058e-24
	COG2271	G	Carbohydrate transport and metabolism	transporter	118.875	4.88009	92.1175	7.35328	274.436	6.87608	7.48189e-06	5.70164e-30	1.06988e-35
	COG4409	G	Carbohydrate transport and metabolism	sialidase	131.167	5.03897	57.618	4.99585	261.861	11.3896	5.22376e-20	1.52706e-32	4.26771e-20
	COG1486	G	Carbohydrate transport and metabolism	glycoside hydrolase family 4	57.2544	3.37905	118.473	6.7654	259.279	6.18929	1.49191e-15	1.74594e-26	4.82714e-41
	COG3664	G	Carbohydrate transport and metabolism	Glycoside hydrolase family	128.778	6.40167	160.616	15.6571	251.471	7.70347	0.381146	1.18034e-13	5.4329e-23
	COG2942	G	Carbohydrate transport and metabolism	n-acylglucosamine 2-epimerase	199.377	4.00211	89.2825	5.27098	218.419	3.47781	7.13595e-30	1.25029e-30	7.54086e-06
	COG4468	G	Carbohydrate transport and metabolism	UDP-glucose-hexose-1-phosphate uridylyltransferase	57.8158	2.17163	86.6676	4.38609	218.367	3.25533	5.91036e-08	5.19954e-35	1.33954e-42
	COG1015	G	Carbohydrate transport and metabolism	Phosphotransfer between the C1 and C5 carbon atoms of pentose (By similarity)	76.7973	2.75732	113.538	5.00706	211.42	3.45985	3.33335e-09	2.01867e-28	1.35474e-41
	COG3635	G	Carbohydrate transport and metabolism	Catalyzes the interconversion of 2-phosphoglycerate and 3-phosphoglycerate (By similarity)	119.216	3.0653	72.3324	4.30077	211.213	2.85569	2.48098e-17	8.57821e-36	2.69245e-35
	COG1080	G	Carbohydrate transport and metabolism	General (non sugar-specific) component of the phosphoenolpyruvate-dependent sugar phosphotransferase system (sugar PTS). This major carbohydrate active-transport system catalyzes the phosphorylation of incoming sugar substrates concomitantly with their translocation across the cell membrane. Enzyme I transfers the phosphoryl group from phosphoenolpyruvate (PEP) to the phosphoryl carrier protein (…	121.06	3.96845	193.279	9.19595	204.089	4.77033	2.74176e-12	0.037966	4.38054e-26
	COG4806	G	Carbohydrate transport and metabolism	l-rhamnose isomerase	121.7	4.50526	67.8953	6.01119	202.695	3.88046	3.17704e-15	7.59757e-30	2.1337e-27
	COG3855	G	Carbohydrate transport and metabolism	D-fructose-1,6-bisphosphate 1-phosphohydrolase class 3	188.735	3.70976	119.779	5.06184	200.218	4.01126	1.72202e-20	2.63785e-22	0.0195065
	COG1803	G	Carbohydrate transport and metabolism	Methylglyoxal synthase	57.9002	1.72066	66.4181	3.86295	193.456	2.9009	0.47988	9.9367e-35	2.73343e-42
	COG1925	G	Carbohydrate transport and metabolism	phosphocarrier protein (HPr)	89.7421	2.76352	132.516	7.0509	192.774	3.49604	2.63546e-09	6.45248e-19	3.15396e-39
	COG3940	G	Carbohydrate transport and metabolism	Alpha-N-arabinofuranosidase	116.261	3.87892	85.7688	7.22669	183.576	4.85966	2.36115e-07	8.65953e-23	2.38708e-23
	COG1929	G	Carbohydrate transport and metabolism	Glycerate kinase	161.792	3.01516	120.117	4.51397	178.483	3.85267	7.76263e-12	5.00532e-17	0.000188752
	COG3858	G	Carbohydrate transport and metabolism	hydrolase, family 18	75.0248	2.25138	106.431	5.7485	169.484	4.33576	1.12138e-05	2.17419e-15	7.93308e-41
	COG2182	G	Carbohydrate transport and metabolism	extracellular solute-binding protein, family 1	103.218	5.77608	103.828	6.09171	158.749	5.68272	0.512767	1.08988e-11	3.53681e-15
	COG1626	G	Carbohydrate transport and metabolism	trehalase	45.2703	1.54243	32.4188	3.94328	109.802	3.20343	4.16334e-11	2.79338e-27	1.35196e-37
	COG1069	G	Carbohydrate transport and metabolism	ribulokinase	24.5423	1.3319	36.6198	3.05529	107.398	2.70202	0.0121295	4.83394e-29	1.15507e-41
	COG2971	G	Carbohydrate transport and metabolism	ATPase BadF BadG BcrA BcrD type	18.8379	1.26497	27.8511	2.07568	100.04	3.13551	0.00074739	3.69396e-32	4.17677e-40
	COG4211	G	Carbohydrate transport and metabolism	permease protein	25.3171	1.1345	42.6197	2.4137	76.0726	2.11505	5.04589e-10	1.61712e-19	1.23399e-38
	COG4724	G	Carbohydrate transport and metabolism	endo-beta-n-acetylglucosaminidase	17.2879	1.36155	12.7479	1.79792	71.7172	4.60557	9.83514e-10	4.05244e-28	5.82219e-27
	COG2379	G	Carbohydrate transport and metabolism	hydroxypyruvate reductase	36.7515	2.07569	44.4482	3.31097	69.1547	3.05401	0.208409	2.5858e-08	2.74054e-15
	COG1554	G	Carbohydrate transport and metabolism	hydrolase family 65	42.2626	2.03213	52.5248	3.23973	67.046	1.60411	0.0382139	1.47243e-07	1.31983e-19
	COG3836	G	Carbohydrate transport and metabolism	Aldolase	32.7207	1.54359	62.1747	4.67875	66.5487	1.86135	4.70481e-09	0.00414022	4.78962e-26
	COG4813	G	Carbohydrate transport and metabolism	Trehalose utilization protein	12.5695	0.860043	15.4966	1.73636	64.4277	1.65885	0.704202	1.31608e-31	1.33159e-40
	COG4154	G	Carbohydrate transport and metabolism	RbsD or FucU transport	17.3362	0.815268	30.0511	2.02182	64.0396	1.64453	2.33944e-07	2.83572e-24	1.05441e-41
	COG2270	G	Carbohydrate transport and metabolism	Major Facilitator superfamily	16.734	0.991982	42.9986	2.61401	57.9905	2.17901	2.99018e-17	7.44155e-06	3.92138e-35
	COG4354	G	Carbohydrate transport and metabolism	Non-lysosomal glucosylceramidase that catalyzes the conversion of glucosylceramide to free glucose and ceramide (By similarity)	20.5345	1.40275	8.30145	1.17013	45.8795	2.05283	4.51077e-09	3.2057e-29	2.99182e-18
	COG3623	G	Carbohydrate transport and metabolism	L-xylulose 5-phosphate 3-epimerase	16.1823	0.833133	42.2132	3.06307	42.421	1.31996	6.62294e-19	0.0399444	6.61871e-33
	COG3718	G	Carbohydrate transport and metabolism	myo-inositol catabolism	20.9429	1.32838	30.6586	2.12928	39.5408	1.1578	0.000409067	4.24864e-07	5.08734e-21
	COG3622	G	Carbohydrate transport and metabolism	Catalyzes the reversible isomerization between hydroxypyruvate and 2-hydroxy-3-oxopropanoate (also termed tartronate semialdehyde) (By similarity)	8.77323	0.524487	25.9579	3.09623	26.2473	0.565487	1.33423e-13	2.91455e-08	2.31847e-37
	COG4945	G	Carbohydrate transport and metabolism	pullulanase	19.4187	1.22537	9.82776	1.07664	25.4206	1.43089	1.17547e-08	6.74214e-15	0.000629678
	COG3734	G	Carbohydrate transport and metabolism	2-dehydro-3-deoxygalactonokinase EC 2.7.1.58	1.22162	0.105803	8.72423	1.24612	18.1992	0.57369	1.11708e-18	1.06216e-20	7.34963e-43
	COG4421	G	Carbohydrate transport and metabolism	Capsular Polysaccharide Biosynthesis Protein-Like Protein	6.27094	0.485933	5.01809	0.475281	6.46311	0.309684	0.00732688	0.000180906	0.041447
	COG4809	G	Carbohydrate transport and metabolism	Catalyzes the phosphorylation of fructose 6-phosphate to fructose 1,6-bisphosphate using ADP as the phosphate donor (By similarity)	2.09619	0.354473	1.99589	0.338145	2.13677	0.133312	0.0662178	2.9539e-08	5.66706e-13
	COG4130	G	Carbohydrate transport and metabolism	Xylose Isomerase Domain-Containing protein	0.0867453	0.0128416	0.368817	0.0960298	0.386467	0.0303799	0.25369	5.48762e-11	2.22411e-20
FS: stomach; SI: small intestine; LI: large intestine
1. TPM (transcripts per million reads)
2. SEM, standard error of mean.
3. P-value, Wilcoxon rank-sum test

## Sheet: M
Enrichment	COG ID	COG categories	Description	Function	FS		SI		LI		P value3
					Mean (TPM)1	SEM2	Mean (TPM)	SEM	Mean (TPM)	SEM	FS vs SI	SI vs LI	FS vs LI
Enriched in FS	COG0463	M	Cell wall/membrane/envelope biogenesis	Glycosyl transferase, family 2	3893.28	60.0375	2640.95	90.6606	2618.72	41.9034	1.17878e-21	0.511687	2.71804e-33
	COG0438	M	Cell wall/membrane/envelope biogenesis	Glycosyl transferase (Group 1	2738.1	36.7736	1602.27	65.139	1924.71	31.7925	3.88887e-29	6.16921e-05	1.95926e-31
	COG0451	M	Cell wall/membrane/envelope biogenesis	Nad-dependent epimerase dehydratase	1545.22	23.2403	845.223	34.1981	921.323	14.332	8.71866e-32	0.000419238	1.98212e-39
	COG0845	M	Cell wall/membrane/envelope biogenesis	Efflux transporter RND family MFP subunit	1357.66	17.0433	560.801	28.0831	949.512	16.5632	6.6162e-38	1.02213e-22	1.60235e-33
	COG0793	M	Cell wall/membrane/envelope biogenesis	protease	1162.39	18.1893	454.847	22.2378	948.872	17.6481	1.26708e-37	2.32473e-29	1.23105e-14
	COG1538	M	Cell wall/membrane/envelope biogenesis	Membrane	1012.52	17.3781	264.727	23.4774	439.68	12.5725	1.53614e-38	1.05019e-15	5.83795e-40
	COG2885	M	Cell wall/membrane/envelope biogenesis	ompa motb domain protein	932.71	15.0379	255.926	18.0887	420.525	15.1964	6.24182e-40	4.04075e-15	4.01347e-38
	COG2148	M	Cell wall/membrane/envelope biogenesis	sugar transferase	915.807	12.9844	573.156	22.3742	707.203	9.75081	7.23936e-25	7.30696e-08	4.53984e-26
	COG5434	M	Cell wall/membrane/envelope biogenesis	Glycoside hydrolase family 28	895.323	25.6108	350.575	30.7369	431.606	10.2796	2.87177e-29	5.71996e-08	3.64229e-37
	COG1216	M	Cell wall/membrane/envelope biogenesis	Glycosyl transferase, family 2	712.005	9.00948	417.689	14.7768	459.002	8.82256	1.2105e-32	0.00462944	3.0775e-36
	COG1086	M	Cell wall/membrane/envelope biogenesis	polysaccharide biosynthesis protein	647.32	8.57668	363.174	13.5059	536.681	7.45164	2.00425e-33	2.46943e-18	1.99637e-19
	COG0668	M	Cell wall/membrane/envelope biogenesis	Mechanosensitive ion channel	614.11	9.39158	438.024	14.5097	463.575	5.10345	5.55449e-18	0.0991698	1.39065e-25
	COG1368	M	Cell wall/membrane/envelope biogenesis	Sulfatase	593.147	7.20726	334.756	12.6795	552.324	8.61099	8.64723e-35	2.1849e-26	0.000360163
	COG1208	M	Cell wall/membrane/envelope biogenesis	nucleotidyl transferase	581.313	9.63492	225.272	12.816	340.85	5.65158	1.71443e-37	1.94122e-18	1.40734e-38
	COG1215	M	Cell wall/membrane/envelope biogenesis	Glycosyl transferase, family 2	460.165	9.04595	245.716	10.8897	258.269	6.39631	1.2105e-32	0.067144	1.6286e-35
	COG0741	M	Cell wall/membrane/envelope biogenesis	transglycosylase	459.594	7.43393	347.349	12.4524	436.182	5.15562	1.94083e-16	1.44017e-14	0.00244852
	COG5009	M	Cell wall/membrane/envelope biogenesis	penicillin-binding protein 1A	456.022	6.82044	191.373	8.46416	305.765	6.60063	5.32477e-38	2.58167e-20	1.13986e-30
	COG3475	M	Cell wall/membrane/envelope biogenesis	licD family	447.848	8.25213	237.924	11.3653	280.47	5.81151	1.61669e-30	8.9113e-05	4.00405e-35
	COG0381	M	Cell wall/membrane/envelope biogenesis	UDP-N-acetylglucosamine 2-epimerase	447.416	6.60087	242.421	10.0174	382.807	6.19667	8.05442e-32	1.14588e-19	3.93444e-11
	COG1596	M	Cell wall/membrane/envelope biogenesis	polysaccharide export protein	436.668	9.1278	114.947	11.8452	184.508	6.94696	1.23353e-36	6.56476e-14	2.70193e-39
	COG4591	M	Cell wall/membrane/envelope biogenesis	lipoprotein releasing system transmembrane protein	418.657	6.69243	114.995	10.3173	294.257	8.36471	4.4186e-37	1.55541e-24	1.09362e-22
	COG1004	M	Cell wall/membrane/envelope biogenesis	Udp-glucose 6-dehydrogenase	414.893	3.89178	266.318	8.53081	285.769	5.88467	5.43438e-31	0.0504534	1.08634e-34
	COG1898	M	Cell wall/membrane/envelope biogenesis	DTDP-4-dehydrorhamnose 3,5-epimerase	411.556	6.25619	253.128	9.67382	329.528	5.55246	2.60986e-27	8.8846e-11	7.77846e-18
	COG0836	M	Cell wall/membrane/envelope biogenesis	mannose-1-phosphate guanylyltransferase	408.528	5.54296	152.565	8.33698	281.554	6.21817	2.13248e-38	4.54264e-23	1.02146e-31
	COG1088	M	Cell wall/membrane/envelope biogenesis	dTDP-glucose 4-6-dehydratase	388.499	3.87676	293.857	9.79694	328.49	3.84184	7.13864e-16	0.000314684	2.32156e-21
	COG1209	M	Cell wall/membrane/envelope biogenesis	Catalyzes the formation of dTDP-glucose, from dTTP and glucose 1-phosphate, as well as its pyrophosphorolysis (By similarity)	369.423	4.18059	266.153	9.93206	291.176	3.2229	1.75515e-17	0.0246663	1.58564e-30
	COG4775	M	Cell wall/membrane/envelope biogenesis	Part of the outer membrane protein assembly complex, which is involved in assembly and insertion of beta-barrel proteins into the outer membrane	335.253	5.26494	125.069	10.4404	224.189	7.53278	1.84436e-32	6.54095e-15	8.10796e-23
	COG2173	M	Cell wall/membrane/envelope biogenesis	dipeptidase	334.012	10.78	161.104	9.52431	101.982	3.07136	8.98859e-28	1.09621e-06	5.6546e-41
	COG1091	M	Cell wall/membrane/envelope biogenesis	Dtdp-4-dehydrorhamnose reductase	325.37	4.51832	235.75	7.98642	303.229	4.48294	1.72202e-20	1.94158e-12	0.00549418
	COG1043	M	Cell wall/membrane/envelope biogenesis	Involved in the biosynthesis of lipid A, a phosphorylated glycolipid that anchors the lipopolysaccharide to the outer membrane of the cell (By similarity)	274.971	6.44003	81.9391	7.73886	154.91	4.26385	1.15643e-33	2.37978e-18	4.60362e-34
	COG1044	M	Cell wall/membrane/envelope biogenesis	Catalyzes the N-acylation of UDP-3-O-acylglucosamine using 3-hydroxyacyl-ACP as the acyl donor. Is involved in the biosynthesis of lipid A, a phosphorylated glycolipid that anchors the lipopolysaccharide to the outer membrane of the cell (By similarity)	245.094	3.86978	78.4626	6.3261	160.642	4.42098	2.00849e-35	1.16808e-19	2.79412e-28
	COG1089	M	Cell wall/membrane/envelope biogenesis	GDP-mannose 4,6-dehydratase	243.185	4.54004	87.0258	5.76114	94.5854	3.29377	6.33168e-35	0.000332875	2.23183e-40
	COG0859	M	Cell wall/membrane/envelope biogenesis	heptosyltransferase	242.964	5.19079	89.7778	8.85085	95.2973	3.28327	1.11749e-28	3.53698e-05	1.49e-40
	COG0763	M	Cell wall/membrane/envelope biogenesis	Condensation of UDP-2,3-diacylglucosamine and 2,3- diacylglucosamine-1-phosphate to form lipid A disaccharide, a precursor of lipid A, a phosphorylated glycolipid that anchors the lipopolysaccharide to the outer membrane of the cell (By similarity)	224.387	3.53712	72.3639	7.01445	158.865	4.38724	9.0508e-34	2.26424e-21	6.35747e-22
	COG1663	M	Cell wall/membrane/envelope biogenesis	Transfers the gamma-phosphate of ATP to the 4'-position of a tetraacyldisaccharide 1-phosphate intermediate (termed DS-1- P) to form tetraacyldisaccharide 1,4'-bis-phosphate (lipid IVA) (By similarity)	223.549	3.09554	71.6675	6.08487	157.83	4.66624	3.92138e-35	1.64594e-20	2.15741e-23
	COG0562	M	Cell wall/membrane/envelope biogenesis	UDP-galactopyranose mutase	217.989	5.22278	164.443	6.01884	154.021	3.23054	1.72322e-08	0.107576	9.67431e-27
	COG1560	M	Cell wall/membrane/envelope biogenesis	lipid a biosynthesis	211.445	3.28541	89.5442	6.83585	135.79	5.15707	5.46496e-29	2.76615e-10	1.14466e-25
	COG1519	M	Cell wall/membrane/envelope biogenesis	3-Deoxy-D-manno-octulosonic-acid transferase	206.836	3.55289	75.2163	6.22122	117.24	3.63809	1.91971e-32	4.21007e-12	8.12507e-35
	COG1213	M	Cell wall/membrane/envelope biogenesis	nucleotidyl transferase	205.094	4.32677	74.9353	4.61008	66.3804	2.33006	2.23025e-35	0.665306	9.5006e-41
	COG0794	M	Cell wall/membrane/envelope biogenesis	Arabinose 5-phosphate isomerase	204.334	4.3348	101.017	5.42674	158.462	3.26686	8.16049e-30	1.93998e-17	6.70706e-15
	COG2027	M	Cell wall/membrane/envelope biogenesis	D-alanyl-D-alanine carboxypeptidase	201.595	4.46094	49.4724	4.67243	113.897	4.06867	4.37845e-38	1.74402e-21	1.06676e-29
	COG3754	M	Cell wall/membrane/envelope biogenesis	biosynthesis protein	192.605	4.09735	163.487	10.4651	154.99	2.7759	4.91618e-06	0.440615	2.70919e-12
	COG0774	M	Cell wall/membrane/envelope biogenesis	involved in the biosynthesis of lipid A, a phosphorylated glycolipid that anchors the lipopolysaccharide to the outer membrane of the cell (By similarity)	189.639	4.55413	64.1175	5.82913	135.185	6.58941	6.23918e-30	8.95029e-15	1.54125e-09
	COG0677	M	Cell wall/membrane/envelope biogenesis	Dehydrogenase	188.564	5.02171	122.265	5.50061	163.679	3.0184	1.21666e-15	8.28927e-11	3.12196e-05
	COG5498	M	Cell wall/membrane/envelope biogenesis	Hydrolase	175.609	7.77303	122.407	14.6355	78.418	3.56258	1.2002e-09	0.0703251	3.38829e-16
	COG1212	M	Cell wall/membrane/envelope biogenesis	Activates KDO (a required 8-carbon sugar) for incorporation into bacterial lipopolysaccharide in Gram-negative bacteria (By similarity)	168.67	3.07936	57.2786	4.547	98.9246	2.74333	1.41801e-33	7.26236e-17	1.96392e-33
	COG3264	M	Cell wall/membrane/envelope biogenesis	mechanosensitive ion channel	159.928	4.00405	51.1153	4.90908	15.1197	2.16385	9.0709e-32	6.09382e-22	2.04007e-41
	COG2877	M	Cell wall/membrane/envelope biogenesis	Phospho-2-dehydro-3-deoxyoctonate aldolase	159.835	3.0367	55.106	4.25334	97.5443	3.16361	1.18022e-34	2.70496e-15	1.11749e-28
	COG4623	M	Cell wall/membrane/envelope biogenesis	Murein-degrading enzyme that degrades murein glycan strands and insoluble, high-molecular weight murein sacculi, with the concomitant formation of a 1,6-anhydromuramoyl product. Lytic transglycosylases (LTs) play an integral role in the metabolism of the peptidoglycan (PG) sacculus. Their lytic action creates space within the PG sacculus to allow for its expansion as well as for the insertion of …	158.316	3.32249	30.7977	3.85579	86.6587	2.35614	8.96263e-38	7.78331e-25	1.86035e-34
	COG4750	M	Cell wall/membrane/envelope biogenesis	cytidylyltransferase choline kinase	142.192	4.2243	101.519	4.89406	89.5065	2.7053	3.11215e-10	0.0339051	1.00049e-19
	COG3774	M	Cell wall/membrane/envelope biogenesis	glycosyltransferase	135.735	3.11023	66.9527	3.61924	114.839	4.4277	1.11789e-30	7.05117e-21	4.51865e-09
	COG2089	M	Cell wall/membrane/envelope biogenesis	synthase	124.401	3.92512	69.029	4.6574	71.5923	3.62169	5.25214e-21	0.0893101	1.1575e-24
	COG1083	M	Cell wall/membrane/envelope biogenesis	cytidylyltransferase	114.026	3.98293	62.1337	3.8396	91.9046	3.33901	4.47174e-19	6.10141e-11	8.27039e-05
	COG4261	M	Cell wall/membrane/envelope biogenesis	lipid A biosynthesis acyltransferase	110.148	2.97471	24.4871	3.05774	25.7046	1.6915	1.1322e-34	0.000135593	1.77427e-39
	COG3206	M	Cell wall/membrane/envelope biogenesis	biosynthesis protein	106.866	4.94611	73.4624	4.33686	90.2216	5.12856	3.17988e-06	0.0211607	0.03145
	COG0797	M	Cell wall/membrane/envelope biogenesis	rare lipoprotein A	105.098	4.38327	31.1553	3.15085	33.6223	1.6995	4.79162e-33	0.00133698	2.05605e-36
	COG4953	M	Cell wall/membrane/envelope biogenesis	penicillin-binding protein 1C	104.263	3.94394	94.9895	8.06134	34.1959	1.81424	0.0018283	3.69161e-13	1.29185e-26
	COG2870	M	Cell wall/membrane/envelope biogenesis	Catalyzes the ADP transfer to D-glycero-D-manno-heptose 1-phosphate, yielding ADP-D,D-heptose (By similarity)	103.118	4.21369	74.8276	5.25321	65.5461	2.5613	2.48927e-08	0.755506	1.13777e-12
	COG1807	M	Cell wall/membrane/envelope biogenesis	glycosyl transferase, family 39	86.2675	4.01642	69.1719	6.79802	37.7973	1.58953	0.000133941	0.000931883	6.22483e-14
	COG4946	M	Cell wall/membrane/envelope biogenesis	protease	74.8555	4.37924	18.669	1.9937	25.9771	1.73273	3.16679e-17	1.83394e-05	9.02205e-11
	COG4105	M	Cell wall/membrane/envelope biogenesis	Part of the outer membrane protein assembly complex, which is involved in assembly and insertion of beta-barrel proteins into the outer membrane	62.3166	2.348	20.6212	1.74679	31.8526	1.65297	4.35153e-27	5.39452e-08	2.54219e-18
	COG2067	M	Cell wall/membrane/envelope biogenesis	membrane protein involved in aromatic hydrocarbon degradation	54.9684	1.59287	34.3695	2.68052	30.5145	1.0219	2.86807e-13	0.279012	5.08141e-23
	COG3980	M	Cell wall/membrane/envelope biogenesis	pseudaminic acid biosynthesis-associated protein PseG	44.6537	2.3475	27.4784	1.88921	21.5202	1.19628	2.15348e-08	0.0424314	1.51829e-20
	COG3955	M	Cell wall/membrane/envelope biogenesis	Domain of unknown function (DUF1919)	35.7816	1.55617	18.0335	1.3904	21.9486	0.616955	9.47986e-19	0.000159028	5.21019e-15
	COG1452	M	Cell wall/membrane/envelope biogenesis	involved in the assembly of LPS in the outer leaflet of the outer membrane. Determines N-hexane tolerance and is involved in outer membrane permeability. Essential for envelope biogenesis (By similarity)	34.4216	2.16228	26.837	2.30927	24.7824	1.7151	0.000848811	0.682092	0.00109738
	COG1861	M	Cell wall/membrane/envelope biogenesis	Acylneuraminate cytidylyltransferase	32.8509	1.16764	18.8933	1.59258	25.9953	1.27153	3.00977e-15	4.81625e-06	5.11652e-06
	COG1462	M	Cell wall/membrane/envelope biogenesis	Curli production assembly transport component CsgG	27.6178	1.82036	12.1076	1.47737	11.9731	0.696299	7.62061e-16	0.00357425	2.91238e-14
	COG0729	M	Cell wall/membrane/envelope biogenesis	Surface Antigen	25.4085	1.69539	21.4448	2.4635	12.8371	0.949251	0.000329226	0.00626591	6.89792e-13
	COG3952	M	Cell wall/membrane/envelope biogenesis	lipid A biosynthesis	16.2859	0.955701	4.94756	1.01821	3.98155	0.374241	8.80125e-22	1.26596e-06	1.80656e-18
	COG2829	M	Cell wall/membrane/envelope biogenesis	Phospholipase	11.8521	0.858558	8.82278	1.40366	6.9514	0.544292	3.21986e-06	0.00575267	0.0020359
	COG2825	M	Cell wall/membrane/envelope biogenesis	Molecular chaperone that interacts specifically with outer membrane proteins, thus maintaining the solubility of early folding intermediates during passage through the periplasm (By similarity)	11.3917	1.34036	9.71417	1.53785	7.64461	0.950523	0.00157232	0.892735	2.18034e-06
	COG3563	M	Cell wall/membrane/envelope biogenesis	capsule polysaccharide	11.2609	2.79152	6.41848	0.649186	3.74788	0.414657	0.00814677	0.000158948	0.0375936
	COG3524	M	Cell wall/membrane/envelope biogenesis	Capsule polysaccharide export	9.66501	1.43206	4.22906	0.608553	2.52598	0.316874	8.10047e-07	0.787969	8.03996e-12
	COG4092	M	Cell wall/membrane/envelope biogenesis	Pfam:GlycosTransf	0.322117	0.146455	0.0153928	0.00389917	0.243569	0.0807283	0.0285701	0.806141	0.0199702
	COG4346	M	Cell wall/membrane/envelope biogenesis	glycosyl transferase, family 39	0.0272176	0.0035085	0.000557595	0.000477411	0	0	1.92227e-16	0.158237	1.15666e-17
Enriched in SI	COG3757	M	Cell wall/membrane/envelope biogenesis	hydrolase, family 25	588.57	10.4093	1143.17	97.7403	513.594	20.0159	6.13904e-12	1.22281e-14	1.01486e-08
	COG3409	M	Cell wall/membrane/envelope biogenesis	Peptidoglycan-binding domain 1 protein	250.902	11.9189	526.367	27.9531	442.123	16.1303	3.11748e-16	0.0195767	4.03993e-17
	COG5632	M	Cell wall/membrane/envelope biogenesis	n-acetylmuramoyl-l-alanine amidase	76.5399	3.7519	497.317	171.584	179.452	12.2903	2.80414e-22	0.000107728	1.37393e-31
	COG1887	M	Cell wall/membrane/envelope biogenesis	CDP-glycerol poly(glycerophosphate) glycerophosphotransferase	293.301	5.02203	456.83	23.6921	294.849	6.03955	1.55734e-09	2.91506e-08	0.764794
	COG1210	M	Cell wall/membrane/envelope biogenesis	utp--glucose-1-phosphate uridylyltransferase	102.467	3.58918	217.718	15.3489	80.2177	1.79694	9.46056e-15	1.9675e-21	1.97244e-07
	COG2222	M	Cell wall/membrane/envelope biogenesis	Isomerase	42.0393	1.95668	75.8527	4.66666	46.2726	1.42266	6.17831e-10	3.80754e-07	0.145931
	COG2230	M	Cell wall/membrane/envelope biogenesis	cyclopropane-fatty-acyl-phospholipid synthase	23.1985	1.54138	70.8199	4.12589	27.5154	0.977657	4.21759e-24	1.95765e-19	0.000467089
	COG5479	M	Cell wall/membrane/envelope biogenesis	peptidoglycan recognition protein	22.2845	1.25187	68.1374	7.05173	8.69419	0.461904	8.72481e-11	7.46244e-22	7.06811e-12
	COG0818	M	Cell wall/membrane/envelope biogenesis	Diacylglycerol kinase	32.7811	1.65772	62.3628	4.03421	45.6517	1.50347	1.86729e-10	0.0183022	1.09703e-12
	COG3637	M	Cell wall/membrane/envelope biogenesis	Membrane	7.15397	0.933285	47.4738	11.7223	4.58025	0.426108	8.81287e-11	4.28777e-11	0.815123
	COG3188	M	Cell wall/membrane/envelope biogenesis	outer membrane usher protein	1.18898	0.142304	43.5562	10.0641	1.09147	0.170987	2.84661e-28	1.03719e-25	0.406713
	COG2951	M	Cell wall/membrane/envelope biogenesis	Lytic murein transglycosylase	16.444	1.98042	35.2569	6.70435	9.60357	0.581094	1.81843e-07	4.85953e-10	0.652678
	COG3511	M	Cell wall/membrane/envelope biogenesis	phospholipase C	1.75297	0.228483	20.0963	7.4578	0.671133	0.147421	1.87499e-07	6.75338e-14	5.07208e-12
	COG2982	M	Cell wall/membrane/envelope biogenesis	asmA family	5.42044	0.524346	18.0293	2.61035	6.51619	0.549369	3.07383e-08	0.000509988	0.00647121
	COG3966	M	Cell wall/membrane/envelope biogenesis	D-alanyl-lipoteichoic acid biosynthesis protein DltD	3.47439	1.04727	14.9726	1.89074	1.72853	0.1124	3.42024e-12	7.68452e-12	0.00347391
	COG3713	M	Cell wall/membrane/envelope biogenesis	MltA-interacting MipA family protein	0.610943	0.138944	13.7599	2.62155	0.551294	0.0983488	1.2389e-20	4.4783e-17	0.000263011
	COG3765	M	Cell wall/membrane/envelope biogenesis	lipopolysaccharide biosynthesis protein	0.183964	0.0370956	11.6085	2.96553	0.204283	0.0396199	5.83761e-14	1.2564e-08	0.0133183
	COG2913	M	Cell wall/membrane/envelope biogenesis	Part of the outer membrane protein assembly complex, which is involved in assembly and insertion of beta-barrel proteins into the outer membrane (By similarity)	8.14318	1.15859	10.8731	1.33683	2.58186	0.205318	0.0128273	6.31862e-08	5.29918e-05
	COG2943	M	Cell wall/membrane/envelope biogenesis	Involved in the biosynthesis of osmoregulated periplasmic glucans (OPGs) (By similarity)	3.0889	0.512863	10.1992	1.05923	4.6356	0.322072	4.05634e-13	0.000555322	7.73396e-14
	COG3559	M	Cell wall/membrane/envelope biogenesis	(ABC) transporter	1.38379	0.610518	8.09086	1.30238	0.387093	0.0787656	0.00115449	0.00827279	0.113134
	COG3967	M	Cell wall/membrane/envelope biogenesis	short-chain dehydrogenase reductase	0.796013	0.130717	6.01442	0.944021	1.16037	0.111486	8.9963e-05	0.0192685	3.99986e-08
	COG3065	M	Cell wall/membrane/envelope biogenesis	outer membrane lipoprotein	0.023039	0.00598212	5.80758	1.59226	0.0627362	0.0186938	5.22349e-12	2.15042e-05	0.00031423
	COG5653	M	Cell wall/membrane/envelope biogenesis	biosynthesis protein CelD	0.291577	0.0867682	5.59228	0.953987	0.169512	0.034756	4.28394e-06	2.78149e-06	0.977059
	COG3137	M	Cell wall/membrane/envelope biogenesis	Salt-induced outer membrane protein	0.712925	0.0928026	5.1309	0.830631	0.533194	0.124493	3.2052e-11	3.79747e-12	0.00115323
	COG3248	M	Cell wall/membrane/envelope biogenesis	nucleoside-specific channel-forming protein	0.218831	0.0544929	4.96298	1.02604	0.143951	0.0412791	5.88225e-13	1.60558e-11	0.565287
	COG3047	M	Cell wall/membrane/envelope biogenesis	outer membrane protein W	0.755073	0.153886	4.11357	0.536992	0.207833	0.039077	7.85449e-08	1.11009e-10	0.218498
	COG3061	M	Cell wall/membrane/envelope biogenesis	opacity-associated protein	0.0122997	0.00323714	2.90709	0.839578	0.0438153	0.0110288	5.22276e-08	0.0189263	0.000117227
	COG3056	M	Cell wall/membrane/envelope biogenesis	(LipO)protein	0.0130255	0.00323299	2.209	0.619577	0.0358413	0.0087559	6.6476e-08	0.00747702	0.000571983
Enriched in LI	COG0739	M	Cell wall/membrane/envelope biogenesis	peptidase'	1262.42	15.5258	957.168	48.2439	1539.1	16.006	6.10062e-20	7.15426e-31	1.65939e-25
	COG0768	M	Cell wall/membrane/envelope biogenesis	penicillin-binding protein	1013.84	9.64303	791.101	23.3092	1349.83	15.8847	3.93663e-15	4.53509e-34	2.28651e-36
	COG2244	M	Cell wall/membrane/envelope biogenesis	Polysaccharide biosynthesis protein	920.311	12.1384	656.871	21.7467	1081.2	11.6405	5.64539e-20	4.92079e-32	5.78227e-19
	COG0860	M	Cell wall/membrane/envelope biogenesis	n-acetylmuramoyl-l-alanine amidase	529.294	8.7957	784.444	45.2847	964.925	14.4172	3.1801e-10	1.56374e-11	1.98136e-42
	COG3209	M	Cell wall/membrane/envelope biogenesis	YD repeat protein	755.194	23.0498	451.696	26.0817	920.026	32.8204	2.67528e-16	5.17826e-22	9.90747e-05
	COG1686	M	Cell wall/membrane/envelope biogenesis	Carboxypeptidase	332.803	9.52432	459.408	19.1994	855.686	14.2038	1.50293e-07	1.41119e-30	7.31865e-42
	COG0769	M	Cell wall/membrane/envelope biogenesis	Catalyzes the addition of meso-diaminopimelic acid to the nucleotide precursor UDP-N-acetylmuramoyl-L-alanyl-D-glutamate (UMAG) in the biosynthesis of bacterial cell-wall peptidoglycan (By similarity)	454.668	7.11077	513.41	23.8183	654.325	6.87204	0.746954	3.872e-10	9.98755e-38
	COG0750	M	Cell wall/membrane/envelope biogenesis	Membrane-associated zinc metalloprotease	402.312	5.10365	389.923	13.6759	651.335	5.32899	0.186288	1.3445e-30	9.62487e-42
	COG0472	M	Cell wall/membrane/envelope biogenesis	First step of the lipid cycle reactions in the biosynthesis of the cell wall peptidoglycan (By similarity)	612.073	6.47424	450.321	15.8948	637.764	5.26678	1.99789e-14	2.5155e-18	3.95774e-06
	COG0481	M	Cell wall/membrane/envelope biogenesis	Required for accurate and efficient protein synthesis under certain stress conditions. May act as a fidelity factor of the translation reaction, by catalyzing a one-codon backward translocation of tRNAs on improperly translocated ribosomes. Back- translocation proceeds from a post-translocation (POST) complex to a pre-translocation (PRE) complex, thus giving elongation factor G a second chance to…	439.345	8.13008	360.674	14.1004	614.011	12.0956	5.85521e-08	2.34355e-25	7.98508e-22
	COG2843	M	Cell wall/membrane/envelope biogenesis	Capsule synthesis protein	432.152	8.73983	336.84	14.8303	598.957	10.6111	8.98871e-08	1.64876e-25	1.20808e-22
	COG0766	M	Cell wall/membrane/envelope biogenesis	Cell wall formation. Adds enolpyruvyl to UDP-N- acetylglucosamine (By similarity)	401.886	6.06581	366.719	14.4527	597.097	6.99562	0.00439109	8.30682e-25	3.52194e-38
	COG0707	M	Cell wall/membrane/envelope biogenesis	Cell wall formation. Catalyzes the transfer of a GlcNAc subunit on undecaprenyl-pyrophosphoryl-MurNAc-pentapeptide (lipid intermediate I) to form undecaprenyl-pyrophosphoryl-MurNAc- (pentapeptide)GlcNAc (lipid intermediate II) (By similarity)	391.659	4.06822	377.658	15.3474	559.94	4.66935	0.063168	1.71179e-20	2.04007e-41
	COG0744	M	Cell wall/membrane/envelope biogenesis	penicillin-binding protein	358.778	6.58704	486.968	20.09	545.533	7.57636	5.01022e-07	0.000890989	2.47632e-35
	COG0773	M	Cell wall/membrane/envelope biogenesis	Cell wall formation (By similarity)	449.672	6.13515	339.253	10.9628	535.103	7.70332	4.20877e-15	5.65186e-27	3.40158e-14
	COG0787	M	Cell wall/membrane/envelope biogenesis	Catalyzes the interconversion of L-alanine and D- alanine. May also act on other amino acids (By similarity)	421.875	4.94095	284.435	10.2118	511.988	6.16305	4.146e-24	4.92079e-32	3.52891e-22
	COG1087	M	Cell wall/membrane/envelope biogenesis	udp-glucose 4-epimerase	383.244	3.39716	315.478	10.685	490.792	3.7525	5.81163e-09	1.68978e-27	4.88357e-40
	COG1181	M	Cell wall/membrane/envelope biogenesis	Cell wall formation (By similarity)	368.837	3.9254	298.684	8.81904	475.679	3.71013	1.40353e-09	1.60923e-35	7.78329e-39
	COG0771	M	Cell wall/membrane/envelope biogenesis	Cell wall formation. Catalyzes the addition of glutamate to the nucleotide precursor UDP-N-acetylmuramoyl-L-alanine (UMA) (By similarity)	384.443	5.03257	297.48	11.4472	470.995	4.93991	1.50599e-11	3.9632e-25	4.06805e-25
	COG0275	M	Cell wall/membrane/envelope biogenesis	Specifically methylates the N4 position of cytidine in position 1402 (C1402) of 16S rRNA (By similarity)	331.977	3.78764	255.258	10.3049	444.294	4.33468	2.27822e-11	4.07571e-30	3.33997e-40
	COG0682	M	Cell wall/membrane/envelope biogenesis	Transfers the N-acyl diglyceride group on what will become the N-terminal cysteine of membrane lipoproteins (By similarity)	382.16	4.17874	244.395	8.90501	438.682	3.63619	1.604e-26	7.561e-34	5.67151e-22
	COG2247	M	Cell wall/membrane/envelope biogenesis	Cell wall binding repeat 2-containing protein	304.817	9.84349	296.443	15.8068	408.04	12.7046	0.180765	8.39731e-08	1.42145e-11
	COG0357	M	Cell wall/membrane/envelope biogenesis	Specifically methylates the N7 position of a guanine in 16S rRNA (By similarity)	273.503	2.72289	188.556	6.23294	375.315	3.47016	2.74564e-24	1.12067e-36	4.46628e-40
	COG0812	M	Cell wall/membrane/envelope biogenesis	cell wall formation (By similarity)	308.22	2.63721	269.801	11.2085	366.234	2.69871	8.32832e-05	6.15915e-14	6.26198e-34
	COG1792	M	Cell wall/membrane/envelope biogenesis	Involved in formation and maintenance of cell shape (By similarity)	272.235	3.00877	155.017	5.7831	324.91	4.20309	5.7691e-34	7.09855e-35	3.94055e-21
	COG0796	M	Cell wall/membrane/envelope biogenesis	Provides the (R)-glutamate required for cell wall biosynthesis (By similarity)	253.779	2.84956	195.124	6.36631	320.228	3.22697	6.06755e-14	4.56796e-32	5.10232e-32
	COG1388	M	Cell wall/membrane/envelope biogenesis	domain protein	165.279	5.40973	294.75	15.2849	318.622	6.27283	2.2173e-14	0.0201301	6.52793e-39
	COG1876	M	Cell wall/membrane/envelope biogenesis	Carboxypeptidase	185.51	6.37081	272.858	15.9072	300.724	7.29911	3.23865e-05	0.00510394	1.22828e-22
	COG3764	M	Cell wall/membrane/envelope biogenesis	(sortase) family	120.077	6.30025	249.24	17.9878	273.737	11.498	1.8193e-09	0.0128099	1.31246e-22
	COG3773	M	Cell wall/membrane/envelope biogenesis	Cell wall hydrolase	108.124	3.63628	199.634	11.1901	260.118	5.96781	3.23014e-14	3.69869e-08	5.56278e-42
	COG4948	M	Cell wall/membrane/envelope biogenesis	mandelate racemase muconate lactonizing	199.771	3.65317	210.03	11.1179	242.028	4.459	0.309352	1.20555e-06	4.62571e-12
	COG3049	M	Cell wall/membrane/envelope biogenesis	Choloylglycine hydrolase	17.1791	1.441	101.571	6.01878	219.453	3.09255	9.70406e-33	6.88193e-29	5.44017e-43
	COG1970	M	Cell wall/membrane/envelope biogenesis	Channel that opens in response to stretch forces in the membrane lipid bilayer. May participate in the regulation of osmotic pressure changes within the cell (By similarity)	178.704	2.20504	144.353	7.95461	218.297	3.16342	2.5823e-07	7.45634e-14	1.31246e-22
	COG3944	M	Cell wall/membrane/envelope biogenesis	biosynthesis protein	76.708	3.19765	147.045	7.56138	168.966	4.0782	6.80751e-14	0.00360088	6.33168e-35
	COG2327	M	Cell wall/membrane/envelope biogenesis	Polysaccharide pyruvyl transferase	72.5316	2.4841	54.5503	3.29926	160.209	2.71175	3.3826e-08	5.06222e-33	6.24693e-39
	COG1922	M	Cell wall/membrane/envelope biogenesis	Glycosyl transferase, wecb taga cpsf family	120.104	2.09458	85.3342	4.16371	135.098	3.28912	4.40147e-17	2.40459e-21	0.00258789
	COG0815	M	Cell wall/membrane/envelope biogenesis	Transfers the fatty acyl group on membrane lipoproteins (By similarity)	113.894	4.39873	52.7741	3.91525	134.46	4.02794	3.01361e-19	3.5732e-26	0.000940077
	COG2088	M	Cell wall/membrane/envelope biogenesis	Could be involved in septation (By similarity)	47.088	1.4585	113.861	38.2135	133.27	4.86105	0.00039379	6.51339e-21	1.47034e-38
	COG1346	M	Cell wall/membrane/envelope biogenesis	lrgb family	30.5608	1.84032	43.2343	2.92961	129.118	3.80334	0.000618137	8.27644e-31	3.08505e-39
	COG1247	M	Cell wall/membrane/envelope biogenesis	N-acetyltransferase	73.6541	2.54351	85.2416	4.22936	112.871	3.2912	0.104515	9.53396e-08	8.41507e-16
	COG3040	M	Cell wall/membrane/envelope biogenesis	Outer membrane lipoprotein	23.9126	1.83844	33.9346	4.22922	90.9161	3.33796	0.107411	3.79334e-25	1.15602e-34
	COG5337	M	Cell wall/membrane/envelope biogenesis	Spore Coat Protein	57.7901	3.79576	47.7547	3.75194	76.1489	3.35167	0.0290226	1.85783e-11	7.66014e-06
	COG3307	M	Cell wall/membrane/envelope biogenesis	O-Antigen Polymerase	35.1206	1.80359	31.4446	2.34701	65.9994	1.83472	0.00986786	9.91462e-22	9.33037e-27
	COG5577	M	Cell wall/membrane/envelope biogenesis	Spore Coat Protein	4.78064	0.461315	11.6258	1.05885	18.779	0.55049	8.41889e-07	3.58433e-11	1.37149e-36
	COG1361	M	Cell wall/membrane/envelope biogenesis	S-layer domain-like protein	0.991198	0.15119	0.619273	0.189028	2.50268	0.273486	1.19746e-06	7.86112e-15	4.50193e-06
FS: stomach; SI: small intestine; LI: large intestine
1. TPM (transcripts per million reads)
2. SEM, standard error of mean.
3. P-value, Wilcoxon rank-sum test

## Sheet: E
Enrichment	COG ID	COG categories	Description	Function	FS		SI		LI		P value3
					Mean (TPM)1	SEM2	Mean (TPM)	SEM	Mean (TPM)	SEM	FS vs SI	SI vs LI	FS vs LI
Enriched in FS	COG0399	E	Amino acid transport and metabolism	DegT DnrJ EryC1 StrS aminotransferase	1104.87	14.5836	629.558	27.7261	703.336	8.45149	1.09671e-28	0.000648116	2.36614e-39
	COG0493	E	Amino acid transport and metabolism	glutamate synthase	1078.76	23.6108	838.206	36.9161	800.056	13.4432	1.13904e-09	0.415048	5.07621e-17
	COG2755	E	Amino acid transport and metabolism	lipolytic protein G-D-S-L family	1071.06	18.8139	494.38	22.5068	801.245	8.89137	3.52436e-34	8.65953e-23	1.51294e-23
	COG1506	E	Amino acid transport and metabolism	peptidase s9 prolyl oligopeptidase active site domain protein	936.451	17.2452	288.295	24.2806	627.188	18.7175	5.0254e-37	7.18349e-23	1.82707e-22
	COG0591	E	Amino acid transport and metabolism	symporter	709.781	9.91851	501.227	25.243	606.015	7.35467	2.12757e-18	3.9301e-09	9.21413e-15
	COG2873	E	Amino acid transport and metabolism	o-acetylhomoserine	623.367	7.95598	376.495	17.3903	581.361	12.2971	1.51958e-26	7.52367e-17	2.18752e-05
	COG0079	E	Amino acid transport and metabolism	Imidazole acetol-phosphate transaminase	581.247	9.93993	370.748	11.8926	398.413	5.74365	1.75205e-28	0.0249349	1.1885e-35
	COG4690	E	Amino acid transport and metabolism	dipeptidase	501.037	14.0551	175.864	11.131	224.032	8.34618	2.94775e-33	2.3472e-06	1.33154e-30
	COG0028	E	Amino acid transport and metabolism	acetolactate synthase	462.144	4.67065	424.218	12.9886	419.566	5.23288	0.0353436	0.485171	1.5736e-09
	COG0069	E	Amino acid transport and metabolism	glutamate synthase	446.922	9.95013	378.703	13.4254	231.32	12.1752	7.18878e-05	3.42205e-12	1.36628e-25
	COG0067	E	Amino acid transport and metabolism	glutamate synthase	383.31	14.3499	286.337	14.1013	186.503	10.1009	2.51393e-07	7.63058e-07	3.35789e-21
	COG0070	E	Amino acid transport and metabolism	glutamate synthase	382.23	14.2422	284.963	14.178	164.77	8.9455	1.67607e-07	2.58538e-10	1.91188e-24
	COG0339	E	Amino acid transport and metabolism	oligopeptidase a	376.975	6.44498	107.48	9.76718	355.145	12.274	7.47906e-36	2.38046e-29	0.0207643
	COG1168	E	Amino acid transport and metabolism	Aminotransferase	361.419	4.74778	209.048	8.79763	264.219	5.47982	1.2046e-28	3.36338e-08	1.25061e-25
	COG1045	E	Amino acid transport and metabolism	serine acetyltransferase	353.209	3.43411	238.792	9.03876	331.882	4.98818	3.79276e-25	6.97233e-16	1.09822e-08
	COG0560	E	Amino acid transport and metabolism	phosphoserine phosphatase	296.327	4.79061	219.58	7.95475	148.67	3.27007	1.42222e-14	3.80759e-13	2.6188e-41
	COG3579	E	Amino acid transport and metabolism	aminopeptidase c	288.049	6.44621	91.3863	6.57932	109.207	4.00095	1.86895e-37	2.11071e-05	2.39155e-41
	COG3104	E	Amino acid transport and metabolism	transporter	268.417	4.46436	112.679	7.21463	183.482	5.96502	1.84436e-32	1.75161e-14	4.40685e-21
	COG1350	E	Amino acid transport and metabolism	The beta subunit is responsible for the synthesis of L- tryptophan from indole and L-serine (By similarity)	263.971	4.58887	155.868	7.36586	188.217	3.11891	1.19339e-23	3.97986e-05	9.75879e-26
	COG1003	E	Amino acid transport and metabolism	The glycine cleavage system catalyzes the degradation of glycine. The P protein binds the alpha-amino group of glycine through its pyridoxal phosphate cofactor	240.009	5.61043	108.56	6.36162	164.156	7.27676	1.44793e-29	1.25007e-08	4.539e-13
	COG0403	E	Amino acid transport and metabolism	The glycine cleavage system catalyzes the degradation of glycine. The P protein binds the alpha-amino group of glycine through its pyridoxal phosphate cofactor	230.185	4.93225	106.581	5.92434	174.828	5.9698	9.20253e-31	3.97394e-15	8.34625e-11
	COG0065	E	Amino acid transport and metabolism	Catalyzes the isomerization between 2-isopropylmalate and 3-isopropylmalate, via the formation of 2-isopropylmaleate (By similarity)	226.163	2.42738	182.975	6.79467	218.835	4.00673	9.8048e-12	2.76289e-07	0.0111856
	COG0147	E	Amino acid transport and metabolism	synthase (Component I)	215.3	3.85201	161.921	5.43956	54.9351	5.26687	9.24229e-14	1.18454e-25	1.50616e-37
	COG0404	E	Amino acid transport and metabolism	The glycine cleavage system catalyzes the degradation of glycine (By similarity)	212.374	3.84578	129.85	5.66065	153.315	3.59823	1.44957e-22	0.000150049	3.12419e-20
	COG0347	E	Amino acid transport and metabolism	Nitrogen regulatory protein pii	210.239	3.75407	159.651	6.44546	135.859	8.2159	1.19475e-11	0.181058	7.72003e-11
	COG0547	E	Amino acid transport and metabolism	Anthranilate phosphoribosyltransferase	194.892	3.10228	132.988	4.6282	49.7083	4.66906	1.31747e-20	2.04829e-23	2.48467e-38
	COG1166	E	Amino acid transport and metabolism	Catalyzes the biosynthesis of agmatine from arginine (By similarity)	193.408	4.35931	46.821	5.40081	77.9466	2.4115	2.38572e-36	1.45909e-12	1.35967e-39
	COG0308	E	Amino acid transport and metabolism	aminopeptidase	184.497	3.43063	155.748	9.45609	89.1044	2.82412	5.41942e-07	1.69633e-10	1.21346e-37
	COG2957	E	Amino acid transport and metabolism	Agmatine deiminase	183.945	4.12141	79.8984	5.29226	68.039	2.12535	4.61936e-32	0.758685	2.07464e-42
	COG1748	E	Amino acid transport and metabolism	saccharopine dehydrogenase	175.036	3.28323	83.3575	5.01888	81.6999	2.74259	4.86021e-30	0.244405	2.12703e-37
	COG0135	E	Amino acid transport and metabolism	N-(5'-phosphoribosyl)anthranilate isomerase	174.871	2.93676	110.651	4.05242	51.1228	4.61984	4.15193e-26	9.09921e-20	2.23845e-36
	COG0134	E	Amino acid transport and metabolism	indole-3-glycerol phosphate synthase	170.2	2.53621	105.187	3.62703	43.648	4.4382	4.03888e-29	2.4828e-20	5.0254e-37
	COG0241	E	Amino acid transport and metabolism	D,d-heptose 1,7-bisphosphate phosphatase	170.121	3.00406	61.1645	4.18577	81.2693	2.42641	6.20134e-35	5.0562e-09	5.6847e-36
	COG0159	E	Amino acid transport and metabolism	The alpha subunit is responsible for the aldol cleavage of indoleglycerol phosphate to indole and glyceraldehyde 3- phosphate (By similarity)	168.588	2.81236	106.968	4.34631	59.3814	4.42917	5.01836e-25	4.69405e-15	7.47728e-35
	COG1703	E	Amino acid transport and metabolism	lAO AO transport system ATPase	165.403	3.4073	48.8102	4.55674	96.4911	3.05269	6.73926e-35	9.09921e-20	1.3674e-29
	COG0066	E	Amino acid transport and metabolism	Catalyzes the isomerization between 2-isopropylmalate and 3-isopropylmalate, via the formation of 2-isopropylmaleate (By similarity)	160.432	2.67738	119.168	4.12633	150.403	3.81658	2.37846e-13	2.52738e-07	0.000934466
	COG2986	E	Amino acid transport and metabolism	histidine ammonia-lyase	151.427	5.92034	62.4099	4.13047	108.561	3.05829	3.88687e-23	8.7115e-19	2.10938e-06
	COG0512	E	Amino acid transport and metabolism	anthranilate synthase	148.567	2.64882	110.963	3.99828	39.7563	3.89821	3.82069e-14	9.05946e-25	2.94971e-36
	COG2987	E	Amino acid transport and metabolism	Urocanate hydratase	135.934	5.98449	58.1684	4.0561	106.11	3.9975	1.29971e-19	7.03311e-18	0.00255945
	COG0509	E	Amino acid transport and metabolism	The glycine cleavage system catalyzes the degradation of glycine. The H protein shuttles the methylamine group of glycine from the P protein to the T protein (By similarity)	132.84	2.17602	66.4244	3.60527	95.432	2.2115	4.52423e-29	1.48125e-12	1.22828e-22
	COG2235	E	Amino acid transport and metabolism	Arginine dihydrolase	110.094	3.3229	92.8725	5.30326	56.9938	2.23721	0.000775179	8.40255e-07	3.93817e-24
	COG0686	E	Amino acid transport and metabolism	alanine dehydrogenase	109.635	2.33682	91.8762	4.49741	98.6759	2.26897	0.00029122	0.0623011	0.00290447
	COG3643	E	Amino acid transport and metabolism	Glutamate formiminotransferase	109.176	5.67063	34.257	3.41518	87.1912	4.40821	1.48718e-16	2.70835e-18	0.00775496
	COG0075	E	Amino acid transport and metabolism	aminotransferase	100.046	2.18739	89.6458	3.47256	54.2192	1.99222	0.00895026	3.36285e-15	1.04187e-31
	COG2856	E	Amino acid transport and metabolism	Transcriptional regulator	95.6526	3.38358	79.9003	5.3104	81.6402	2.87405	1.64343e-05	0.0244002	0.0113473
	COG1505	E	Amino acid transport and metabolism	prolyl oligopeptidase	90.3759	2.65251	28.126	2.28919	24.5906	1.08141	6.8909e-33	0.279011	2.55308e-40
	COG3633	E	Amino acid transport and metabolism	Involved in the import of serine and threonine into the cell, with the concomitant import of sodium (symport system) (By similarity)	85.5657	1.90021	60.4277	2.66844	56.7761	1.47826	7.15631e-13	0.674442	6.5285e-23
	COG1509	E	Amino acid transport and metabolism	Lysine 2,3-aminomutase YodO family protein	81.6129	4.27081	65.7362	4.10886	45.3253	2.07987	0.00912743	0.000335552	4.16972e-08
	COG0421	E	Amino acid transport and metabolism	Catalyzes the production of spermidine from putrescine and decarboxylated S-adenosylmethionine (dcSAM), which serves as an aminopropyl donor (By similarity)	52.4966	1.95053	46.289	2.52819	34.524	1.70853	0.0124792	0.000233026	3.86056e-10
	COG3075	E	Amino acid transport and metabolism	anaerobic glycerol-3-phosphate dehydrogenase, subunit B	34.8109	1.62764	8.82776	1.17288	23.5598	1.21953	1.54615e-26	7.77556e-19	5.11652e-06
	COG3741	E	Amino acid transport and metabolism	N-formylglutamate amidohydrolase	15.7358	0.706631	14.1114	1.46696	5.3032	0.266072	0.000274538	4.20524e-08	1.70687e-31
	COG4262	E	Amino acid transport and metabolism	Catalyzes the production of spermidine from putrescine and decarboxylated S-adenosylmethionine (dcSAM), which serves as an aminopropyl donor (By similarity)	12.8678	0.898153	7.52611	0.926588	6.00047	1.06167	2.09264e-07	0.50688	2.61375e-12
	COG2988	E	Amino acid transport and metabolism	Transforms N(2)-succinylglutamate into succinate and glutamate (By similarity)	6.31079	0.595342	4.58917	1.29282	3.77163	1.30601	9.66418e-07	3.78799e-05	2.68374e-20
	COG3931	E	Amino acid transport and metabolism	N-formylglutamate amidohydrolase	5.48066	0.510442	4.36701	0.667466	0.638947	0.101887	0.000835359	0.0113091	7.94975e-18
Enriched in SI	COG1387	E	Amino acid transport and metabolism	histidinol phosphate phosphatase, hisj family	307.3	23.2401	565.508	49.3405	495.394	6.20221	0.000629678	0.000760599	2.14533e-36
	COG0531	E	Amino acid transport and metabolism	amino acid	201.702	15.4741	536.974	35.5692	324.121	7.04305	4.84594e-25	1.39547e-08	3.4925e-24
	COG0683	E	Amino acid transport and metabolism	ABC transporter substrate-binding protein	160.399	5.57755	286.62	16.0869	220.26	3.74686	5.21045e-10	0.0104652	2.78935e-16
	COG0410	E	Amino acid transport and metabolism	(ABC) transporter	102.241	3.82708	206.536	12.7472	163.324	3.26223	2.46932e-13	0.0478061	1.68222e-22
	COG1775	E	Amino acid transport and metabolism	2-hydroxyglutaryl-CoA dehydratase	100.307	5.33829	198.747	11.2636	92.8836	3.09985	1.19099e-13	1.05017e-15	0.953886
	COG0626	E	Amino acid transport and metabolism	cystathionine	118.38	3.12605	140.27	6.73687	70.1117	2.78132	0.0171109	3.32631e-16	2.23142e-23
	COG2303	E	Amino acid transport and metabolism	oxidoreductase	13.5029	1.02777	87.1168	9.26971	8.53863	0.796046	1.18523e-27	2.06491e-29	3.77844e-10
	COG0161	E	Amino acid transport and metabolism	Catalyzes the transfer of the alpha-amino group from S- adenosyl-L-methionine (SAM) to 7-keto-8-aminopelargonic acid (KAPA) to form 7,8-diaminopelargonic acid (DAPA). It is the only animotransferase known to utilize SAM as an amino donor (By similarity)	42.5127	1.91486	76.88	4.47529	27.4778	2.64565	1.74951e-11	5.03223e-21	1.41525e-12
	COG1280	E	Amino acid transport and metabolism	Lysine exporter protein (Lyse ygga)	41.3571	1.52599	74.2955	6.87943	72.1119	2.37466	9.7714e-05	0.00302193	1.68221e-21
	COG1114	E	Amino acid transport and metabolism	branched-chain amino acid transport system II carrier protein	17.232	2.52396	71.2237	5.0769	38.926	1.45669	1.34802e-28	1.86881e-05	6.48657e-33
	COG0405	E	Amino acid transport and metabolism	Gamma-glutamyltranspeptidase (EC 2.3.2.2)	35.9352	1.90162	70.3963	5.82316	29.7418	1.27928	3.91895e-07	5.5511e-10	0.171133
	COG1113	E	Amino acid transport and metabolism	amino acid	9.31483	1.65987	66.4064	8.91099	6.47042	0.780357	2.68572e-23	2.52739e-23	0.32972
	COG1448	E	Amino acid transport and metabolism	aminotransferase	28.5412	1.67588	46.6404	3.29081	16.3697	0.652736	3.25495e-07	1.14586e-19	3.01092e-15
	COG1921	E	Amino acid transport and metabolism	Converts seryl-tRNA(Sec) to selenocysteinyl-tRNA(Sec) required for selenoprotein biosynthesis (By similarity)	10.8928	0.793323	46.4103	2.74616	28.7722	1.46869	1.25013e-25	5.26832e-06	7.48202e-22
	COG1174	E	Amino acid transport and metabolism	(ABC) transporter	10.116	1.22618	46.02	4.00939	9.9463	0.560734	1.15966e-21	7.93068e-19	0.000595659
	COG2939	E	Amino acid transport and metabolism	carboxy-peptidase	28.9679	1.67134	43.8669	3.37748	5.87715	0.397164	0.000940077	2.74382e-29	4.89602e-34
	COG0814	E	Amino acid transport and metabolism	Amino acid transporter	37.4609	2.91152	41.2609	7.98469	8.33917	0.291878	0.000306695	6.68291e-10	4.58768e-30
	COG1984	E	Amino acid transport and metabolism	Allophanate hydrolase subunit 2	14.1937	0.673352	36.1263	4.75523	16.1257	0.808869	5.69206e-08	5.79776e-05	0.0557072
	COG1732	E	Amino acid transport and metabolism	(ABC) transporter	7.8777	1.36018	35.7731	3.01784	9.6415	0.533296	1.1042e-21	8.79895e-15	6.67664e-11
	COG2049	E	Amino acid transport and metabolism	Allophanate hydrolase, subunit 1	12.4792	0.586011	34.045	4.15326	14.139	0.783558	1.59532e-11	2.23881e-08	0.13864
	COG0833	E	Amino acid transport and metabolism	permease	6.93983	2.32961	31.7048	4.4616	5.74117	0.410985	4.27458e-17	4.01657e-08	1.55906e-11
	COG1125	E	Amino acid transport and metabolism	(ABC) transporter	8.13601	1.14367	31.6404	2.56492	8.44263	0.338394	4.4011e-19	5.26806e-15	9.23969e-06
	COG0506	E	Amino acid transport and metabolism	Proline dehydrogenase	15.5125	0.788659	27.6685	2.47357	8.27299	0.845122	0.00308405	5.02531e-13	1.09099e-15
	COG3938	E	Amino acid transport and metabolism	Proline racemase	4.3989	0.802203	24.5819	1.84097	7.83275	0.591436	3.6715e-24	2.42479e-13	3.30752e-15
	COG0754	E	Amino acid transport and metabolism	Glutathionylspermidine synthase	8.94736	0.981183	21.2826	3.38258	3.0296	0.344492	6.64807e-06	3.50218e-16	4.64828e-06
	COG1770	E	Amino acid transport and metabolism	Oligopeptidase b	13.9915	1.09325	20.8647	2.2107	5.35583	0.469847	0.0232889	2.19932e-14	2.55566e-09
	COG1446	E	Amino acid transport and metabolism	asparaginase	4.48687	0.270595	20.2532	1.5373	12.1926	0.466354	1.00506e-22	0.000526024	7.22722e-34
	COG2902	E	Amino acid transport and metabolism	Dehydrogenase	2.84801	0.313085	19.3119	2.53977	3.33791	0.324369	2.4089e-17	2.7368e-12	0.00663725
	COG4937	E	Amino acid transport and metabolism	prephenate dehydrogenase	2.77124	0.239199	18.4795	1.97978	4.4106	0.333483	2.31302e-20	3.30182e-13	2.27792e-07
	COG1231	E	Amino acid transport and metabolism	AMine oXidase	1.52727	0.447307	17.2177	3.51651	0.777138	0.185343	1.93149e-18	5.26572e-19	0.00108411
	COG2040	E	Amino acid transport and metabolism	Homocysteine s-methyltransferase	7.75901	0.703537	16.8367	1.71564	4.22546	0.206074	0.00155431	5.15838e-08	1.28695e-07
	COG3185	E	Amino acid transport and metabolism	4-Hydroxyphenylpyruvate dioxygenase	2.13778	0.562752	16.671	1.96179	1.32863	0.203578	7.32309e-20	2.90461e-19	0.00130134
	COG4176	E	Amino acid transport and metabolism	Glycine betaine	2.75315	1.12944	16.4566	2.09049	1.32216	0.141841	6.02984e-16	3.03677e-12	2.11741e-06
	COG4230	E	Amino acid transport and metabolism	proline dehydrogenase, pyrroline-5-carboxylate dehydrogenase	1.00487	0.228433	16.3703	1.94556	1.06702	0.163489	5.24825e-24	2.31754e-19	1.75376e-07
	COG4175	E	Amino acid transport and metabolism	Glycine betaine	2.69028	0.985171	15.8262	1.86611	1.80267	0.141834	1.65613e-13	5.66919e-09	1.66593e-12
	COG2113	E	Amino acid transport and metabolism	Glycine betaine	2.66954	0.931519	15.2582	1.84077	1.84346	0.145033	7.75281e-15	2.39406e-10	3.83186e-15
	COG4597	E	Amino acid transport and metabolism	amino acid ABC transporter	0.80066	0.157736	12.9663	2.02687	0.980113	0.331457	2.72234e-17	1.06444e-13	0.000156436
	COG4091	E	Amino acid transport and metabolism	saf domain-containing protein	2.6216	0.179637	12.4482	0.979923	3.17901	0.169412	4.81242e-22	1.80313e-17	0.000449779
	COG3200	E	Amino acid transport and metabolism	phospho-2-dehydro-3-deoxyheptonate aldolase	2.20416	0.234293	12.3153	1.59297	2.292	0.267405	7.54577e-17	6.05024e-14	0.655097
	COG1465	E	Amino acid transport and metabolism	Catalyzes the oxidative deamination and cyclization of 2-amino-3,7-dideoxy-D-threo-hept-6-ulosonic acid (ADH) to yield 3- dehydroquinate (DHQ), which is fed into the canonical shikimic pathway of aromatic amino acid biosynthesis (By similarity)	3.55998	0.21948	12.0138	1.09983	6.14652	0.277759	1.55292e-14	2.16652e-05	1.0627e-13
	COG1685	E	Amino acid transport and metabolism	shikimate kinase	2.49224	0.177002	11.8675	1.13844	4.07483	0.206285	7.30627e-15	1.12621e-08	2.24791e-10
	COG1707	E	Amino acid transport and metabolism	amino acid-binding ACT domain protein	1.59699	0.15163	11.5644	1.1378	3.7811	0.230954	1.42151e-15	1.36799e-07	5.22293e-17
	COG4674	E	Amino acid transport and metabolism	abc transporter atp-binding protein	4.60622	0.910181	10.0677	1.74819	2.55214	0.620162	0.015806	1.43571e-07	5.66701e-13
	COG2150	E	Amino acid transport and metabolism	amino acid-binding ACT domain protein	2.22284	0.153994	9.72124	0.957013	3.71152	0.237357	1.14334e-12	1.10295e-05	1.26038e-08
	COG3138	E	Amino acid transport and metabolism	arginine	0.411985	0.0982819	9.611	2.37277	0.183621	0.025483	7.98463e-14	7.58262e-14	0.964458
	COG1411	E	Amino acid transport and metabolism	histidine biosynthesis protein	1.37026	0.117892	8.59691	0.884854	3.30131	0.20304	1.80849e-13	7.25463e-05	1.66292e-15
	COG3483	E	Amino acid transport and metabolism	Catalyzes the oxidative cleavage of the L-tryptophan (L- Trp) pyrrole ring (By similarity)	0.777644	0.267694	8.57169	1.12753	0.404775	0.116418	8.71427e-11	3.18457e-10	0.383926
	COG4160	E	Amino acid transport and metabolism	(ABC) transporter	1.43223	0.177941	8.19097	1.32341	0.722649	0.165696	1.59081e-10	1.5088e-14	4.16927e-08
	COG2061	E	Amino acid transport and metabolism	amino acid-binding ACT domain protein	2.05705	0.137525	7.9111	0.817484	3.11899	0.161783	7.11361e-09	0.000420512	5.4314e-08
	COG3186	E	Amino acid transport and metabolism	Phenylalanine 4-monooxygenase	1.21626	0.518408	7.84584	1.04863	0.285763	0.0482202	7.52441e-10	2.70969e-10	0.98862
	COG4215	E	Amino acid transport and metabolism	(ABC) transporter	0.985249	0.157359	7.10732	1.25084	0.466312	0.15909	7.39466e-08	1.76812e-11	3.291e-08
	COG4820	E	Amino acid transport and metabolism	ethanolamine utilization protein eutJ	0.857869	0.0443578	6.47995	0.823854	6.25935	0.314754	1.03761e-19	0.000979642	4.42462e-42
	COG3724	E	Amino acid transport and metabolism	Catalyzes the hydrolysis of N(2)-succinylarginine into N(2)-succinylornithine, ammonia and CO(2) (By similarity)	0.314135	0.08383	6.13413	0.977555	0.129137	0.0195956	6.06358e-13	7.18629e-13	0.860256
	COG2716	E	Amino acid transport and metabolism	glycine cleavage system transcriptional repressor	0.943451	0.0685791	6.0971	1.45882	0.289246	0.0376653	0.00239689	3.3417e-09	2.26956e-13
	COG4196	E	Amino acid transport and metabolism	domain protein	0.324973	0.106205	3.64944	0.855754	0.159293	0.0821706	5.24468e-05	6.84646e-08	6.22063e-05
	COG4583	E	Amino acid transport and metabolism	Sarcosine oxidase, gamma subunit	0.291612	0.0651814	2.90461	0.452007	0.302812	0.145833	9.18316e-06	2.58715e-07	0.0882515
	COG3978	E	Amino acid transport and metabolism	Acetolactate synthase 2 regulatory subunit	0.0143897	0.00449925	2.89956	0.782824	0.0297665	0.00917519	4.38598e-07	0.000170378	0.232528
	COG4311	E	Amino acid transport and metabolism	sarcosine oxidase delta subunit	0.236458	0.0685721	2.6127	0.424649	0.188326	0.0977277	0.000121802	1.3965e-05	0.152503
	COG4161	E	Amino acid transport and metabolism	arginine transporter ATP-binding subunit	0.107019	0.0425208	2.47878	0.567647	0.073076	0.0113047	1.32532e-06	0.00104947	0.000157463
	COG5425	E	Amino acid transport and metabolism	Usg family	0.118267	0.0586185	1.70367	0.37033	0.164092	0.125271	4.15479e-05	5.13258e-06	0.355034
Enriched in LI	COG0624	E	Amino acid transport and metabolism	Catalyzes the hydrolysis of N-succinyl-L,L- diaminopimelic acid (SDAP), forming succinate and LL-2,6- diaminoheptanedioate (DAP), an intermediate involved in the bacterial biosynthesis of lysine and meso-diaminopimelic acid, an essential component of bacterial cell walls (By similarity)	489.448	8.39036	457.16	18.1285	812.866	15.3063	0.0140341	3.19584e-26	4.9031e-36
	COG0111	E	Amino acid transport and metabolism	Dehydrogenase	611.644	11.4297	472.816	17.9018	769.389	10.9692	8.13691e-10	1.92935e-24	1.91406e-17
	COG3968	E	Amino acid transport and metabolism	glutamine synthetase	609.726	10.2477	343.728	15.7064	756.365	12.8522	6.49267e-27	2.25586e-33	1.47179e-15
	COG1115	E	Amino acid transport and metabolism	amino acid carrier protein	481.609	5.81796	356.271	11.854	701.725	9.47668	1.72996e-17	2.14527e-35	4.48947e-39
	COG0006	E	Amino acid transport and metabolism	peptidase M24	624.994	7.36497	420.905	12.4228	700.177	9.22681	1.10103e-27	5.04431e-32	2.08067e-09
	COG0334	E	Amino acid transport and metabolism	glutamate dehydrogenase	532.967	6.58643	319.398	12.54	685.585	9.00198	4.83276e-31	1.10209e-34	2.15985e-29
	COG0119	E	Amino acid transport and metabolism	Catalyzes the condensation of the acetyl group of acetyl-CoA with 3-methyl-2-oxobutanoate (2-oxoisovalerate) to form 3-carboxy-3-hydroxy-4-methylpentanoate (2-isopropylmalate) (By similarity)	558.784	6.06966	436.592	13.5868	675.28	6.3987	1.17602e-13	3.70237e-30	4.53158e-28
	COG0329	E	Amino acid transport and metabolism	Catalyzes the condensation of (S)-aspartate-beta- semialdehyde (S)-ASA and pyruvate to 4-hydroxy- tetrahydrodipicolinate (HTPA) (By similarity)	413.975	5.55947	353.759	12.8545	664.714	9.41094	4.28995e-08	4.18532e-31	4.58953e-39
	COG0527	E	Amino acid transport and metabolism	Aspartokinase	544.283	9.83442	332.946	11.6352	634.254	12.5376	2.36071e-25	7.88499e-31	2.81611e-05
	COG1104	E	Amino acid transport and metabolism	cysteine desulfurase	303.28	9.44672	484.667	22.8757	622.709	8.37812	6.51062e-12	5.25018e-09	6.05107e-41
	COG1126	E	Amino acid transport and metabolism	ABC transporter, (ATP-binding protein)	467.85	8.67163	545.699	22.5914	617.472	6.92701	0.045268	0.000967283	7.34498e-26
	COG1473	E	Amino acid transport and metabolism	amidohydrolase	235.588	9.04379	381.419	17.2055	599.294	17.3198	2.17619e-11	1.69545e-14	2.47632e-35
	COG1410	E	Amino acid transport and metabolism	methionine synthase	452.473	6.21899	305.417	10.76	578.978	10.8035	2.58277e-22	1.2899e-31	4.40453e-19
	COG3842	E	Amino acid transport and metabolism	Part of the ABC transporter complex PotABCD involved in spermidine putrescine import. Responsible for energy coupling to the transport system (By similarity)	277.992	9.43602	315	13.2258	532.996	7.44132	0.0698703	1.88141e-25	4.9031e-36
	COG0019	E	Amino acid transport and metabolism	Specifically catalyzes the decarboxylation of meso- diaminopimelate (meso-DAP) to L-lysine (By similarity)	478.269	4.81959	305.3	10.9047	522.319	5.20033	2.19248e-28	2.50394e-31	4.93957e-10
	COG1362	E	Amino acid transport and metabolism	M18 family aminopeptidase	240.139	6.83443	247.567	11.1277	521.648	9.99527	0.995319	1.91174e-31	2.67007e-40
	COG1164	E	Amino acid transport and metabolism	Oligoendopeptidase f	257.768	11.6682	308.939	14.0064	484.876	8.90721	0.00624503	2.0729e-19	1.65642e-28
	COG0112	E	Amino acid transport and metabolism	Catalyzes the reversible interconversion of serine and glycine with tetrahydrofolate (THF) serving as the one-carbon carrier. This reaction serves as the major source of one-carbon groups required for the biosynthesis of purines, thymidylate, methionine, and other important biomolecules. Also exhibits THF- independent aldolase activity toward beta-hydroxyamino acids, producing glycine and aldehyd…	396.825	6.88012	322.912	11.6831	476.488	7.20254	2.23737e-07	9.93064e-19	5.66706e-13
	COG0498	E	Amino acid transport and metabolism	threonine synthase	350.991	6.0253	254.543	9.941	467.62	4.96698	3.05231e-13	7.38281e-33	1.3674e-29
	COG4608	E	Amino acid transport and metabolism	(ABC) transporter	290.801	12.6394	421.144	18.0891	455.313	9.87804	3.03177e-07	0.0147339	3.6791e-18
	COG0115	E	Amino acid transport and metabolism	brancheD-chain amino acid aminotransferase	341.085	4.37928	273.596	8.05574	452.054	5.16882	2.86286e-11	2.4339e-33	2.0385e-32
	COG0460	E	Amino acid transport and metabolism	homoserine dehydrogenase	361.275	4.90861	234.922	8.34669	447.621	6.9769	7.49598e-25	6.34922e-33	3.50834e-19
	COG0646	E	Amino acid transport and metabolism	methionine synthase	329.832	11.8609	238.026	12.4562	445.83	13.9924	2.19594e-08	1.15312e-18	1.93664e-12
	COG0136	E	Amino acid transport and metabolism	Catalyzes the NADPH-dependent formation of L-aspartate- semialdehyde (L-ASA) by the reductive dephosphorylation of L- aspartyl-4-phosphate (By similarity)	334.891	3.91722	227.688	8.02536	443.825	6.22977	2.60749e-24	6.00864e-34	1.30593e-30
	COG0687	E	Amino acid transport and metabolism	extracellular solute-binding protein family 1	214.239	6.75804	248.175	10.0436	442.728	8.85958	0.0279303	6.66234e-26	3.20169e-37
	COG0703	E	Amino acid transport and metabolism	Catalyzes the specific phosphorylation of the 3-hydroxyl group of shikimic acid using ATP as a cosubstrate (By similarity)	302.361	3.56752	207.272	7.06829	441.091	3.95742	2.74564e-24	2.23457e-36	7.93308e-41
	COG0174	E	Amino acid transport and metabolism	glutamine synthetase	308.75	6.91195	306.243	13.9786	440.813	9.96348	0.277046	1.74835e-16	5.38854e-20
	COG1363	E	Amino acid transport and metabolism	Peptidase m42 family protein	119.94	5.99597	172.986	8.89919	431.129	10.8263	2.3679e-06	5.47344e-31	1.6301e-40
	COG0128	E	Amino acid transport and metabolism	5-enolpyruvylshikimate-3-phosphate synthase	336.919	4.32002	233.667	7.29381	423.735	5.46048	9.07709e-25	7.18479e-34	3.5985e-26
	COG0253	E	Amino acid transport and metabolism	Catalyzes the stereoinversion of LL-2,6- diaminoheptanedioate (L,L-DAP) to meso-diaminoheptanedioate (meso- DAP), a precursor of L-lysine and an essential component of the bacterial peptidoglycan (By similarity)	352.602	7.04035	269.659	10.0254	415.263	7.72132	2.70919e-12	1.85243e-21	1.21182e-08
	COG0165	E	Amino acid transport and metabolism	argininosuccinate lyase	287.95	2.90356	222.754	7.6492	402.154	5.56285	4.76887e-13	1.5034e-33	1.01298e-38
	COG0137	E	Amino acid transport and metabolism	Citrulline--aspartate ligase	274.3	3.03077	193.17	7.53739	401.65	5.85948	3.32558e-20	7.561e-34	5.59594e-39
	COG0078	E	Amino acid transport and metabolism	ornithine carbamoyltransferase	362.329	5.45485	313.355	11.9542	399.357	3.94198	2.87915e-05	9.16788e-10	5.74635e-08
	COG0082	E	Amino acid transport and metabolism	5-enolpyruvylshikimate-3-phosphate phospholyase	298.102	3.54573	192.887	6.05386	399.022	5.30342	3.712e-30	1.93243e-35	1.34821e-35
	COG0337	E	Amino acid transport and metabolism	3-dehydroquinate synthase	318.087	3.8315	195.422	6.64977	396.892	4.88579	1.71888e-29	2.71315e-35	8.19584e-28
	COG1932	E	Amino acid transport and metabolism	Catalyzes the reversible conversion of 3- phosphohydroxypyruvate to phosphoserine and of 3-hydroxy-2-oxo-4- phosphonooxybutanoate to phosphohydroxythreonine (By similarity)	309.762	4.98547	184.547	7.84075	396.531	5.97753	3.99743e-25	3.69469e-34	2.38708e-23
	COG1760	E	Amino acid transport and metabolism	L-serine dehydratase	148.604	4.08271	176.054	7.70588	390.264	7.9815	0.0112393	2.71056e-32	9.84693e-42
	COG0367	E	Amino acid transport and metabolism	asparagine synthetase	337.106	4.69537	265.521	9.82023	384.843	11.3359	1.14054e-11	3.85267e-12	4.82774e-05
	COG0169	E	Amino acid transport and metabolism	shikimate dehydrogenase	295.273	4.13555	238.666	7.26105	380.782	7.36465	1.03652e-09	1.00959e-24	1.88321e-21
	COG4992	E	Amino acid transport and metabolism	Acetylornithine aminotransferase	335.706	4.70115	227.834	7.78477	366.514	3.89177	2.89786e-22	4.54982e-28	3.65189e-07
	COG0685	E	Amino acid transport and metabolism	Methylenetetrahydrofolate reductase	235.729	2.8105	177.146	6.53005	364.13	4.22717	2.17949e-15	4.33511e-35	5.05043e-41
	COG0077	E	Amino acid transport and metabolism	Prephenate dehydratase	238.451	2.47387	179.062	6.72367	345.752	4.31693	2.43866e-13	1.16054e-34	4.46628e-40
	COG0289	E	Amino acid transport and metabolism	Catalyzes the conversion of 4-hydroxy- tetrahydrodipicolinate (HTPA) to tetrahydrodipicolinate (By similarity)	259.412	2.59343	180.163	6.10312	336.788	3.22484	6.87066e-25	2.85856e-34	9.35941e-38
	COG0473	E	Amino acid transport and metabolism	Catalyzes the oxidation of 3-carboxy-2-hydroxy-4- methylpentanoate (3-isopropylmalate) to 3-carboxy-4-methyl-2- oxopentanoate. The product decarboxylates to 4-methyl-2 oxopentanoate (By similarity)	232.46	2.47544	210.651	6.93322	329.507	4.17441	0.000686206	7.39e-28	1.98212e-39
	COG0129	E	Amino acid transport and metabolism	Dihydroxy-acid dehydratase	274.712	2.9464	230.194	7.87236	317.911	3.93089	1.56722e-10	8.23542e-19	1.87844e-15
	COG0040	E	Amino acid transport and metabolism	Catalyzes the condensation of ATP and 5-phosphoribose 1- diphosphate to form N'-(5'-phosphoribosyl)-ATP (PR-ATP). Has a crucial role in the pathway because the rate of histidine biosynthesis seems to be controlled primarily by regulation of HisG enzymatic activity (By similarity)	230.346	2.81189	186.17	7.88235	315.832	4.62745	5.81005e-07	5.26243e-25	8.02943e-31
	COG0133	E	Amino acid transport and metabolism	The beta subunit is responsible for the synthesis of L- tryptophan from indole and L-serine (By similarity)	222.519	2.78129	173.695	5.5259	315.173	8.07828	4.55988e-15	1.25431e-27	2.32586e-19
	COG0548	E	Amino acid transport and metabolism	nag kinase	249.032	3.47118	163.929	5.75323	306.847	4.16036	9.73051e-25	1.84185e-33	3.6346e-23
	COG0252	E	Amino acid transport and metabolism	L-asparaginase	273.796	4.68376	165.561	6.40202	306.786	5.55752	1.36628e-25	2.58076e-30	6.89134e-05
	COG0014	E	Amino acid transport and metabolism	Catalyzes the NADPH dependent reduction of L-gamma- glutamyl 5-phosphate into L-glutamate 5-semialdehyde and phosphate. The product spontaneously undergoes cyclization to form 1-pyrroline-5-carboxylate (By similarity)	245.729	2.81198	188.885	6.70364	306.536	3.13652	1.92124e-14	3.60905e-28	7.32062e-33
	COG2876	E	Amino acid transport and metabolism	phospho2-dehydro-3-deoxyheptonate aldolase	255.951	3.51313	135.77	6.29566	302.484	5.18271	3.67393e-31	7.38281e-33	4.62571e-12
	COG0141	E	Amino acid transport and metabolism	Catalyzes the sequential NAD-dependent oxidations of L- histidinol to L-histidinaldehyde and then to L-histidine (By similarity)	240.158	2.57917	180.574	6.67151	298.101	3.34822	2.23429e-13	1.03617e-29	7.00491e-31
	COG0002	E	Amino acid transport and metabolism	N-acetylglutamate semialdehyde dehydrogenase	240.063	2.65743	156.654	5.62875	295.76	3.02648	6.37047e-26	1.84622e-34	1.15151e-29
	COG0287	E	Amino acid transport and metabolism	prephenate dehydrogenase	147.85	3.62702	142.669	5.22211	286.209	3.91439	0.271893	1.54151e-34	8.68173e-41
	COG2866	E	Amino acid transport and metabolism	carboxy-peptidase	166.715	7.03346	129.928	9.21849	285.572	8.1809	2.52012e-05	5.75019e-24	6.90557e-20
	COG2502	E	Amino acid transport and metabolism	asparagine synthetase a	213.189	2.59017	130.549	5.43081	284.027	3.53804	9.33037e-27	1.4493e-35	2.92731e-35
	COG0345	E	Amino acid transport and metabolism	pyrroline-5-carboxylate reductase	222.455	2.365	176.697	5.55949	282.241	2.95746	8.32699e-12	1.25029e-30	3.29247e-32
	COG0107	E	Amino acid transport and metabolism	IGPS catalyzes the conversion of PRFAR and glutamine to IGP, AICAR and glutamate. The HisF subunit catalyzes the cyclization activity that produces IGP and AICAR from PRFAR using the ammonia provided by the HisH subunit (By similarity)	230.433	2.72105	177.819	7.14368	272.811	2.95174	3.14594e-10	3.38985e-23	1.19843e-20
	COG2355	E	Amino acid transport and metabolism	Dipeptidase	229.611	4.20182	145.865	5.58272	265.741	3.80458	3.35943e-22	4.48639e-30	8.48763e-10
	COG2008	E	Amino acid transport and metabolism	Aldolase	226.196	3.52903	140.321	5.48103	259.9	5.20413	3.53595e-25	4.20788e-27	6.25219e-08
	COG1171	E	Amino acid transport and metabolism	Threonine dehydratase	99.1164	3.40246	184.322	9.00938	254.822	3.89229	8.34431e-17	1.69477e-13	3.76352e-41
	COG1296	E	Amino acid transport and metabolism	AzlC Family	148.325	2.26202	173.912	9.92747	254.013	4.28334	0.584199	7.33961e-16	3.92705e-38
	COG1897	E	Amino acid transport and metabolism	Homoserine O-transsuccinylase	175.214	2.69443	116.001	4.67787	250.687	2.92888	4.33704e-21	2.57527e-35	1.23953e-35
	COG0263	E	Amino acid transport and metabolism	Catalyzes the transfer of a phosphate group to glutamate to form glutamate 5-phosphate which rapidly cyclizes to 5- oxoproline (By similarity)	208.548	2.53524	136.241	5.03602	247.759	2.32009	1.25061e-25	1.13094e-32	3.64656e-22
	COG1982	E	Amino acid transport and metabolism	decarboxylase	141.249	4.43655	178.894	9.31588	239.629	2.92789	0.00160309	8.87928e-14	1.84768e-33
	COG2309	E	Amino acid transport and metabolism	aminopeptidase	97.2285	4.24899	130.544	6.16895	238.469	3.71826	0.000142372	3.84216e-27	3.8497e-41
	COG0106	E	Amino acid transport and metabolism	phosphoribosylformimino-5-aminoimidazole carboxamide ribotide isomerase	190.765	1.89578	144.213	5.35445	236.077	2.61644	4.23559e-14	3.47558e-29	2.03795e-31
	COG3705	E	Amino acid transport and metabolism	Required for the first step of histidine biosynthesis. May allow the feedback regulation of ATP phosphoribosyltransferase activity by histidine (By similarity)	90.8908	3.81861	123.197	7.08758	230.552	6.56235	0.00189166	1.47e-19	1.50738e-33
	COG1364	E	Amino acid transport and metabolism	Catalyzes two activities which are involved in the cyclic version of arginine biosynthesis the synthesis of N- acetylglutamate from glutamate and acetyl-CoA as the acetyl donor, and of ornithine by transacetylation between N(2)-acetylornithine and glutamate (By similarity)	108.461	3.75371	142.768	5.77575	227.532	2.94382	7.54086e-06	3.60955e-23	9.9384e-41
	COG0139	E	Amino acid transport and metabolism	Phosphoribosyl-amp cyclohydrolase	192.107	2.2068	130.765	4.92344	224.944	2.46713	3.5398e-20	1.60965e-31	1.86285e-20
	COG0059	E	Amino acid transport and metabolism	Alpha-keto-beta-hydroxylacyl reductoisomerase	200.834	2.8016	137.739	4.69467	224.025	4.04686	1.53876e-23	2.28502e-26	6.59628e-06
	COG0131	E	Amino acid transport and metabolism	imidazoleglycerolphosphate dehydratase	204.133	2.22372	138.464	4.97971	218.386	2.36239	5.85965e-22	7.1208e-26	3.86305e-06
	COG0757	E	Amino acid transport and metabolism	Catalyzes a trans-dehydration via an enolate intermediate (By similarity)	170.237	2.39218	90.5666	4.34315	213.617	2.53924	2.07925e-29	5.47688e-35	3.41038e-26
	COG0118	E	Amino acid transport and metabolism	IGPS catalyzes the conversion of PRFAR and glutamine to IGP, AICAR and glutamate. The hisH subunit provides the glutamine amidotransferase activity that produces the ammonia necessary to hisF for the synthesis of IGP and AICAR (By similarity)	182.332	2.00272	128.297	4.7782	207.156	2.57227	1.97522e-18	1.11342e-26	8.67305e-14
	COG3033	E	Amino acid transport and metabolism	tryptophanase EC 4.1.99.1	84.8579	3.43236	39.1949	3.6361	193.564	6.79631	4.67944e-19	8.589e-34	1.19635e-29
	COG0440	E	Amino acid transport and metabolism	Acetolactate synthase small subunit	162.88	1.93972	127.431	4.39218	178.446	3.82352	1.33212e-12	2.67132e-14	0.00839545
	COG0140	E	Amino acid transport and metabolism	phosphoribosyl-ATP pyrophosphatase	145.82	4.42477	100.765	4.50405	173.139	5.25086	5.26342e-13	3.27075e-19	1.08874e-11
	COG0722	E	Amino acid transport and metabolism	Stereospecific condensation of phosphoenolpyruvate (PEP) and D-erythrose-4-phosphate (E4P) giving rise to 3-deoxy-D- arabino-heptulosonate-7-phosphate (DAHP) (By similarity)	73.7332	2.26429	84.9687	3.98612	171.214	2.92492	0.0343335	1.41119e-30	3.26608e-40
	COG4747	E	Amino acid transport and metabolism	ACT domain protein	160.006	2.88319	99.7252	4.95718	167.739	2.17013	1.03957e-18	5.13338e-21	0.0115661
	COG3404	E	Amino acid transport and metabolism	Methenyltetrahydrofolate cyclohydrolase	143.415	5.6263	87.0576	4.95455	164.969	4.87688	1.04218e-10	1.71175e-20	0.0166488
	COG4577	E	Amino acid transport and metabolism	Microcompartments protein	15.3173	0.814124	44.1151	3.60833	149.822	3.89776	6.66342e-16	9.82817e-32	5.07496e-43
	COG1605	E	Amino acid transport and metabolism	Chorismate mutase	63.387	2.09008	91.9604	4.54573	127.928	3.4437	3.13379e-08	2.02457e-11	3.43655e-30
	COG0076	E	Amino acid transport and metabolism	decarboxylase	56.7593	4.17013	88.7862	13.6016	119.706	3.21174	0.0116214	3.44189e-18	1.57005e-33
	COG0665	E	Amino acid transport and metabolism	Catalyzes the last two steps in the biosynthesis of 5- methylaminomethyl-2-thiouridine (mnm(5)s(2)U) at the wobble position (U34) in tRNA. Catalyzes the FAD-dependent demodification of cmnm(5)s(2)U34 to nm(5)s(2)U34, followed by the transfer of a methyl group from S-adenosyl-L-methionine to nm(5)s(2)U34, to form mnm(5)s(2)U34 (By similarity)	31.9388	2.45019	89.5999	8.81165	114.142	5.02038	7.89292e-18	3.02812e-05	4.24056e-34
	COG3192	E	Amino acid transport and metabolism	Ethanolamine utilization protein eutH	5.55191	0.284411	20.4878	1.69503	106.54	3.26762	1.82186e-21	1.98987e-34	1.40273e-42
	COG2021	E	Amino acid transport and metabolism	homoserine O-acetyltransferase	57.2278	2.43641	88.9613	5.231	104.113	3.52918	5.28239e-06	0.00374806	1.8338e-20
	COG3869	E	Amino acid transport and metabolism	ATP guanido phosphotransferase	33.2868	1.27959	50.3432	5.15613	90.2503	2.05092	0.0151166	7.19168e-21	1.27303e-40
	COG2171	E	Amino acid transport and metabolism	Catalyzes the conversion of the cyclic tetrahydrodipicolinate (THDP) into the acyclic N-succinyl-L-2- amino-6-oxopimelate using succinyl-CoA (By similarity)	45.9281	1.90628	53.0612	2.99323	90.1105	3.35871	0.0989092	6.9965e-14	1.85332e-23
	COG4492	E	Amino acid transport and metabolism	UPF0735 ACT domain-containing protein	29.109	1.07412	35.0208	2.29449	90.0869	2.21783	0.126141	7.95358e-30	1.18995e-40
	COG0083	E	Amino acid transport and metabolism	Catalyzes the ATP-dependent phosphorylation of L- homoserine to L-homoserine phosphate (By similarity)	45.9282	1.91653	38.8222	2.01709	87.9148	2.56017	0.0139687	2.48908e-28	4.12001e-27
	COG2066	E	Amino acid transport and metabolism	Glutaminase	62.9035	4.21876	56.6643	3.1458	78.917	2.62377	0.769914	2.43562e-08	1.75921e-05
	COG3340	E	Amino acid transport and metabolism	peptidase'	42.2835	1.92521	38.5244	3.90632	71.4754	1.74805	0.000968582	1.38911e-18	5.77886e-21
	COG4303	E	Amino acid transport and metabolism	ethanolamine ammonia-lyase	4.48866	0.272237	18.0185	1.63903	70.6658	3.13604	1.17812e-21	6.87366e-29	6.70018e-43
	COG2423	E	Amino acid transport and metabolism	Ornithine Cyclodeaminase	54.1556	1.39696	49.2284	2.48324	67.7657	1.81583	0.00180763	1.36256e-10	5.58042e-11
	COG1687	E	Amino acid transport and metabolism	Branched-chain amino acid	25.6573	1.46901	35.0429	2.01737	62.2896	1.594	2.50102e-05	2.51252e-18	7.01068e-32
	COG2362	E	Amino acid transport and metabolism	d-aminopeptidase	11.1979	0.681355	18.7294	1.85433	60.421	1.99464	0.0100601	5.03245e-27	3.41553e-40
	COG4819	E	Amino acid transport and metabolism	Reactivating factor for ethanolamine ammonia lyase	3.73112	0.220128	9.77029	0.925531	57.1901	2.54884	5.76437e-11	1.01648e-32	8.98815e-42
	COG4865	E	Amino acid transport and metabolism	Methylaspartate mutase	7.87132	0.53045	6.29347	1.49623	57.0997	2.6989	6.93053e-09	4.31858e-32	6.87402e-36
	COG2515	E	Amino acid transport and metabolism	1-aminocyclopropane-1-carboxylate deaminase	26.5857	1.36259	39.6913	2.5121	53.2464	2.43471	0.000120092	9.96926e-05	1.80662e-17
	COG3799	E	Amino acid transport and metabolism	methylaspartate ammonia-lyase	6.89721	0.491648	5.50473	1.19929	51.0872	2.40348	1.71681e-09	4.94988e-32	5.80603e-36
	COG4302	E	Amino acid transport and metabolism	ethanolamine ammonia-lyase	3.37657	0.196411	13.4727	1.25926	49.8655	2.12678	1.25496e-20	8.6591e-28	5.83152e-43
	COG4816	E	Amino acid transport and metabolism	Utilization Protein	3.31	0.179864	13.1175	1.21759	48.1392	2.11848	1.05352e-17	1.7896e-26	1.90564e-41
	COG4812	E	Amino acid transport and metabolism	Ethanolamine utilization cobalamin adenosyltransferase	4.95805	0.40107	10.8458	0.949414	44.5272	1.97905	4.93952e-09	6.95791e-29	5.83795e-40
	COG4576	E	Amino acid transport and metabolism	ethanolamine utilization protein EutN carboxysome structural protein Ccml	6.93626	0.540117	13.5	1.02658	43.8691	1.4343	3.94701e-07	6.04714e-30	2.50261e-41
	COG4810	E	Amino acid transport and metabolism	Utilization Protein	3.85268	0.164086	11.9372	1.16398	40.4862	1.10227	2.86226e-10	7.78688e-31	1.20892e-41
	COG4917	E	Amino acid transport and metabolism	ethanolamine utilization protein	3.46831	0.14944	14.0224	1.41071	39.7561	1.02902	2.98021e-16	2.07053e-26	4.02489e-43
	COG3616	E	Amino acid transport and metabolism	alanine racemase domain protein	6.63105	0.552409	21.8409	2.23996	28.2843	0.915597	4.05957e-12	1.53791e-08	7.5359e-38
	COG4401	E	Amino acid transport and metabolism	chorismate mutase	7.87408	0.499026	8.71138	0.805052	12.6372	0.737039	0.901938	3.74341e-07	3.4799e-12
	COG4413	E	Amino acid transport and metabolism	UreA transporter	0.72076	0.0873654	3.90038	0.805185	11.7572	0.557772	0.0267843	6.02082e-24	1.44663e-41
FS: stomach; SI: small intestine; LI: large intestine
1. TPM (transcripts per million reads)
2. SEM, standard error of mean.
3. P-value, Wilcoxon rank-sum test

## Sheet: C
Enrichment	COG ID	COG categories	Description	Function	FS		SI		LI		P value3
					Mean (TPM)1	SEM2	Mean (TPM)	SEM	Mean (TPM)	SEM	FS vs SI	SI vs LI	FS vs LI
Enriched in FS	COG0778	C	Energy production and conversion	nitroreductase	1146.55	11.3824	749.784	28.9091	877.218	13.0922	7.11433e-25	1.60021e-06	3.78422e-30
	COG0716	C	Energy production and conversion	Low-potential electron donor to a number of redox enzymes (By similarity)	995.441	15.9949	642.895	29.9984	190.505	12.763	2.50479e-18	1.67522e-28	2.86188e-42
	COG0667	C	Energy production and conversion	Aldo keto reductase	645.808	9.43153	428.249	15.8286	335.833	4.78724	1.88321e-21	7.68563e-05	1.05441e-41
	COG0280	C	Energy production and conversion	phosphate acetyltransferase	578.724	6.76997	373.496	11.6182	500.528	8.81964	4.67679e-30	2.7073e-13	6.98205e-11
	COG1979	C	Energy production and conversion	alcohol dehydrogenase	499.151	6.98033	259.262	11.822	228.81	4.47447	3.99438e-33	0.411469	3.36056e-41
	COG2768	C	Energy production and conversion	4Fe-4S Ferredoxin iron-sulfur binding domain protein	383.59	8.02489	236.106	11.1933	255.298	4.33675	8.5745e-20	0.0120049	1.68095e-27
	COG0247	C	Energy production and conversion	domain protein	369.058	9.65823	217.68	9.82041	202.694	5.9787	2.5102e-19	0.595542	2.74564e-24
	COG0348	C	Energy production and conversion	4Fe-4S Ferredoxin iron-sulfur binding domain protein	353.511	9.8535	198.367	10.1632	203.502	5.54325	2.2245e-18	0.0585824	8.19709e-21
	COG0427	C	Energy production and conversion	Acetyl-CoA hydrolase	320.806	5.52451	159.095	9.03078	289.326	7.59059	1.19635e-29	4.29182e-21	0.000115271
	COG1146	C	Energy production and conversion	4fe-4S ferredoxin iroN-sulfur binding	295.291	6.86072	205.465	9.17618	128.236	3.15518	8.62537e-15	7.14943e-13	1.78329e-40
	COG3808	C	Energy production and conversion	pump that utilizes the energy of pyrophosphate hydrolysis as the driving force for	291.543	5.34151	206.015	10.3085	220.863	4.82362	2.41236e-11	0.0439449	9.61149e-17
	COG2025	C	Energy production and conversion	Electron transfer flavoprotein	289.262	4.95971	176.63	7.85912	230.427	3.96561	6.80728e-24	1.17173e-11	4.55988e-15
	COG0224	C	Energy production and conversion	Produces ATP from ADP in the presence of a proton gradient across the membrane. The gamma chain is believed to be important in regulating ATPase activity and the flow of protons through the CF(0) complex (By similarity)	259.877	3.08728	165.576	5.3779	248.925	3.64926	7.41489e-30	4.26675e-23	0.0337675
	COG0356	C	Energy production and conversion	it plays a direct role in the translocation of protons across the membrane (By similarity)	256.672	3.25189	192.464	12.2109	239.603	3.45972	1.85311e-21	1.57791e-15	0.000355584
	COG2086	C	Energy production and conversion	Electron transfer flavoprotein	255.364	4.07639	148.353	8.15218	196.554	3.07716	2.9152e-25	4.443e-13	5.00687e-21
	COG1773	C	Energy production and conversion	rubredoxin	224.138	7.26449	151.1	9.06485	105.972	1.70143	1.40353e-09	0.110812	5.41383e-27
	COG0479	C	Energy production and conversion	succinate dehydrogenase	208.736	3.30067	97.0271	5.38896	151.217	4.30241	6.61871e-33	1.44853e-13	1.48839e-18
	COG2871	C	Energy production and conversion	NQR complex catalyzes the reduction of ubiquinone-1 to ubiquinol by two successive reactions, coupled with the transport of Na( ) ions from the cytoplasm to the periplasm. The first step is catalyzed by NqrF, which accepts electrons from NADH and reduces ubiquinone-1 to ubisemiquinone by a one-electron transfer pathway (By similarity)	198.498	3.7171	43.4352	5.2575	133.543	5.11129	2.88781e-36	1.12497e-24	1.10363e-17
	COG3426	C	Energy production and conversion	Branched-chain carboxylic acid kinase	192.847	3.62215	144.344	5.8161	130.355	2.65915	9.91968e-12	0.0729583	1.54722e-26
	COG1726	C	Energy production and conversion	NQR complex catalyzes the reduction of ubiquinone-1 to ubiquinol by two successive reactions, coupled with the transport of Na( ) ions from the cytoplasm to the periplasm. NqrA to NqrE are probably involved in the second step, the conversion of ubisemiquinone to ubiquinol (By similarity)	191.378	3.3915	38.0291	4.8248	129.755	4.26799	4.8814e-38	4.27084e-26	4.84969e-21
	COG1805	C	Energy production and conversion	NQR complex catalyzes the reduction of ubiquinone-1 to ubiquinol by two successive reactions, coupled with the transport of Na( ) ions from the cytoplasm to the periplasm. NqrA to NqrE are probably involved in the second step, the conversion of ubisemiquinone to ubiquinol (By similarity)	187.199	3.31162	39.8034	5.1525	123.218	4.23649	3.01285e-36	9.46046e-25	5.57969e-22
	COG0712	C	Energy production and conversion	F(1)F(0) ATP synthase produces ATP from ADP in the presence of a proton or sodium gradient. F-type ATPases consist of two structural domains, F(1) containing the extramembraneous catalytic core and F(0) containing the membrane proton channel, linked together by a central stalk and a peripheral stalk. During catalysis, ATP synthesis in the catalytic domain of F(1) is coupled via a rotary mechanism…	177.804	2.25287	107.398	5.34813	164.949	2.7613	1.30593e-30	6.34082e-23	0.000376628
	COG0711	C	Energy production and conversion	F(1)F(0) ATP synthase produces ATP from ADP in the presence of a proton or sodium gradient. F-type ATPases consist of two structural domains, F(1) containing the extramembraneous catalytic core and F(0) containing the membrane proton channel, linked together by a central stalk and a peripheral stalk. During catalysis, ATP synthesis in the catalytic domain of F(1) is coupled via a rotary mechanism…	170.428	2.44415	97.2602	3.8474	150.878	2.06045	4.29731e-31	1.1422e-21	4.37196e-08
	COG1042	C	Energy production and conversion	CoA-binding domain protein	168.34	3.65795	78.3151	4.56888	47.9303	2.42784	7.85371e-30	4.36504e-08	6.47516e-41
	COG0731	C	Energy production and conversion	radical SAM domain protein	166.367	3.03646	47.8869	4.55546	128.288	3.66203	9.01373e-35	9.92627e-26	3.45632e-13
	COG3488	C	Energy production and conversion	Thiol oxidoreductase	161.217	4.63323	27.7803	4.43025	20.5044	2.60412	2.19115e-36	0.22667	3.21166e-41
	COG1347	C	Energy production and conversion	NQR complex catalyzes the reduction of ubiquinone-1 to ubiquinol by two successive reactions, coupled with the transport of Na( ) ions from the cytoplasm to the periplasm. NqrA to NqrE are probably involved in the second step, the conversion of ubisemiquinone to ubiquinol (By similarity)	157.487	3.09676	39.1158	4.34612	100.77	2.84328	5.6847e-36	6.08229e-23	1.13842e-26
	COG2869	C	Energy production and conversion	NQR complex catalyzes the reduction of ubiquinone-1 to ubiquinol by two successive reactions, coupled with the transport of Na( ) ions from the cytoplasm to the periplasm. NqrA to NqrE are probably involved in the second step, the conversion of ubisemiquinone to ubiquinol (By similarity)	150.751	2.95858	30.9017	4.12849	102.915	3.27819	7.54819e-37	4.35754e-24	4.00998e-20
	COG1009	C	Energy production and conversion	subunit l	146.018	3.94626	88.0178	4.50163	70.509	2.67047	6.45968e-21	0.00145837	2.08742e-33
	COG2209	C	Energy production and conversion	NQR complex catalyzes the reduction of ubiquinone-1 to ubiquinol by two successive reactions, coupled with the transport of Na( ) ions from the cytoplasm to the periplasm. NqrA to NqrE are probably involved in the second step, the conversion of ubisemiquinone to ubiquinol (By similarity)	144.877	2.92172	28.9571	3.77906	94.5828	2.94516	1.64182e-37	3.87711e-25	1.48754e-23
	COG1271	C	Energy production and conversion	(Ubiquinol oxidase) subunit I	137.694	3.45774	59.8841	4.36054	49.5415	2.03704	4.69854e-29	0.576851	1.55328e-39
	COG1142	C	Energy production and conversion	4Fe-4S Ferredoxin iron-sulfur binding domain protein	131.713	7.34678	88.0924	6.48077	75.8181	4.31095	0.000306694	0.468343	1.24556e-06
	COG0355	C	Energy production and conversion	Produces ATP from ADP in the presence of a proton gradient across the membrane (By similarity)	124.812	1.76893	90.0675	3.29922	117.067	2.42044	6.94048e-17	6.8258e-09	0.00137942
	COG1294	C	Energy production and conversion	cytochrome d ubiquinol oxidase, subunit ii	124.493	3.38385	51.0882	4.028	44.9932	1.75504	3.5376e-29	0.65471	1.11335e-39
	COG0649	C	Energy production and conversion	NDH-1 shuttles electrons from NADH, via FMN and iron- sulfur (Fe-S) centers, to quinones in the respiratory chain. The immediate electron acceptor for the enzyme in this species is believed to be ubiquinone. Couples the redox reaction to proton translocation (for every two electrons transferred, four hydrogen ions are translocated across the cytoplasmic membrane), and thus conserves the redox ene…	124.191	3.29253	40.7663	3.39943	62.1611	4.83512	3.05158e-34	6.28643e-07	1.71958e-28
	COG1008	C	Energy production and conversion	subunit m	119.016	3.50227	68.2475	9.35818	55.6451	2.82078	1.31246e-22	0.00584213	2.87177e-29
	COG1139	C	Energy production and conversion	Iron-sulfur cluster binding protein	118.279	2.67611	54.5396	3.00436	27.4284	1.32985	2.63169e-31	6.40002e-16	2.61071e-42
	COG1007	C	Energy production and conversion	NDH-1 shuttles electrons from NADH, via FMN and iron- sulfur (Fe-S) centers, to quinones in the respiratory chain. The immediate electron acceptor for the enzyme in this species is believed to be ubiquinone. Couples the redox reaction to proton translocation (for every two electrons transferred, four hydrogen ions are translocated across the cytoplasmic membrane), and thus conserves the redox ene…	114.413	3.50734	45.405	3.86845	53.1679	2.73097	5.76251e-31	0.00014265	1.68645e-29
	COG1620	C	Energy production and conversion	L-Lactate permease	106.01	3.44604	94.5458	4.64437	36.3022	1.53254	0.0210429	2.67312e-25	1.34702e-38
	COG1005	C	Energy production and conversion	NDH-1 shuttles electrons from NADH, via FMN and iron- sulfur (Fe-S) centers, to quinones in the respiratory chain. The immediate electron acceptor for the enzyme in this species is believed to be ubiquinone. Couples the redox reaction to proton translocation (for every two electrons transferred, four hydrogen ions are translocated across the cytoplasmic membrane), and thus conserves the redox ene…	103.517	3.30587	64.6111	9.63661	50.3698	2.80497	1.08705e-21	0.00634603	2.21335e-27
	COG0852	C	Energy production and conversion	NDH-1 shuttles electrons from NADH, via FMN and iron- sulfur (Fe-S) centers, to quinones in the respiratory chain. The immediate electron acceptor for the enzyme in this species is believed to be ubiquinone. Couples the redox reaction to proton translocation (for every two electrons transferred, four hydrogen ions are translocated across the cytoplasmic membrane), and thus conserves the redox ene…	97.5644	3.48415	33.7088	2.71398	47.1064	4.69246	3.09685e-24	0.00465979	2.77847e-18
	COG1143	C	Energy production and conversion	NDH-1 shuttles electrons from NADH, via FMN and iron- sulfur (Fe-S) centers, to quinones in the respiratory chain. The immediate electron acceptor for the enzyme in this species is believed to be ubiquinone. Couples the redox reaction to proton translocation (for every two electrons transferred, four hydrogen ions are translocated across the cytoplasmic membrane), and thus conserves the redox ene…	93.8887	2.92922	53.0424	2.77361	52.6136	2.28275	8.94024e-24	0.811693	1.27582e-27
	COG0377	C	Energy production and conversion	NDH-1 shuttles electrons from NADH, via FMN and iron- sulfur (Fe-S) centers, to quinones in the respiratory chain. The immediate electron acceptor for the enzyme in this species is believed to be ubiquinone. Couples the redox reaction to proton translocation (for every two electrons transferred, four hydrogen ions are translocated across the cytoplasmic membrane), and thus conserves the redox ene…	90.4364	2.94874	37.0971	8.79787	40.5619	2.70456	1.73677e-32	4.39112e-07	3.67416e-29
	COG0839	C	Energy production and conversion	NADH dehydrogenase subunit j	69.9191	2.6358	24.9686	2.08244	34.533	2.12364	2.58048e-31	5.42832e-06	8.31799e-26
	COG3053	C	Energy production and conversion	(citrate (pro-3S)-lyase ligase	65.9613	2.70792	32.8574	2.16789	43.7464	1.50135	4.2086e-19	8.22453e-07	1.18772e-09
	COG0838	C	Energy production and conversion	NDH-1 shuttles electrons from NADH, via FMN and iron- sulfur (Fe-S) centers, to quinones in the respiratory chain	61.7761	2.00962	22.7683	2.16458	31.8428	1.96796	7.10319e-29	1.73829e-06	2.31953e-25
	COG3288	C	Energy production and conversion	The transhydrogenation between NADH and NADP is coupled to respiration and ATP hydrolysis and functions as a proton pump across the membrane (By similarity)	59.6793	2.45308	42.5448	2.83929	18.6071	0.75066	4.13152e-07	1.89115e-13	2.31847e-37
	COG3005	C	Energy production and conversion	Cytochrome	50.3123	2.3048	14.947	2.16743	6.85669	0.755473	9.54943e-24	0.219904	1.25588e-34
	COG0713	C	Energy production and conversion	NDH-1 shuttles electrons from NADH, via FMN and iron- sulfur (Fe-S) centers, to quinones in the respiratory chain. The immediate electron acceptor for the enzyme in this species is believed to be ubiquinone. Couples the redox reaction to proton translocation (for every two electrons transferred, four hydrogen ions are translocated across the cytoplasmic membrane), and thus conserves the redox ene…	48.9483	1.82421	17.0922	1.50325	26.0149	1.6342	1.99522e-30	3.40727e-07	2.54062e-22
	COG0578	C	Energy production and conversion	glycerol-3-phosphate dehydrogenase	47.3219	2.22217	43.5546	3.76749	35.0772	1.57645	0.0114017	0.558441	0.000310682
	COG3052	C	Energy production and conversion	Covalent carrier of the coenzyme of citrate lyase (By similarity)	26.5215	1.1146	15.49	1.21242	22.2692	0.878315	1.17749e-11	1.82053e-07	0.042632
	COG2838	C	Energy production and conversion	Isocitrate dehydrogenase	10.6493	0.869926	6.0137	0.982938	4.86384	1.11146	2.58834e-06	0.00414394	1.1464e-13
	COG3029	C	Energy production and conversion	Seems to be involved in the anchoring of the catalytic components of the fumarate reductase complex to the cytoplasmic membrane (By similarity)	5.84505	1.39883	3.39807	0.905314	0.155216	0.037052	3.57572e-06	0.00821073	3.50882e-19
	COG3080	C	Energy production and conversion	Seems to be involved in the anchoring of the catalytic components of the fumarate reductase complex to the cytoplasmic membrane (By similarity)	5.13157	1.24632	2.8505	0.850058	0.147859	0.035517	1.18265e-05	0.00166012	2.43929e-18
	COG5231	C	Energy production and conversion	subunit (H	4.53932	0.537048	1.48223	0.522619	0.235743	0.0404034	2.62113e-24	2.84033e-06	3.74155e-25
	COG5127	C	Energy production and conversion	ATPase, H transporting, lysosomal 42kDa, V1 subunit	1.9606	0.200801	0.268312	0.110904	0.239097	0.0318474	8.37956e-32	3.11285e-12	3.12647e-18
	COG3241	C	Energy production and conversion	blue (type 1) copper domain protein	1.22934	0.221726	1.16907	0.446476	0.133863	0.0391193	1.39198e-06	2.34985e-05	1.93371e-24
Enriched in SI	COG0243	C	Energy production and conversion	molybdopterin oxidoreductase	82.008	3.61315	362.377	25.1387	119.689	4.3751	7.70465e-30	1.30024e-20	1.20021e-09
	COG1529	C	Energy production and conversion	Aldehyde oxidase and xanthine dehydrogenase, molybdopterin binding	121.165	6.90079	246.548	13.4204	176.361	7.3303	1.21498e-14	8.0285e-05	1.55862e-07
	COG2080	C	Energy production and conversion	(2Fe-2S)-binding domain protein	91.5289	5.26145	181.545	10.4326	114.827	4.07335	4.42818e-13	2.44416e-07	7.6043e-05
	COG0604	C	Energy production and conversion	alcohol dehydrogenase	61.5891	4.90174	169.209	16.1406	78.1605	2.23179	6.75714e-16	1.15138e-05	3.42953e-10
	COG0843	C	Energy production and conversion	Cytochrome C oxidase, subunit I	5.12794	1.40742	146.623	44.8789	4.07518	0.856989	4.06984e-34	2.40077e-30	0.277046
	COG1622	C	Energy production and conversion	Subunits I and II form the functional core of the enzyme complex. Electrons originating in cytochrome c are transferred via heme a and Cu(A) to the binuclear center formed by heme a3 and Cu(B) (By similarity)	4.12772	1.07621	130.285	48.732	3.12385	0.659715	1.15998e-28	9.72215e-27	0.00455574
	COG1018	C	Energy production and conversion	Is involved in NO detoxification in an aerobic process, termed nitric oxide dioxygenase (NOD) reaction that utilizes O(2) and NAD(P)H to convert NO to nitrate, which protects the bacterium from various noxious nitrogen compounds. Therefore, plays a central role in the inducible response to nitrosative stress (By similarity)	47.286	2.54373	128.312	8.17212	46.9331	1.88505	7.23377e-20	6.57489e-19	0.549025
	COG2141	C	Energy production and conversion	Monooxygenase	15.2559	3.00129	124.428	18.624	14.2629	1.6372	7.27393e-30	1.92317e-25	1.42532e-06
	COG1304	C	Energy production and conversion	Catalyzes the 1,3-allylic rearrangement of the homoallylic substrate isopentenyl (IPP) to its allylic isomer, dimethylallyl diphosphate (DMAPP) (By similarity)	79.6627	3.04111	115.173	5.44624	85.8368	2.49511	3.14146e-07	1.05073e-06	0.631074
	COG0644	C	Energy production and conversion	geranylgeranyl reductase	85.5627	2.20094	107.241	5.27535	67.5763	2.43165	0.00386671	6.74131e-09	1.01499e-09
	COG1038	C	Energy production and conversion	Catalyzes a 2-step reaction, involving the ATP-dependent carboxylation of the covalently attached biotin in the first step and the transfer of the carboxyl group to pyruvate in the second (By similarity)	50.829	1.79127	84.92	4.12574	52.9224	1.49623	2.00778e-12	5.70051e-10	0.0617532
	COG1062	C	Energy production and conversion	alcohol dehydrogenase	9.89369	1.49152	80.7499	16.9251	12.2814	0.633305	1.19337e-23	2.09474e-14	1.60199e-10
	COG1319	C	Energy production and conversion	Dehydrogenase	39.3932	2.24966	74.809	4.71546	58.6628	2.15099	2.96235e-11	0.0377728	1.43797e-11
	COG1290	C	Energy production and conversion	Component of the ubiquinol-cytochrome c reductase complex (complex III or cytochrome b-c1 complex), which is a respiratory chain that generates an electrochemical potential coupled to ATP synthesis (By similarity)	3.83022	0.523239	73.3385	15.2377	5.84972	0.584922	5.98369e-33	5.51031e-24	5.61417e-10
	COG0074	C	Energy production and conversion	Succinyl-CoA ligase ADP-forming subunit alpha	32.7763	1.71859	59.4893	3.48489	25.4254	0.9316	3.24008e-12	2.82831e-17	0.00254534
	COG1251	C	Energy production and conversion	nitrite reductase	9.81301	0.63856	58.9476	4.22788	19.9518	1.28489	1.23493e-32	4.19974e-20	1.43136e-21
	COG1845	C	Energy production and conversion	Cytochrome C Oxidase, Subunit III	2.79771	0.857952	57.2579	11.9283	2.04522	0.380285	1.98607e-26	1.45709e-23	0.150872
	COG1254	C	Energy production and conversion	Acylphosphatase (EC 3.6.1.7)	35.2942	1.48972	54.2335	3.22403	13.5757	0.664135	3.59134e-06	4.39505e-22	4.07838e-26
	COG1252	C	Energy production and conversion	Nadh dehydrogenase	18.5151	2.85508	52.7472	4.88199	7.85756	0.575813	3.72312e-13	1.64832e-19	0.00108446
	COG1526	C	Energy production and conversion	Necessary for formate dehydrogenase activity (By similarity)	17.6583	1.0725	50.6237	2.65268	29.833	1.26596	1.04041e-22	2.97282e-09	9.48013e-14
	COG1282	C	Energy production and conversion	The transhydrogenation between NADH and NADP is coupled to respiration and ATP hydrolysis and functions as a proton pump across the membrane (By similarity)	48.8615	2.22672	49.7439	15.1392	18.3846	0.709816	2.25358e-06	1.97365e-09	8.21561e-32
	COG2010	C	Energy production and conversion	cytochrome c	4.93353	0.924307	49.0391	21.5946	5.51908	0.84175	3.62254e-18	8.73201e-14	0.455231
	COG0045	C	Energy production and conversion	Succinyl-CoA synthetase subunit beta	27.9503	1.71152	45.933	2.36597	14.0581	0.589763	1.6516e-11	1.30354e-26	1.00274e-16
	COG0155	C	Energy production and conversion	Component of the sulfite reductase complex that catalyzes the 6-electron reduction of sulfite to sulfide. This is one of several activities required for the biosynthesis of L- cysteine from sulfate (By similarity)	21.1684	1.74237	41.4169	4.39522	9.85148	1.0346	2.90697e-06	5.76866e-17	4.2585e-11
	COG3259	C	Energy production and conversion	nickel-dependent hydrogenase large subunit	6.48711	0.506717	39.4348	3.50543	9.58366	0.623404	2.3385e-22	9.80443e-16	3.75622e-08
	COG1017	C	Energy production and conversion	Is involved in NO detoxification in an aerobic process, termed nitric oxide dioxygenase (NOD) reaction that utilizes O(2) and NAD(P)H to convert NO to nitrate, which protects the bacterium from various noxious nitrogen compounds. Therefore, plays a central role in the inducible response to nitrosative stress (By similarity)	3.39786	0.549096	36.2566	4.61429	6.24669	0.357641	1.39722e-22	2.31121e-13	1.57458e-22
	COG3493	C	Energy production and conversion	citrate carrier protein	17.3033	1.99026	35.8317	3.63114	8.07249	0.419849	1.0324e-07	2.19461e-19	3.4367e-09
	COG0680	C	Energy production and conversion	Hydrogenase maturation protease	8.55974	0.666851	33.3529	2.70161	8.98343	0.529739	7.12924e-19	1.12575e-16	0.01011
	COG0567	C	Energy production and conversion	2-oxoglutarate dehydrogenase, E1	4.36518	0.779373	32.9351	7.74689	1.23094	0.195536	4.22522e-22	1.4558e-28	5.26748e-12
	COG1941	C	Energy production and conversion	NADH ubiquinone oxidoreductase, 20 kda subunit	5.51896	0.439697	31.889	2.82113	8.45857	0.62217	1.40189e-22	1.46341e-14	2.582e-09
	COG1144	C	Energy production and conversion	oxidoreductase, delta subunit	20.2919	0.72778	31.5413	2.13674	22.3235	0.82105	0.000174187	0.00770752	0.139536
	COG2225	C	Energy production and conversion	malate synthase	2.7001	0.622151	27.3978	3.36857	0.955676	0.157042	8.83531e-27	6.40905e-29	9.68071e-06
	COG2609	C	Energy production and conversion	Component of the pyruvate dehydrogenase (PDH) complex, that catalyzes the overall conversion of pyruvate to acetyl-CoA and CO(2) (By similarity)	2.12774	0.292307	27.0006	7.4646	0.955935	0.196072	3.80511e-24	2.82519e-28	6.04929e-09
	COG1413	C	Energy production and conversion	Catalyzes the hydroxylation of the N(6)-(4-aminobutyl)- L-lysine intermediate to form hypusine, an essential post- translational modification only found in mature eIF-5A factor (By similarity)	14.1898	0.542756	26.905	2.47138	14.8762	1.07106	6.02422e-05	4.0523e-05	0.0459937
	COG0857	C	Energy production and conversion	Involved in acetate metabolism (By similarity)	15.3936	1.20761	25.0483	3.15292	9.19494	1.24426	0.0284098	9.00264e-11	2.34007e-07
	COG2037	C	Energy production and conversion	Catalyzes the transfer of a formyl group from 5-formyl tetrahydromethanopterin (5-formyl-H(4)MPT) to methanofuran (MFR) so as to produce formylmethanofuran (formyl-MFR) and tetrahydromethanopterin (H(4)MPT)	3.66869	0.36001	24.735	2.28903	7.25276	0.508866	2.07521e-17	9.87226e-11	4.09776e-15
	COG2352	C	Energy production and conversion	forms oxaloacetate, a four-carbon dicarboxylic acid source for the tricarboxylic acid cycle (By similarity)	1.9113	0.30365	23.1219	2.49927	2.00416	0.393956	2.11721e-24	1.81175e-21	0.0433219
	COG1141	C	Energy production and conversion	Ferredoxin	6.1345	0.683006	21.8896	1.85157	6.93156	0.320975	8.16481e-12	7.00953e-09	2.34847e-06
	COG0633	C	Energy production and conversion	Ferredoxin	3.19412	0.403279	21.497	3.78984	2.72899	0.379774	4.17219e-14	2.78366e-13	0.858323
	COG1229	C	Energy production and conversion	formylmethanofuran dehydrogenase, subunit a	2.84647	0.290802	19.7297	1.87013	9.16666	0.661959	1.18142e-19	3.16658e-05	3.82684e-20
	COG0374	C	Energy production and conversion	Hydrogenase, large subunit	7.42536	0.769208	19.6012	2.07865	3.67129	0.311708	1.28461e-13	1.8515e-21	2.52959e-09
	COG1029	C	Energy production and conversion	formylmethanofuran dehydrogenase subunit B	2.83342	0.277132	19.3611	1.88515	9.32574	0.725754	1.72001e-17	0.000501348	4.13955e-18
	COG2224	C	Energy production and conversion	Isocitrate lyase	2.21542	0.482391	19.0317	2.15017	0.631362	0.108381	1.49186e-20	3.4228e-24	8.66178e-08
	COG3474	C	Energy production and conversion	Electron carrier protein. The oxidized form of the cytochrome c heme group can accept an electron from the heme group of the cytochrome c1 subunit of cytochrome reductase. Cytochrome c then transfers this electron to the cytochrome oxidase complex, the final protein carrier in the mitochondrial electron-transport chain	1.29927	0.407065	18.8701	3.0053	0.74215	0.276596	1.31402e-10	4.84489e-12	0.000632448
	COG2146	C	Energy production and conversion	nitrite reductase NADPH small subunit	1.69635	0.34531	16.0824	2.02961	0.954474	0.158425	7.2789e-14	4.11094e-14	0.409549
	COG1740	C	Energy production and conversion	small subunit	6.12903	0.658064	15.7428	1.76998	3.2983	0.313803	2.01342e-10	4.52495e-16	6.44731e-07
	COG3038	C	Energy production and conversion	cytochrome b561	0.969984	0.248593	15.0105	1.87283	1.56841	0.306679	6.99562e-22	1.06401e-15	3.03058e-07
	COG2218	C	Energy production and conversion	formylmethanofuran dehydrogenase, subunit C	2.27077	0.240394	14.7574	1.35268	7.51167	0.565307	2.65975e-19	0.000110428	3.35205e-19
	COG2009	C	Energy production and conversion	succinate dehydrogenase, cytochrome	6.06277	0.656741	14.6176	1.33727	2.81349	0.261115	7.68059e-09	2.09613e-15	6.96893e-07
	COG1140	C	Energy production and conversion	nitrate reductase beta subunit	3.80357	0.714877	14.5705	3.93488	0.462003	0.103306	1.05295e-08	3.43984e-19	6.62087e-18
	COG1927	C	Energy production and conversion	Catalyzes the reversible reduction of methenyl- H(4)MPT( ) to methylene-H(4)MPT (By similarity)	2.12834	0.239691	13.806	1.36763	4.99872	0.311637	1.04231e-14	8.41014e-06	2.86449e-17
	COG5013	C	Energy production and conversion	nitrate reductase, alpha subunit	4.97703	0.834095	13.7413	1.78788	0.535307	0.0588606	2.63073e-09	1.38751e-21	9.60449e-21
	COG1153	C	Energy production and conversion	formylmethanofuran dehydrogenase, subunit	1.8658	0.184736	12.5918	1.21673	6.70266	0.549217	1.78442e-15	0.00606058	8.81415e-19
	COG2857	C	Energy production and conversion	cytochrome c1	2.10751	0.411833	12.3605	1.69393	2.08642	0.3033	2.11847e-10	1.01257e-08	0.218901
	COG1036	C	Energy production and conversion	flavoprotein	1.8235	0.178494	12.2778	1.37436	2.45164	0.168312	5.39548e-13	2.68868e-10	1.48892e-05
	COG4074	C	Energy production and conversion	Catalyzes the reversible reduction of methenyl- H(4)MPT( ) to methylene-H(4)MPT (By similarity)	1.77533	0.240161	11.7183	1.40665	2.66995	0.348862	4.04157e-10	7.68853e-06	3.9153e-05
	COG2864	C	Energy production and conversion	formate dehydrogenase, gamma subunit	1.97409	0.474078	8.77709	1.65062	0.769805	0.090407	3.0697e-07	1.64187e-09	0.35267
	COG3278	C	Energy production and conversion	cytochrome C oxidase, cbb3-type, subunit i	2.0035	0.369501	8.41929	1.17645	1.9855	0.288605	1.04042e-08	1.20998e-07	0.303009
	COG2142	C	Energy production and conversion	Succinate dehydrogenase hydrophobic membrane anchor	1.20747	0.200713	7.88057	1.0428	0.500612	0.140173	4.99306e-07	3.88224e-11	1.42915e-09
	COG3125	C	Energy production and conversion	cytochrome o ubiquinol oxidase (subunit iv)	0.97349	0.389523	7.85704	0.915045	0.275165	0.0524728	3.36315e-13	3.85199e-12	0.209086
	COG2440	C	Energy production and conversion	ferredoxin-like protein	1.31792	0.105145	7.27111	1.19642	2.53644	0.209752	3.33346e-09	0.00289546	8.48763e-10
	COG2180	C	Energy production and conversion	Nitrate reductase	2.60721	0.51223	6.03031	0.834709	0.213167	0.0285947	0.000572387	4.18346e-12	1.83471e-13
	COG2993	C	Energy production and conversion	cytochrome C oxidase	1.27248	0.222225	5.84613	0.911381	1.54302	0.23682	0.0007565	0.00253208	0.317387
	COG1969	C	Energy production and conversion	Ni Fe-hydrogenase, b-type cytochrome subunit	4.35578	0.565865	5.7597	0.63329	2.08739	0.233679	0.0261633	3.41923e-07	9.1566e-08
	COG4117	C	Energy production and conversion	Cytochrome	0.279357	0.0898778	4.85812	0.674286	0.106747	0.0236791	4.35402e-09	5.38002e-08	0.879236
	COG3573	C	Energy production and conversion	fumarate reductase succinate dehydrogenase flavoprotein domain protein	0.246721	0.0822088	4.41707	0.824172	0.245143	0.0563424	1.70831e-06	4.84565e-05	0.0492525
	COG3954	C	Energy production and conversion	phosphoribulokinase (EC 2.7.1.19)	0.226843	0.113021	4.41047	1.08994	0.0508666	0.00972992	1.19548e-11	2.13612e-12	0.335121
	COG3761	C	Energy production and conversion	NADH ubiquinone oxidoreductase 17.2 kD subunit	0.400375	0.100277	4.2005	0.692218	0.152565	0.0648528	2.03253e-05	1.6564e-06	0.397184
	COG3312	C	Energy production and conversion	atp synthase	0.150392	0.0326111	3.79408	0.927514	0.0886248	0.0294591	5.11106e-08	1.53073e-08	0.579492
	COG1892	C	Energy production and conversion	Catalyzes the irreversible beta-carboxylation of phosphoenolpyruvate (PEP) to form oxaloacetate (OAA), a four- carbon dicarboxylic acid source for the tricarboxylic acid cycle (By similarity)	0.0438652	0.0194418	3.04665	0.71993	0.159866	0.03335	1.39417e-10	0.00723569	5.47466e-10
	COG3258	C	Energy production and conversion	cytochrome c	0.367861	0.0820513	2.62139	0.608976	0.158077	0.0410533	0.00188391	6.3647e-05	0.119327
	COG3783	C	Energy production and conversion	Cytochrome b(562)	0.0174204	0.00456758	2.24378	0.722669	0.0880815	0.0405	5.8687e-08	7.51071e-05	0.189873
	COG3658	C	Energy production and conversion	Cytochrome	0.651137	0.12636	1.96147	0.651355	0.0562102	0.0122101	0.00939161	0.000742075	7.95846e-26
	COG4313	C	Energy production and conversion	Phenol degradation-like protein	0.196359	0.0493815	1.89578	0.519744	0.100186	0.0430816	0.00999295	6.19894e-06	0.000151276
	COG4229	C	Energy production and conversion	Bifunctional enzyme that catalyzes the enolization of 2,3-diketo-5-methylthiopentyl-1-phosphate (DK-MTP-1-P) into the intermediate 2-hydroxy-3-keto-5-methylthiopentenyl-1-phosphate (HK-MTPenyl-1-P), which is then dephosphorylated to form the acireductone 1,2-dihydroxy-3-keto-5-methylthiopentene (DHK-MTPene) (By similarity)	0.0717658	0.0150918	1.24841	0.247081	0.191314	0.0682262	1.43012e-05	0.00327526	0.0197353
	COG4654	C	Energy production and conversion	cytochrome C, class I	0.240867	0.0352948	0.616432	0.124616	0.0297959	0.00614937	0.027819	0.00253312	7.57764e-15
	COG4459	C	Energy production and conversion	periplasmic nitrate reductase	0.00261514	0.00124908	0.0197972	0.00623932	0.000863928	0.000863928	0.0278396	0.00167212	0.125894
Enriched in LI	COG1014	C	Energy production and conversion	oxidoreductase	1381.86	37.679	916.631	40.6417	1562.4	47.0363	1.80542e-13	1.14904e-17	0.0088194
	COG1013	C	Energy production and conversion	Oxidoreductase required for the transfer of electrons from pyruvate to flavodoxin (By similarity)	1251.98	26.579	855.85	34.669	1528.61	35.9361	3.29554e-16	5.74132e-25	5.91039e-08
	COG0674	C	Energy production and conversion	Oxidoreductase required for the transfer of electrons from pyruvate to flavodoxin (By similarity)	1189.19	40.2506	808.114	39.3093	1417.99	50.543	7.63718e-10	1.63218e-15	0.00124913
	COG1032	C	Energy production and conversion	radical SAM domain protein	659.522	12.4052	638.029	24.8156	1236.54	13.7989	0.488256	1.1909e-34	2.38148e-42
	COG1882	C	Energy production and conversion	formate acetyltransferase	363.688	13.2472	440.595	22.6031	1073.54	25.0411	0.0238038	3.44219e-31	4.4096e-41
	COG4624	C	Energy production and conversion	hydrogenase	521.803	18.8886	495.502	21.3177	1057.51	14.6724	0.180765	6.16414e-34	3.054e-40
	COG0446	C	Energy production and conversion	pyridine nucleotide-disulfide oxidoreductase	494.127	22.3934	713.864	30.2045	915.126	20.1866	3.07442e-08	2.32132e-08	3.23202e-26
	COG1592	C	Energy production and conversion	Rubrerythrin	574.957	7.66518	493.035	18.8994	874.236	8.74842	1.42238e-05	7.31278e-32	1.66264e-41
	COG1454	C	Energy production and conversion	alcohol dehydrogenase	361.8	8.50248	508.032	30.0425	802.569	9.07978	5.81163e-09	1.12606e-28	5.56763e-43
	COG0543	C	Energy production and conversion	Responsible for channeling the electrons from the oxidation of dihydroorotate from the FMN redox center in the PyrD type B subunit to the ultimate electron acceptor NAD( ) (By similarity)	564.383	12.5276	385.583	14.316	796.013	10.4046	3.76116e-17	8.29203e-35	3.89641e-31
	COG0584	C	Energy production and conversion	glycerophosphoryl diester phosphodiesterase	408.892	12.7055	474.545	21.1826	791.792	13.0174	0.049576	6.40106e-25	6.63907e-37
	COG1063	C	Energy production and conversion	Dehydrogenase	301.679	7.49849	398.136	18.1677	710.846	13.9086	0.000120927	2.39216e-24	1.16347e-40
	COG4656	C	Energy production and conversion	Required for nitrogen fixation. May be part of a membrane complex functioning as an intermediate in the electron transport to nitrogenase (By similarity)	331.459	6.32625	228.696	10.7716	619.51	14.7357	1.15214e-15	2.71315e-35	1.05841e-38
	COG1757	C	Energy production and conversion	Na H antiporter	448.568	5.93946	326.494	13.7124	611.63	12.3814	2.39725e-14	2.66888e-28	1.04305e-24
	COG1012	C	Energy production and conversion	Dehydrogenase	394.172	10.8882	471.94	20.6586	606.884	13.3264	0.0116769	1.09326e-10	3.30454e-21
	COG1883	C	Energy production and conversion	decarboxylase beta subunit	339.763	5.77839	197.194	9.41448	569.802	7.98245	6.75195e-25	1.00753e-36	4.51049e-41
	COG0282	C	Energy production and conversion	Catalyzes the formation of acetyl phosphate from acetate and ATP. Can also catalyze the reverse reaction (By similarity)	395.558	6.1479	334.352	13.8195	549.899	8.17312	7.79474e-07	7.29251e-25	6.87297e-32
	COG0822	C	Energy production and conversion	sUF system Fes assembly protein, NifU family	283.307	4.63236	287.894	10.7263	544.44	5.88542	0.601587	2.71544e-34	1.23678e-41
	COG5016	C	Energy production and conversion	Oxaloacetate decarboxylase	394.946	8.88173	238.243	11.5465	512.431	10.6433	2.12223e-19	9.12218e-31	5.26342e-13
	COG1894	C	Energy production and conversion	Nadh dehydrogenase	306.171	15.7023	355.397	16.7664	486.317	15.9726	0.0978853	3.65506e-08	2.2065e-13
	COG0426	C	Energy production and conversion	domain protein	379.251	6.33657	280.945	11.2221	482.169	6.24835	1.69636e-12	7.56231e-28	7.01035e-22
	COG1034	C	Energy production and conversion	subunit G	272.384	14.1532	296.675	15.2932	437.784	17.5292	0.441188	1.85055e-09	1.02303e-13
	COG1052	C	Energy production and conversion	Dehydrogenase	307.483	5.00879	242.052	8.69475	433.643	5.47762	1.23843e-09	6.34922e-33	7.5359e-38
	COG4658	C	Energy production and conversion	Electron transport complex	280.831	4.9805	172.862	7.51597	416.307	7.27311	2.37871e-22	4.5613e-36	9.70406e-33
	COG0240	C	Energy production and conversion	glycerol-3-phosphate dehydrogenase	263.726	2.79623	232.667	8.95248	377.841	3.91057	2.75439e-05	3.90661e-26	2.73055e-40
	COG1048	C	Energy production and conversion	aconitate hydratase	223.804	8.51822	248.893	10.1394	366.617	5.75139	0.127395	4.06134e-18	9.58721e-26
	COG0281	C	Energy production and conversion	malic enzyme	283.322	2.94045	223.773	7.00622	315.672	4.43345	8.03996e-12	7.22221e-19	2.53342e-10
	COG2878	C	Energy production and conversion	Electron transport complex	248.741	4.20072	142.456	6.9368	315.283	4.83411	2.21751e-26	1.29081e-33	4.68531e-20
	COG1951	C	Energy production and conversion	fumarate	263.63	7.45592	157.095	6.73974	305.735	8.49484	1.94607e-18	1.84805e-24	0.00295247
	COG1905	C	Energy production and conversion	Nadh dehydrogenase	149.114	6.62173	165.027	7.43173	300.356	5.78335	0.313358	1.3332e-26	6.48657e-33
	COG1838	C	Energy production and conversion	fumarate	283.074	3.84329	148.794	6.01342	299.943	5.5314	1.50738e-33	6.65071e-31	0.0450881
	COG0039	C	Energy production and conversion	Catalyzes the reversible oxidation of malate to oxaloacetate (By similarity)	266.09	3.33556	228.632	13.0211	298.736	4.69496	7.46567e-08	1.94158e-12	1.34624e-09
	COG4660	C	Energy production and conversion	Electron transport complex	222.683	3.75624	143.827	14.6861	294.143	3.7664	9.73051e-25	9.75649e-34	1.29951e-27
	COG1600	C	Energy production and conversion	Catalyzes the conversion of epoxyqueuosine (oQ) to queuosine (Q), which is a hypermodified base found in the wobble positions of tRNA(Asp), tRNA(Asn), tRNA(His) and tRNA(Tyr) (By similarity)	112.874	3.72648	143.911	6.62525	289.904	5.93487	0.000152324	5.70197e-29	3.67926e-41
	COG0554	C	Energy production and conversion	Key enzyme in the regulation of glycerol uptake and metabolism (By similarity)	210.058	6.46624	221.401	11.6996	287.277	4.9347	0.967244	5.25188e-12	8.29005e-15
	COG4657	C	Energy production and conversion	Electron transport complex	217.111	3.39457	126.063	6.61716	280.707	3.39182	1.54622e-25	9.27183e-34	2.49843e-28
	COG1155	C	Energy production and conversion	Produces ATP from ADP in the presence of a proton gradient across the membrane. The V-type alpha chain is a catalytic subunit (By similarity)	220.052	8.18377	153.395	8.91472	272.442	6.22682	2.77348e-07	1.44208e-18	8.74468e-05
	COG3383	C	Energy production and conversion	Formate dehydrogenase Alpha subunit	187.626	8.69028	218.791	11.9859	269.684	11.1051	0.0915957	7.82108e-05	1.23843e-09
	COG0371	C	Energy production and conversion	Dehydrogenase	87.2707	3.32951	121.051	6.03965	265.874	4.69927	1.48892e-05	1.37744e-30	8.01872e-42
	COG4659	C	Energy production and conversion	Electron transport complex	193.95	2.93284	101.614	5.00624	265.143	4.30961	2.42772e-30	1.08638e-35	4.95457e-30
	COG3894	C	Energy production and conversion	Ferredoxin	45.0537	1.86941	93.0219	5.64698	254.706	7.89248	3.30748e-15	4.37987e-30	4.73415e-43
	COG1156	C	Energy production and conversion	Produces ATP from ADP in the presence of a proton gradient across the membrane. The V-type beta chain is a regulatory subunit (By similarity)	193.182	7.18421	142.875	8.34947	247.13	4.83437	1.30768e-05	1.21322e-17	7.82114e-08
	COG1269	C	Energy production and conversion	ATPase 116 kDa subunit	213.126	6.51631	138.88	7.46317	244.296	4.25836	6.51062e-12	1.11075e-20	0.0052174
	COG1614	C	Energy production and conversion	Part of a complex that catalyzes the reversible cleavage of acetyl-CoA, allowing autotrophic growth from CO(2) (By similarity)	12.0077	0.776291	47.2322	5.3393	230.495	12.6362	3.88494e-20	5.69509e-29	1.16646e-42
	COG1151	C	Energy production and conversion	Catalyzes the reduction of hydroxylamine to form NH(3) and H(2)O (By similarity)	88.8641	3.21129	149.664	7.99949	221.944	8.19961	2.20127e-11	4.66899e-10	5.42492e-34
	COG0579	C	Energy production and conversion	malate dehydrogenase (quinone)	93.9028	3.94908	151.641	6.64933	218.325	4.84367	1.23706e-11	3.16208e-13	2.18404e-35
	COG0372	C	Energy production and conversion	citrate synthase	141.14	4.47301	168.619	6.39383	214.909	4.98978	0.00147029	7.47864e-08	1.98366e-20
	COG1152	C	Energy production and conversion	Part of a complex that catalyzes the reversible cleavage of acetyl-CoA, allowing autotrophic growth from CO(2) (By similarity)	11.5907	0.800003	42.1838	5.09568	204.425	13.3969	3.49894e-17	2.23923e-24	3.94568e-42
	COG2033	C	Energy production and conversion	Superoxide reductase	70.2501	2.52485	84.7939	4.36852	199.91	3.12703	0.0374396	1.5028e-33	7.66073e-42
	COG0221	C	Energy production and conversion	Pyrophosphate phospho-hydrolase	60.0248	2.06018	100.606	8.84604	198.815	3.52751	0.00132432	2.18172e-23	5.6546e-41
	COG1274	C	Energy production and conversion	Catalyzes the conversion of oxaloacetate (OAA) to phosphoenolpyruvate (PEP), the rate-limiting step in the metabolic pathway that produces glucose from lactate and other precursors derived from the citric acid cycle (By similarity)	60.0757	3.08513	58.4783	5.21424	198.531	6.54659	0.089362	1.10762e-30	3.84722e-39
	COG0636	C	Energy production and conversion	F(1)F(0) ATP synthase produces ATP from ADP in the presence of a proton or sodium gradient. F-type ATPases consist of two structural domains, F(1) containing the extramembraneous catalytic core and F(0) containing the membrane proton channel, linked together by a central stalk and a peripheral stalk. During catalysis, ATP synthesis in the catalytic domain of F(1) is coupled via a rotary mechanism…	156.491	4.1267	119.677	5.01858	190.935	3.13001	3.65053e-08	2.00741e-21	1.17537e-09
	COG1625	C	Energy production and conversion	oxidoreductase	71.9111	3.0643	91.7655	4.77985	183.878	3.20825	0.00267496	1.72891e-27	1.52386e-40
	COG1148	C	Energy production and conversion	4Fe-4S Ferredoxin, iron-sulfur binding domain protein	56.6261	2.59446	66.4491	5.39968	181.863	4.84687	0.985958	1.00152e-28	1.94944e-41
	COG1394	C	Energy production and conversion	Produces ATP from ADP in the presence of a proton gradient across the membrane (By similarity)	127.303	4.28927	89.6098	4.84447	172.234	2.62604	7.89414e-08	1.64871e-25	1.59664e-15
	COG1071	C	Energy production and conversion	Dehydrogenase	52.5726	3.1874	95.0369	5.78029	162.864	6.80179	1.0585e-09	2.7792e-12	5.32919e-31
	COG0022	C	Energy production and conversion	Dehydrogenase, E1 component	52.2154	3.22715	91.5798	6.96523	153.216	7.49881	1.28695e-07	9.04835e-10	3.64656e-22
	COG1035	C	Energy production and conversion	Coenzyme F420 hydrogenase	107.655	3.20184	113.295	6.83211	140.346	4.16742	0.420596	2.2759e-06	3.23302e-09
	COG2055	C	Energy production and conversion	malate L-lactate dehydrogenase	69.1622	2.87726	117.611	6.33798	140.146	4.33454	4.298e-10	0.000134452	1.94491e-25
	COG0508	C	Energy production and conversion	Dehydrogenase	44.9689	2.83787	109.555	9.80378	129.182	4.62241	3.09288e-15	9.38635e-05	2.13027e-33
	COG0723	C	Energy production and conversion	Component of the ubiquinol-cytochrome c reductase complex (complex III or cytochrome b-c1 complex), which is a respiratory chain that generates an electrochemical potential coupled to ATP synthesis (By similarity)	12.9579	1.14919	53.3239	6.01661	125.899	4.73931	1.68495e-15	2.33009e-22	6.99176e-42
	COG0114	C	Energy production and conversion	fumarate hydratase class II	61.2907	2.33918	81.9272	3.97941	112.435	2.35841	0.000125983	7.72732e-10	5.35056e-30
	COG2048	C	Energy production and conversion	heterodisulfide reductase	45.9074	2.14496	41.085	3.37334	110.814	2.12378	0.0190734	1.5254e-28	6.67311e-39
	COG2414	C	Energy production and conversion	aldehyde ferredoxin oxidoreductase	33.2612	1.98076	77.4684	5.57224	107.056	5.27664	8.72529e-12	4.93909e-05	1.78704e-26
	COG1456	C	Energy production and conversion	Acetyl-CoA decarbonylase synthase complex subunit gamma	6.69596	0.376249	26.6667	2.7566	90.8749	4.38815	1.27745e-21	7.43572e-26	3.51835e-42
	COG2221	C	Energy production and conversion	sulfite reductase	32.1168	2.02861	48.395	3.00176	89.2738	2.39107	1.73792e-07	9.27511e-20	5.92994e-36
	COG1150	C	Energy production and conversion	heterodisulfide reductase, subunit	37.1525	1.89706	33.4802	2.75334	82.1502	1.86272	0.0377472	1.22589e-24	1.73681e-32
	COG2069	C	Energy production and conversion	Part of a complex that catalyzes the reversible cleavage of acetyl-CoA, allowing autotrophic growth from CO(2). Probably maintains the overall quaternary structure of the ACDS complex (By similarity)	5.43041	0.317175	21.0649	2.34573	68.0252	3.07573	8.54358e-19	1.02916e-24	4.84905e-42
	COG1908	C	Energy production and conversion	Methyl-viologen-reducing hydrogenase, delta subunit	12.0717	0.492241	25.4772	2.3798	66.5879	1.38618	8.88167e-06	8.26012e-27	1.19368e-42
	COG3411	C	Energy production and conversion	Ferredoxin	52.0823	2.87057	39.3442	2.76432	66.3588	1.69529	0.00293598	1.48595e-14	6.79481e-05
	COG1390	C	Energy production and conversion	Produces ATP from ADP in the presence of a proton gradient across the membrane (By similarity)	32.3183	0.90641	29.4631	1.7874	38.9838	1.66796	0.0474733	0.000142629	0.0252984
	COG2191	C	Energy production and conversion	Formylmethanofuran dehydrogenase subunit E	6.18258	0.349665	15.8979	1.30006	38.3804	1.78208	1.80573e-11	3.24433e-19	5.28398e-41
	COG2421	C	Energy production and conversion	formamidase	5.16967	0.337732	20.0744	2.02196	22.209	1.11998	2.70169e-11	0.00112128	2.74935e-35
	COG4237	C	Energy production and conversion	Hydrogenase 4 membrane	1.8339	0.10769	4.232	0.625415	18.6073	1.08467	0.386399	2.42324e-23	3.64219e-37
	COG1031	C	Energy production and conversion	radical SAM domain protein	1.81031	0.13714	0.895916	0.239646	2.7396	0.279076	3.22546e-18	1.31892e-18	0.0241174
	COG4802	C	Energy production and conversion	ferredoxin thioredoxin reductase	0.212837	0.0202111	0.281612	0.0940298	1.62603	0.135977	8.42028e-09	1.82624e-27	4.39592e-28
FS: stomach; SI: small intestine; LI: large intestine
1. TPM (transcripts per million reads)
2. SEM, standard error of mean.
3. P-value, Wilcoxon rank-sum test

## Sheet: K
Enrichment	COG ID	COG categories	Description	Function	FS		SI		LI		P value3
					Mean (TPM)1	SEM2	Mean (TPM)	SEM	Mean (TPM)	SEM	FS vs SI	SI vs LI	FS vs LI
Enriched in FS	COG1595	K	Transcription	RNA Polymerase	1876.61	37.1699	889.794	38.2994	1744.67	40.0942	6.93727e-34	4.99093e-28	0.0106614
	COG2865	K	Transcription	Transcriptional regulator	1172.31	37.2649	569.916	38.9088	542.2	17.6147	3.6346e-23	0.0507	9.39565e-35
	COG0846	K	Transcription	NAD-dependent protein deacetylase which modulates the activities of several enzymes which are inactive in their acetylated form	548.956	8.68145	347.097	17.1667	317.005	5.36532	1.97522e-18	0.296058	2.32716e-38
	COG1522	K	Transcription	transcriptional regulator AsnC family	342.601	4.0053	211.613	8.21627	317.657	4.23065	6.9833e-29	7.96971e-23	1.48892e-05
	COG1158	K	Transcription	Facilitates transcription termination by a mechanism that involves Rho binding to the nascent RNA, activation of Rho's RNA-dependent ATPase activity, and release of the mRNA from the DNA template (By similarity)	301.27	4.26571	201.984	7.71043	264.81	3.35658	6.63527e-25	1.05499e-14	1.06965e-09
	COG1508	K	Transcription	Sigma factors are initiation factors that promote the attachment of RNA polymerase to specific initiation sites and are then released (By similarity)	251.496	3.31763	109.98	5.43896	183.049	4.21596	2.10022e-36	1.28561e-19	2.12044e-24
	COG3604	K	Transcription	Transcriptional regulator	212.742	5.64565	91.3708	7.72337	117.861	4.6506	2.23929e-25	2.82217e-06	1.34379e-23
	COG5190	K	Transcription	CTD (Carboxy-terminal domain, RNA polymerase II, polypeptide A)	207.156	23.5557	21.0758	4.72942	3.10138	1.03319	1.38398e-21	2.58822e-05	2.23845e-36
	COG3070	K	Transcription	TfoX domain-containing protein	122.235	3.70608	99.6593	6.39187	62.2144	4.12256	5.98169e-05	0.000125626	4.613e-20
	COG5147	K	Transcription	Myblike DNAbinding domain containing protein	38.1278	3.94459	4.89322	1.25228	1.4672	0.228447	2.14392e-22	0.797014	5.06739e-29
	COG5228	K	Transcription	Ccr4-not transcription complex, subunit	36.9949	5.07603	4.72982	1.45525	0.796817	0.12525	2.30139e-21	0.602881	3.01103e-31
	COG5175	K	Transcription	CCR4-NOT transcription complex subunit 4	32.1867	3.45865	4.80558	1.18522	0.566346	0.113023	2.40323e-21	0.207404	1.84208e-33
	COG1678	K	Transcription	UPF0301 protein	20.828	1.02295	14.5007	1.4104	16.9225	0.95001	4.42707e-06	0.000205837	0.000765822
	COG5221	K	Transcription	Dopey family member	17.3752	1.75826	1.73644	0.441985	0.784335	0.150858	4.0117e-25	0.0791978	2.1096e-28
	COG5103	K	Transcription	Ccr4-NOT transcription complex, subunit	15.9307	2.0552	2.56589	0.812266	1.16432	0.178279	2.04195e-21	0.00385663	1.12444e-20
	COG5169	K	Transcription	Transcription factor	14.8474	1.75768	6.69564	3.68784	0.696802	0.133611	4.29522e-24	0.00618462	6.72444e-29
	COG1224	K	Transcription	ruvB-like	13.7584	1.4374	2.80104	0.647783	0.936666	0.115299	4.9599e-20	0.00020088	3.57884e-21
	COG3609	K	Transcription	CopG Arc MetJ family	13.0922	0.767827	7.0206	1.93136	8.07317	0.443992	5.7568e-17	2.5517e-10	3.38415e-05
	COG4776	K	Transcription	Involved in mRNA degradation. Hydrolyzes single-stranded polyribonucleotides processively in the 3' to 5' direction (By similarity)	8.53196	1.96279	3.81914	0.80006	0.43086	0.11141	0.023975	0.000131744	6.89321e-17
	COG5208	K	Transcription	nuclear transcription factor Y	4.95458	0.87847	2.20297	1.07575	0.382385	0.079741	1.61901e-22	6.61456e-05	7.40835e-18
	COG2901	K	Transcription	Activates ribosomal RNA transcription. Plays a direct role in upstream activation of rRNA promoters (By similarity)	3.99654	0.960178	3.88495	0.988602	0.239012	0.0267306	0.0184078	0.000912386	2.91612e-18
	COG5406	K	Transcription	Component of the FACT complex, a general chromatin factor that acts to reorganize nucleosomes. The FACT complex is involved in multiple processes that require DNA as a template such as mRNA elongation, DNA replication and DNA repair. During transcription elongation the FACT complex acts as a histone chaperone that both destabilizes and restores nucleosomal structure. It facilitates the passage of…	3.80319	0.380668	0.546191	0.167258	0.263525	0.0434755	1.18634e-25	6.77126e-05	1.10212e-23
	COG5290	K	Transcription	Inhibitor of kappa light polypeptide gene enhancer in B-cells, kinase complex-associated protein	1.67815	0.178284	0.239072	0.120252	0.218375	0.0369335	5.48798e-31	2.6028e-10	7.9983e-18
	COG5179	K	Transcription	Transcription initiation factor TFIID	1.62352	0.170779	0.253654	0.0874844	0.299934	0.054422	3.48829e-29	1.14298e-13	1.18561e-14
	COG5157	K	Transcription	cell division cycle 73, Paf1 RNA polymerase II complex component, homolog (S. cerevisiae)	1.58336	0.164817	0.175686	0.0870336	0.058691	0.0118431	1.25243e-33	0.00012799	2.01181e-29
	COG5025	K	Transcription	forkhead box	1.52491	0.158479	0.35264	0.181929	0.0226919	0.00799445	2.00916e-29	0.914669	1.15343e-35
	COG5033	K	Transcription	myeloid lymphoid or mixed-lineage leukemia (trithorax homolog, Drosophila)	1.30105	0.135631	0.172504	0.0938639	0.162426	0.0226159	1.34735e-32	1.16252e-13	6.35869e-16
	COG5111	K	Transcription	dna-directed rna polymerase iii subunit	1.19215	0.130302	0.321131	0.142376	0.0201196	0.00559472	2.049e-28	0.255426	7.91966e-33
	COG5414	K	Transcription	RNA polymerase II, TATA box binding protein (TBP)-associated factor	1.05845	0.108994	0.197174	0.0880149	0.0249895	0.00694161	1.85561e-28	0.945036	7.25332e-33
	COG4860	K	Transcription	Transcriptional regulator, arsR family	1.02514	0.0837501	0.30133	0.146315	0.320309	0.0531542	4.97336e-27	4.77615e-14	2.44488e-12
	COG5095	K	Transcription	Transcription initiation factor TFIID	1.01497	0.10983	0.214864	0.0909626	0.100393	0.0187896	3.59467e-27	1.96292e-07	1.63357e-18
	COG5247	K	Transcription	protein 1 (negative cofactor 2 alpha)	1.00244	0.219512	0.644519	0.375515	0.348476	0.127594	2.25132e-26	1.21837e-10	8.97024e-09
	COG5118	K	Transcription	B double prime 1, subunit of RNA polymerase III transcription initiation factor IIIB	0.947606	0.150106	0.541826	0.296469	0.0540946	0.0106828	2.41901e-23	0.0291468	9.1854e-22
	COG3620	K	Transcription	transcriptional regulator XRE family	0.881495	0.0707239	0.203113	0.0416509	0.347433	0.0407208	3.86207e-22	3.53194e-08	3.5377e-10
	COG5123	K	Transcription	TFIIA is a component of the transcription machinery of RNA polymerase II and plays an important role in transcriptional activation (By similarity)	0.721378	0.0804503	0.0664752	0.0345625	0.00801888	0.00360943	9.39404e-32	0.38202	1.63758e-33
	COG5601	K	Transcription	CCR4-NOT transcription complex subunit 2	0.553497	0.0717491	0.309016	0.173619	0.0143835	0.00557863	6.12785e-23	0.658674	4.08805e-25
	COG5224	K	Transcription	nuclear transcription factor Y	0.50371	0.0831197	0.457453	0.247376	0.0212325	0.00772333	1.30875e-18	0.758601	5.24336e-22
	COG5624	K	Transcription	TAF12 RNA polymerase II, TATA box binding protein (TBP)-associated factor	0.44362	0.0840287	0.225208	0.13228	0.0656535	0.0157676	3.08059e-19	0.01091	9.41438e-13
	COG5094	K	Transcription	RNA polymerase II, TATA box binding protein (TBP)-associated factor	0.424247	0.0605759	0.244602	0.182578	0.0081319	0.0046883	5.75988e-25	0.0712373	1.02208e-31
	COG5204	K	Transcription	Transcription elongation factor	0.404664	0.0468553	0.258501	0.154864	0.00848224	0.00395693	6.11399e-24	0.435626	2.45415e-27
	COG5251	K	Transcription	TAF11 RNA polymerase II, TATA box binding protein (TBP)-associated factor	0.382108	0.0482921	0.213338	0.152935	0.0699557	0.0182858	4.06342e-26	3.33713e-05	3.05603e-15
	COG5296	K	Transcription	Rtf1, Paf1 RNA polymerase II complex component, homolog (S. cerevisiae)	0.355527	0.0513241	0.0415675	0.0151774	0.00347344	0.00103241	1.58851e-20	0.376519	7.78996e-26
	COG5151	K	Transcription	Transcription factor	0.281113	0.039911	0.227391	0.141541	0.148718	0.0244514	7.08169e-21	4.21385e-13	0.0204875
	COG5144	K	Transcription	Transcription factor	0.278183	0.0397642	0.198378	0.0733789	0.129434	0.0253798	1.23615e-13	1.45818e-07	0.00533658
	COG5090	K	Transcription	factor iif	0.137111	0.0321623	0.0121901	0.00882413	0.00397075	0.00192679	3.30877e-09	0.618129	9.69346e-09
	COG5088	K	Transcription	Component of the Mediator complex, a coactivator involved in the regulated transcription of nearly all RNA polymerase II-dependent genes. Mediator functions as a bridge to convey information from gene-specific regulatory proteins to the basal RNA polymerase II transcription machinery. Mediator is recruited to promoters by direct interactions with regulatory proteins and serves as a scaffold for t…	0.102381	0.0166808	0.00281031	0.001982	0.0368093	0.0091983	7.95724e-17	6.57697e-08	0.000148443
	COG5149	K	Transcription	transcription initiation factor	0.101608	0.0256194	0.00652417	0.00419612	0.000325793	0.00023164	8.29315e-08	0.243343	1.5817e-09
	COG4738	K	Transcription	Transcriptional regulator	0.0561322	0.012287	0.0120856	0.0104424	0.00568403	0.00275935	6.73086e-08	0.321785	1.6443e-06
	COG5250	K	Transcription	polymerase (RNA) II (DNA directed) polypeptide D	0.0178593	0.0041068	0.000894928	0.000630168	0.0105309	0.00615599	4.72175e-07	0.0314954	0.000779604
	COG5220	K	Transcription	menage a trois homolog 1, cyclin H assembly factor (Xenopus laevis)	0.00908002	0.00231722	0.00101496	0.00101496	0.00200371	0.00154615	0.000109933	0.318408	0.0010766
Enriched in SI	COG1309	K	Transcription	Transcriptional regulator	433.288	14.0647	654.607	32.8172	532.165	18.8513	5.81005e-07	0.0224825	0.000799037
	COG1959	K	Transcription	Transcriptional regulator, BadM Rrf2 family	166.181	4.86148	219.325	9.40552	195.643	9.1076	9.83213e-06	0.0420097	0.273359
	COG2188	K	Transcription	GntR family transcriptional regulator	60.269	5.32073	207.324	12.6093	80.7269	2.44603	1.0292e-25	3.5953e-15	3.31816e-12
	COG1802	K	Transcription	GntR Family Transcriptional Regulator	87.7872	3.75926	194.491	10.3664	150.63	4.07413	9.9134e-21	0.00377311	8.19709e-21
	COG3711	K	Transcription	transcriptional antiterminator	47.2264	8.28271	164.707	15.1758	39.0589	2.29349	1.73734e-21	2.35115e-16	0.00446098
	COG2186	K	Transcription	GntR family transcriptional regulator	55.9742	2.69358	162.253	15.1472	80.5623	2.50593	2.44554e-17	9.85912e-07	7.15147e-12
	COG2932	K	Transcription	Repressor	85.2246	3.64063	143.328	7.52302	105.583	2.77899	2.21332e-09	0.00240964	3.55634e-07
	COG1414	K	Transcription	iclr family transcriptional regulator	27.7102	1.90061	123.439	15.6371	49.1879	1.6325	8.52102e-22	2.67211e-07	2.94119e-24
	COG3829	K	Transcription	Transcriptional regulator	60.5943	2.58717	113.488	5.98675	75.0603	2.35622	1.03609e-13	8.13723e-07	1.40155e-06
	COG2771	K	Transcription	Transcriptional regulator	32.2793	1.72747	90.8197	6.271	34.5838	1.6317	8.1114e-17	3.34887e-14	0.608607
	COG1278	K	Transcription	Cold shock protein	31.902	2.00422	87.7022	5.38021	51.7766	1.34018	1.13842e-26	4.41686e-08	1.52718e-24
	COG3561	K	Transcription	anti-repressor protein	25.0038	1.32556	73.2174	13.4943	18.7786	1.9924	0.000580989	1.48415e-09	4.09533e-07
	COG2390	K	Transcription	Transcriptional regulator	19.3687	1.55126	56.7901	3.55018	32.9435	1.37828	1.59164e-20	1.83192e-06	2.11062e-16
	COG1758	K	Transcription	Promotes RNA polymerase assembly. Latches the N- and C- terminal regions of the beta' subunit thereby facilitating its interaction with the beta and alpha subunits (By similarity)	30.3309	2.31616	40.6952	2.25545	26.8741	0.653931	3.25527e-08	7.47649e-08	0.019682
	COG1221	K	Transcription	transcriptional	13.4219	1.76456	33.5121	3.28235	6.12191	0.191569	6.11216e-10	2.65654e-21	1.00521e-15
	COG2005	K	Transcription	Transcriptional regulator, ModE family	8.9854	0.644962	32.7943	2.83297	12.3126	0.635188	4.3925e-17	5.8081e-12	5.56284e-07
	COG3835	K	Transcription	regulatoR	8.65259	0.562872	28.6162	1.81278	12.7996	0.516453	2.93121e-20	2.35591e-12	2.33097e-11
	COG0864	K	Transcription	Transcriptional regulator	7.65546	0.514067	27.7175	1.89279	9.45164	0.529639	9.90812e-21	6.61896e-16	7.65781e-05
	COG1405	K	Transcription	Stabilizes TBP binding to an archaeal box-A promoter. Also responsible for recruiting RNA polymerase II to the pre- initiation complex (DNA-TBP-TFIIB) (By similarity)	13.1087	0.82363	25.0866	2.28663	7.41648	0.341053	5.71524e-06	1.14103e-14	8.81791e-06
	COG3284	K	Transcription	Transcriptional regulator	6.36392	0.438311	24.8464	3.82904	4.70306	0.38529	2.45826e-14	2.62832e-17	0.000393793
	COG4742	K	Transcription	Transcriptional regulator	4.20436	0.425389	24.5005	2.48059	6.2237	0.515118	1.82729e-16	4.85467e-11	3.31188e-06
	COG0819	K	Transcription	Transcriptional activator, tena	11.577	0.801069	23.4838	1.5828	15.9605	0.539416	5.27409e-11	0.000396608	3.78174e-15
	COG5164	K	Transcription	Transcription elongation factor	8.92421	0.501842	22.416	2.26996	11.4625	0.929184	0.000135669	0.015245	0.108883
	COG3710	K	Transcription	Transcriptional regulator	1.12457	0.145406	18.6146	3.15646	1.37119	0.0996627	5.59321e-19	3.55919e-14	2.53889e-05
	COG3343	K	Transcription	Participates in both the initiation and recycling phases of transcription. In the presence of the delta subunit, RNAP displays an increased specificity of transcription, a decreased affinity for nucleic acids, and an increased efficiency of RNA synthesis because of enhanced recycling (By similarity)	8.12263	1.03579	16.0286	1.97941	5.17861	0.354605	0.0291034	0.00102909	0.0337675
	COG4941	K	Transcription	rna polymerase	0.750893	0.211618	15.3643	3.01712	1.26169	0.324566	8.23551e-07	0.000233454	0.00692053
	COG3903	K	Transcription	transcriptional regulator	14.0321	0.790936	14.3506	2.17033	6.09644	0.343674	0.000360116	0.00251135	1.04219e-10
	COG3933	K	Transcription	transcriptional	3.66646	0.968673	13.8926	1.63488	2.96488	0.175554	4.0934e-12	4.09512e-08	6.91594e-06
	COG1594	K	Transcription	DNA-dependent RNA polymerase catalyzes the transcription of DNA into RNA using the four ribonucleoside triphosphates as substrates (By similarity)	7.30386	0.475175	13.5332	1.28586	3.97434	0.196531	0.000807824	1.46991e-10	3.92593e-06
	COG3800	K	Transcription	Transcriptional regulator	1.42109	0.296656	13.2313	2.04387	0.987537	0.346369	3.43106e-05	2.9952e-07	2.47932e-05
	COG5068	K	Transcription	Transcription factor	2.22929	0.295805	11.8443	7.87714	0.28423	0.0777157	8.61902e-25	1.4829e-08	5.55434e-14
	COG1395	K	Transcription	HTH-type transcriptional regulatory protein	2.84309	0.170393	10.6944	1.01123	4.1381	0.225395	7.46007e-12	1.54516e-06	2.48777e-06
	COG2524	K	Transcription	signal transduction protein with cbs domains	1.58067	0.154305	10.2281	1.11408	3.7362	0.267957	6.73141e-14	3.55228e-05	4.78903e-16
	COG1777	K	Transcription	arsR family transcriptional regulator	2.2138	0.154011	9.42442	0.883532	3.40218	0.210912	6.46661e-12	5.03105e-07	1.20703e-07
	COG1095	K	Transcription	DNA-directed RNA Polymerase	3.91358	0.202787	9.14551	0.912252	3.56182	0.189379	2.60849e-05	6.26693e-06	0.527996
	COG1497	K	Transcription	Transcriptional regulator	1.46538	0.141185	9.03876	0.9824	3.71625	0.254168	1.18194e-11	0.00137081	2.48098e-17
	COG1675	K	Transcription	Transcription factor that plays a role in the activation of archaeal genes transcribed by RNA polymerase. Facilitates transcription initiation by enhancing TATA-box recognition by TATA-box-binding protein (Tbp), and transcription factor B (Tfb) and RNA polymerase recruitment. Not absolutely required for transcription in vitro, but particularly important in cases where Tbp or Tfb function is not o…	1.36036	0.121975	8.89313	0.890145	3.35943	0.198255	6.05885e-15	2.93677e-06	1.34791e-16
	COG4008	K	Transcription	Methanogenesis marker protein 9	1.36779	0.132968	8.71306	0.935196	3.4893	0.23489	2.62169e-11	0.00121914	9.7482e-17
	COG1813	K	Transcription	Factor 1	3.73782	0.249788	8.6493	1.23654	3.17489	0.182037	0.0024033	0.000266521	0.229768
	COG2345	K	Transcription	Transcriptional regulator	1.35282	0.538805	8.29927	1.2662	0.489477	0.105381	5.03335e-07	5.08538e-06	0.0962778
	COG2808	K	Transcription	Transcriptional regulator	0.845122	0.291129	8.04061	1.03661	0.500483	0.145588	2.46249e-07	1.02917e-06	0.0734015
	COG2522	K	Transcription	Transcriptional regulator	2.51974	0.158922	7.29725	0.85263	3.17154	0.235925	0.000216964	0.0118734	0.00869025
	COG1761	K	Transcription	DNA-dependent RNA polymerase catalyzes the transcription of DNA into RNA using the four ribonucleoside triphosphates as substrates	2.71668	0.195276	7.04936	0.774624	2.41931	0.157171	0.00206099	0.00133842	0.919228
	COG1460	K	Transcription	DNA-directed RNA polymerase subunit f	1.81091	0.117902	6.67391	0.737083	2.99717	0.174148	2.49968e-06	0.0327074	5.28027e-08
	COG3327	K	Transcription	phenylacetic acid degradation operon negative regulatory protein	0.253137	0.102684	6.65244	1.50955	0.352983	0.106572	3.95444e-11	2.18875e-06	0.00125509
	COG2336	K	Transcription	transcriptional regulator antitoxin, MazE	3.39598	0.306139	6.17715	1.17507	1.70735	0.307819	0.0382346	0.00378027	1.00231e-16
	COG1581	K	Transcription	Binds double-stranded DNA tightly but without sequence specificity. It is distributed uniformly and abundantly on the chromosome, suggesting a role in chromatin architecture. However, it does not significantly compact DNA. Binds rRNA and mRNA in vivo. May play a role in maintaining the structural and functional stability of RNA, and, perhaps, ribosomes (By similarity)	0.762234	0.0839069	5.70019	0.68633	1.75077	0.118075	5.08211e-07	0.0179046	4.34084e-14
	COG3283	K	Transcription	Transcriptional regulator	0.800932	0.0659376	5.56106	1.39277	0.783771	0.0518221	1.87646e-05	0.000137152	0.285274
	COG3722	K	Transcription	Mannitol repressor protein	0.0193297	0.00464729	5.36317	1.5132	0.0629534	0.0163571	1.34308e-13	5.85296e-05	9.39288e-06
	COG4578	K	Transcription	Glucitol operon activator	2.18537	0.418502	5.00917	0.764497	0.312535	0.0404875	0.00320059	8.32055e-12	4.93244e-10
	COG5499	K	Transcription	Transcriptional regulator	4.60497	0.380075	4.80333	0.800245	4.37411	0.320564	1.62477e-05	5.24817e-05	0.766073
	COG3226	K	Transcription	Tetr family transcriptional regulator	0.165594	0.0452123	4.4539	0.918831	0.513007	0.0659759	1.43911e-10	0.00970349	4.84118e-13
	COG3060	K	Transcription	This regulatory protein, when combined with SAM (S- adenosylmethionine) represses the expression of the methionine regulon and of enzymes involved in SAM synthesis (By similarity)	0.0183438	0.00380935	3.79542	1.01231	0.0324137	0.00738784	1.53423e-07	7.82599e-05	0.147335
	COG3806	K	Transcription	Factor ChrR	0.156583	0.0353986	3.51707	0.810357	0.222955	0.100814	0.000434582	8.75928e-05	0.209401
	COG5631	K	Transcription	Transcriptional regulator	0.130815	0.0473214	2.16335	0.786594	0.118771	0.0487958	6.37359e-05	0.000247822	0.729496
	COG3423	K	Transcription	Transcriptional regulator	0.0863462	0.0252454	1.77468	0.526756	0.0363979	0.00913833	0.00258248	2.05302e-05	0.061946
	COG4568	K	Transcription	antiterminator	0.0138795	0.00378853	1.56455	0.495217	0.0192263	0.00583348	0.0136545	0.0159386	0.897051
	COG5450	K	Transcription	Antitoxin component of a toxin-antitoxin (TA) module. Upon expression in M.smegmatis neutralizes the effect of cognate toxin	0.0730791	0.0353964	1.54127	0.477815	0.127065	0.0389053	5.26311e-07	0.000148091	0.419899
	COG5665	K	Transcription	CCR4-NOT transcription complex, subunit 3	0.798407	0.100719	0.973144	0.311848	0.132326	0.0259412	8.29293e-20	1.42924e-08	1.36247e-12
	COG5566	K	Transcription	regulatoR	0.0898255	0.0588198	0.867018	0.550151	0.072185	0.0208778	0.00863171	0.0269197	0.999153
Enriched in LI	COG2207	K	Transcription	Transcriptional regulator, ARAC family	2112.2	34.274	1303.26	49.1497	2835.34	60.9355	2.71736e-25	4.93629e-33	6.42627e-19
	COG1396	K	Transcription	Transcriptional regulator	661.247	17.4548	894.897	29.7284	1428.73	40.6504	2.15209e-10	9.07529e-18	3.84722e-39
	COG0086	K	Transcription	DNA-dependent RNA polymerase catalyzes the transcription of DNA into RNA using the four ribonucleoside triphosphates as substrates (By similarity)	813.856	23.1677	698.053	24.3586	1153.65	32.1422	0.00217793	3.32626e-20	3.56364e-12
	COG0085	K	Transcription	DNA-dependent RNA polymerase catalyzes the transcription of DNA into RNA using the four ribonucleoside triphosphates as substrates (By similarity)	776.07	20.4672	684.895	23.9935	1124.23	30.0372	0.00516357	1.37926e-20	2.66778e-15
	COG0583	K	Transcription	Transcriptional regulator	612.174	15.8519	849.392	36.6056	924.82	19.5327	3.81667e-07	0.00761366	3.75864e-23
	COG1191	K	Transcription	Sigma factors are initiation factors that promote the attachment of RNA polymerase to specific initiation sites and are then released (By similarity)	200.951	7.55939	308.854	16.7053	873.957	16.6485	1.29925e-06	1.69566e-35	1.84922e-42
	COG0568	K	Transcription	Sigma factors are initiation factors that promote the attachment of RNA polymerase to specific initiation sites and are then released (By similarity)	691.233	7.49347	563.157	28.5537	767.816	8.41605	4.8556e-16	2.42999e-22	1.00359e-11
	COG0789	K	Transcription	Transcriptional regulator	380.906	11.4797	437.4	17.5164	571.842	9.19994	0.0168016	1.19089e-09	2.851e-26
	COG1167	K	Transcription	Transcriptional regulator, gntR family	242.022	9.03185	346.983	14.4961	569.343	6.42364	1.4039e-08	7.44368e-26	2.2854e-41
	COG0202	K	Transcription	DNA-dependent RNA polymerase catalyzes the transcription of DNA into RNA using the four ribonucleoside triphosphates as substrates (By similarity)	414.081	4.12598	361.637	12.6199	545.878	5.42815	1.64343e-05	3.11603e-25	1.90969e-37
	COG1974	K	Transcription	Represses a number of genes involved in the response to DNA damage (SOS response), including recA and lexA. In the presence of single-stranded DNA, RecA interacts with LexA causing an autocatalytic cleavage which disrupts the DNA-binding part of LexA, leading to derepression of the SOS regulon and eventually DNA repair (By similarity)	383.217	5.63367	440.076	14.9997	533.403	4.76042	6.06732e-05	2.7021e-07	8.3986e-38
	COG2183	K	Transcription	domain) protein	360.68	7.07211	262.136	8.30619	518.894	8.90743	3.29554e-16	2.64656e-34	1.32365e-27
	COG0195	K	Transcription	Transcription elongation factor NusA	386.349	5.39428	314.423	11.474	496.969	6.84857	3.76583e-09	2.39554e-25	4.70488e-26
	COG0557	K	Transcription	3'-5' exoribonuclease that releases 5'-nucleoside monophosphates and is involved in maturation of structured RNAs (By similarity)	387.274	4.79669	245.841	8.75196	406.061	5.8312	3.06686e-28	1.37487e-27	0.0107128
	COG0217	K	Transcription	transcriptional regulatory protein	309.016	4.14033	250.998	10.0507	391.024	4.55311	3.01023e-09	1.33732e-24	5.31625e-27
	COG0250	K	Transcription	Participates in transcription elongation, termination and antitermination (By similarity)	314.957	3.84148	273.504	10.1554	376.723	3.3407	6.24195e-05	4.53868e-16	4.37076e-23
	COG2002	K	Transcription	Transcriptional regulator AbrB family	109.556	4.36479	155.9	9.04043	370.735	7.07804	0.0001513	1.08551e-31	8.01872e-42
	COG0571	K	Transcription	Digests double-stranded RNA. Involved in the processing of primary rRNA transcript to yield the immediate precursors to the large and small rRNAs (23S and 16S). Also processes some mRNAs, and tRNAs when they are encoded in the rRNA operon (By similarity)	296.731	2.85119	241.758	10.239	349.133	3.41212	1.45992e-08	6.53805e-18	1.91141e-27
	COG1293	K	Transcription	Fibronectin-binding A domain protein	126.787	4.60857	158.491	7.15262	337.242	5.01348	0.00150467	7.76319e-33	5.31396e-42
	COG1521	K	Transcription	Catalyzes the phosphorylation of pantothenate (Pan), the first step in CoA biosynthesis (By similarity)	196.355	4.04674	156.849	5.85785	323.916	3.24517	2.67624e-07	6.25718e-36	1.11226e-40
	COG1725	K	Transcription	Transcriptional regulator GntR family	205.045	3.66879	161.466	6.47172	322.454	8.02474	2.63546e-09	1.83901e-28	1.38855e-26
	COG1349	K	Transcription	transcriptional regulator DeoR family	111.467	5.2746	208.737	9.68504	321.845	6.41269	3.12208e-17	4.09268e-16	4.79635e-39
	COG2508	K	Transcription	Transcriptional regulator	118.675	4.34902	241.319	14.9573	319.611	5.44311	8.85629e-15	1.43942e-10	1.99424e-41
	COG3655	K	Transcription	Transcriptional regulator	126.582	2.88328	92.4693	4.98474	316.09	10.3227	8.7603e-10	5.47688e-35	1.62372e-39
	COG0735	K	Transcription	Ferric uptake regulator, Fur family	148.048	2.95488	120.985	5.16873	302.961	3.51619	1.06135e-07	4.9367e-36	1.00741e-41
	COG3682	K	Transcription	transcriptional repressor, copy family	139.433	5.44493	84.0962	6.66783	295.394	12.6598	1.43797e-11	2.23324e-30	8.35188e-24
	COG1420	K	Transcription	Negative regulator of class I heat shock genes (grpE- dnaK-dnaJ and groELS operons). Prevents heat-shock induction of these operons (By similarity)	119.18	4.19841	200.154	11.8988	286.32	4.65694	3.86487e-08	2.8507e-11	1.13758e-40
	COG1695	K	Transcription	Transcriptional regulator	156.011	6.10391	187.002	9.27388	278.924	7.32789	0.0120722	2.39413e-12	4.30299e-26
	COG0640	K	Transcription	Transcriptional regulator, arsr family	128.766	5.12995	230.657	10.002	268.224	5.7081	1.46646e-16	0.000689005	3.84041e-35
	COG0781	K	Transcription	Involved in the transcription termination process (By similarity)	238.846	2.87476	177.726	8.29102	268.097	2.66425	6.80751e-14	1.74592e-19	4.68073e-12
	COG2344	K	Transcription	Modulates transcription in response to changes in cellular NADH NAD( ) redox state (By similarity)	72.8963	2.26499	98.4641	4.27534	264.56	3.16861	4.27936e-07	6.25718e-36	1.16646e-42
	COG1737	K	Transcription	Transcriptional regulator	79.5925	4.78367	169.615	10.1703	242.485	5.23637	1.15274e-14	7.62615e-10	8.68692e-39
	COG1481	K	Transcription	May be required for sporulation (By similarity)	100.835	3.54156	140.188	6.52061	227.508	3.91543	7.54083e-06	1.33858e-18	4.93753e-41
	COG1386	K	Transcription	Participates in chromosomal partition during cell division. May act via the formation of a condensin-like complex containing Smc and ScpA that pull DNA away from mid-cell into both cell halves (By similarity)	95.1481	3.01717	135.319	5.57224	200.841	3.14628	2.47821e-09	8.66487e-17	8.68173e-41
	COG1327	K	Transcription	Negatively regulates transcription of bacterial ribonucleotide reductase nrd genes and operons by binding to NrdR- boxes (By similarity)	90.2343	2.93204	143.292	7.17064	195.116	2.26196	2.91669e-10	5.56995e-12	3.85628e-42
	COG1438	K	Transcription	Regulates arginine biosynthesis genes (By similarity)	160.051	2.34109	87.9701	4.41501	192.908	2.37023	1.87666e-27	3.21458e-33	1.36101e-19
	COG1321	K	Transcription	iron (metal) dependent repressor, dtxr family	106.755	3.25124	129.222	6.54693	191.906	3.47107	0.110371	1.09076e-13	2.63672e-35
	COG2740	K	Transcription	Nucleic-acid-binding protein implicated in transcription termination	51.6158	1.8161	73.1332	3.70912	137.29	2.13037	6.1919e-06	1.01728e-26	3.13707e-42
	COG4977	K	Transcription	Transcriptional regulator, ARAC family	100.613	4.65205	91.4616	7.06847	110.33	4.71585	0.0108163	0.000106808	0.0203072
	COG1476	K	Transcription	Transcriptional regulator	58.5589	3.01969	86.4564	4.8011	100.004	3.04807	9.73796e-07	0.00377307	4.83329e-20
	COG1827	K	Transcription	domain protein	10.1284	0.553813	38.5313	2.29163	66.0151	1.99169	6.48239e-26	2.40418e-15	1.57399e-42
	COG3629	K	Transcription	Transcriptional regulator	13.459	0.68032	26.7572	1.84686	50.6193	2.32184	1.11543e-09	1.09075e-13	9.42968e-36
	COG4463	K	Transcription	transcriptional regulator, ctsr	26.9478	1.48396	35.2328	2.51185	49.2293	1.69382	0.0172663	8.29695e-08	6.39098e-20
	COG1329	K	Transcription	Transcriptional regulator (CarD family	32.5946	1.21237	32.4317	2.02504	40.1325	1.18914	0.469521	0.00019437	2.09199e-06
	COG3172	K	Transcription	Nicotinamide-nucleotide adenylyltransferase	20.6218	1.01691	28.2373	2.04911	36.4986	2.24943	0.0237	0.00680259	3.65189e-07
	COG1954	K	Transcription	glycerol-3-phosphate responsive antiterminator	6.07131	0.606317	16.3621	1.27436	35.0567	0.924177	8.21954e-14	6.42964e-22	3.26608e-40
	COG2909	K	Transcription	Transcriptional regulator	16.5319	0.61074	28.2114	2.74514	33.7982	1.9772	0.00560855	0.00372314	9.33152e-10
	COG2732	K	Transcription	(Barnase) inhibitor	10.2835	0.634267	12.9501	1.12438	26.8492	0.948178	0.367532	1.38849e-18	4.35634e-29
	COG4189	K	Transcription	Transcriptional regulator	12.297	0.533937	9.64216	0.802671	26.4439	1.41644	9.35908e-05	8.30024e-24	7.98508e-22
	COG3860	K	Transcription	Transcriptional regulator	10.0499	0.776937	13.0526	1.11533	24.1064	1.1593	0.0448837	9.69544e-11	2.24808e-21
	COG3449	K	Transcription	Inhibits the supercoiling activity of DNA gyrase. Acts by inhibiting DNA gyrase at an early step, prior to (or at the step of) binding of DNA by the gyrase. It protects cells against toxins that target DNA gyrase, by inhibiting activity of these toxins and reducing the formation of lethal double-strand breaks in the cell (By similarity)	10.1404	0.650933	11.73	1.37013	12.3236	0.600511	0.674566	0.00112921	1.37961e-05
	COG5108	K	Transcription	DNA-dependent RNA polymerase catalyzes the transcription of DNA into RNA using the four ribonucleoside triphosphates as substrates (By similarity)	0.380609	0.0309266	0.539959	0.119741	2.1551	0.284994	1.05379e-05	4.46486e-16	1.2576e-15
	COG1709	K	Transcription	Transcriptional regulator (XRE family	1.06685	0.0913003	0.213169	0.0629697	1.96561	0.219246	4.37049e-26	2.79144e-24	0.013546
	COG1356	K	Transcription	Transcriptional regulator	0.0391313	0.0124139	0.0222348	0.0096907	1.84014	0.246922	0.0113468	1.00045e-20	3.04903e-19
	COG4800	K	Transcription	Transcriptional regulator (XRE family	0.995288	0.0860728	0.216056	0.073489	1.66648	0.18718	3.18622e-27	4.43163e-25	0.0499395
	COG5150	K	Transcription	Down-regulator of transcription 1, TBP-binding (Negative cofactor 2)	0.0654594	0.0131152	0.0432002	0.0300178	0.854646	0.169411	1.75606e-05	1.20804e-24	7.82299e-16
	COG5242	K	Transcription	Transcription factor	0.00937332	0.00353363	0	0	0.0978022	0.0191604	9.29513e-05	7.31284e-18	1.74709e-12
	COG5211	K	Transcription	RNA polymerase II subunit A C-terminal domain phosphatase	0.0043478	0.00160727	0	0	0.0442615	0.0111352	0.00838568	1.88306e-11	1.02349e-08
FS: stomach; SI: small intestine; LI: large intestine
1. TPM (transcripts per million reads)
2. SEM, standard error of mean.
3. P-value, Wilcoxon rank-sum test

## Sheet: T
Enrichment	COG ID	COG categories	Description	Function	FS		SI		LI		P value3
					Mean (TPM)1	SEM2	Mean (TPM)	SEM	Mean (TPM)	SEM	FS vs SI	SI vs LI	FS vs LI
Enriched in FS	COG0642	T	Signal transduction mechanisms	Histidine kinase	3038.04	59.2574	1912.72	63.8328	1997.14	44.7855	7.37216e-27	0.123507	6.09645e-28
	COG0745	T	Signal transduction mechanisms	regulatoR	1615.64	28.1802	1120.78	34.3944	1441.45	32.5062	1.05237e-21	2.16767e-10	1.48931e-07
	COG2208	T	Signal transduction mechanisms	protein serine threonine phosphatase	1585.2	29.1223	769.158	36.4401	540.306	11.6332	1.63549e-32	2.05296e-06	6.99176e-42
	COG0515	T	Signal transduction mechanisms	Serine Threonine protein kinase	1469.57	28.8216	1022.84	41.6643	1173.9	22.52	3.08162e-18	4.98349e-05	5.97068e-16
	COG3706	T	Signal transduction mechanisms	Diguanylate cyclase	945.043	22.3227	421.876	22.4546	355.182	16.3062	8.16049e-30	0.00642694	3.56961e-36
	COG2197	T	Signal transduction mechanisms	Two component transcriptional regulator, LuxR family	828.408	14.7224	416.864	23.7909	475.013	10.8281	8.68027e-31	1.48737e-06	3.96827e-36
	COG3292	T	Signal transduction mechanisms	Histidine kinase	746.623	22.2296	304.501	19.5449	186.089	9.12458	1.68894e-25	1.55723e-08	2.37481e-35
	COG3437	T	Signal transduction mechanisms	Response Regulator	721.156	18.6669	380.474	22.3732	451.953	22.0348	1.09362e-22	0.00453948	4.39066e-18
	COG0631	T	Signal transduction mechanisms	Phosphatase	694.507	34.4419	310.146	14.0326	380.126	8.35689	6.87066e-25	2.58625e-08	1.10813e-14
	COG2204	T	Signal transduction mechanisms	two component, sigma54 specific, transcriptional regulator, Fis family	663.296	10.1348	267.48	17.6971	622.484	13.6283	4.41952e-33	8.30355e-27	0.0102578
	COG0664	T	Signal transduction mechanisms	transcriptional regulator, crp fnr family	602.515	15.9333	366.38	12.0873	513.772	7.67532	8.78941e-24	1.26583e-18	0.00847875
	COG3275	T	Signal transduction mechanisms	Histidine kinase	505.373	7.97408	301.662	20.2467	333.731	14.9211	2.96628e-27	0.0325235	1.18345e-14
	COG5002	T	Signal transduction mechanisms	Histidine kinase	472.556	12.822	250.86	23.2802	320.375	9.18337	9.40827e-24	4.85953e-10	4.08317e-19
	COG2206	T	Signal transduction mechanisms	Metal Dependent Phosphohydrolase	441.669	17.1013	370.474	21.5282	318.519	15.7345	0.00338156	0.110812	3.95363e-07
	COG1966	T	Signal transduction mechanisms	carbon starvation protein	359.167	4.59516	197.482	8.17888	250.96	4.95632	5.30926e-32	9.53895e-09	1.52531e-30
	COG1366	T	Signal transduction mechanisms	stage II sporulation protein	302.453	8.12243	188.094	10.565	216.735	4.02507	2.42777e-15	4.0226e-06	5.13637e-14
	COG2172	T	Signal transduction mechanisms	anti-sigma regulatory factor serine threonine protein kinase	300.165	5.56339	200.245	9.07787	273.924	4.24692	5.85278e-17	4.27271e-12	0.000890685
	COG2365	T	Signal transduction mechanisms	protein tyrosine serine phosphatase	230.879	6.1197	179.418	8.82491	112.172	2.70424	1.52431e-06	2.78941e-09	8.12507e-35
	COG2815	T	Signal transduction mechanisms	Serine Threonine protein kinase	210.824	7.02288	191.381	9.12258	204.217	6.72389	0.0339082	0.107576	0.00839545
	COG2114	T	Signal transduction mechanisms	Guanylate Cyclase	205.712	7.84498	94.0336	5.39935	110.409	9.12524	1.82348e-21	0.648687	7.55443e-18
	COG0589	T	Signal transduction mechanisms	Universal stress protein	203.813	6.14368	177.649	21.3389	113.638	3.46682	1.67382e-10	0.0529656	1.08735e-29
	COG1956	T	Signal transduction mechanisms	gaf domain protein	155.281	2.09167	82.8843	3.84494	102.969	2.47845	1.2083e-30	3.86395e-06	1.84685e-31
	COG2453	T	Signal transduction mechanisms	Dual specificity protein phosphatase	104.252	11.364	17.1325	2.66515	6.13845	0.6536	8.18107e-15	0.0347938	1.1575e-24
	COG4252	T	Signal transduction mechanisms	Adenylate guanylate Cyclase	73.9256	2.96656	43.8778	2.90771	62.1404	3.1945	2.03149e-11	1.59212e-05	5.37548e-05
	COG4564	T	Signal transduction mechanisms	Histidine kinase	72.4161	4.16497	20.7273	2.22676	39.0326	2.21362	2.11917e-29	2.30899e-14	1.31435e-10
	COG5040	T	Signal transduction mechanisms	Tyrosine 3-monooxygenase tryptophan 5-monooxygenase activation protein	61.9053	6.48696	14.0231	4.42068	1.36906	0.320646	2.69807e-19	0.00100993	2.63665e-35
	COG5635	T	Signal transduction mechanisms	Signal transduction protein with Nacht domain	54.7757	2.16442	28.5713	2.3589	30.7982	1.672	7.55345e-18	0.0106553	9.50126e-19
	COG4567	T	Signal transduction mechanisms	response regulator	49.2074	2.72236	15.4739	2.08029	12.2475	1.39783	4.32624e-25	0.319774	1.78506e-34
	COG5253	T	Signal transduction mechanisms	phosphatidylinositol-4-phosphate 5-kinase	41.4241	4.57039	7.281	2.22008	1.25785	0.257259	4.85384e-22	0.814733	4.82329e-31
	COG3899	T	Signal transduction mechanisms	Transcriptional regulator	37.0262	2.23738	22.8537	1.65607	12.8672	0.537575	4.27088e-05	5.76068e-06	1.78288e-13
	COG5329	T	Signal transduction mechanisms	Phosphatase	29.8389	3.30666	3.45382	0.827621	1.21012	0.209666	5.381e-23	0.0656355	2.70519e-27
	COG5411	T	Signal transduction mechanisms	inositol	28.7903	3.07256	5.82364	1.2228	1.91554	0.29415	2.30398e-18	0.0377934	7.84239e-23
	COG5599	T	Signal transduction mechanisms	protein tyrosine phosphatase	28.7741	2.36363	10.5222	1.43941	9.46194	1.02949	4.73305e-12	0.0545145	3.69803e-10
	COG3434	T	Signal transduction mechanisms	Diguanylate phosphodiesterase	25.1512	1.57669	9.39236	2.21802	14.1317	1.73224	4.04638e-25	4.5027e-09	2.03717e-15
	COG1639	T	Signal transduction mechanisms	signal transduction protein	24.0445	2.78281	9.74282	3.08035	14.2071	1.1665	1.53185e-20	5.95816e-12	1.68119e-05
	COG5409	T	Signal transduction mechanisms	Xenotropic and polytropic retrovirus receptor 1	15.758	1.95035	1.76615	0.434898	0.321265	0.0817891	2.4004e-23	0.609111	7.22734e-33
	COG3322	T	Signal transduction mechanisms	Histidine kinase	13.9857	0.621635	11.5081	0.892423	9.1619	0.521171	0.000997482	0.176307	4.99013e-08
	COG3452	T	Signal transduction mechanisms	Histidine kinase	13.3355	0.539437	10.3983	0.780151	5.70568	0.496832	0.000316588	8.43873e-06	3.80538e-24
	COG3026	T	Signal transduction mechanisms	sigma E regulatory protein, MucB RseB	7.66994	1.7919	5.09884	1.1352	0.273886	0.0616943	0.0352398	7.47132e-08	3.09649e-27
	COG3109	T	Signal transduction mechanisms	may be a structural element that influences the osmotic activation of ProP at a post-translational level (By similarity)	6.17872	1.4054	3.21516	0.8599	0.150493	0.0410793	0.000186851	3.57925e-05	3.76652e-26
	COG3614	T	Signal transduction mechanisms	Histidine kinase	5.58372	0.330818	5.26511	0.950011	2.2387	0.200487	0.000159664	0.0398028	1.47081e-09
	COG5170	T	Signal transduction mechanisms	Protein phosphatase 2, regulatory subunit B	5.30397	0.580619	0.373926	0.144467	0.247859	0.0449153	2.54922e-31	1.22327e-07	1.0479e-25
	COG5057	T	Signal transduction mechanisms	PPIases accelerate the folding of proteins. It catalyzes the cis-trans isomerization of proline imidic peptide bonds in oligopeptides. Acts as a regulatory subunit for PP2A-like phosphatases modulating their activity or substrate specificity, probably by inducing a conformational change in the catalytic subunit, a direct target of the PPIase. Can reactivate inactive phosphatase PP2A-phosphatase m…	5.21965	0.532992	0.579855	0.19678	0.203995	0.0355235	1.09149e-28	0.00312261	1.0923e-28
	COG3447	T	Signal transduction mechanisms	sensor protein	5.06598	0.321034	4.4977	0.958625	0.65014	0.117576	1.8629e-07	4.02123e-07	1.54731e-22
	COG3086	T	Signal transduction mechanisms	sigma-e factor regulatory protein	4.52684	1.24888	3.08383	0.751701	1.75784	0.185297	0.00324148	1.1832e-08	2.09824e-06
	COG5212	T	Signal transduction mechanisms	Phosphodiesterase	2.57558	0.165581	0.897528	0.18588	0.779525	0.0584192	4.58937e-18	5.73296e-06	3.70615e-15
	COG4551	T	Signal transduction mechanisms	Low molecular weight phosphotyrosine protein phosphatase	1.87846	0.136397	0.775694	0.287805	0.756914	0.189175	9.86063e-27	0.411294	1.4185e-22
	COG5408	T	Signal transduction mechanisms	Phosphate transporter	1.36119	0.168267	0.204588	0.062823	0.0900387	0.0275895	5.09081e-28	0.0283021	2.41298e-30
	COG4250	T	Signal transduction mechanisms	GAF sensor signal transduction histidine kinase	0.26647	0.0890876	0.0151078	0.0115062	0.0295064	0.0140167	2.79327e-09	0.119382	4.92801e-06
Enriched in SI	COG2202	T	Signal transduction mechanisms	Histidine kinase	125.429	5.20387	205.291	14.8525	74.9149	3.0826	3.00493e-07	2.58429e-22	1.31774e-13
	COG4585	T	Signal transduction mechanisms	Histidine kinase	146.404	4.26871	189.169	11.1484	116.715	4.95233	0.0486114	5.78729e-08	1.34996e-08
	COG5585	T	Signal transduction mechanisms	head morphogenesis protein, SPP1 gp7 family	34.0287	1.86883	176.468	18.7671	55.6507	2.80852	3.07576e-20	1.50482e-09	5.95287e-13
	COG2766	T	Signal transduction mechanisms	Serine protein kinase	14.5611	7.31768	97.4729	13.9688	3.17578	0.390415	5.67313e-21	4.91379e-17	2.32205e-05
	COG2203	T	Signal transduction mechanisms	Histidine kinase	71.5555	3.39646	93.9679	6.85037	29.3598	1.36469	0.0215144	3.63723e-18	9.7482e-17
	COG1875	T	Signal transduction mechanisms	Phoh family	58.7321	2.16253	87.0169	8.23066	48.14	3.01311	0.025189	1.72125e-06	0.000112924
	COG3920	T	Signal transduction mechanisms	Histidine kinase	17.8789	1.24277	60.2198	5.25659	13.1196	0.625384	1.00881e-18	6.08164e-23	0.000472996
	COG1734	T	Signal transduction mechanisms	Transcription factor that acts by binding directly to the RNA polymerase (RNAP). Required for negative regulation of rRNA expression and positive regulation of several amino acid biosynthesis promoters	30.8079	1.70948	40.955	3.03359	29.4837	1.74943	0.0198589	0.0143132	0.811221
	COG4251	T	Signal transduction mechanisms	Histidine kinase	7.18231	0.372749	28.9408	10.74	3.72312	0.387945	1.05389e-05	2.98492e-15	1.46727e-10
	COG3480	T	Signal transduction mechanisms	domain protein	11.6656	1.5366	25.9803	2.64195	12.2567	0.72109	1.13378e-06	0.00648403	8.74468e-05
	COG4566	T	Signal transduction mechanisms	Two component transcriptional regulator, luxr family	4.68695	0.580167	22.1295	3.15056	4.82273	0.345063	2.02724e-08	1.14849e-05	0.0042768
	COG3642	T	Signal transduction mechanisms	Required for the formation of a threonylcarbamoyl group on adenosine at position 37 (t(6)A37) in tRNAs that read codons beginning with adenine (By similarity)	6.12967	0.325265	16.8529	1.52476	6.59596	0.376753	1.74232e-09	1.28154e-07	0.302228
	COG3707	T	Signal transduction mechanisms	response regulator	10.0634	0.807778	15.9414	1.15861	9.07882	0.486583	1.6293e-07	1.53817e-07	0.830774
	COG3850	T	Signal transduction mechanisms	Nitrate nitrite sensor protein	3.93926	0.215173	15.2922	1.76249	4.09412	0.430047	1.84922e-13	6.92223e-13	0.0162721
	COG3852	T	Signal transduction mechanisms	signal transduction histidine kinase, nitrogen specific, ntrb	6.06133	0.561318	14.8558	2.0339	5.38231	0.94456	7.96466e-06	6.99417e-09	0.000196436
	COG3300	T	Signal transduction mechanisms	Diguanylate cyclase	5.8767	0.312348	14.6978	1.73434	5.02729	0.369862	0.000587967	1.1062e-05	0.002342
	COG2062	T	Signal transduction mechanisms	phosphohistidine phosphatase, SixA	7.19441	1.07053	13.3996	1.63192	3.45881	0.270325	3.19887e-06	2.17508e-09	0.0752024
	COG1718	T	Signal transduction mechanisms	serine threonine-protein kinase rio1	4.38354	0.205554	11.9431	1.08924	4.73606	0.269721	4.10716e-10	1.35587e-07	0.35966
	COG5278	T	Signal transduction mechanisms	Histidine kinase	3.81947	0.403226	11.7906	1.53017	1.44254	0.193039	0.000126689	2.73114e-13	3.60625e-12
	COG4943	T	Signal transduction mechanisms	Eal domain protein	0.406949	0.0495409	11.4945	2.78169	0.401475	0.124765	1.54461e-11	9.87363e-12	0.044724
	COG0271	T	Signal transduction mechanisms	BolA family	1.13588	0.218604	7.92267	1.08638	0.410096	0.138509	4.05982e-06	6.76362e-10	9.44536e-08
	COG3448	T	Signal transduction mechanisms	HPP family	1.99774	0.187603	7.71895	2.20237	1.66477	0.1736	0.00134244	0.000107111	0.0148393
	COG4579	T	Signal transduction mechanisms	Bifunctional enzyme which can phosphorylate or dephosphorylate isocitrate dehydrogenase (IDH) on a specific serine residue. This is a regulatory mechanism which enables bacteria to bypass the Krebs cycle via the glyoxylate shunt in response to the source of carbon. When bacteria are grown on glucose, IDH is fully active and unphosphorylated, but when grown on acetate or ethanol, the activity of I…	0.606576	0.0783424	6.71701	1.58975	0.127037	0.0247684	0.00269664	5.93005e-11	1.05582e-16
	COG0467	T	Signal transduction mechanisms	Circadian clock protein KaiC	1.40389	0.149991	4.81338	0.629974	0.552735	0.112891	0.00400067	3.07715e-08	7.08359e-09
	COG3456	T	Signal transduction mechanisms	fha domain-containing protein	1.19057	0.327485	4.74095	0.943188	0.230765	0.0913863	2.75996e-05	4.18107e-10	5.05874e-08
	COG4192	T	Signal transduction mechanisms	phosphoglycerate transport regulatory protein pgtB	0.00942855	0.00236735	0.147726	0.0894854	0.0466552	0.0090107	0.0356197	1.5919e-08	1.26606e-06
Enriched in LI	COG4753	T	Signal transduction mechanisms	Transcriptional regulator (AraC family)	761.612	19.7597	566.649	24.4283	1350.07	35.3842	3.65285e-09	4.68268e-32	1.30593e-30
	COG2972	T	Signal transduction mechanisms	Histidine kinase	544.639	11.9435	444.286	22.2578	666.578	21.5583	9.50153e-08	2.83653e-13	1.88275e-05
	COG1217	T	Signal transduction mechanisms	gtp-binding protein typa	454.542	7.49667	364.275	13.7214	632.377	13.5939	8.32469e-09	8.30682e-25	9.24258e-22
	COG0784	T	Signal transduction mechanisms	response regulator	285.336	7.42421	286.866	11.8341	489.044	10.665	0.393107	3.46157e-23	3.29247e-32
	COG0394	T	Signal transduction mechanisms	PHOsphatase	322.302	3.72437	210.721	8.36817	462.589	8.96658	2.19484e-24	1.54207e-33	6.88083e-35
	COG1702	T	Signal transduction mechanisms	Phoh family	292.149	3.19132	204.891	6.58585	375.284	5.38032	2.04853e-24	8.81111e-34	3.67416e-29
	COG3887	T	Signal transduction mechanisms	domain protein	116.081	3.99612	156.646	7.17772	304.927	4.85367	1.3691e-05	4.07571e-30	1.50312e-42
	COG2337	T	Signal transduction mechanisms	Toxic component of a toxin-antitoxin (TA) module (By similarity)	92.5827	3.06842	141.135	7.03286	298.865	9.56817	1.43601e-07	1.71306e-22	4.82714e-41
	COG3103	T	Signal transduction mechanisms	domain protein	135.631	5.08291	247.456	15.4814	267.57	9.48251	1.93664e-12	0.0224825	2.97103e-23
	COG1493	T	Signal transduction mechanisms	Catalyzes the ATP- as well as the pyrophosphate- dependent phosphorylation of a specific serine residue in HPr, a phosphocarrier protein of the phosphoenolpyruvate-dependent sugar phosphotransferase system (PTS). HprK P also catalyzes the pyrophosphate-producing, inorganic phosphate-dependent dephosphorylation (phosphorolysis) of seryl-phosphorylated HPr (P- Ser-HPr). The two antagonistic activit…	97.2542	3.40714	125.979	5.17688	236.596	2.89918	1.17443e-05	2.6439e-32	2.07464e-42
	COG2205	T	Signal transduction mechanisms	Histidine kinase	48.3542	2.50574	104.646	5.29959	210.37	10.1435	6.24569e-18	1.44015e-14	1.91175e-38
	COG1854	T	Signal transduction mechanisms	Involved in the synthesis of autoinducer 2 (AI-2) which is secreted by bacteria and is used to communicate both the cell density and the metabolic potential of the environment. The regulation of gene expression in response to changes in cell density is called quorum sensing. Catalyzes the transformation of S-ribosylhomocysteine (RHC) to homocysteine (HC) and 4,5- dihydroxy-2,3-pentadione (DPD) (B…	146.927	4.13255	86.6332	3.8918	182.192	2.43841	4.8168e-22	6.30407e-32	1.45999e-14
	COG3476	T	Signal transduction mechanisms	tspo and mbr like protein	28.3075	1.09563	52.7953	3.34189	126.906	2.99398	8.49163e-09	4.24442e-28	3.0659e-42
	COG3290	T	Signal transduction mechanisms	signal transduction histidine kinase regulating citrate malate metabolism	20.7297	1.82368	45.2048	3.56093	82.5171	3.9173	2.45285e-09	3.03997e-10	7.47674e-26
	COG4936	T	Signal transduction mechanisms	Histidine kinase	12.1562	0.497737	24.7678	1.64968	82.4899	2.87856	3.93274e-11	9.40026e-30	3.67926e-41
	COG1923	T	Signal transduction mechanisms	RNA chaperone that binds small regulatory RNA (sRNAs) and mRNAs to facilitate mRNA translational regulation in response to envelope stress, environmental stress and changes in metabolite concentrations. Also binds with high specificity to tRNAs (By similarity)	19.7917	1.12877	20.4226	1.52657	42.6483	1.19157	0.807319	3.50803e-20	5.7833e-29
	COG4565	T	Signal transduction mechanisms	transcriptional regulatory protein	9.5902	1.39897	28.9468	2.81269	37.8262	1.8039	1.8663e-10	6.7345e-05	5.00187e-32
	COG1551	T	Signal transduction mechanisms	Could accelerate the degradation of some genes transcripts potentially through selective RNA binding (By similarity)	14.7736	0.97505	10.1591	0.948035	16.2705	0.963051	9.9571e-06	7.90833e-08	0.00864758
	COG4512	T	Signal transduction mechanisms	Essential for the production of a quorum sensing system signal molecule, the autoinducing peptide (AIP). This quorum sensing system is responsible for the regulation of the expression of virulence factor genes. Involved in the proteolytic processing of AgrD, the precursor of AIP (By similarity)	2.65907	0.228734	4.9127	0.714634	6.05527	0.560946	0.795491	0.000201491	1.40386e-08
	COG5422	T	Signal transduction mechanisms	Rho guanine nucleotide exchange factor (GEF)	0.155204	0.0236751	0.842019	0.327133	1.81173	0.428231	6.7299e-06	3.47052e-19	1.37959e-16
FS: stomach; SI: small intestine; LI: large intestine
1. TPM (transcripts per million reads)
2. SEM, standard error of mean.
3. P-value, Wilcoxon rank-sum test

## Sheet: O
Enrichment	COG ID	COG categories	Description	Function	FS		SI		LI		P value3
					Mean (TPM)1	SEM2	Mean (TPM)	SEM	Mean (TPM)	SEM	FS vs SI	SI vs LI	FS vs LI
Enriched in FS	COG0526	O	Posttranslational modification, protein turnover, chaperones	Thioredoxin	1311.89	18.6307	589.43	24.8673	1265.25	21.6346	7.71156e-37	7.33038e-31	0.0482299
	COG0464	O	Posttranslational modification, protein turnover, chaperones	Aaa atpase	917.079	17.7942	398.101	20.5184	424.241	7.97055	3.90596e-34	0.000600177	2.74035e-41
	COG0545	O	Posttranslational modification, protein turnover, chaperones	Peptidyl-prolyl cis-trans isomerase	678.833	14.0511	194.227	16.28	408.81	11.9354	4.23299e-37	7.77541e-22	1.09639e-30
	COG0719	O	Posttranslational modification, protein turnover, chaperones	Fe-S assembly protein	621.744	6.28593	350.385	14.7117	478.415	9.01655	9.0508e-34	1.50482e-09	1.31879e-25
	COG0760	O	Posttranslational modification, protein turnover, chaperones	peptidyl-prolyl cis-trans isomerase	569.295	7.75034	290.257	12.1981	510.125	10.8484	1.28215e-34	3.44433e-24	2.79539e-05
	COG1397	O	Posttranslational modification, protein turnover, chaperones	ADP-ribosylation Crystallin J1	561.35	12.2258	359.784	14.9584	426.981	10.1473	1.18517e-19	4.80821e-05	1.02303e-13
	COG3590	O	Posttranslational modification, protein turnover, chaperones	endothelin-converting enzyme	460.485	8.59279	214.454	16.3227	196.252	6.95271	3.11505e-34	0.979993	1.36187e-40
	COG0386	O	Posttranslational modification, protein turnover, chaperones	glutathione peroxidase	438.112	8.90712	228.603	12.5827	65.5595	4.20187	4.84594e-25	7.25035e-27	1.27918e-42
	COG4826	O	Posttranslational modification, protein turnover, chaperones	Serpin peptidase inhibitor, clade	394.033	8.79029	154.79	10.4539	284.993	8.2135	1.08391e-31	2.29335e-18	4.32274e-15
	COG0071	O	Posttranslational modification, protein turnover, chaperones	Heat shock protein	377.686	7.53079	323.653	18.5613	179.357	4.42917	2.00709e-06	2.17677e-13	1.69734e-39
	COG0501	O	Posttranslational modification, protein turnover, chaperones	Protease HtpX homolog	346.86	4.14907	222.71	9.11077	174.548	3.82826	2.0147e-25	6.4859e-06	2.64284e-39
	COG0396	O	Posttranslational modification, protein turnover, chaperones	feS assembly ATPase SufC	298.242	2.99787	188.34	8.21961	267.186	3.24681	1.13416e-23	1.68029e-11	4.15819e-12
	COG0755	O	Posttranslational modification, protein turnover, chaperones	cytochrome c	277.851	5.71965	96.4737	6.40633	130.413	3.4742	8.39998e-37	1.75425e-11	6.97759e-40
	COG4232	O	Posttranslational modification, protein turnover, chaperones	Required to facilitate the formation of correct disulfide bonds in some periplasmic proteins and for the assembly of the periplasmic c-type cytochromes. Acts by transferring electrons from cytoplasmic thioredoxin to the periplasm. This transfer involves a cascade of disulfide bond formation and reduction steps (By similarity)	252.783	4.31764	96.9963	20.5705	166.791	5.3492	3.11505e-34	7.50499e-20	3.12472e-23
	COG5272	O	Posttranslational modification, protein turnover, chaperones	Ribosomal protein	204.318	7.29035	109.295	7.52246	43.7149	2.2966	3.83851e-16	8.63822e-12	6.47516e-41
	COG1076	O	Posttranslational modification, protein turnover, chaperones	Co-chaperone involved in the maturation of iron-sulfur cluster-containing proteins. Seems to help targeting proteins to be folded toward HscA (By similarity)	192.985	9.34253	50.9907	4.59517	72.8202	3.10796	1.09262e-35	6.8943e-08	1.47034e-38
	COG1225	O	Posttranslational modification, protein turnover, chaperones	alkyl hydroperoxide reductase Thiol specific antioxidant Mal allergen	170.201	2.64235	111.176	6.55991	147.223	2.23968	4.40265e-20	2.54408e-11	4.47324e-09
	COG1047	O	Posttranslational modification, protein turnover, chaperones	peptidylprolyl cistrans isomerase	156.949	2.4686	82.0834	3.72321	137.556	4.13243	5.00187e-32	6.64761e-17	4.96839e-05
	COG5560	O	Posttranslational modification, protein turnover, chaperones	ubiquitin carboxyl-terminal hydrolase	154.988	16.4968	16.8009	3.86134	2.95257	0.894411	7.72701e-22	2.78742e-05	2.74935e-35
	COG0229	O	Posttranslational modification, protein turnover, chaperones	)-reductase	148.029	5.18009	127.271	5.96716	95.3004	4.54902	0.000446952	0.000163189	4.8281e-13
	COG5078	O	Posttranslational modification, protein turnover, chaperones	ubiquitin-conjugating enzyme	127.097	13.4035	12.5967	3.06984	1.72809	0.510821	2.45952e-23	0.000211766	1.64201e-37
	COG5021	O	Posttranslational modification, protein turnover, chaperones	e3 ubiquitin protein ligase	105.74	10.7605	17.2289	3.29276	8.70371	0.630896	3.01361e-19	0.544477	8.24407e-23
	COG4930	O	Posttranslational modification, protein turnover, chaperones	atp-dependent	105.198	3.54913	64.1033	2.93927	53.092	1.1404	2.62789e-17	0.00314744	4.83276e-31
	COG5206	O	Posttranslational modification, protein turnover, chaperones	phosphatidylinositol glycan anchor biosynthesis, class K	92.8453	4.66364	21.96	4.28408	29.0745	1.73884	8.00564e-30	1.9958e-11	7.64447e-27
	COG2360	O	Posttranslational modification, protein turnover, chaperones	Functions in the N-end rule pathway of protein degradation where it conjugates Leu, Phe and, less efficiently, Met from aminoacyl-tRNAs to the N-termini of proteins containing an N-terminal arginine or lysine (By similarity)	81.2106	1.72061	28.9624	1.93295	33.4821	1.36549	3.21069e-36	0.00555025	3.228e-38
	COG5077	O	Posttranslational modification, protein turnover, chaperones	ubiquitin carboxyl-terminal hydrolase	66.3046	7.00395	12.3813	2.91659	2.87721	0.517696	2.25523e-18	0.244394	2.95473e-28
	COG2377	O	Posttranslational modification, protein turnover, chaperones	Catalyzes the specific phosphorylation of 1,6-anhydro-N- acetylmuramic acid (anhMurNAc) with the simultaneous cleavage of the 1,6-anhydro ring, generating MurNAc-6-P. Is required for the utilization of anhMurNAc either imported from the medium or derived from its own cell wall murein, and thus plays a role in cell wall recycling (By similarity)	58.2608	2.27554	30.654	2.20179	31.9741	1.29877	1.09131e-16	0.037966	1.72765e-18
	COG3914	O	Posttranslational modification, protein turnover, chaperones	TPR repeatcontaining protein	54.9026	4.96514	18.8014	1.6878	12.5431	0.708775	9.08284e-19	0.0516966	3.47122e-29
	COG5533	O	Posttranslational modification, protein turnover, chaperones	ubiquitin carboxyl-terminal hydrolase	54.6125	6.66273	5.26423	1.35692	1.31445	0.268947	5.11152e-23	0.164225	2.62278e-30
	COG2518	O	Posttranslational modification, protein turnover, chaperones	Catalyzes the methyl esterification of L-isoaspartyl residues in peptides and proteins that result from spontaneous decomposition of normal L-aspartyl and L-asparaginyl residues. It plays a role in the repair and or degradation of damaged proteins (By similarity)	46.2232	1.68607	21.4067	1.90564	10.3344	0.870246	3.50736e-19	6.11247e-06	2.54261e-36
	COG2127	O	Posttranslational modification, protein turnover, chaperones	Involved in the modulation of the specificity of the ClpAP-mediated ATP-dependent protein degradation (By similarity)	44.8095	1.32217	27.5224	3.91165	20.861	0.881577	3.45377e-19	0.139531	1.19652e-31
	COG5201	O	Posttranslational modification, protein turnover, chaperones	S-phase kinase--associated protein	41.2213	4.37483	3.91112	1.03928	0.74099	0.167097	3.25611e-26	0.305378	5.67298e-35
	COG4783	O	Posttranslational modification, protein turnover, chaperones	peptidase m48, ste24p	38.9909	2.25402	24.0378	2.1482	21.9909	1.00981	4.07344e-10	0.18727	3.17165e-11
	COG1899	O	Posttranslational modification, protein turnover, chaperones	Catalyzes the NAD-dependent oxidative cleavage of spermidine and the subsequent transfer of the butylamine moiety of spermidine to the epsilon-amino group of a specific lysine residue of the eIF-5A precursor protein to form the intermediate deoxyhypusine residue	38.6017	1.79768	21.4795	1.44032	18.4557	1.11977	1.02563e-09	0.231117	4.94874e-13
	COG0425	O	Posttranslational modification, protein turnover, chaperones	Part of a sulfur-relay system required for 2-thiolation of 5-methylaminomethyl-2-thiouridine (mnm(5)s(2)U) at tRNA wobble positions. Interacts with IscS and stimulates its activity. Then, accepts a sulfur from IscS and transfers it in turn to TusD (By similarity)	33.7027	1.71072	21.5316	1.50972	6.45898	0.335339	2.29823e-07	1.58614e-19	8.29901e-41
	COG4935	O	Posttranslational modification, protein turnover, chaperones	proprotein convertase subtilisin kexin type	29.2912	1.42932	9.98976	1.02043	5.10397	0.409778	3.67502e-18	0.0154272	1.51914e-25
	COG5044	O	Posttranslational modification, protein turnover, chaperones	GDP dissociation inhibitor	23.2209	2.39888	2.8397	0.640592	0.719284	0.128112	2.67071e-22	0.730459	7.87079e-31
	COG5647	O	Posttranslational modification, protein turnover, chaperones	cullin 1	20.8626	2.11616	3.45572	0.924205	1.57005	0.317439	4.32448e-21	0.132631	5.7369e-24
	COG4784	O	Posttranslational modification, protein turnover, chaperones	peptidase m48, ste24p	16.6868	1.00405	10.6024	1.1542	8.51835	0.704494	3.0724e-08	0.674432	2.15194e-13
	COG2143	O	Posttranslational modification, protein turnover, chaperones	thioredoxin, soxw	14.7976	0.821451	5.43424	0.825633	4.15902	0.389832	5.85825e-18	0.995829	3.6377e-21
	COG1025	O	Posttranslational modification, protein turnover, chaperones	peptidase'	13.8925	1.42565	11.083	2.11276	0.577573	0.112803	0.00771515	1.58768e-18	3.22714e-32
	COG5540	O	Posttranslational modification, protein turnover, chaperones	Finger protein	8.6332	1.00711	1.48407	0.63135	0.192075	0.0449997	2.04252e-26	0.0764628	1.29289e-31
	COG5110	O	Posttranslational modification, protein turnover, chaperones	26s proteasome regulatory subunit	7.93588	0.787384	1.51771	0.53346	0.350544	0.0633143	1.94602e-24	0.0291486	2.35041e-28
	COG5539	O	Posttranslational modification, protein turnover, chaperones	otu domain-containing protein	5.86135	0.639885	1.58894	0.654339	0.172945	0.0586543	1.04811e-25	0.193774	1.68073e-33
	COG5159	O	Posttranslational modification, protein turnover, chaperones	26S proteasome non-ATPase regulatory subunit	5.74634	0.596802	1.33318	0.361227	0.280166	0.0475729	1.27653e-21	0.00696609	1.41096e-25
	COG5029	O	Posttranslational modification, protein turnover, chaperones	beta SUBUNIT	5.08427	0.522677	0.614836	0.199879	0.387086	0.0623485	3.14571e-29	1.44404e-09	6.54952e-22
	COG5113	O	Posttranslational modification, protein turnover, chaperones	Ubiquitin conjugation factor E4	5.06709	0.558942	1.20663	0.507213	0.290649	0.0523401	2.8034e-23	0.00745577	6.47384e-25
	COG5140	O	Posttranslational modification, protein turnover, chaperones	Ubiquitin fusion degradation protein	5.00209	0.526256	1.51798	0.598198	0.236309	0.0661788	2.10174e-25	0.0114858	2.87515e-29
	COG5657	O	Posttranslational modification, protein turnover, chaperones	Importin	4.6282	0.501334	0.523204	0.153721	0.0572182	0.0181638	1.02146e-26	0.17341	6.84889e-39
	COG5207	O	Posttranslational modification, protein turnover, chaperones	ubiquitin carboxyl-terminal hydrolase	4.55954	0.51134	0.823155	0.267622	0.181152	0.0372406	9.66669e-27	7.63114e-06	1.29107e-28
	COG5536	O	Posttranslational modification, protein turnover, chaperones	(alpha) subunit	3.64084	0.40686	0.239972	0.0847948	0.255409	0.0393582	9.38224e-34	1.80798e-11	3.75002e-22
	COG5071	O	Posttranslational modification, protein turnover, chaperones	26S proteasome non-ATPase regulatory subunit	3.4262	0.356026	1.36835	0.657109	0.24804	0.0396112	1.46526e-22	0.000125829	1.07481e-22
	COG5148	O	Posttranslational modification, protein turnover, chaperones	26S Proteasome non-ATPase regulatory subunit	3.24697	0.352866	1.27058	0.750605	0.0897073	0.0190944	2.20177e-25	0.120024	1.2358e-31
	COG5187	O	Posttranslational modification, protein turnover, chaperones	Proteasome (Prosome, macropain) 26S subunit, non-ATPase, 6	2.90966	0.30499	0.272962	0.0879751	0.137863	0.0227262	1.32391e-29	1.22401e-05	6.06815e-26
	COG5194	O	Posttranslational modification, protein turnover, chaperones	Ring-box protein	2.90849	0.345903	0.180773	0.0672931	0.111877	0.0204176	1.57729e-30	0.000365099	1.52783e-26
	COG5243	O	Posttranslational modification, protein turnover, chaperones	autocrine motility factor receptor, E3 ubiquitin protein ligase	2.85177	0.337287	0.293309	0.102156	0.11665	0.0281	1.24049e-28	0.000225032	3.37103e-28
	COG5656	O	Posttranslational modification, protein turnover, chaperones	Importin	2.75119	0.301778	0.546065	0.223045	0.215315	0.0327632	1.59812e-24	5.74054e-06	2.88108e-20
	COG5116	O	Posttranslational modification, protein turnover, chaperones	26s proteasome	2.6978	0.277343	2.1328	1.48969	0.380327	0.0560475	7.43309e-24	7.94909e-09	2.85858e-14
	COG5054	O	Posttranslational modification, protein turnover, chaperones	Sulfhydryl oxidase	2.40721	0.260248	0.166714	0.074497	0.0213892	0.00934888	4.06837e-34	0.924216	3.20891e-38
	COG5227	O	Posttranslational modification, protein turnover, chaperones	smt3 suppressor of mif two 3 homolog	1.18943	0.139246	0.773482	0.465762	0.168965	0.0380542	1.11777e-26	1.48653e-05	1.26152e-19
	COG5574	O	Posttranslational modification, protein turnover, chaperones	Peroxisomal biogenesis factor 10	1.07645	0.116501	0.314879	0.0604782	0.0630577	0.0156521	2.59495e-16	0.818106	1.41768e-25
	COG5131	O	Posttranslational modification, protein turnover, chaperones	Acts as a sulfur carrier required for 2-thiolation of mcm(5)S(2)U at tRNA wobble positions of tRNA(Lys), tRNA(Glu) and tRNA(Gln). Serves as sulfur donor in tRNA 2-thiolation reaction by thiocarboxylated (-COSH) at its C-terminus by MOCS3. The sulfur is then transferred to tRNA to form 2-thiolation of mcm(5)S(2)U. May also act as an ubiquitin-like protein that is covalently conjugated to other pro…	0.23292	0.0283288	0.0039475	0.00209098	0.0363102	0.00980249	1.58334e-22	7.60212e-05	1.00291e-12
	COG5264	O	Posttranslational modification, protein turnover, chaperones	Vacuolar transporter chaperone	0.00318129	0.00106768	0.00207383	0.00179033	0	0	0.00574032	0.158237	0.000363855
Enriched in SI	COG4870	O	Posttranslational modification, protein turnover, chaperones	cysteine	352.875	10.1805	574.054	37.9694	225.035	7.01609	1.93716e-07	1.2257e-20	7.93709e-20
	COG0625	O	Posttranslational modification, protein turnover, chaperones	glutathione s-transferase	29.0603	2.38004	133.138	21.9239	4.46141	1.06669	4.25274e-09	6.56599e-29	1.84685e-31
	COG1651	O	Posttranslational modification, protein turnover, chaperones	Thiol disulfide interchange protein	40.1393	3.23622	110.469	11.2787	23.9516	1.28371	1.12614e-10	3.31745e-18	0.000142372
	COG0068	O	Posttranslational modification, protein turnover, chaperones	hydrogenase maturation protein Hypf	54.8583	2.1828	107.211	7.76856	32.7344	1.3802	4.01087e-13	1.13337e-25	2.80805e-12
	COG0309	O	Posttranslational modification, protein turnover, chaperones	Hydrogenase expression formation protein HypE	61.816	2.34489	85.0146	4.15795	58.2385	1.80383	9.45771e-06	8.31314e-07	0.656308
	COG5640	O	Posttranslational modification, protein turnover, chaperones	protease	4.04492	0.376591	70.5659	23.622	4.83687	1.56653	0.00539452	0.000579122	0.112063
	COG0409	O	Posttranslational modification, protein turnover, chaperones	hydrogenase expression formation protein HypD	37.6028	1.4651	61.6454	3.32639	21.5598	0.652433	1.12006e-08	2.53155e-22	2.33572e-14
	COG0375	O	Posttranslational modification, protein turnover, chaperones	Probably plays a role in a hydrogenase nickel cofactor insertion step (By similarity)	35.8057	1.66167	47.178	3.21694	17.7049	0.678151	0.0287758	2.3454e-14	4.15819e-12
	COG0695	O	Posttranslational modification, protein turnover, chaperones	Glutaredoxin	7.63976	0.907124	43.2948	6.72243	7.13577	0.401736	1.53377e-17	3.69415e-15	0.000416939
	COG1333	O	Posttranslational modification, protein turnover, chaperones	Cytochrome c biogenesis protein	23.0903	1.44432	32.6004	2.39794	12.7603	0.675669	0.00345525	3.96831e-12	0.000139508
	COG4067	O	Posttranslational modification, protein turnover, chaperones	ribosomal protein S6 modification protein	11.4316	1.57539	29.0291	4.4036	6.52477	0.427744	9.05547e-08	7.18796e-09	0.985958
	COG1764	O	Posttranslational modification, protein turnover, chaperones	Organic hydroperoxide resistance protein	2.87345	1.00491	26.5333	3.28522	1.77066	0.310175	1.57836e-20	4.51361e-17	3.0527e-06
	COG1138	O	Posttranslational modification, protein turnover, chaperones	cytochrome c-type biogenesis protein	7.19823	0.786186	23.737	2.22388	3.49104	0.317398	1.20347e-19	2.67227e-26	4.4323e-07
	COG1765	O	Posttranslational modification, protein turnover, chaperones	osmC family	4.42738	1.00245	22.951	1.98758	4.69029	0.323083	1.74687e-21	3.46997e-15	2.3931e-16
	COG0298	O	Posttranslational modification, protein turnover, chaperones	Hydrogenase assembly chaperone hypC hupF	12.9468	0.624448	22.7015	1.52197	8.77565	0.408076	7.85221e-07	2.24635e-12	8.68145e-06
	COG2844	O	Posttranslational modification, protein turnover, chaperones	Modifies, by uridylylation or deuridylylation the PII (GlnB) regulatory protein (By similarity)	12.2247	1.93768	19.6437	1.98184	3.81595	0.377342	1.0516e-07	3.38411e-16	5.69118e-05
	COG1973	O	Posttranslational modification, protein turnover, chaperones	AIR synthase related protein	2.41501	0.237609	15.7731	1.54508	4.87948	0.338083	4.19158e-20	5.84343e-10	1.95622e-15
	COG2192	O	Posttranslational modification, protein turnover, chaperones	K00612 carbamoyltransferase EC 2.1.3	9.54596	0.494265	15.62	1.40855	8.78037	0.884421	7.34084e-05	2.18452e-07	0.00538192
	COG0109	O	Posttranslational modification, protein turnover, chaperones	Converts heme B (protoheme IX) to heme O by substitution of the vinyl group on carbon 2 of heme B porphyrin ring with a hydroxyethyl farnesyl side group (By similarity)	1.85503	0.461975	13.9957	1.52755	0.653241	0.136682	5.34589e-14	1.47946e-16	1.28653e-05
	COG4070	O	Posttranslational modification, protein turnover, chaperones	UPF0288 protein	3.16227	0.205617	13.127	1.25466	5.50173	0.311639	2.38835e-14	6.1607e-06	3.54219e-10
	COG1495	O	Posttranslational modification, protein turnover, chaperones	Required for disulfide bond formation in some periplasmic proteins. Acts by oxidizing the DsbA protein (By similarity)	8.34974	1.49291	11.8886	1.31212	1.79875	0.235335	3.35092e-05	2.14346e-12	2.49054e-07
	COG4235	O	Posttranslational modification, protein turnover, chaperones	cytochrome c-type biogenesis protein	1.13828	0.184317	11.5112	2.03332	0.812551	0.152058	6.99599e-10	3.55309e-10	0.328879
	COG1612	O	Posttranslational modification, protein turnover, chaperones	Catalyzes the oxidation of the C8 methyl side group on heme O porphyrin ring into a formyl group (By similarity)	1.31811	0.443269	10.8493	1.36884	0.559067	0.118813	1.01369e-09	8.68525e-10	0.433259
	COG0678	O	Posttranslational modification, protein turnover, chaperones	peroxiredoxin	0.761425	0.134425	9.65671	2.57109	0.285475	0.0800304	0.000876183	7.73319e-08	5.09309e-09
	COG3088	O	Posttranslational modification, protein turnover, chaperones	biogenesis protein	0.759881	0.136004	9.30579	1.52206	0.508191	0.0912961	1.82852e-08	2.43412e-09	0.301396
	COG1730	O	Posttranslational modification, protein turnover, chaperones	Molecular chaperone capable of stabilizing a range of proteins. Seems to fulfill an ATP-independent, HSP70-like function in archaeal de novo protein folding (By similarity)	3.70209	0.217908	9.15122	0.815845	3.55656	0.206988	3.4501e-07	1.07187e-06	0.772478
	COG3555	O	Posttranslational modification, protein turnover, chaperones	Aspartyl Asparaginyl beta-hydroxylase	0.645949	0.154334	8.82722	2.40022	0.307063	0.057964	9.01312e-07	1.13995e-07	0.334969
	COG2386	O	Posttranslational modification, protein turnover, chaperones	Required for the export of heme to the periplasm for the biogenesis of c-type cytochromes (By similarity)	1.66382	0.154383	8.79794	0.925175	0.815895	0.102043	1.01344e-13	6.87482e-15	8.86487e-07
	COG2802	O	Posttranslational modification, protein turnover, chaperones	Peptidase S16, lon domain protein	0.836988	0.136647	8.28684	1.13577	0.551289	0.109157	4.52064e-08	9.50543e-10	0.000188576
	COG2332	O	Posttranslational modification, protein turnover, chaperones	Heme chaperone required for the biogenesis of c-type cytochromes. Transiently binds heme delivered by CcmC and transfers the heme to apo-cytochromes in a process facilitated by CcmF and CcmH (By similarity)	0.839051	0.149918	7.08421	0.945328	0.324215	0.0625396	1.51732e-07	1.89736e-09	0.0017923
	COG0278	O	Posttranslational modification, protein turnover, chaperones	Glutaredoxin	1.68961	0.178457	6.96286	1.06228	0.368983	0.0794964	0.00448788	8.25763e-10	1.17062e-25
	COG3175	O	Posttranslational modification, protein turnover, chaperones	Cytochrome C oxidase assembly protein	0.387595	0.110521	6.44814	0.98006	0.230977	0.0832183	1.44539e-10	5.17987e-11	0.371599
	COG3058	O	Posttranslational modification, protein turnover, chaperones	Necessary for formate dehydrogenase activity (By similarity)	1.82011	0.429933	5.98042	1.25328	0.752379	0.0969845	0.0308664	0.000246256	0.00128244
	COG1382	O	Posttranslational modification, protein turnover, chaperones	Molecular chaperone capable of stabilizing a range of proteins. Seems to fulfill an ATP-independent, HSP70-like function in archaeal de novo protein folding (By similarity)	1.97304	0.13689	5.93274	0.806134	2.26803	0.134602	0.000408228	0.00866181	0.0171108
	COG3484	O	Posttranslational modification, protein turnover, chaperones	20S proteasome, A and B subunits	0.368421	0.0982413	4.40867	1.15538	0.235654	0.100244	0.00491003	2.8057e-06	0.000120545
	COG3751	O	Posttranslational modification, protein turnover, chaperones	2og-Fe(II) oxygenase	0.312593	0.0616474	3.92012	0.666092	0.159894	0.0412906	3.67309e-05	4.84447e-07	0.00267885
	COG4745	O	Posttranslational modification, protein turnover, chaperones	Glycosyl transferase family protein	1.52728	0.144232	2.66589	0.652821	0.190077	0.0403439	0.0213877	0.000219412	4.26698e-17
	COG3526	O	Posttranslational modification, protein turnover, chaperones	selenoprotein	0.147854	0.0278187	1.91706	0.531656	0.0749541	0.0152907	0.000130872	7.32337e-06	0.225544
	COG5160	O	Posttranslational modification, protein turnover, chaperones	SUMO1 sentrin specific peptidase	1.3491	0.165117	1.78461	0.65054	0.230052	0.0412	1.15186e-18	8.63582e-06	4.09087e-14
	COG5580	O	Posttranslational modification, protein turnover, chaperones	AHA1, activator of heat shock 90kDa protein ATPase homolog	0.892092	0.113919	1.40631	0.942275	0.0915291	0.0166177	6.54243e-25	2.72738e-09	3.89998e-13
	COG2370	O	Posttranslational modification, protein turnover, chaperones	hupe urej protein	0.0924042	0.0339784	0.965955	0.239635	0.118414	0.0982952	0.000469807	2.65622e-05	0.205225
	COG5596	O	Posttranslational modification, protein turnover, chaperones	Mitochondrial import inner membrane translocase subunit	0.172442	0.0232136	0.847354	0.587743	0.0591537	0.0119971	4.00826e-19	1.02771e-06	1.12565e-06
	COG5664	O	Posttranslational modification, protein turnover, chaperones	Bacterial protein of unknown function (DUF922)	0.028116	0.00889133	0.139509	0.0248075	0.0116602	0.00400948	0.00023327	1.52934e-05	0.251183
Enriched in LI	COG0542	O	Posttranslational modification, protein turnover, chaperones	ATP-dependent CLP protease ATP-binding subunit	1172.87	19.1503	869.797	28.0379	1483.94	18.8025	9.13512e-16	2.21504e-31	3.41209e-21
	COG0612	O	Posttranslational modification, protein turnover, chaperones	peptidase'	1035.19	15.559	451.377	20.6901	1116.19	17.4669	1.34332e-36	1.93767e-33	0.000968601
	COG0826	O	Posttranslational modification, protein turnover, chaperones	Peptidase U32	772.527	10.4109	572.899	18.1042	1100.68	15.3452	1.53347e-18	1.88258e-35	6.49848e-37
	COG0465	O	Posttranslational modification, protein turnover, chaperones	Acts as a processive, ATP-dependent zinc metallopeptidase for both cytoplasmic and membrane proteins. Plays a role in the quality control of integral membrane proteins (By similarity)	572.617	10.4571	544.343	16.9947	868.193	10.9544	0.119637	4.72301e-29	3.72137e-37
	COG0443	O	Posttranslational modification, protein turnover, chaperones	heat shock protein 70	755.213	14.6182	593.816	16.9426	836.147	11.4453	5.83671e-11	2.00741e-21	6.49062e-08
	COG0330	O	Posttranslational modification, protein turnover, chaperones	Band 7 protein	571.003	6.47382	414.898	12.5481	751.769	8.00161	1.68221e-21	8.9615e-35	4.73084e-35
	COG0265	O	Posttranslational modification, protein turnover, chaperones	serine protease	516.937	8.15861	498.176	16.8576	743.44	7.42291	0.0909529	1.36968e-21	8.21854e-38
	COG0740	O	Posttranslational modification, protein turnover, chaperones	Cleaves peptides in various proteins in a process that requires ATP hydrolysis. Has a chymotrypsin-like activity. Plays a major role in the degradation of misfolded proteins (By similarity)	501.97	7.42385	554.856	18.1885	710.509	6.42854	0.000928886	3.19828e-15	1.37225e-36
	COG1180	O	Posttranslational modification, protein turnover, chaperones	activating enzyme	422.934	9.50072	408.152	15.6959	646.681	8.83508	0.218902	2.9894e-23	4.88956e-33
	COG0459	O	Posttranslational modification, protein turnover, chaperones	Prevents misfolding and promotes the refolding and proper assembly of unfolded polypeptides generated under stress conditions (By similarity)	502.771	6.99089	482.151	23.1615	642.27	12.2509	0.0189029	3.36285e-15	2.86804e-16
	COG0544	O	Posttranslational modification, protein turnover, chaperones	Involved in protein export. Acts as a chaperone by maintaining the newly synthesized protein in an open conformation	397.936	5.61942	344.157	12.0031	637.609	7.26747	7.1936e-06	4.81347e-33	4.028e-41
	COG0492	O	Posttranslational modification, protein turnover, chaperones	thioredoxin reductase	386.412	5.7976	390.637	15.6686	597.734	10.0309	0.392179	1.73671e-18	7.7945e-35
	COG0466	O	Posttranslational modification, protein turnover, chaperones	ATP-dependent serine protease that mediates the selective degradation of mutant and abnormal proteins as well as certain short-lived regulatory proteins. Required for cellular homeostasis and for survival from DNA damage and developmental changes induced by stress. Degrades polypeptides processively to yield small peptide fragments that are 5 to 10 amino acids long. Binds to DNA in a double-stran…	438.391	8.41318	311.688	10.6705	572.418	9.91647	5.45087e-17	3.3908e-32	8.70609e-17
	COG0484	O	Posttranslational modification, protein turnover, chaperones	ATP binding to DnaK triggers the release of the substrate protein, thus completing the reaction cycle. Several rounds of ATP-dependent interactions between DnaJ, DnaK and GrpE are required for fully efficient folding. Also involved, together with DnaK and GrpE, in the DNA replication of plasmids through activation of initiation proteins (By similarity)	496.493	6.40812	390.276	13.3743	571.394	7.06612	2.46815e-11	3.66606e-20	9.24229e-14
	COG0533	O	Posttranslational modification, protein turnover, chaperones	Required for the formation of a threonylcarbamoyl group on adenosine at position 37 (t(6)A37) in tRNAs that read codons beginning with adenine (By similarity)	418.68	15.6755	369.622	14.5897	565.534	6.20794	0.00569575	1.1422e-21	4.78818e-29
	COG0606	O	Posttranslational modification, protein turnover, chaperones	Mg chelatase subunit ChlI	391.194	5.99878	270.79	10.0477	523.45	7.27148	2.80036e-20	2.19944e-33	1.96234e-30
	COG1219	O	Posttranslational modification, protein turnover, chaperones	ATP-dependent specificity component of the Clp protease. It directs the protease to specific substrates. Can perform chaperone functions in the absence of ClpP (By similarity)	401.687	5.022	275.367	7.78376	518.828	4.78049	5.92897e-27	1.54159e-36	1.45167e-34
	COG0652	O	Posttranslational modification, protein turnover, chaperones	PPIases accelerate the folding of proteins	437.918	5.12196	294.533	9.51143	484.676	4.38357	6.7199e-26	4.03487e-32	1.91349e-12
	COG0326	O	Posttranslational modification, protein turnover, chaperones	Molecular chaperone. Has ATPase activity (By similarity)	448.349	7.6694	264.907	10.9286	479.88	6.34491	1.05901e-26	2.21712e-29	0.00274955
	COG1066	O	Posttranslational modification, protein turnover, chaperones	May play a role in the repair of endogenous alkylation damage (By similarity)	345.664	4.55897	304.93	19.0644	422.243	4.98214	2.72445e-07	1.74127e-17	1.27816e-21
	COG0602	O	Posttranslational modification, protein turnover, chaperones	Catalyzes the conversion of 6-carboxy-5,6,7,8- tetrahydropterin (CPH4) to 7-carboxy-7-deazaguanine (CDG) (By similarity)	295.595	4.7092	344.082	17.8973	362.253	6.07633	0.0168785	0.000349246	1.76637e-19
	COG1214	O	Posttranslational modification, protein turnover, chaperones	Peptidase M22 Glycoprotease	282.084	2.96187	191.819	7.22784	356.506	3.22928	1.70957e-21	1.62308e-34	3.72137e-37
	COG0576	O	Posttranslational modification, protein turnover, chaperones	Participates actively in the response to hyperosmotic and heat shock by preventing the aggregation of stress-denatured proteins, in association with DnaK and GrpE. It is the nucleotide exchange factor for DnaK and may function as a thermosensor. Unfolded proteins bind initially to DnaJ	253.468	3.225	217.969	8.77103	337.69	2.71792	8.68145e-06	1.14956e-24	1.30063e-39
	COG0691	O	Posttranslational modification, protein turnover, chaperones	Binds specifically to the SsrA RNA (tmRNA) and is required for stable association of SsrA with ribosomes (By similarity)	239.335	2.79492	193.57	7.92452	299.179	2.39815	6.04944e-09	4.74616e-24	6.01053e-34
	COG2214	O	Posttranslational modification, protein turnover, chaperones	DNAj domain protein	179.505	2.83075	143.631	5.4321	252.471	3.14426	7.84266e-09	1.19542e-29	3.82649e-34
	COG1281	O	Posttranslational modification, protein turnover, chaperones	Redox regulated molecular chaperone. Protects both thermally unfolding and oxidatively damaged proteins from irreversible aggregation. Plays an important role in the bacterial defense system toward oxidative stress (By similarity)	102.955	3.15366	141.227	5.81011	229.003	2.8423	4.71547e-08	3.41723e-26	4.93753e-41
	COG0234	O	Posttranslational modification, protein turnover, chaperones	Binds to cpn60 in the presence of Mg-ATP and suppresses the ATPase activity of the latter (By similarity)	168.147	2.06189	144.907	5.59739	214.26	1.68478	7.7659e-05	4.74616e-24	1.77195e-32
	COG2020	O	Posttranslational modification, protein turnover, chaperones	isoprenylcysteine carboxyl methyltransferase	102.841	4.58701	84.8791	4.05695	148.598	2.86385	0.00560856	7.80594e-23	2.72859e-13
	COG0785	O	Posttranslational modification, protein turnover, chaperones	Cytochrome c biogenesis protein	32.6447	1.29477	59.9955	2.67696	109.222	3.75631	2.53029e-16	1.61231e-18	1.55848e-40
	COG0450	O	Posttranslational modification, protein turnover, chaperones	alkyl hydroperoxide reductase	24.7598	2.00634	70.2613	6.73371	106.699	2.89211	5.44334e-19	6.35878e-14	2.58201e-37
	COG2039	O	Posttranslational modification, protein turnover, chaperones	Removes 5-oxoproline from various penultimate amino acid residues except L-proline (By similarity)	24.3846	1.3752	37.832	2.75551	67.8633	2.5909	0.000219828	2.06068e-14	4.78818e-29
	COG1030	O	Posttranslational modification, protein turnover, chaperones	Nodulation efficiency protein	33.2093	1.71789	19.813	1.48241	53.3632	1.43135	2.33944e-07	1.04769e-28	1.13767e-14
	COG3823	O	Posttranslational modification, protein turnover, chaperones	Glutamine cyclotransferase	35.8283	1.81677	11.8913	1.32838	49.3301	1.69389	1.62569e-21	3.34849e-30	1.48931e-07
	COG1331	O	Posttranslational modification, protein turnover, chaperones	spermatogenesis-associated protein	27.9906	1.36855	22.9916	2.63983	43.9978	1.66746	4.52481e-05	2.05135e-18	6.52887e-11
	COG5405	O	Posttranslational modification, protein turnover, chaperones	Protease subunit of a proteasome-like degradation complex believed to be a general protein degrading machinery (By similarity)	35.0005	1.71279	35.9936	2.10719	41.928	1.00371	0.578455	0.00408577	4.20943e-08
	COG3634	O	Posttranslational modification, protein turnover, chaperones	alkyl hydroperoxide reductase	4.0777	1.1041	19.4617	2.25258	27.1839	1.01316	8.54932e-19	4.13152e-09	1.53904e-37
	COG2077	O	Posttranslational modification, protein turnover, chaperones	Has antioxidant activity. Could remove peroxides or H(2)O(2) (By similarity)	5.6558	0.95084	20.279	2.02831	23.5288	1.19305	1.80976e-11	0.000181803	1.25588e-34
	COG3187	O	Posttranslational modification, protein turnover, chaperones	Heat shock protein HslJ	4.4929	0.306583	6.03149	0.782376	22.844	1.75321	0.318894	3.04655e-26	7.97515e-40
	COG4545	O	Posttranslational modification, protein turnover, chaperones	glutaredoxin-related protein	11.1235	1.04784	9.82489	0.944904	15.6344	0.581638	0.232911	9.67158e-10	6.02651e-13
	COG4862	O	Posttranslational modification, protein turnover, chaperones	Enables the recognition and targeting of unfolded and aggregated proteins to the ClpC protease or to other proteins involved in proteolysis	6.99614	1.12383	14.0616	1.71904	14.8447	0.669306	0.0201148	1.01693e-05	4.59593e-27
	COG4934	O	Posttranslational modification, protein turnover, chaperones	peptidase	1.88621	0.107098	3.05665	0.400922	3.68394	0.285229	0.802	6.85611e-05	1.99632e-09
	COG5549	O	Posttranslational modification, protein turnover, chaperones	Matrixin	0.791246	0.0711664	0.733141	0.140458	1.89047	0.188536	4.00346e-05	6.11259e-12	1.22463e-06
FS: stomach; SI: small intestine; LI: large intestine
1. TPM (transcripts per million reads)
2. SEM, standard error of mean.
3. P-value, Wilcoxon rank-sum test

[truncated: 2 more sheets: F, I]
