# Supplementary material for: An integrated gene catalog and over 10,000 metagenome-assembled genomes from the gastrointestinal microbiome of ruminants
Source: Microbiome. 2021 Jun 12;9:137. doi: 10.1186/s40168-021-01078-x (PMC8199421; doi:10.1186/s40168-021-01078-x)
Supplement: Supplementary file 5 — Additional file 4: Table S10. Comparison of the levels of COG functional modules of the microbiome across the ruminant GIT regions. Table S11. Comparison of the levels of KO functional modules of the microbiome across the ruminant GIT regions. Table S12. Comparison of the levels of CAZyme functional modules of the microbiome across the ruminant GIT regions. Table S13. Quality information and assessment of 28,543 MAGs produced in this study. Table S14. Bins that aligned to fungal or protozoan genomes from GenBank. Table S15. Quality information for 310,661 viral contigs generated from our dataset. Table S16. Genomic statistics for 10,373 nonredundant MAGs from our dataset. Table S17. Taxonomic classification and genome properties of 367 MAGs aggregated in Module 47 of Fig. 4. Table S18. Taxonomic information for the top 10 Hub genomes in each GIT region. Table S19. The 41,369 bacterial, 2,163 archaeal, 2,647 fungal and 468 protozoan reference genomes from GenBank used in this study. Table S20. Collection of 7,052 previously published ruminant microbial genomes. Table S21. Quality assessment and taxonomic classification of 8,745 uncultured candidate bacterial and archaeal species. Table S22. Read classification rate of 635 published metagenomic samples and 370 GIT samples in this study using GenBank, RMG and USG. Table S23. The 850,749 CAZyme-predicted proteins from the 8,745 USGs listed in Additional file 4: Table S18. Table S24. The 12,578 predicted PULs and taxonomic classification of 1,772 USGs. Table S25. Number and characteristics of biosynthetic gene clusters identified in the USGs. Table S26. Comparison of GPs in the genomes assigned to the phylum Proteobacteria. Table S27. Taxonomic classification and distribution of 160 archaeal MAGs among the GIT regions. Table S28. Taxonomic classification and counts of predicted hydrogenases among the 6,152 MAGs. [file 40168_2021_1078_MOESM5_ESM.xlsx]

## Sheet: S10
Table S10. Comparison of the levels of COG functional modules of the microbiome across the ruminant GIT regions
Category	COG categories	Description	Specific in RUM		Specific in RET		Specific in OMA		Specific in ABO		Specific in DUO		Specific in JEJ		Specific in ILE		Specific in CEC		Specific in COL		Specific in REC		Specific in FS		Specific in SI		Specific in LI		Specific in FS and SI		Specific in SI and LI		Specific in FS and LI		Core
Metabolism	E	Amino acid transport and metabolism	0		0		0		1	COG4196	0		0		0		0		0		0		4	COG1231,COG2988,COG3931,COG4674	0		0		0		0		24	COG0754,COG1465,COG1586,COG1707,COG1812,COG1984,COG2040,COG2061,COG2150,COG2362,COG3075,COG3185,COG3741,COG3799,COG4175,COG4187,COG4262,COG4359,COG4448,COG4598,COG4810,COG4812,COG4820,COG4865	181	COG0002,COG0006,COG0010,COG0014,COG0019,COG0028,COG0031,COG0040,COG0059,COG0065,COG0066,COG0067,COG0069,COG0070,COG0075,COG0076,COG0077,COG0078,COG0079,COG0082,COG0106,COG0107,COG0111,COG0112,COG0115,COG0118,COG0119,COG0128,COG0129,COG0131,COG0133,COG0134,COG0135,COG0136,COG0137,COG0139,COG0140,COG0141,COG0145,COG0147,COG0159,COG0160,COG0161,COG0165,COG0169,COG0174,COG0241,COG0252,COG0253,COG0260…
	G	Carbohydrate transport and metabolism	0		1	COG5371	0		0		0		0		0		0		0		0		3	COG1877,COG4282,COG4580	0		0		0		0		23	COG0158,COG0837,COG1085,COG1543,COG1850,COG1869,COG2140,COG2971,COG3280,COG3281,COG3387,COG3588,COG3734,COG4158,COG4305,COG4354,COG4421,COG4809,COG4813,COG4945,COG4952,COG5297,COG5309	159	COG0021,COG0036,COG0057,COG0058,COG0061,COG0062,COG0063,COG0126,COG0148,COG0149,COG0153,COG0166,COG0176,COG0191,COG0205,COG0235,COG0246,COG0269,COG0279,COG0296,COG0297,COG0362,COG0363,COG0364,COG0366,COG0383,COG0395,COG0406,COG0448,COG0469,COG0477,COG0483,COG0524,COG0537,COG0574,COG0580,COG0588,COG0647,COG0662,COG0696,COG0697,COG0698,COG0702,COG0726,COG0738,COG0800,COG1015,COG1070,COG1080,COG1082…
	C	Energy production and conversion	1	COG3901	0		1	COG3043	1	COG3474	0		0		0		0		0		0		7	COG2142,COG2993,COG3245,COG3278,COG5127,COG5231,COG5274	0		1	COG4802	0		0		20	COG0633,COG1031,COG1141,COG1153,COG1927,COG1969,COG2009,COG2181,COG2421,COG2440,COG3005,COG3052,COG3069,COG3202,COG3262,COG4233,COG4237,COG4555,COG4781,COG5013	139	COG0022,COG0039,COG0045,COG0055,COG0056,COG0074,COG0114,COG0224,COG0240,COG0243,COG0247,COG0277,COG0280,COG0281,COG0282,COG0348,COG0355,COG0356,COG0371,COG0372,COG0374,COG0377,COG0426,COG0427,COG0437,COG0446,COG0479,COG0508,COG0538,COG0543,COG0554,COG0578,COG0579,COG0584,COG0604,COG0636,COG0644,COG0649,COG0651,COG0654,COG0667,COG0674,COG0711,COG0712,COG0716,COG0778,COG0822,COG0843,COG0852,COG1005…
	H	Coenzyme transport and metabolism	0		0		0		0		0		1	COG0408	0		0		0		0		2	COG1424,COG3071	0		0		0		0		22	COG0259,COG1019,COG1239,COG1240,COG1339,COG1441,COG1635,COG1701,COG1731,COG1829,COG1977,COG2104,COG2138,COG2266,COG3252,COG3585,COG3840,COG4060,COG4062,COG4064,COG4143,COG5598	91	COG0001,COG0007,COG0029,COG0043,COG0054,COG0095,COG0108,COG0113,COG0117,COG0142,COG0156,COG0157,COG0171,COG0181,COG0190,COG0192,COG0196,COG0212,COG0214,COG0237,COG0262,COG0285,COG0294,COG0301,COG0302,COG0303,COG0307,COG0315,COG0340,COG0351,COG0352,COG0368,COG0373,COG0379,COG0382,COG0407,COG0413,COG0414,COG0422,COG0452,COG0476,COG0499,COG0502,COG0611,COG0635,COG0654,COG0669,COG0684,COG0720,COG0801…
	F	Nucleotide transport and metabolism	1	COG4266	0		0		0		0		0		0		0		0		0		2	COG2351,COG3072	0		1	COG3194	0		0		10	COG0418,COG0856,COG1102,COG1618,COG1780,COG1828,COG1936,COG3363,COG4088,COG4630	68	COG0005,COG0015,COG0027,COG0034,COG0035,COG0041,COG0044,COG0046,COG0047,COG0104,COG0105,COG0125,COG0127,COG0138,COG0150,COG0151,COG0152,COG0167,COG0194,COG0207,COG0209,COG0213,COG0232,COG0248,COG0274,COG0283,COG0284,COG0295,COG0299,COG0402,COG0458,COG0461,COG0462,COG0496,COG0503,COG0504,COG0505,COG0516,COG0518,COG0519,COG0528,COG0537,COG0540,COG0563,COG0572,COG0590,COG0634,COG0717,COG0737,COG0756…
	I	Lipid transport and metabolism	1	COG3890	0		0		0		0		0		0		0		0		0		6	COG1133,COG4247,COG5050,COG5092,COG5202,COG5274	0		1	COG4982	0		0		9	COG1562,COG1657,COG3000,COG3243,COG3407,COG3675,COG4589,COG4706,COG5379	50	COG0020,COG0183,COG0204,COG0236,COG0245,COG0304,COG0318,COG0331,COG0332,COG0365,COG0416,COG0439,COG0511,COG0558,COG0575,COG0615,COG0657,COG0671,COG0688,COG0743,COG0761,COG0764,COG0777,COG0821,COG0825,COG1022,COG1024,COG1028,COG1182,COG1183,COG1211,COG1250,COG1257,COG1502,COG1597,COG1788,COG1835,COG1884,COG1924,COG1947,COG1960,COG2030,COG2057,COG2084,COG2185,COG2267,COG2272,COG3580,COG3884,COG4799
	Q	Secondary metabolites biosynthesis, transport and catabolism	1	COG4693	0		0		4	COG2175,COG2977,COG3127,COG3508	0		0		0		0		0		0		1	COG3479	0		0		0		0		11	COG0123,COG2162,COG3155,COG3208,COG3485,COG4242,COG4569,COG4663,COG4664,COG4665,COG5310	27	COG0145,COG0179,COG0412,COG0500,COG0767,COG1020,COG1028,COG1127,COG1228,COG1233,COG1335,COG1541,COG2050,COG2124,COG2132,COG2313,COG2368,COG2931,COG3191,COG3315,COG3319,COG3320,COG3321,COG3458,COG3509,COG3527,COG3653
	P	Inorganic ion transport and metabolism	3	COG3627,COG3721,COG4594	0		0		1	COG4754	0		0		0		1	COG0748	0		1	COG3626	8	COG1553,COG2822,COG3067,COG3338,COG3420,COG3487,COG3720,COG5266	0		3	COG2375,COG3015,COG3454	0		0		23	COG0490,COG0783,COG1218,COG1320,COG1324,COG1563,COG1858,COG1930,COG2032,COG2046,COG2212,COG2406,COG2703,COG2717,COG2920,COG3746,COG4242,COG4525,COG4535,COG4555,COG4559,COG4651,COG4773	100	COG0003,COG0004,COG0025,COG0038,COG0053,COG0168,COG0175,COG0226,COG0248,COG0288,COG0306,COG0310,COG0370,COG0428,COG0444,COG0471,COG0474,COG0475,COG0530,COG0555,COG0569,COG0573,COG0581,COG0598,COG0600,COG0601,COG0605,COG0607,COG0609,COG0614,COG0619,COG0651,COG0659,COG0704,COG0715,COG0725,COG0733,COG0803,COG0841,COG0855,COG0861,COG1055,COG1108,COG1116,COG1117,COG1118,COG1119,COG1120,COG1121,COG1122…
Information storage and processing	J	Translation, ribosomal structure and biogenesis	0		1	COG5117	0		0		0		0		0		0		0		0		8	COG2451,COG3719,COG4830,COG5053,COG5154,COG5192,COG5354,COG5384	0		0		0		0		38	COG0230,COG0257,COG1093,COG1098,COG1184,COG1325,COG1383,COG1431,COG1491,COG1500,COG1552,COG1588,COG1601,COG1631,COG1632,COG1676,COG1717,COG1736,COG1867,COG1911,COG1976,COG1997,COG2004,COG2016,COG2023,COG2051,COG2053,COG2058,COG2075,COG2097,COG2117,COG2136,COG2139,COG2157,COG2174,COG2263,COG3231,COG5459	130	COG0008,COG0009,COG0012,COG0013,COG0016,COG0017,COG0018,COG0024,COG0030,COG0042,COG0048,COG0049,COG0050,COG0051,COG0052,COG0060,COG0064,COG0072,COG0073,COG0080,COG0081,COG0087,COG0088,COG0089,COG0090,COG0091,COG0092,COG0093,COG0094,COG0096,COG0097,COG0098,COG0099,COG0100,COG0101,COG0102,COG0103,COG0124,COG0130,COG0143,COG0144,COG0154,COG0162,COG0172,COG0173,COG0180,COG0182,COG0184,COG0185,COG0186…
	L	Replication, recombination and repair	2	COG1688,COG5214	1	COG1604	0		0		0		0		0		0		0		0		3	COG2974,COG3569,COG5142	0		0		0		0		27	COG1315,COG1332,COG1336,COG1337,COG1343,COG1353,COG1467,COG1515,COG1567,COG1583,COG1591,COG1637,COG1796,COG2219,COG2231,COG2927,COG2946,COG3066,COG3298,COG3512,COG3611,COG3649,COG3893,COG4098,COG4119,COG5032,COG5655	131	COG0084,COG0116,COG0122,COG0164,COG0177,COG0178,COG0187,COG0188,COG0210,COG0249,COG0258,COG0266,COG0270,COG0272,COG0305,COG0322,COG0323,COG0328,COG0338,COG0350,COG0353,COG0358,COG0389,COG0417,COG0419,COG0420,COG0468,COG0470,COG0494,COG0497,COG0507,COG0513,COG0514,COG0550,COG0551,COG0553,COG0556,COG0582,COG0587,COG0592,COG0593,COG0608,COG0629,COG0632,COG0675,COG0692,COG0708,COG0742,COG0749,COG0758…
	K	Transcription	7	COG3160,COG3901,COG5094,COG5118,COG5123,COG5132,COG5665	0		0		0		0		0		0		0		0		2	COG4941,COG5662	18	COG2901,COG3620,COG3800,COG3905,COG4776,COG5035,COG5041,COG5137,COG5157,COG5175,COG5179,COG5208,COG5221,COG5228,COG5259,COG5290,COG5406,COG5606	0		0		0		0		31	COG1308,COG1460,COG1497,COG1678,COG1747,COG1761,COG1813,COG1958,COG2012,COG2101,COG2522,COG2732,COG2944,COG3172,COG3343,COG3561,COG3609,COG3636,COG3860,COG3903,COG3933,COG4008,COG4109,COG4189,COG4271,COG4903,COG4957,COG5076,COG5164,COG5340,COG5499	71	COG0085,COG0086,COG0195,COG0202,COG0217,COG0250,COG0317,COG0378,COG0454,COG0557,COG0568,COG0571,COG0583,COG0640,COG0735,COG0781,COG0782,COG0789,COG0846,COG1158,COG1167,COG1191,COG1278,COG1293,COG1309,COG1316,COG1321,COG1327,COG1349,COG1386,COG1396,COG1414,COG1420,COG1475,COG1481,COG1508,COG1521,COG1522,COG1595,COG1609,COG1695,COG1725,COG1733,COG1737,COG1802,COG1846,COG1959,COG1974,COG2002,COG2183…
	A	RNA processing and modification	3	COG5136,COG5180,COG5246	0		0		0		0		0		0		0		0		0		4	COG5176,COG5181,COG5200,COG5239	0		0		0		0		2	COG2136,COG5178	0
	B	Chromatin structure and dynamics	0		0		0		0		0		0		0		0		0		0		7	COG5098,COG5114,COG5137,COG5165,COG5259,COG5602,COG5648	0		0		0		0		4	COG0123,COG5032,COG5076,COG5531	0
Cellular processes and signaling	M	Cell wall/membrane/envelope biogenesis	0		0		0		0		0		0		0		0		0		0		6	COG2980,COG3017,COG3203,COG3511,COG3770,COG4571	0		3	COG1361,COG3015,COG3967	0		0		21	COG0797,COG1462,COG1861,COG2821,COG2825,COG2829,COG2834,COG2891,COG2913,COG3064,COG3306,COG3524,COG3562,COG3563,COG3660,COG3952,COG3955,COG3966,COG5039,COG5386,COG5581	114	COG0275,COG0357,COG0381,COG0438,COG0449,COG0451,COG0463,COG0472,COG0481,COG0510,COG0562,COG0597,COG0615,COG0668,COG0677,COG0682,COG0702,COG0707,COG0739,COG0741,COG0744,COG0750,COG0763,COG0766,COG0768,COG0769,COG0770,COG0771,COG0773,COG0774,COG0787,COG0791,COG0793,COG0794,COG0796,COG0812,COG0815,COG0836,COG0845,COG0859,COG0860,COG1004,COG1043,COG1044,COG1083,COG1086,COG1087,COG1088,COG1089,COG1091…
	O	Posttranslational modification, protein turnover, chaperones	3	COG1612,COG5082,COG5580	2	COG4745,COG5371	0		1	COG0678	0		0		0		0		0		0		19	COG2935,COG4133,COG5029,COG5061,COG5071,COG5113,COG5116,COG5140,COG5148,COG5159,COG5187,COG5201,COG5207,COG5234,COG5243,COG5536,COG5539,COG5540,COG5657	0		0		0		0		21	COG0695,COG1030,COG1382,COG1730,COG2127,COG2143,COG2386,COG3187,COG3531,COG3591,COG3634,COG4233,COG4545,COG4783,COG4784,COG4862,COG4935,COG5021,COG5077,COG5504,COG5640	68	COG0068,COG0071,COG0225,COG0229,COG0234,COG0265,COG0309,COG0326,COG0330,COG0378,COG0386,COG0396,COG0409,COG0443,COG0450,COG0459,COG0464,COG0465,COG0466,COG0484,COG0492,COG0501,COG0526,COG0533,COG0542,COG0544,COG0545,COG0576,COG0602,COG0606,COG0612,COG0616,COG0652,COG0691,COG0719,COG0740,COG0755,COG0760,COG0785,COG0826,COG1026,COG1047,COG1066,COG1067,COG1076,COG1180,COG1214,COG1219,COG1220,COG1222…
	T	Signal transduction mechanisms	2	COG3073,COG4943	0		0		2	COG0271,COG3456	0		0		0		0		1	COG5422	0		12	COG0467,COG2905,COG3026,COG3109,COG3143,COG4551,COG4579,COG5035,COG5041,COG5057,COG5170,COG5409	0		0		0		0		26	COG0835,COG1639,COG1718,COG1871,COG1923,COG2062,COG2770,COG3300,COG3322,COG3434,COG3448,COG3452,COG3480,COG3614,COG3851,COG4191,COG4251,COG4512,COG4565,COG4566,COG4567,COG5032,COG5040,COG5278,COG5411,COG5599	56	COG0317,COG0394,COG0515,COG0589,COG0631,COG0639,COG0642,COG0643,COG0664,COG0745,COG0784,COG0840,COG1217,COG1352,COG1366,COG1391,COG1493,COG1702,COG1716,COG1956,COG1966,COG2114,COG2172,COG2197,COG2199,COG2200,COG2201,COG2202,COG2203,COG2204,COG2205,COG2206,COG2208,COG2310,COG2337,COG2365,COG2815,COG2972,COG3103,COG3275,COG3279,COG3292,COG3437,COG3706,COG3887,COG3920,COG3947,COG4219,COG4252,COG4585…
	U	Intracellular trafficking, secretion, and vesicular transport	5	COG5074,COG5082,COG5120,COG5308,COG5603	1	COG5117	0		0		0		0		0		0		0		0		27	COG2443,COG3063,COG3156,COG3166,COG3167,COG3168,COG3838,COG4795,COG4959,COG4968,COG4970,COG5047,COG5052,COG5058,COG5061,COG5064,COG5080,COG5101,COG5143,COG5167,COG5171,COG5196,COG5215,COG5249,COG5325,COG5407,COG5541	0		0		0		0		22	COG0690,COG1314,COG1400,COG1826,COG1952,COG2948,COG3170,COG3419,COG3701,COG3704,COG3736,COG3846,COG4790,COG4940,COG4963,COG4969,COG5008,COG5030,COG5032,COG5096,COG5158,COG5347	31	COG0201,COG0341,COG0342,COG0541,COG0552,COG0597,COG0616,COG0653,COG0681,COG0706,COG0805,COG0811,COG0823,COG1157,COG1450,COG1459,COG1585,COG1705,COG1862,COG1989,COG2064,COG2804,COG2805,COG3210,COG3267,COG3451,COG3468,COG3505,COG3843,COG4962,COG4972
	N	Cell motility	0		0		0		0		0		0		0		0		0		0		4	COG3063,COG3168,COG4787,COG5491	0		0		0		0		23	COG0835,COG1261,COG1334,COG1406,COG1419,COG1516,COG1558,COG1580,COG1582,COG1677,COG1724,COG1776,COG1815,COG1843,COG1871,COG1987,COG2063,COG2882,COG3144,COG3170,COG3419,COG3951,COG5008	15	COG0840,COG1157,COG1291,COG1298,COG1344,COG1352,COG1360,COG1536,COG1705,COG1989,COG2805,COG3225,COG4786,COG4972,COG5492
	D	Cell cycle control, cell division, chromosome partitioning	2	COG3115,COG5132	0		0		0		0		0		0		0		0		0		6	COG3087,COG5024,COG5035,COG5041,COG5098,COG5244	0		0		0		0		5	COG0851,COG2846,COG2919,COG4477,COG5032	18	COG0037,COG0206,COG0424,COG0445,COG0489,COG0772,COG0849,COG1077,COG1192,COG1196,COG1674,COG2177,COG2184,COG2385,COG2884,COG2894,COG5184,COG5279
	V	Defense mechanisms	3	COG4167,COG4170,COG4171	0		0		0		0		0		0		0		0		0		0		0		0		0		0		10	COG1787,COG2602,COG3183,COG3421,COG3570,COG3896,COG4127,COG4403,COG4452,COG5265	27	COG0286,COG0534,COG0577,COG0610,COG0732,COG0842,COG1002,COG1131,COG1132,COG1136,COG1401,COG1403,COG1566,COG1619,COG1680,COG1682,COG1968,COG2274,COG2348,COG2367,COG2720,COG2746,COG3587,COG4096,COG4268,COG4767,COG4845
	Z	Cytoskeleton	1	COG5261	0		0		0		0		0		0		0		0		0		2	COG5217,COG5234	0		0		0		0		3	COG5022,COG5023,COG5069	1	COG5184
	Y	Nuclear structure	0		0		0		0		0		0		0		0		0		0		2	COG5100,COG5101	0		0		0		0		0		0
	W	Extracellular structures	0		0		0		0		0		0		0		0		0		0		0		0		0		0		0		0		0
Poorly characterized	S	Function unknown	20	COG1590,COG3013,COG3085,COG3092,COG3100,COG3266,COG3366,COG3778,COG3913,COG3930,COG4272,COG4357,COG4671,COG4687,COG5134,COG5195,COG5223,COG5449,COG5604,COG5654	0		6	COG2841,COG2952,COG3400,COG4255,COG4382,COG5304	15	COG2307,COG2363,COG2960,COG3079,COG3308,COG3739,COG3749,COG3781,COG3832,COG3865,COG4195,COG4243,COG4254,COG5282,COG5528	0		0		0		4	COG3334,COG3342,COG4004,COG4304	0		5	COG3831,COG4681,COG4825,COG4980,COG5319	40	COG1772,COG1839,COG1981,COG1993,COG2253,COG2353,COG2354,COG2445,COG2849,COG2921,COG2938,COG2990,COG2995,COG3045,COG3106,COG3117,COG3159,COG3384,COG3495,COG3516,COG3518,COG3520,COG3577,COG3592,COG3683,COG3759,COG4253,COG4370,COG4387,COG4393,COG4453,COG4582,COG4645,COG4714,COG5177,COG5291,COG5298,COG5394,COG5512,COG5618	0		18	COG1659,COG3091,COG3171,COG3220,COG3369,COG3439,COG3478,COG3530,COG3881,COG3898,COG4467,COG4803,COG4851,COG4872,COG4895,COG4991,COG5255,COG5595	0		0		230	COG0011,COG1259,COG1303,COG1326,COG1365,COG1371,COG1422,COG1470,COG1478,COG1565,COG1579,COG1584,COG1598,COG1617,COG1633,COG1655,COG1666,COG1698,COG1699,COG1711,COG1714,COG1728,COG1729,COG1751,COG1771,COG1800,COG1801,COG1833,COG1836,COG1849,COG1860,COG1891,COG1906,COG1909,COG1920,COG1934,COG1978,COG1986,COG1990,COG2014,COG2029,COG2043,COG2047,COG2098,COG2106,COG2119,COG2121,COG2122,COG2155,COG2187…	173	COG0327,COG0344,COG0391,COG0392,COG0393,COG0432,COG0586,COG0599,COG0613,COG0628,COG0670,COG0700,COG0727,COG0730,COG0759,COG0779,COG0799,COG1106,COG1262,COG1284,COG1285,COG1288,COG1295,COG1297,COG1302,COG1307,COG1322,COG1323,COG1354,COG1355,COG1359,COG1376,COG1385,COG1399,COG1432,COG1433,COG1434,COG1479,COG1496,COG1511,COG1512,COG1520,COG1561,COG1572,COG1576,COG1610,COG1611,COG1615,COG1624,COG1636…
	R	General function prediction only	6	COG1750,COG3413,COG3897,COG5084,COG5152,COG5198	0		0		2	COG3218,COG4324	0		0		0		0		0		2	COG2514,COG3582	14	COG2229,COG2916,COG2969,COG3269,COG4396,COG5038,COG5048,COG5063,COG5083,COG5109,COG5209,COG5236,COG5252,COG5258	0		3	COG1926,COG4892,COG4927	0		0		83	COG0390,COG0400,COG0434,COG1090,COG1279,COG1286,COG1380,COG1407,COG1427,COG1439,COG1569,COG1608,COG1634,COG1665,COG1719,COG1778,COG1779,COG1821,COG1913,COG1942,COG2056,COG2085,COG2100,COG2107,COG2129,COG2144,COG2236,COG2248,COG2404,COG2405,COG2409,COG2503,COG2516,COG2823,COG2842,COG2904,COG2907,COG2945,COG2961,COG2962,COG3150,COG3173,COG3179,COG3271,COG3294,COG3443,COG3498,COG3545,COG3560,COG3618…	173	COG0110,COG0121,COG0218,COG0220,COG0300,COG0312,COG0313,COG0319,COG0325,COG0384,COG0385,COG0388,COG0431,COG0433,COG0456,COG0457,COG0486,COG0488,COG0491,COG0517,COG0523,COG0535,COG0536,COG0546,COG0561,COG0595,COG0596,COG0603,COG0618,COG0622,COG0627,COG0637,COG0641,COG0655,COG0656,COG0658,COG0661,COG0663,COG0666,COG0673,COG0679,COG0693,COG0699,COG0701,COG0705,COG0714,COG0728,COG0780,COG0790,COG0795…
FS: stomach; SI: small intestine; LI: large intestine
RUM: rumen; RET: reticulum; OMA: omasum; ABO: abomasum; DUO: duodenum; JEJ: jejunum; ILE: ileum; CEC: cecum; COL: colon; REC: rectum

## Sheet: S11
Table S11. Comparison of the levels of KO functional modules of the microbiome across the ruminant GIT regions
Class	Sub-class	Description	Pathway ID	Specific in RUM		Specific in RET		Specific in OMA		Specific in ABO		Specific in DUO		Specific in JEJ		Specific in ILE		Specific in CEC		Specific in COL		Specific in REC		Specific in FS		Specific in SI		Specific in LI		Specific in FS and SI		Specific in SI and LI		Specific in FS and LI		Core
Metabolism	Amino acid metabolism	Alanine, aspartate and glutamate metabolism	ko00250	0		0		1	K00608	0		0		0		0		0		0		0		2	K00814,K01437	0		0		0		0		3	K00260,K00261,K08590	22	K00259,K00262,K00265,K00266,K00278,K00609,K00764,K00812,K00820,K01424,K01425,K01744,K01755,K01756,K01914,K01915,K01939,K01940,K01953,K01955,K01956,K11358
		Arginine and proline metabolism	ko00330	1	K01583	0		0		0		0		0		0		0		0		0		1	K00318	0		0		0		0		7	K00824,K01476,K01584,K01611,K01750,K01777,K02626	11	K00128,K00147,K00286,K00657,K00812,K00931,K01259,K01480,K01581,K01585,K11358
		Arginine biosynthesis	ko00220	1	K01457	0		0		0		0		0		0		0		0		0		1	K00814	0		1	K14048	0		0		8	K00260,K00261,K00619,K01429,K01430,K01476,K01941,K14682	15	K00145,K00262,K00611,K00620,K00812,K00818,K00821,K00926,K00930,K01425,K01428,K01755,K01915,K01940,K11358
		Cysteine and methionine metabolism	ko00270	2	K01505,K16843	0		0		0		0		0		0		0		0		0		1	K16846	0		0		0		0		6	K00547,K01611,K01697,K05396,K12339,K17398	29	K00003,K00016,K00024,K00058,K00133,K00548,K00549,K00558,K00640,K00641,K00651,K00789,K00812,K00826,K00831,K00928,K01243,K01251,K01738,K01739,K01740,K01752,K01760,K01761,K01919,K08963,K11358,K12524,K14155
		Glycine, serine and threonine metabolism	ko00260	0		0		0		0		0		0		0		1	K00090	0		0		1	K02204	0		0		0		0		5	K00303,K00836,K00872,K01697,K13745	28	K00003,K00058,K00133,K00281,K00282,K00283,K00382,K00600,K00605,K00639,K00831,K00865,K00928,K01079,K01620,K01695,K01696,K01733,K01752,K01754,K01834,K02437,K06001,K12524,K15633,K15634,K15635,K17103
		Histidine metabolism	ko00340	0		0		0		0		0		0		0		0		0		0		1	K01437	0		0		0		0		1	K13990	14	K00013,K00128,K00765,K00817,K01468,K01496,K01693,K01712,K01745,K01814,K02500,K02501,K02502,K11755
		Lysine biosynthesis	ko00300	0		0		0		0		0		0		0		0		0		0		2	K15792,K16180	0		1	K05823	0		0		2	K05822,K16793	17	K00003,K00133,K00215,K00290,K00674,K00821,K00928,K01439,K01586,K01714,K01778,K01928,K01929,K03340,K05825,K10206,K12524
		Lysine degradation	ko00310	1	K01782	0		0		0		0		1	K01825	0		0		0		0		2	K01692,K11422	0		0		0		0		1	K00824	5	K00128,K00290,K00382,K00626,K01843
		Phenylalanine metabolism	ko00360	1	K02554	0		0		0		0		0		0		0		0		0		1	K01692	0		0		0		0		3	K00824,K01451,K04073	5	K00074,K00812,K00817,K01912,K11358
		Phenylalanine, tyrosine and tryptophan biosynthesis	ko00400	0		0		0		1	K00220	0		0		0		0		0		0		1	K13498	0		0		0		0		7	K04093,K06208,K06209,K11646,K13497,K13832,K16306	20	K00014,K00766,K00800,K00812,K00817,K01609,K01626,K01657,K01658,K01695,K01696,K01713,K01735,K01736,K01817,K03786,K03856,K04518,K06001,K11358
		Tryptophan metabolism	ko00380	1	K01782	0		0		0		0		1	K01825	0		0		0		0		1	K01692	0		0		0		0		2	K01501,K07130	4	K00128,K00382,K00626,K01667
		Tyrosine metabolism	ko00350	0		0		0		1	K00451	0		0		0		0		0		0		0		0		0		0		0		3	K00001,K02510,K13953	4	K00812,K00817,K04072,K11358
		Valine, leucine and isoleucine biosynthesis	ko00290	0		0		0		0		0		0		0		0		0		0		0		0		0		0		0		0		11	K00052,K00053,K00826,K01649,K01652,K01653,K01687,K01703,K01704,K01754,K09011
		Valine, leucine and isoleucine degradation	ko00280	2	K01782,K01907	0		0		0		0		1	K01825	0		0		0		0		1	K01692	0		0		0		0		6	K00188,K00249,K01640,K01848,K01849,K01965	7	K00128,K00140,K00248,K00382,K00626,K00826,K01847
	Carbohydrate metabolism	Amino sugar and nucleotide sugar metabolism	ko00520	0		0		1	K15910	1	K13014	0		0		0		0		0		0		2	K00886,K15855	0		0		0		0		24	K00066,K00844,K00966,K00972,K00983,K02777,K02791,K02793,K02804,K05305,K07102,K08068,K10012,K13010,K13016,K13018,K13019,K15898,K15921,K16011,K16881,K18429,K18430,K18431	33	K00012,K00075,K00790,K00820,K00845,K00847,K00849,K00963,K00965,K00971,K00975,K00978,K01209,K01654,K01711,K01784,K01787,K01791,K01810,K01835,K01840,K01854,K02377,K02474,K02564,K03431,K04042,K07106,K12373,K12452,K15778,K17716,K18675
		Ascorbate and aldarate metabolism	ko00053	0		0		0		0		0		0		0		0		0		0		1	K01053	0		0		0		0		5	K00880,K02822,K03077,K03079,K08092	3	K00012,K00128,K03475
		Butanoate metabolism	ko00650	4	K01782,K01907,K03366,K05973	0		0		0		0		1	K01825	0		0		0		0		4	K00242,K01692,K03821,K07516	0		0		0		0		12	K00004,K00132,K00209,K00245,K01039,K01040,K01575,K01615,K01640,K04073,K14534,K17865	20	K00074,K00100,K00170,K00174,K00175,K00239,K00240,K00241,K00244,K00248,K00626,K00634,K00656,K00929,K01652,K01653,K01715,K03737,K04072,K07246
		C5-Branched dibasic acid metabolism	ko00660	0		0		0		0		0		0		0		0		0		0		0		0		0		0		0		3	K01575,K01846,K04835	8	K00052,K01652,K01653,K01703,K01704,K01902,K01903,K09011
		Citrate cycle (TCA cycle)	ko00020	0		0		0		0		0		0		0		1	K01899	0		1	K00234	1	K00242	0		0		0		0		2	K00116,K00245	27	K00024,K00031,K00161,K00162,K00163,K00170,K00174,K00175,K00177,K00239,K00240,K00241,K00244,K00382,K00627,K01596,K01610,K01647,K01676,K01677,K01679,K01681,K01902,K01903,K01958,K01960,K03737
		Fructose and mannose metabolism	ko00051	0		0		0		0		0		0		0		1	K02771	0		1	K17195	1	K01623	0		0		0		0		15	K00009,K00066,K00844,K00966,K01218,K02782,K02793,K02798,K03332,K03841,K05305,K11645,K16011,K16306,K16881	20	K00008,K00847,K00848,K00850,K00895,K00971,K01624,K01629,K01711,K01803,K01805,K01808,K01813,K01818,K01840,K02377,K02768,K02770,K04041,K15778
		Galactose metabolism	ko00052	2	K02774,K02786	0		0		1	K01631	0		0		0		0		0		0		0		0		4	K02745,K02746,K02747,K10985	0		0		3	K00844,K00917,K16371	18	K00845,K00849,K00850,K00963,K00965,K01182,K01187,K01190,K01684,K01784,K01785,K01835,K01854,K02775,K07407,K12308,K15778,K17716
		Glycolysis / Gluconeogenesis	ko00010	0		0		0		1	K00138	0		0		0		0		0		0		2	K00886,K01623	0		0		0		0		9	K00001,K00844,K01222,K02777,K02791,K03841,K11645,K13953,K16306	34	K00016,K00128,K00134,K00161,K00162,K00163,K00170,K00174,K00175,K00382,K00627,K00845,K00850,K00873,K00895,K00927,K01223,K01596,K01610,K01624,K01689,K01785,K01803,K01810,K01834,K01835,K01895,K03737,K04041,K04072,K15633,K15634,K15635,K15778
		Glyoxylate and dicarboxylate metabolism	ko00630	1	K00015	0		0		0		0		0		0		1	K00090	0		0		0		0		0		0		0		11	K00124,K01601,K01816,K01846,K01848,K01849,K01965,K04835,K07130,K11473,K17865	24	K00024,K00042,K00048,K00104,K00123,K00281,K00282,K00283,K00284,K00382,K00600,K00605,K00626,K00865,K01091,K01433,K01625,K01647,K01681,K01847,K01895,K01915,K02437,K07246
		Inositol phosphate metabolism	ko00562	0		0		0		0		0		0		0		0		0		0		2	K00888,K01771	0		0		0		0		2	K03337,K03338	3	K00140,K01092,K01803
		Pentose and glucuronate interconversions	ko00040	0		0		0		0		0		0		0		0		0		0		0		0		0		0		0		8	K00880,K01728,K01730,K03077,K03079,K08092,K08323,K16849	16	K00008,K00012,K00040,K00041,K00065,K00848,K00854,K00963,K01629,K01685,K01686,K01783,K01804,K01805,K01812,K01815
		Pentose phosphate pathway	ko00030	1	K01057	0		0		0		0		1	K00117	0		1	K00090	0		0		2	K01053,K01623	0		0		0		0		5	K03841,K08093,K11645,K13831,K16306	19	K00033,K00036,K00615,K00616,K00850,K00852,K00874,K00895,K00948,K01619,K01624,K01625,K01783,K01808,K01810,K01835,K01839,K04041,K15778
		Propanoate metabolism	ko00640	2	K01782,K17489	0		0		0		0		1	K01825	0		1	K01899	0		0		1	K01692	0		0		0		0		6	K01848,K01849,K01965,K13788,K18369,K18471	17	K00016,K00048,K00140,K00170,K00248,K00382,K00625,K00626,K00656,K00925,K01847,K01895,K01902,K01903,K01961,K01962,K01963
		Pyruvate metabolism	ko00620	0		0		0		2	K00138,K01003	0		0		0		1	K00090	0		0		1	K01069	0		0		0		0		7	K00102,K00116,K00132,K00245,K01512,K04073,K13788	37	K00016,K00024,K00027,K00029,K00128,K00161,K00162,K00163,K00170,K00174,K00175,K00244,K00382,K00625,K00626,K00627,K00656,K00873,K00925,K01006,K01007,K01571,K01596,K01610,K01649,K01676,K01677,K01679,K01895,K01958,K01960,K01961,K01962,K01963,K03737,K03778,K04072
		Starch and sucrose metabolism	ko00500	0		0		0		0		0		0		0		0		0		1	K01208	1	K01210	0		2	K02750,K06896	0		0		8	K00691,K00844,K01222,K02759,K02760,K02777,K02791,K05342	21	K00688,K00690,K00700,K00702,K00703,K00705,K00845,K00847,K00963,K00975,K00978,K01179,K01182,K01187,K01223,K01810,K01835,K02438,K05343,K05349,K15778
	Biosynthesis of other secondary metabolites	Acarbose and validamycin biosynthesis	ko00525	0		0		0		0		0		0		0		0		0		0		0		0		0		0		0		0		2	K00973,K01710
		Biosynthesis of various secondary metabolites - part 2	ko00998	0		0		0		0		0		0		0		0		0		0		0		0		0		0		0		0		2	K01841,K09459
		Carbapenem biosynthesis	ko00332	0		0		0		0		0		0		0		0		0		0		0		0		0		0		0		0		2	K00147,K00931
		Flavone and flavonol biosynthesis	ko00944	0		0		0		0		0		0		0		0		0		0		0		0		0		0		0		0		0
		Glucosinolate biosynthesis	ko00966	0		0		0		0		0		0		0		0		0		0		0		0		0		0		0		0		2	K00826,K01703
		Isoquinoline alkaloid biosynthesis	ko00950	0		0		0		0		0		0		0		0		0		0		0		0		0		0		0		0		2	K00812,K11358
		Monobactam biosynthesis	ko00261	0		0		0		0		0		0		0		0		0		0		0		0		0		0		0		1	K00958	5	K00133,K00215,K00928,K01714,K12524
		Neomycin, kanamycin and gentamicin biosynthesis	ko00524	0		0		0		0		0		0		0		0		0		0		0		0		0		0		0		1	K00844	1	K00845
		Novobiocin biosynthesis	ko00401	0		0		0		1	K00220	0		0		0		0		0		0		0		0		0		0		0		0		3	K00812,K00817,K11358
		Penicillin and cephalosporin biosynthesis	ko00311	0		0		0		0		0		0		0		0		0		0		0		0		0		0		0		1	K01060	0
		Phenazine biosynthesis	ko00405	0		0		0		0		0		0		0		0		0		0		0		0		0		0		0		0		2	K01657,K01658
		Phenylpropanoid biosynthesis	ko00940	0		0		0		0		0		0		0		0		0		0		0		0		0		0		0		0		1	K05349
		Prodigiosin biosynthesis	ko00333	0		0		0		0		0		0		0		0		0		0		0		0		0		0		0		0		2	K00059,K00645
		Streptomycin biosynthesis	ko00521	0		0		0		0		0		0		0		0		0		0		0		0		0		0		0		1	K00844	8	K00067,K00845,K00973,K01092,K01710,K01790,K01835,K15778
		Tropane, piperidine and pyridine alkaloid biosynthesis	ko00960	0		0		0		0		0		0		0		0		0		0		0		0		0		0		0		0		3	K00812,K00817,K11358
	Energy metabolism	Carbon fixation in photosynthetic organisms	ko00710	0		0		0		0		0		0		0		0		0		0		2	K00814,K01623	0		1	K11214	0		0		3	K01601,K03841,K11645	12	K00024,K00029,K00134,K00615,K00927,K01006,K01610,K01624,K01783,K01803,K01808,K04041
		Carbon fixation pathways in prokaryotes	ko00720	0		0		0		0		0		0		0		0		0		0		1	K00242	0		0		0		0		5	K00245,K01848,K01849,K13788,K14534	33	K00024,K00031,K00170,K00174,K00175,K00177,K00198,K00239,K00240,K00241,K00244,K00297,K00625,K00626,K00925,K01006,K01007,K01491,K01676,K01677,K01679,K01681,K01847,K01895,K01902,K01903,K01938,K01958,K01960,K01961,K01962,K01963,K03737
		Methane metabolism	ko00680	0		0		0		0		0		0		0		0		0		0		2	K01623,K14084	0		0		0		0		25	K00124,K00203,K00204,K00319,K00578,K00580,K00583,K01499,K03841,K04480,K06914,K08093,K09733,K11645,K11780,K11781,K12234,K13788,K13831,K14081,K14083,K14941,K16178,K16306,K16793	20	K00024,K00058,K00123,K00170,K00198,K00600,K00625,K00831,K00850,K00925,K01007,K01079,K01624,K01689,K01834,K01895,K04041,K15633,K15634,K15635
		Nitrogen metabolism	ko00910	0		0		0		0		0		0		0		0		0		0		0		0		0		0		0		8	K00260,K00261,K00374,K00459,K01501,K02586,K02591,K15876	10	K00262,K00265,K00266,K00284,K00926,K01673,K01915,K02588,K03385,K05601
		Oxidative phosphorylation	ko00190	3	K02151,K02154,K02299	0		0		2	K02275,K02276	0		0		0		0		0		2	K00234,K03883	8	K00242,K00404,K00405,K00406,K00411,K00413,K02155,K03661	0		1	K02107	0		0		2	K00245,K00332	30	K00239,K00240,K00241,K00244,K00331,K00334,K00335,K00336,K00337,K00341,K00342,K00343,K00425,K00426,K00937,K01507,K02108,K02109,K02110,K02111,K02112,K02113,K02114,K02115,K02117,K02118,K02120,K02123,K02124,K15986
		Photosynthesis	ko00195	0		0		0		0		0		0		0		0		0		0		0		0		0		0		0		0		8	K02108,K02109,K02110,K02111,K02112,K02113,K02114,K02115
		Sulfur metabolism	ko00920	1	K15551	0		1	K08358	1	K03119	0		0		0		0		0		0		2	K00395,K16955	0		0		0		0		7	K00860,K00958,K01082,K11180,K11181,K15552,K16950	9	K00390,K00640,K00641,K00651,K01738,K01739,K02045,K02046,K02048
	Glycan biosynthesis and metabolism	Glycosaminoglycan degradation	ko00531	0		0		0		0		0		0		0		0		0		0		0		0		0		0		0		2	K01197,K01205	1	K12373
		Glycosphingolipid biosynthesis - ganglio series	ko00604	0		0		0		0		0		0		0		0		0		0		0		0		0		0		0		0		1	K12373
		Glycosphingolipid biosynthesis - globo and isoglobo series	ko00603	0		0		0		0		0		0		0		0		0		0		0		0		0		0		0		0		2	K07407,K12373
		Lipopolysaccharide biosynthesis	ko00540	1	K02847	0		0		0		0		0		0		1	K02848	0		0		1	K02841	0		0		0		0		4	K00912,K03270,K03760,K07031	3	K00677,K00979,K02536
		N-Glycan biosynthesis	ko00510	0		0		0		0		0		0		0		0		0		0		0		0		0		0		0		1	K00737	1	K00721
		Other glycan degradation	ko00511	0		0		0		0		0		0		0		0		0		0		0		0		0		0		0		1	K01186	4	K01190,K01206,K12373,K15923
		Peptidoglycan biosynthesis	ko00550	0		0		0		0		0		0		0		0		0		0		1	K15792	0		0		0		0		3	K03814,K05364,K05367	14	K00075,K00790,K00806,K01000,K01921,K01924,K01925,K01928,K01929,K02563,K03587,K05366,K05515,K06153
		Various types of N-glycan biosynthesis	ko00513	0		0		0		0		0		0		0		0		0		0		0		0		0		0		0		0		1	K12373
	Lipid metabolism	alpha-Linolenic acid metabolism	ko00592	0		0		0		0		0		0		0		0		0		0		0		0		0		0		0		0		0
		Arachidonic acid metabolism	ko00590	0		0		0		0		0		0		0		0		0		0		0		0		0		0		0		0		1	K00432
		Biosynthesis of unsaturated fatty acids	ko01040	0		0		0		0		0		0		0		0		0		0		0		0		0		0		0		0		0
		Ether lipid metabolism	ko00565	0		0		0		0		0		0		0		0		0		0		0		0		0		0		0		1	K00803	0
		Fatty acid biosynthesis	ko00061	0		0		0		0		0		0		0		0		0		0		1	K01716	0		0		0		0		1	K00209	11	K00059,K00645,K00647,K00648,K01897,K01961,K01962,K01963,K02371,K02372,K09458
		Fatty acid degradation	ko00071	1	K01782	0		0		0		0		2	K01825,K06445	0		0		0		0		2	K01692,K07516	0		0		0		0		4	K00001,K00249,K05297,K13953	5	K00128,K00248,K00626,K01897,K04072
		Glycerolipid metabolism	ko00561	0		0		0		0		0		0		0		0		0		0		0		0		1	K06120	0		0		2	K05879,K13677	5	K00128,K00864,K00865,K05878,K07407
		Glycerophospholipid metabolism	ko00564	0		0		0		0		0		0		0		0		0		0		0		0		1	K13623	0		0		3	K00113,K01095,K17105	6	K00057,K00111,K00981,K01126,K06131,K17103
		Linoleic acid metabolism	ko00591	0		0		0		0		0		0		0		0		0		0		0		0		0		0		0		0		0
		Primary bile acid biosynthesis	ko00120	0		0		0		0		0		0		0		0		0		0		0		0		0		0		0		0		1	K01442
		Secondary bile acid biosynthesis	ko00121	0		0		0		0		0		0		0		0		0		0		0		0		0		0		0		0		1	K01442
		Sphingolipid metabolism	ko00600	0		0		0		0		0		0		0		0		0		0		2	K00654,K01202	0		0		0		0		2	K01130,K01186	2	K01190,K07407
		Steroid biosynthesis	ko00100	0		0		0		0		0		0		0		0		0		0		1	K00801	0		0		0		0		0		0
		Steroid hormone biosynthesis	ko00140	0		0		0		0		0		0		0		0		0		0		0		0		0		0		0		2	K01130,K12343	0
		Synthesis and degradation of ketone bodies	ko00072	0		0		0		0		0		0		0		0		0		0		0		0		0		0		0		1	K01640	1	K00626
	Metabolism of cofactors and vitamins	Biotin metabolism	ko00780	1	K02169	0		0		0		0		0		0		0		0		0		1	K01906	0		0		0		0		1	K01935	7	K00059,K00647,K00652,K01012,K02372,K03524,K09458
		Folate biosynthesis	ko00790	0		0		0		0		0		0		0		0		0		0		3	K03342,K03831,K06879	0		1	K02619	0		0		5	K01633,K01665,K09007,K10026,K13940	8	K01077,K01495,K03637,K03639,K06920,K09457,K11754,K14652
		Lipoic acid metabolism	ko00785	0		0		0		0		0		0		0		0		0		0		0		0		0		0		0		1	K03801	0
		Nicotinate and nicotinamide metabolism	ko00760	0		0		0		0		0		0		0		0		0		0		0		0		1	K15358	0		0		6	K00952,K01239,K03462,K04765,K06211,K08281	14	K00278,K00324,K00325,K00763,K00767,K00858,K00969,K01916,K01950,K03426,K03517,K03783,K03784,K03787
		One carbon pool by folate	ko00670	0		0		0		0		0		0		0		0		0		0		0		0		0		0		0		3	K01492,K01746,K13990	11	K00297,K00548,K00560,K00600,K00602,K00604,K00605,K01433,K01491,K01938,K11175
		Pantothenate and CoA biosynthesis	ko00770	0		0		0		0		0		0		0		0		0		0		0		0		1	K01922	0		0		6	K02201,K04765,K06982,K09680,K09722,K17722	11	K00053,K00077,K00606,K00826,K00954,K01652,K01653,K01687,K01918,K03525,K13038
		Porphyrin and chlorophyll metabolism	ko00860	0		0		0		0		0		1	K00228	0		0		0		0		0		0		2	K02496,K04032	0		0		9	K00231,K02191,K02226,K02231,K02303,K03404,K03405,K03795,K09882	17	K00595,K01599,K01698,K01719,K01749,K01845,K01885,K02188,K02224,K02227,K02230,K02232,K02492,K02495,K05934,K05936,K06042
		Retinol metabolism	ko00830	0		0		0		0		0		0		0		0		0		0		0		0		0		0		0		2	K00001,K13953	0
		Riboflavin metabolism	ko00740	0		0		0		0		0		0		0		0		0		0		1	K09474	0		0		0		0		3	K07732,K14653,K14656	3	K00793,K00794,K14652
		Thiamine metabolism	ko00730	0		0		0		0		0		0		0		0		0		0		0		0		0		0		0		4	K00949,K03146,K03148,K03707	11	K00788,K00878,K00939,K00941,K01077,K01662,K03147,K03149,K03150,K03151,K04487
		Ubiquinone and other terpenoid-quinone biosynthesis	ko00130	1	K11783	0		0		1	K03185	0		0		0		1	K02552	0		0		0		0		0		0		0		5	K01911,K11782,K11784,K11785,K18285	0
		Vitamin B6 metabolism	ko00750	0		0		0		0		0		0		0		0		0		0		0		0		0		0		0		2	K00275,K03473	5	K00097,K00831,K00868,K01733,K06215
	Metabolism of other amino acids	beta-Alanine metabolism	ko00410	1	K01782	0		0		0		0		1	K01825	0		0		0		0		1	K01692	0		0		0		0		3	K09722,K15372,K17722	4	K00128,K00140,K00248,K01918
		Cyanoamino acid metabolism	ko00460	0		0		0		0		0		0		0		0		0		0		0		0		0		0		0		1	K01501	5	K00600,K00681,K01424,K01914,K05349
		D-Alanine metabolism	ko00473	1	K03367	0		0		0		0		0		0		0		0		0		0		0		0		0		0		1	K00824	2	K01775,K01921
		D-Arginine and D-ornithine metabolism	ko00472	0		0		0		0		0		0		0		0		0		0		0		0		0		0		0		2	K00824,K17899	0
		D-Glutamine and D-glutamate metabolism	ko00471	0		0		0		0		0		0		0		0		0		0		0		0		0		0		0		1	K00261	4	K01425,K01776,K01924,K01925
		Glutathione metabolism	ko00480	0		0		0		1	K01469	0		0		0		0		0		0		0		0		0		0		0		0		9	K00031,K00033,K00036,K00432,K00681,K01255,K01270,K01581,K01919
		Phosphonate and phosphinate metabolism	ko00440	1	K06163	0		0		0		0		0		0		1	K05306	0		0		0		0		0		0		0		0		3	K01841,K03823,K09459
		Selenocompound metabolism	ko00450	0		0		0		0		0		0		0		0		0		0		0		0		0		0		0		1	K00958	9	K00384,K00548,K00549,K01739,K01760,K01761,K01874,K11717,K14155
		Taurine and hypotaurine metabolism	ko00430	0		0		0		1	K03119	0		0		0		0		0		0		0		0		1	K03852	0		0		3	K00260,K13788,K15372	4	K00259,K00625,K00681,K00925
	Metabolism of terpenoids and polyketides	Biosynthesis of ansamycins	ko01051	0		0		0		0		0		0		0		0		0		0		0		0		0		0		0		0		1	K00615
		Biosynthesis of siderophore group nonribosomal peptides	ko01053	0		0		0		0		0		0		0		1	K02552	0		0		1	K04782	0		0		0		0		0		0
		Biosynthesis of vancomycin group antibiotics	ko01055	0		0		0		1	K16436	0		0		0		0		0		0		0		0		0		0		0		1	K16435	1	K01710
		Carotenoid biosynthesis	ko00906	0		0		0		0		0		0		0		0		0		0		0		0		1	K02291	0		0		0		0
		Geraniol degradation	ko00281	1	K01782	0		0		0		0		1	K01825	0		0		0		0		1	K01692	0		0		0		0		1	K01640	0
		Insect hormone biosynthesis	ko00981	0		0		0		0		0		0		0		0		0		0		0		0		0		0		0		0		1	K00128
		Limonene and pinene degradation	ko00903	1	K01782	0		0		0		0		1	K01825	0		0		0		0		1	K01692	0		0		0		0		0		1	K00128
		Nonribosomal peptide structures	ko01054	0		0		0		0		0		0		0		0		0		0		0		0		0		0		0		0		0
		Polyketide sugar unit biosynthesis	ko00523	0		0		0		1	K16436	0		0		0		0		0		0		0		0		0		0		0		1	K16435	4	K00067,K00973,K01710,K01790
		Sesquiterpenoid and triterpenoid biosynthesis	ko00909	0		0		0		0		0		0		0		0		0		0		1	K00801	0		0		0		0		0		0
		Terpenoid backbone biosynthesis	ko00900	0		0		0		0		0		0		0		0		0		0		0		0		0		0		0		7	K00054,K00795,K00869,K06013,K06981,K12506,K15888	10	K00099,K00626,K00806,K00919,K00991,K01662,K01770,K03526,K03527,K13789
		Zeatin biosynthesis	ko00908	0		0		0		0		0		0		0		0		0		0		0		0		0		0		0		0		1	K00791
	Nucleotide metabolism	Purine metabolism	ko00230	1	K11178	0		0		0		0		0		1	K11177	0		0		1	K15518	2	K01525,K10353	0		4	K01483,K14048,K15519,K15780	0		0		13	K00364,K00860,K00958,K01139,K01239,K01429,K01430,K01492,K04765,K07816,K10213,K11176,K18532	36	K00087,K00088,K00525,K00527,K00602,K00759,K00760,K00764,K00873,K00926,K00939,K00940,K00942,K00948,K00951,K01129,K01428,K01486,K01515,K01588,K01756,K01835,K01839,K01923,K01933,K01939,K01945,K01951,K01952,K02428,K03783,K03784,K03787,K03816,K11175,K15778
		Pyrimidine metabolism	ko00240	0		0		1	K00608	0		0		0		0		0		0		0		0		0		1	K15519	0		0		6	K00226,K00254,K04765,K06016,K10213,K17722	28	K00525,K00527,K00560,K00609,K00756,K00757,K00761,K00762,K00857,K00876,K00940,K00943,K00945,K01465,K01489,K01493,K01494,K01520,K01591,K01937,K01955,K01956,K02823,K03783,K03784,K03787,K09903,K17828
	Xenobiotics biodegradation and metabolism	Aminobenzoate degradation	ko00627	0		0		0		0		0		0		0		0		0		0		1	K01692	0		0		0		0		2	K01501,K01512	0
		Atrazine degradation	ko00791	1	K01457	0		0		0		0		0		0		0		0		0		0		0		1	K14048	0		0		3	K01429,K01430,K01941	1	K01428
		Benzoate degradation	ko00362	2	K01782,K02554	0		0		0		0		1	K01825	0		1	K07535	0		0		2	K01692,K07516	0		0		0		0		2	K01615,K04073	3	K00074,K00626,K01607
		Caprolactam degradation	ko00930	1	K01782	0		0		0		0		1	K01825	0		0		0		0		2	K01053,K01692	0		1	K01453	0		0		0		0
		Chloroalkane and chloroalkene degradation	ko00625	0		0		0		0		0		0		0		0		0		0		0		0		0		0		0		4	K00001,K02586,K02591,K13953	3	K00128,K02588,K04072
		Chlorocyclohexane and chlorobenzene degradation	ko00361	0		0		0		0		0		0		0		0		0		0		0		0		0		0		0		0		0
		Dioxin degradation	ko00621	1	K02554	0		0		0		0		0		0		0		0		0		0		0		0		0		0		1	K04073	0
		Drug metabolism - cytochrome P450	ko00982	0		0		0		0		0		0		0		0		0		0		0		0		0		0		0		2	K00001,K13953	0
		Drug metabolism - other enzymes	ko00983	0		0		0		0		0		0		0		0		0		0		0		0		0		0		0		0		9	K00088,K00757,K00760,K00857,K00876,K00940,K01489,K01520,K01951
		Ethylbenzene degradation	ko00642	0		0		0		0		0		0		0		0		0		0		0		0		0		0		0		0		0
		Fluorobenzoate degradation	ko00364	0		0		0		0		0		0		0		0		0		0		0		0		0		0		0		0		0
		Metabolism of xenobiotics by cytochrome P450	ko00980	0		0		0		0		0		0		0		0		0		0		0		0		0		0		0		2	K00001,K13953	0
		Naphthalene degradation	ko00626	0		0		0		0		0		0		0		0		0		0		0		0		0		0		0		2	K00001,K13953	1	K04072
		Nitrotoluene degradation	ko00633	0		0		0		0		0		0		0		0		0		0		0		0		0		0		0		3	K10678,K11180,K11181	3	K00170,K00198,K06281
		Styrene degradation	ko00643	0		0		0		1	K00451	0		0		0		0		0		0		0		0		0		0		0		3	K01039,K01040,K01501	0
		Toluene degradation	ko00623	0		0		0		0		0		0		0		0		0		0		0		0		0		0		0		0		0
		Xylene degradation	ko00622	1	K02554	0		0		0		0		0		0		0		0		0		0		0		0		0		0		1	K04073	0
Cellular Processes	Cell growth and death	Apoptosis	ko04210	0		0		0		0		0		0		0		0		0		0		2	K04371,K07374	0		0		0		0		2	K01173,K03237	0
		Apoptosis - fly	ko04214	1	K17065	0		0		0		0		0		0		0		0		0		1	K04371	0		0		0		0		0		0
		Apoptosis - multiple species	ko04215	0		0		0		0		0		0		0		0		0		0		0		0		0		0		0		0		0
		Cell cycle	ko04110	2	K02540,K03868	0		0		0		0		0		0		0		0		0		8	K02087,K02206,K03083,K03094,K03364,K06067,K06631,K06639	0		0		0		0		1	K04802	0
		Cell cycle - Caulobacter	ko04112	0		0		0		2	K07716,K13587	0		0		0		0		0		0		0		0		1	K13583	0		0		3	K06985,K13581,K13584	10	K01338,K01358,K02313,K02314,K02563,K03531,K03544,K03588,K03590,K11749
		Cell cycle - yeast	ko04111	2	K02540,K03868	0		0		0		0		0		0		0		0		0		8	K02219,K03094,K03364,K04371,K04382,K04563,K06639,K06685	0		0		0		0		0		0
		Cellular senescence	ko04218	0		0		0		0		0		0		0		0		0		0		6	K02087,K02183,K02206,K04371,K06269,K07203	0		0		0		0		0		0
		Ferroptosis	ko04216	0		0		0		0		0		0		0		0		0		0		0		0		0		0		0		0		2	K00657,K01897
		Meiosis - yeast	ko04113	1	K02540	0		0		0		0		0		0		0		0		0		8	K04345,K04382,K04563,K06269,K06639,K07203,K10872,K11584	0		0		0		0		0		0
		Necroptosis	ko04217	1	K17065	0		0		0		0		0		0		0		0		0		1	K12196	0		0		0		0		2	K00261,K03767	3	K00688,K01915,K04079
		Oocyte meiosis	ko04114	1	K03868	0		0		0		0		0		0		0		0		0		10	K02087,K02183,K02206,K03094,K04345,K04371,K04382,K06269,K06631,K11584	0		0		0		0		0		0
		p53 signaling pathway	ko04115	0		0		0		0		0		0		0		0		0		0		2	K02087,K02206	0		0		0		0		0		0
	Cell motility	Bacterial chemotaxis	ko02030	1	K13924	0		0		1	K03414	0		1	K12368	0		0		0		0		1	K03776	0		0		0		0		8	K00575,K02417,K03408,K03409,K03410,K03411,K03412,K03415	5	K02556,K02557,K03406,K03407,K10439
		Flagellar assembly	ko02040	0		0		0		0		0		0		0		0		0		0		1	K02391	0		0		0		0		15	K02387,K02388,K02389,K02393,K02397,K02398,K02401,K02407,K02408,K02411,K02413,K02417,K02420,K02421,K02422	4	K02400,K02412,K02556,K02557
		Regulation of actin cytoskeleton	ko04810	0		0		0		0		0		0		0		0		0		0		2	K04371,K06269	0		0		0		0		0		0
	Cellular community - eukaryotes	Adherens junction	ko04520	0		0		0		0		0		0		0		0		0		0		3	K03097,K03115,K04371	0		0		0		0		0		0
		Focal adhesion	ko04510	0		0		0		0		0		0		0		0		0		0		3	K03083,K04371,K06269	0		0		0		0		0		0
		Gap junction	ko04540	1	K07376	0		0		0		0		0		0		0		0		0		5	K02087,K04345,K04371,K07374,K08959	0		0		0		0		1	K07375	0
		Signaling pathways regulating pluripotency of stem cells	ko04550	0		0		0		0		0		0		0		0		0		0		2	K03083,K04371	0		0		0		0		0		0
		Tight junction	ko04530	0		0		0		0		0		0		0		0		0		0		5	K04345,K04382,K07198,K07374,K07901	0		0		0		0		1	K04802	0
	Cellular community - prokaryotes	Biofilm formation - Escherichia coli	ko02026	1	K07678	0		0		0		0		0		0		0		0		0		1	K07638	0		0		0		0		2	K02398,K02777	3	K00688,K00703,K00975
		Biofilm formation - Pseudomonas aeruginosa	ko02025	2	K07678,K11912	0		0		1	K06596	0		0		0		0		0		0		3	K02660,K10941,K11903	0		0		0		0		2	K02398,K16011	2	K01657,K01658
		Biofilm formation - Vibrio cholerae	ko05111	2	K02458,K07678	0		0		0		0		0		0		0		0		0		3	K02455,K10941,K10943	0		0		0		0		3	K02456,K02777,K03666	4	K00640,K01791,K01912,K03092
		Quorum sensing	ko02024	0		0		0		0		0		0		0		1	K07666	0		0		1	K03071	0		0		0		0		7	K01218,K01728,K03666,K07699,K10555,K10558,K18139	23	K01626,K01657,K01658,K01897,K01995,K01996,K01997,K01998,K01999,K03070,K03075,K03076,K03106,K03110,K03210,K03217,K07667,K10823,K12257,K15580,K15581,K15582,K15583
	Transport and catabolism	Autophagy - animal	ko04140	0		0		0		0		0		0		0		0		0		0		8	K04345,K04371,K04382,K07198,K07203,K07874,K07897,K07901	0		0		0		0		1	K03237	0
		Autophagy - other	ko04136	0		0		0		0		0		0		0		0		0		0		2	K04382,K07203	0		0		0		0		0		0
		Autophagy - yeast	ko04138	0		0		0		0		0		0		0		0		0		0		5	K00654,K04345,K04382,K07203,K07897	0		0		0		0		1	K03237	0
		Endocytosis	ko04144	1	K07903	0		0		0		0		0		0		1	K11826	0		0		4	K07897,K07901,K07904,K12196	0		0		0		0		1	K03283	0
		Lysosome	ko04142	1	K02154	0		0		0		0		0		0		0		0		0		5	K01202,K02155,K03661,K12394,K12403	0		1	K12392	0		0		2	K01186,K01205	1	K12373
		Mitophagy - animal	ko04137	0		0		0		0		0		0		0		0		0		0		3	K03097,K03115,K07897	0		0		0		0		0		0
		Mitophagy - yeast	ko04139	1	K17065	0		0		0		0		0		0		0		0		0		3	K03097,K03115,K07203	0		0		0		0		0		0
		Peroxisome	ko04146	0		0		0		0		0		0		0		0		0		0		0		0		0		0		0		3	K00803,K00869,K01640	4	K00031,K01897,K03426,K04564
		Phagosome	ko04145	3	K02151,K02154,K10414	0		0		0		0		0		0		0		0		0		5	K02155,K03661,K07374,K07897,K10413	0		0		0		0		2	K07342,K07375	0
Environmental Information Processing	Membrane transport	ABC transporters	ko02010	2	K05643,K15551	0		0		0		0		5	K09970,K09971,K12368,K12369,K12371	0		2	K02000,K12372	0		4	K02063,K10549,K17240,K17246	17	K10007,K10107,K10110,K10232,K10233,K10234,K10241,K11073,K11074,K11075,K11959,K11960,K11961,K11962,K11963,K16957,K16959	0		7	K10038,K10200,K10201,K10202,K11051,K13890,K16961	0		0		40	K02008,K02009,K02064,K02193,K02194,K02195,K02471,K05685,K05772,K06726,K09692,K09697,K10005,K10040,K10041,K10193,K10194,K10551,K10555,K10558,K10559,K10560,K10562,K11004,K11050,K12541,K15552,K15598,K15599,K15600,K16784,K16960,K16963,K17203,K17204,K17213,K17234,K17235,K17236,K18231	61	K01995,K01996,K01997,K01998,K01999,K02010,K02011,K02012,K02017,K02018,K02020,K02036,K02037,K02038,K02040,K02042,K02044,K02045,K02046,K02048,K02065,K02071,K02072,K02073,K06861,K07091,K09691,K09810,K09812,K09815,K09816,K10112,K10117,K10118,K10119,K10439,K10440,K10441,K10542,K10546,K10547,K10548,K10823,K11069,K11070,K11071,K11072,K11085,K11720,K15580,K15581,K15582,K15583,K15772,K16785,K16786,K16787,…
		Bacterial secretion system	ko03070	3	K02458,K11904,K11912	0		0		0		0		0		0		0		0		0		3	K02455,K03071,K11903	0		0		0		0		14	K02456,K03116,K03117,K03195,K03196,K03199,K03200,K03204,K03222,K03226,K03229,K03230,K11004,K12340	11	K03070,K03072,K03075,K03076,K03106,K03110,K03118,K03205,K03210,K03217,K12257
		Phosphotransferase system (PTS)	ko02060	2	K02774,K02786	0		0		0		0		0		0		1	K02771	0		0		0		0		5	K02745,K02746,K02747,K02750,K10985	0		0		10	K02757,K02759,K02760,K02777,K02782,K02791,K02793,K02798,K02804,K02822	5	K02768,K02770,K02775,K03475,K08483
	Signal transduction	AMPK signaling pathway	ko04152	1	K07903	0		0		0		0		0		0		0		0		0		6	K04382,K07198,K07203,K07877,K07901,K11584	0		0		0		0		1	K03841	3	K00850,K01596,K03234
		Apelin signaling pathway	ko04371	0		0		0		0		0		0		0		0		0		0		5	K02183,K04345,K04371,K07198,K07203	0		0		0		0		1	K02991	0
		Calcium signaling pathway	ko04020	0		0		0		0		0		0		0		0		0		0		3	K02183,K04345,K09565	0		0		0		0		0		0
		cAMP signaling pathway	ko04024	0		0		0		0		0		0		0		0		0		0		4	K02183,K04345,K04371,K06269	0		0		0		0		0		0
		cGMP-PKG signaling pathway	ko04022	1	K07376	0		0		0		0		0		0		0		0		0		4	K02183,K04371,K06269,K09565	0		0		0		0		0		0
		ErbB signaling pathway	ko04012	0		0		0		0		0		0		0		0		0		0		3	K03083,K04371,K07203	0		0		0		0		0		0
		FoxO signaling pathway	ko04068	0		0		0		0		0		0		0		0		0		0		7	K02206,K04371,K06631,K07198,K08960,K11434,K13303	0		0		0		0		0		2	K01596,K04564
		Hedgehog signaling pathway	ko04340	0		0		0		0		0		0		0		0		0		0		4	K03083,K04345,K08959,K08960	0		0		0		0		0		0
		Hedgehog signaling pathway - fly	ko04341	1	K03868	0		0		0		0		0		0		0		0		0		5	K03083,K03094,K04345,K06228,K08960	0		0		0		0		0		0
		HIF-1 signaling pathway	ko04066	1	K03868	0		0		0		0		0		0		0		0		0		3	K01623,K04371,K07203	0		0		0		0		2	K00844,K02991	7	K00016,K00134,K00161,K00162,K00850,K00927,K01689
		Hippo signaling pathway	ko04390	0		0		0		0		0		0		0		0		0		0		6	K03083,K04382,K06269,K06685,K08959,K08960	0		0		0		0		0		0
		Hippo signaling pathway - fly	ko04391	0		0		0		0		0		0		0		0		0		0		3	K04382,K06685,K08960	0		0		0		0		0		0
		Hippo signaling pathway - multiple species	ko04392	0		0		0		0		0		0		0		0		0		0		3	K02218,K06685,K08960	0		0		0		0		0		0
		Jak-STAT signaling pathway	ko04630	0		0		0		0		0		0		0		0		0		0		1	K07203	0		0		0		0		0		0
		MAPK signaling pathway	ko04010	0		0		0		0		0		0		0		0		0		0		3	K04345,K04371,K04460	0		0		0		0		1	K03283	0
		MAPK signaling pathway - fly	ko04013	0		0		0		0		0		0		0		0		0		0		3	K04371,K04382,K06689	0		0		0		0		0		1	K04564
		MAPK signaling pathway - plant	ko04016	0		0		0		0		0		0		0		0		0		0		1	K02183	0		0		0		0		0		1	K00940
		MAPK signaling pathway - yeast	ko04011	0		0		0		0		0		0		0		0		0		0		4	K00888,K02218,K04371,K04563	0		0		0		0		0		0
		mTOR signaling pathway	ko04150	1	K02151	0		0		0		0		0		0		0		0		0		4	K03083,K04371,K07198,K07203	0		0		0		0		1	K02991	0
		NF-kappa B signaling pathway	ko04064	0		0		0		0		0		0		0		0		0		0		2	K03097,K03115	0		0		0		0		0		0
		Notch signaling pathway	ko04330	0		0		0		0		0		0		0		0		0		0		1	K06067	0		0		0		0		0		0
		Phosphatidylinositol signaling system	ko04070	0		0		0		0		0		0		0		0		0		0		2	K00888,K02183	0		0		0		0		0		2	K00981,K01092
		Phospholipase D signaling pathway	ko04072	0		0		0		0		0		0		0		0		0		0		2	K04371,K07203	0		0		0		0		0		0
		PI3K-Akt signaling pathway	ko04151	0		0		0		0		0		0		0		0		0		0		9	K02206,K03083,K04371,K04382,K07198,K07203,K09420,K11584,K13303	0		0		0		0		1	K02991	2	K01596,K04079
		Rap1 signaling pathway	ko04015	0		0		0		0		0		0		0		0		0		0		2	K02183,K04371	0		0		0		0		0		0
		Ras signaling pathway	ko04014	0		0		0		0		0		0		0		0		0		0		3	K02183,K04345,K04371	0		0		0		0		0		0
		Sphingolipid signaling pathway	ko04071	0		0		0		0		0		0		0		0		0		0		4	K00654,K04371,K04382,K11584	0		0		0		0		0		0
		TGF-beta signaling pathway	ko04350	1	K03868	0		0		0		0		0		0		0		0		0		3	K03094,K04371,K04382	0		0		0		0		0		0
		TNF signaling pathway	ko04668	1	K17065	0		0		0		0		0		0		0		0		0		1	K04371	0		0		0		0		0		0
		Two-component system	ko02020	5	K03367,K07644,K07678,K13599,K13924	1	K02487	1	K08358	4	K06596,K07716,K13587,K13598	0		0		0		3	K07666,K07686,K11636	0		1	K11614	15	K00404,K00405,K00406,K00411,K00413,K02660,K02667,K03776,K07638,K07694,K07798,K09474,K10941,K10943,K18941	0		3	K11615,K11635,K18344	0		0		29	K00066,K00245,K00374,K00575,K01646,K02398,K03408,K03412,K03415,K03620,K07652,K07657,K07668,K07699,K07714,K07718,K07770,K07775,K07776,K07783,K07795,K08372,K09697,K11329,K12340,K13584,K13927,K18349,K18350	24	K00027,K00244,K00425,K00426,K00626,K01077,K01179,K01425,K01643,K01644,K01791,K01915,K02040,K02313,K02556,K03092,K03406,K03407,K04751,K06281,K07636,K07667,K07793,K08641
		VEGF signaling pathway	ko04370	0		0		0		0		0		0		0		0		0		0		1	K04371	0		0		0		0		0		0
		Wnt signaling pathway	ko04310	1	K03868	0		0		0		0		0		0		0		0		0		7	K03083,K03094,K03097,K03115,K04345,K04499,K08960	0		0		0		0		0		0
Genetic Information Processing	Folding, sorting and degradation	Proteasome	ko03050	0		0		0		0		0		0		0		0		0		0		6	K02737,K02739,K03061,K03062,K03064,K03066	0		0		0		0		0		0
		Protein export	ko03060	0		0		0		0		0		0		0		0		0		0		1	K03071	0		0		0		0		4	K03105,K03116,K03117,K07342	12	K03070,K03072,K03075,K03076,K03100,K03101,K03106,K03110,K03118,K03210,K03217,K12257
		Protein processing in endoplasmic reticulum	ko04141	4	K03868,K07953,K10578,K14002	0		0		0		0		0		0		1	K09503	0		0		3	K03094,K06689,K10575	0		0		0		0		3	K03237,K03283,K07342	3	K04079,K13525,K13993
		RNA degradation	ko03018	1	K12599	0		0		0		0		0		0		1	K12585	0		0		2	K12606,K12614	0		0		0		0		3	K03666,K08311,K11600	14	K00850,K00937,K00962,K00970,K01689,K03628,K03654,K04043,K04077,K05592,K08300,K12573,K12574,K18682
		Sulfur relay system	ko04122	0		0		0		0		0		0		0		0		0		0		1	K03831	0		0		0		0		3	K03148,K03154,K11179	6	K00566,K03151,K03637,K03639,K04487,K11996
		Ubiquitin mediated proteolysis	ko04120	3	K03868,K10578,K10686	0		0		0		0		0		0		0		0		0		9	K03094,K03364,K04649,K06689,K10573,K10575,K10576,K10580,K10583	0		0		0		0		0		0
	Replication and repair	Base excision repair	ko03410	0		0		0		0		0		0		0		0		0		0		0		0		1	K10800	0		0		2	K04799,K04802	7	K01142,K01246,K01972,K02335,K03575,K07462,K10773
		DNA replication	ko03030	2	K02540,K10755	0		0		1	K02339	0		0		0		0		0		0		0		0		0		0		0		5	K02683,K04799,K04800,K04802,K18882	13	K01972,K02314,K02316,K02335,K02337,K02338,K02341,K02342,K02343,K03111,K03469,K03470,K03763
		Fanconi anemia pathway	ko03460	0		0		0		0		0		0		0		0		0		0		1	K04482	0		0		0		0		0		0
		Homologous recombination	ko03440	0		0		0		1	K02339	0		0		0		0		0		0		1	K04482	0		0		0		0		0		18	K01159,K02335,K02337,K02338,K02341,K02342,K02343,K03111,K03550,K03551,K03553,K03581,K03629,K03655,K03763,K04066,K06187,K07462
		Mismatch repair	ko03430	1	K10755	0		0		1	K02339	0		0		0		0		0		0		0		0		0		0		0		1	K04802	15	K01972,K02337,K02338,K02341,K02342,K02343,K03111,K03555,K03572,K03601,K03657,K03763,K06223,K07456,K07462
		Non-homologous end-joining	ko03450	0		0		0		0		0		0		0		0		0		0		0		0		1	K10979	0		0		1	K04799	0
		Nucleotide excision repair	ko03420	2	K03868,K10755	0		0		0		0		0		0		0		0		0		0		0		0		0		0		3	K04802,K10843,K10844	7	K01972,K02335,K03657,K03701,K03702,K03703,K03723
	Transcription	Basal transcription factors	ko03022	0		0		0		0		0		0		0		0		0		0		0		0		0		0		0		3	K03120,K10843,K10844	0
		RNA polymerase	ko03020	1	K03006	0		0		0		0		0		0		1	K03021	0		0		2	K03010,K03048	0		0		0		0		5	K03051,K03053,K03055,K03056,K13798	3	K03040,K03043,K03046
		Spliceosome	ko03040	7	K11087,K11096,K12813,K12818,K12833,K12834,K12873	0		0		0		0		0		0		1	K12854	0		0		2	K12812,K12828	0		0		0		0		1	K03283	0
	Translation	Aminoacyl-tRNA biosynthesis	ko00970	0		0		0		0		0		0		0		0		0		0		0		0		0		0		0		1	K09759	26	K00604,K01866,K01867,K01868,K01869,K01870,K01872,K01873,K01874,K01875,K01876,K01879,K01880,K01881,K01883,K01885,K01886,K01887,K01889,K01890,K01892,K01893,K02433,K02434,K04566,K04567
		mRNA surveillance pathway	ko03015	2	K03267,K14326	0		0		0		0		0		0		0		0		0		4	K04382,K06269,K11584,K12812	0		0		0		0		0		0
		Ribosome	ko03010	0		1	K02917	0		0		0		0		0		2	K02932,K02998	0		0		14	K02868,K02880,K02900,K02949,K02953,K02955,K02957,K02958,K02960,K02964,K02973,K02976,K02981,K02989	0		0		0		0		20	K02869,K02877,K02889,K02896,K02908,K02910,K02912,K02914,K02915,K02919,K02921,K02927,K02929,K02944,K02962,K02974,K02977,K02978,K02979,K02991	48	K02863,K02864,K02867,K02871,K02874,K02876,K02878,K02879,K02881,K02884,K02886,K02887,K02888,K02890,K02892,K02895,K02899,K02902,K02906,K02907,K02909,K02913,K02916,K02926,K02931,K02933,K02935,K02939,K02945,K02946,K02948,K02950,K02952,K02954,K02956,K02959,K02961,K02963,K02965,K02967,K02968,K02982,K02986,K02988,K02990,K02992,K02994,K02996
		Ribosome biogenesis in eukaryotes	ko03008	1	K14566	0		0		0		0		0		0		0		0		0		6	K03097,K03115,K07936,K14563,K14565,K14758	0		0		0		0		5	K03264,K03538,K07178,K14574,K18532	1	K03685
		RNA transport	ko03013	1	K14326	0		0		0		0		0		0		0		0		0		2	K07936,K12812	0		0		0		0		5	K03236,K03237,K03238,K03538,K03540	2	K00784,K00974
Human Diseases	Cancer: overview	Central carbon metabolism in cancer	ko05230	0		0		0		0		0		0		0		0		0		0		2	K04371,K07203	0		0		0		0		1	K00844	8	K00016,K00036,K00161,K00162,K00850,K00873,K01425,K01834
		Chemical carcinogenesis	ko05204	0		0		0		0		0		0		0		0		0		0		0		0		0		0		0		0		0
		Choline metabolism in cancer	ko05231	0		0		0		0		0		0		0		0		0		0		2	K04371,K07203	0		0		0		0		0		0
		MicroRNAs in cancer	ko05206	0		0		0		0		0		0		0		0		0		0		3	K04371,K06067,K07203	0		0		0		0		1	K17398	2	K00558,K01425
		Pathways in cancer	ko05200	1	K03868	0		0		0		0		0		0		0		0		0		10	K02183,K02206,K02219,K03083,K03094,K04345,K04371,K04482,K06067,K07203	0		0		0		0		0		2	K01679,K04079
		PD-L1 expression and PD-1 checkpoint pathway in cancer	ko05235	0		0		0		0		0		0		0		0		0		0		4	K03097,K03115,K04371,K07203	0		0		0		0		0		0
		Proteoglycans in cancer	ko05205	0		0		0		0		0		0		0		0		0		0		4	K04345,K04371,K06269,K07203	0		0		0		0		1	K02991	1	K03685
		Transcriptional misregulation in cancer	ko05202	0		0		0		0		0		0		0		0		0		0		1	K06067	0		0		0		0		0		0
		Viral carcinogenesis	ko05203	0		0		0		0		0		0		0		0		0		0		7	K02087,K02206,K03062,K04345,K04371,K06067,K11254	0		0		0		0		1	K03120	1	K00873
	Cancer: specific types	Acute myeloid leukemia	ko05221	0		0		0		0		0		0		0		0		0		0		2	K04371,K07203	0		0		0		0		0		0
		Basal cell carcinoma	ko05217	0		0		0		0		0		0		0		0		0		0		1	K03083	0		0		0		0		0		0
		Bladder cancer	ko05219	0		0		0		0		0		0		0		0		0		0		1	K04371	0		0		0		0		0		0
		Breast cancer	ko05224	0		0		0		0		0		0		0		0		0		0		3	K03083,K04371,K07203	0		0		0		0		0		0
		Chronic myeloid leukemia	ko05220	0		0		0		0		0		0		0		0		0		0		2	K04371,K06067	0		0		0		0		0		0
		Colorectal cancer	ko05210	0		0		0		0		0		0		0		0		0		0		3	K03083,K04371,K07203	0		0		0		0		0		0
		Endometrial cancer	ko05213	0		0		0		0		0		0		0		0		0		0		2	K03083,K04371	0		0		0		0		0		0
		Gastric cancer	ko05226	0		0		0		0		0		0		0		0		0		0		4	K02206,K03083,K04371,K07203	0		0		0		0		0		0
		Glioma	ko05214	0		0		0		0		0		0		0		0		0		0		3	K02183,K04371,K07203	0		0		0		0		0		0
		Hepatocellular carcinoma	ko05225	0		0		0		0		0		0		0		0		0		0		3	K03083,K04371,K07203	0		0		0		0		0		0
		Melanoma	ko05218	0		0		0		0		0		0		0		0		0		0		1	K04371	0		0		0		0		0		0
		Non-small cell lung cancer	ko05223	0		0		0		0		0		0		0		0		0		0		1	K04371	0		0		0		0		0		0
		Pancreatic cancer	ko05212	0		0		0		0		0		0		0		0		0		0		3	K04371,K04482,K07203	0		0		0		0		0		0
		Prostate cancer	ko05215	0		0		0		0		0		0		0		0		0		0		4	K02206,K03083,K04371,K07203	0		0		0		0		0		1	K04079
		Renal cell carcinoma	ko05211	1	K03868	0		0		0		0		0		0		0		0		0		1	K04371	0		0		0		0		0		1	K01679
		Small cell lung cancer	ko05222	0		0		0		0		0		0		0		0		0		0		2	K02206,K02219	0		0		0		0		0		0
		Thyroid cancer	ko05216	0		0		0		0		0		0		0		0		0		0		1	K04371	0		0		0		0		0		0
	Cardiovascular disease	Arrhythmogenic right ventricular cardiomyopathy (ARVC)	ko05412	0		0		0		0		0		0		0		0		0		0		0		0		0		0		0		0		0
		Dilated cardiomyopathy (DCM)	ko05414	0		0		0		0		0		0		0		0		0		0		1	K04345	0		0		0		0		0		0
		Fluid shear stress and atherosclerosis	ko05418	0		0		0		0		0		0		0		0		0		0		2	K02183,K07198	0		0		0		0		0		2	K01940,K04079
		Hypertrophic cardiomyopathy (HCM)	ko05410	0		0		0		0		0		0		0		0		0		0		1	K07198	0		0		0		0		0		0
		Viral myocarditis	ko05416	0		0		0		0		0		0		0		0		0		0		0		0		0		0		0		0		0
	Drug resistance: antimicrobial	beta-Lactam resistance	ko01501	0		0		0		0		0		0		0		0		0		0		0		0		0		0		0		2	K12340,K18139	11	K03585,K03587,K05366,K05515,K08218,K10823,K15580,K15581,K15582,K15583,K18138
		Cationic antimicrobial peptide (CAMP) resistance	ko01503	1	K03367	0		0		1	K13014	0		0		0		0		0		0		0		0		0		0		0		5	K03760,K03767,K10012,K12340,K12962	4	K00677,K01448,K03585,K18138
		Vancomycin resistance	ko01502	0		0		0		0		0		0		0		0		0		0		0		0		1	K18344	0		0		2	K18349,K18350	6	K01000,K01775,K01921,K01929,K02563,K08641
	Drug resistance: antineoplastic	Antifolate resistance	ko01523	0		0		0		0		0		0		0		0		0		0		0		0		0		0		0		0		4	K00297,K00560,K00600,K00602
		EGFR tyrosine kinase inhibitor resistance	ko01521	0		0		0		0		0		0		0		0		0		0		3	K03083,K04371,K07203	0		0		0		0		1	K02991	0
		Endocrine resistance	ko01522	0		0		0		0		0		0		0		0		0		0		3	K04345,K04371,K07203	0		0		0		0		0		0
		Platinum drug resistance	ko01524	0		0		0		0		0		0		0		0		0		0		1	K04371	0		0		0		0		0		0
	Endocrine and metabolic disease	AGE-RAGE signaling pathway in diabetic complications	ko04933	0		0		0		0		0		0		0		0		0		0		1	K04371	0		0		0		0		0		0
		Cushing syndrome	ko04934	0		0		0		0		0		0		0		0		0		0		4	K02206,K03083,K04345,K04371	0		0		0		0		0		1	K01679
		Insulin resistance	ko04931	0		0		0		0		0		0		0		0		0		0		4	K03083,K06269,K07198,K07203	0		0		0		0		0		3	K00688,K00820,K01596
		Non-alcoholic fatty liver disease (NAFLD)	ko04932	0		0		0		0		0		0		0		0		0		1	K00234	4	K00411,K00413,K03083,K07198	0		0		0		0		1	K03237	0
		Type I diabetes mellitus	ko04940	0		0		0		0		0		0		0		0		0		0		0		0		0		0		0		0		1	K04077
		Type II diabetes mellitus	ko04930	0		0		0		0		0		0		0		0		0		0		2	K04371,K07203	0		0		0		0		1	K00844	1	K00873
	Immune disease	Primary immunodeficiency	ko05340	0		0		0		0		0		0		0		0		0		0		0		0		0		0		0		0		0
		Rheumatoid arthritis	ko05323	2	K02151,K02154	0		0		0		0		0		0		0		0		0		2	K02155,K03661	0		0		0		0		0		0
		Systemic lupus erythematosus	ko05322	1	K11087	0		0		0		0		0		0		0		0		0		1	K11254	0		0		0		0		0		0
	Infectious disease: bacterial	Bacterial invasion of epithelial cells	ko05100	0		0		0		0		0		0		0		0		0		0		0		0		0		0		0		0		0
		Epithelial cell signaling in Helicobacter pylori infection	ko05120	2	K02151,K02154	0		0		0		0		0		0		0		0		0		2	K02155,K03661	0		1	K14048	0		0		2	K03191,K03196	2	K01428,K08303
		Legionellosis	ko05134	1	K07953	0		0		0		0		0		0		0		0		0		1	K07874	0		0		0		0		1	K03283	4	K00239,K03596,K04077,K13525
		Pathogenic Escherichia coli infection	ko05130	0		0		0		0		0		0		0		0		0		0		3	K04371,K07374,K07874	0		0		0		0		1	K07375	1	K00134
		Pertussis	ko05133	0		0		0		0		0		0		0		0		0		0		2	K02183,K04371	0		0		0		0		3	K11004,K12340,K15125	0
		Salmonella infection	ko05132	1	K10414	0		0		0		0		0		0		0		0		0		5	K03094,K04371,K07897,K10413,K10418	0		0		0		0		0		2	K00134,K04079
		Shigellosis	ko05131	1	K03868	0		0		0		0		0		0		0		0		0		6	K03083,K03094,K04371,K06689,K07203,K10580	0		0		0		0		1	K00844	0
		Staphylococcus aureus infection	ko05150	1	K03367	0		0		0		0		0		0		0		0		0		0		0		0		0		0		1	K11041	0
		Tuberculosis	ko05152	2	K02154,K08066	0		0		0		0		0		0		0		0		0		5	K02155,K02183,K03661,K04371,K07897	0		0		0		0		0		3	K02040,K04043,K04077
		Vibrio cholerae infection	ko05110	2	K02151,K02154	0		0		0		0		0		0		0		0		0		3	K02155,K03661,K04345	0		0		0		0		1	K07342	0
		Yersinia infection	ko05135	0		0		0		0		0		0		0		0		0		0		2	K03083,K04371	0		0		0		0		0		0
	Infectious disease: parasitic	African trypanosomiasis	ko05143	0		0		0		0		0		0		0		0		0		0		0		0		0		0		0		0		0
		Amoebiasis	ko05146	0		0		0		0		0		0		0		0		0		0		2	K04345,K07897	0		0		0		0		2	K01476,K13963	1	K04072
		Chagas disease (American trypanosomiasis)	ko05142	0		0		0		0		0		0		0		0		0		0		2	K04371,K04382	0		0		0		0		0		0
		Leishmaniasis	ko05140	0		0		0		0		0		0		0		0		0		0		1	K04371	0		0		0		0		0		0
		Toxoplasmosis	ko05145	0		1	K13412	0		0		0		0		0		0		0		0		2	K04371,K09565	0		0		0		0		1	K03283	0
	Infectious disease: viral	Epstein-Barr virus infection	ko05169	0		0		0		0		0		0		0		0		0		0		6	K02206,K03061,K03062,K03064,K03066,K06067	0		0		0		0		0		0
		Hepatitis B	ko05161	0		0		0		0		0		0		0		0		0		0		2	K02206,K04371	0		0		0		0		1	K04802	0
		Hepatitis C	ko05160	0		0		0		0		0		0		0		0		0		0		5	K02206,K03083,K04371,K04382,K15045	0		0		0		0		1	K03237	0
		Herpes simplex virus 1 infection	ko05168	0		0		0		0		0		0		0		0		0		0		2	K06269,K07203	0		0		0		0		1	K03237	0
		Human cytomegalovirus infection	ko05163	0		0		0		0		0		0		0		0		0		0		5	K02183,K03083,K04345,K04371,K07203	0		0		0		0		0		0
		Human immunodeficiency virus 1 infection	ko05170	1	K03868	0		0		0		0		0		0		0		0		0		6	K02087,K02183,K03094,K04371,K07203,K12394	0		1	K12392	0		0		0		0
		Human papillomavirus infection	ko05165	2	K02151,K02154	0		0		0		0		0		0		0		0		0		11	K02155,K02206,K03062,K03083,K03661,K04345,K04371,K04382,K06067,K07203,K11584	0		0		0		0		1	K03120	1	K00873
		Human T-cell leukemia virus 1 infection	ko05166	0		0		0		0		0		0		0		0		0		0		4	K02206,K04345,K04371,K07936	0		0		0		0		1	K03120	0
		Influenza A	ko05164	0		0		0		0		0		0		0		0		0		0		3	K04371,K07904,K15045	0		0		0		0		1	K03237	0
		Kaposi sarcoma-associated herpesvirus infection	ko05167	0		0		0		0		0		0		0		0		0		0		4	K02183,K03083,K04371,K07203	0		0		0		0		0		0
		Measles	ko05162	0		0		0		0		0		0		0		0		0		0		4	K02206,K03083,K03097,K03115	0		0		0		0		2	K03237,K03283	0
	Neurodegenerative disease	Alzheimer disease	ko05010	0		0		0		0		0		0		0		0		0		1	K00234	5	K00411,K00413,K02183,K03083,K04371	0		0		0		0		0		1	K00134
		Amyotrophic lateral sclerosis (ALS)	ko05014	0		0		0		0		0		0		0		0		0		0		0		0		0		0		0		0		1	K00432
		Huntington disease	ko05016	1	K03006	0		0		0		0		0		0		1	K11826	0		1	K00234	9	K00411,K00413,K03010,K06067,K07203,K07374,K09565,K10408,K10410	0		0		0		0		2	K03120,K07375	2	K00432,K04564
		Parkinson disease	ko05012	1	K10578	0		0		0		0		0		0		0		0		2	K00234,K03883	5	K00411,K00413,K04345,K09565,K10575	0		0		0		0		0		0
		Prion diseases	ko05020	0		0		0		0		0		0		0		0		0		0		2	K04345,K04371	0		0		0		0		0		0
		Spinocerebellar ataxia	ko05017	0		0		0		0		0		0		0		0		0		0		1	K07203	0		0		0		0		1	K03120	0
	Substance dependence	Alcoholism	ko05034	0		0		0		0		0		0		0		0		0		0		6	K02183,K04345,K04371,K06067,K06269,K11254	0		0		0		0		0		0
		Amphetamine addiction	ko05031	0		0		0		0		0		0		0		0		0		0		4	K02183,K04345,K06067,K06269	0		0		0		0		0		0
		Cocaine addiction	ko05030	0		0		0		0		0		0		0		0		0		0		1	K04345	0		0		0		0		0		0
		Morphine addiction	ko05032	0		0		0		0		0		0		0		0		0		0		1	K04345	0		0		0		0		0		0
Organismal Systems	Aging	Longevity regulating pathway	ko04211	0		0		0		0		0		0		0		0		0		0		3	K04345,K07198,K07203	0		0		0		0		0		1	K04564
		Longevity regulating pathway - multiple species	ko04213	0		0		0		0		0		0		0		0		0		0		4	K04345,K06067,K07198,K07203	0		0		0		0		1	K03283	2	K03695,K04564
		Longevity regulating pathway - worm	ko04212	0		0		0		0		0		0		0		0		0		0		1	K07203	0		0		0		0		0		4	K01358,K04043,K04077,K04564
	Circulatory system	Adrenergic signaling in cardiomyocytes	ko04261	0		0		0		0		0		0		0		0		0		0		6	K02183,K04345,K04371,K04382,K06269,K11584	0		0		0		0		0		0
		Cardiac muscle contraction	ko04260	0		0		0		0		0		0		0		0		0		0		2	K00411,K00413	0		0		0		0		0		0
		Vascular smooth muscle contraction	ko04270	1	K07376	0		0		0		0		0		0		0		0		0		4	K02183,K04345,K04371,K06269	0		0		0		0		0		0
	Development and regeneration	Axon guidance	ko04360	0		0		0		0		0		0		0		0		0		0		2	K03083,K04371	0		0		0		0		0		0
		Axon regeneration	ko04361	0		0		0		0		0		0		0		0		0		0		3	K04345,K07198,K07203	0		0		0		0		0		0
		Dorso-ventral axis formation	ko04320	0		0		0		0		0		0		0		0		0		0		1	K04371	0		0		0		0		0		0
		Osteoclast differentiation	ko04380	0		0		0		0		0		0		0		0		0		0		1	K04371	0		0		0		0		0		0
	Digestive system	Bile secretion	ko04976	0		0		0		0		0		0		0		0		0		0		1	K04345	0		0		0		0		0		0
		Carbohydrate digestion and absorption	ko04973	0		0		0		0		0		0		0		0		0		0		0		0		0		0		0		1	K00844	0
		Gastric acid secretion	ko04971	0		0		0		0		0		0		0		0		0		0		2	K02183,K04345	0		0		0		0		0		0
		Mineral absorption	ko04978	0		0		0		0		0		0		0		0		0		0		0		0		0		0		0		1	K07213	0
		Pancreatic secretion	ko04972	0		0		0		0		0		0		0		0		0		0		2	K07901,K07904	0		0		0		0		0		0
		Protein digestion and absorption	ko04974	0		0		0		0		0		0		0		0		0		0		0		0		0		0		0		0		1	K01278
		Salivary secretion	ko04970	1	K07376	0		0		0		0		0		0		0		0		0		2	K02183,K04345	0		0		0		0		0		0
	Endocrine system	Adipocytokine signaling pathway	ko04920	0		0		0		0		0		0		0		0		0		0		2	K07198,K07203	0		0		0		0		0		2	K01596,K01897
		Aldosterone synthesis and secretion	ko04925	0		0		0		0		0		0		0		0		0		0		2	K02183,K04345	0		0		0		0		0		0
		Cortisol synthesis and secretion	ko04927	0		0		0		0		0		0		0		0		0		0		1	K04345	0		0		0		0		0		0
		Estrogen signaling pathway	ko04915	0		0		0		0		0		0		0		0		0		0		3	K02183,K04345,K04371	0		0		0		0		1	K03283	1	K04079
		Glucagon signaling pathway	ko04922	0		0		0		0		0		0		0		0		0		0		4	K02183,K04345,K07198,K11434	0		0		0		0		1	K03841	8	K00016,K00161,K00162,K00688,K00850,K00873,K01596,K01834
		GnRH secretion	ko04929	0		0		0		0		0		0		0		0		0		0		1	K04371	0		0		0		0		0		0
		GnRH signaling pathway	ko04912	0		0		0		0		0		0		0		0		0		0		3	K02183,K04345,K04371	0		0		0		0		0		0
		Growth hormone synthesis, secretion and action	ko04935	0		0		0		0		0		0		0		0		0		0		4	K03083,K04345,K04371,K07203	0		0		0		0		0		0
		Insulin secretion	ko04911	0		0		0		0		0		0		0		0		0		0		1	K04345	0		0		0		0		0		0
		Insulin signaling pathway	ko04910	0		0		0		0		0		0		0		0		0		0		8	K02183,K03083,K04345,K04371,K04739,K06269,K07198,K07203	0		0		0		0		3	K00844,K02991,K03841	3	K00688,K01596,K07192
		Melanogenesis	ko04916	0		0		0		0		0		0		0		0		0		0		4	K02183,K03083,K04345,K04371	0		0		0		0		0		0
		Ovarian steroidogenesis	ko04913	0		0		0		0		0		0		0		0		0		0		1	K04345	0		0		0		0		0		0
		Oxytocin signaling pathway	ko04921	0		0		0		0		0		0		0		0		0		0		5	K02183,K04345,K04371,K06269,K07198	0		0		0		0		0		1	K03234
		Parathyroid hormone synthesis, secretion and action	ko04928	0		0		0		0		0		0		0		0		0		0		2	K04345,K04371	0		0		0		0		0		0
		PPAR signaling pathway	ko03320	1	K08762	0		0		0		0		0		0		0		0		0		0		0		0		0		0		1	K00249	4	K00029,K00864,K01596,K01897
		Progesterone-mediated oocyte maturation	ko04914	0		0		0		0		0		0		0		0		0		0		6	K02087,K02206,K03364,K04345,K04371,K06631	0		0		0		0		0		1	K04079
		Prolactin signaling pathway	ko04917	0		0		0		0		0		0		0		0		0		0		2	K03083,K04371	0		0		0		0		0		1	K00965
		Regulation of lipolysis in adipocytes	ko04923	1	K07376	0		0		0		0		0		0		0		0		0		1	K04345	0		0		0		0		0		0
		Relaxin signaling pathway	ko04926	0		0		0		0		0		0		0		0		0		0		2	K04345,K04371	0		0		0		0		0		0
		Renin secretion	ko04924	0		0		0		0		0		0		0		0		0		0		2	K02183,K04345	0		0		0		0		0		0
		Renin-angiotensin system	ko04614	0		0		0		0		0		0		0		0		0		0		0		0		0		0		0		0		0
		Thyroid hormone signaling pathway	ko04919	0		0		0		0		0		0		0		0		0		0		5	K03083,K04345,K04371,K06067,K07203	0		0		0		0		0		0
		Thyroid hormone synthesis	ko04918	0		0		0		0		0		0		0		0		0		0		1	K04345	0		0		0		0		0		1	K00432
	Environmental adaptation	Circadian entrainment	ko04713	1	K07376	0		0		0		0		0		0		0		0		0		3	K02183,K04345,K04371	0		0		0		0		0		0
		Circadian rhythm	ko04710	1	K03868	0		0		0		0		0		0		0		0		0		4	K03094,K07198,K08959,K08960	0		0		0		0		0		0
		Circadian rhythm - fly	ko04711	0		0		0		0		0		0		0		0		0		0		2	K03083,K08960	0		0		0		0		0		0
		Circadian rhythm - plant	ko04712	0		0		0		0		0		0		0		0		0		0		2	K03097,K03115	0		0		0		0		0		0
		Plant-pathogen interaction	ko04626	0		1	K13412	0		0		0		0		0		0		0		0		1	K02183	0		0		0		0		1	K12340	2	K00864,K04079
		Thermogenesis	ko04714	1	K07376	0		0		0		0		0		0		0		0		2	K00234,K03883	5	K00411,K00413,K04345,K07198,K07203	0		0		0		0		1	K02991	1	K01897
	Excretory system	Aldosterone-regulated sodium reabsorption	ko04960	0		0		0		0		0		0		0		0		0		0		1	K04371	0		0		0		0		0		0
		Collecting duct acid secretion	ko04966	2	K02151,K02154	0		0		0		0		0		0		0		0		0		1	K02155	0		0		0		0		0		0
		Endocrine and other factor-regulated calcium reabsorption	ko04961	0		0		0		0		0		0		0		1	K11826	0		0		2	K04345,K07904	0		0		0		0		0		0
		Proximal tubule bicarbonate reclamation	ko04964	0		0		0		0		0		0		0		0		0		0		0		0		0		0		0		1	K00261	2	K01425,K01596
		Vasopressin-regulated water reabsorption	ko04962	1	K10414	0		0		0		0		0		0		0		0		0		4	K04345,K07904,K10413,K10418	0		0		0		0		0		0
	Immune system	Antigen processing and presentation	ko04612	1	K08066	0		0		0		0		0		0		0		0		0		0		0		0		0		0		1	K03283	1	K04079
		B cell receptor signaling pathway	ko04662	0		0		0		0		0		0		0		0		0		0		2	K03083,K04371	0		0		0		0		0		0
		Chemokine signaling pathway	ko04062	0		0		0		0		0		0		0		0		0		0		3	K03083,K04345,K04371	0		0		0		0		0		0
		C-type lectin receptor signaling pathway	ko04625	0		0		0		0		0		0		0		0		0		0		2	K02183,K04371	0		0		0		0		0		0
		Cytosolic DNA-sensing pathway	ko04623	0		0		0		0		0		0		0		1	K03021	0		0		0		0		0		0		0		0		0
		Fc epsilon RI signaling pathway	ko04664	0		0		0		0		0		0		0		0		0		0		1	K04371	0		0		0		0		0		0
		Fc gamma R-mediated phagocytosis	ko04666	0		0		0		0		0		0		0		0		0		0		1	K04371	0		0		0		0		0		0
		IL-17 signaling pathway	ko04657	0		0		0		0		0		0		0		0		0		0		2	K03083,K04371	0		0		0		0		0		1	K04079
		Leukocyte transendothelial migration	ko04670	0		0		0		0		0		0		0		0		0		0		0		0		0		0		0		0		0
		Natural killer cell mediated cytotoxicity	ko04650	0		0		0		0		0		0		0		0		0		0		1	K04371	0		0		0		0		0		0
		NOD-like receptor signaling pathway	ko04621	1	K17065	0		0		0		0		0		0		0		0		0		1	K04371	0		0		0		0		1	K03462	1	K04079
		Platelet activation	ko04611	1	K07376	0		0		0		0		0		0		0		0		0		3	K04345,K04371,K06269	0		0		0		0		0		0
		RIG-I-like receptor signaling pathway	ko04622	0		0		0		0		0		0		0		0		0		0		0		0		0		0		0		0		0
		T cell receptor signaling pathway	ko04660	0		0		0		0		0		0		0		0		0		0		2	K03083,K04371	0		0		0		0		0		0
		Th1 and Th2 cell differentiation	ko04658	0		0		0		0		0		0		0		0		0		0		1	K04371	0		0		0		0		0		0
		Th17 cell differentiation	ko04659	0		0		0		0		0		0		0		0		0		0		2	K04371,K07203	0		0		0		0		0		1	K04079
		Toll and Imd signaling pathway	ko04624	0		0		0		0		0		0		0		0		0		0		2	K06689,K10580	0		0		0		0		0		0
		Toll-like receptor signaling pathway	ko04620	0		0		0		0		0		0		0		0		0		0		1	K04371	0		0		0		0		0		0
	Nervous system	Cholinergic synapse	ko04725	0		0		0		0		0		0		0		0		0		0		2	K04345,K04371	0		0		0		0		0		0
		Dopaminergic synapse	ko04728	0		0		0		0		0		0		0		0		0		0		6	K02183,K03083,K04345,K04382,K06269,K11584	0		0		0		0		0		0
		GABAergic synapse	ko04727	0		0		0		0		0		0		0		0		0		0		1	K04345	0		0		0		0		0		2	K01425,K01915
		Glutamatergic synapse	ko04724	0		0		0		0		0		0		0		0		0		0		2	K04345,K04371	0		0		0		0		0		2	K01425,K01915
		Long-term depression	ko04730	1	K07376	0		0		0		0		0		0		0		0		0		2	K04371,K04382	0		0		0		0		0		0
		Long-term potentiation	ko04720	0		0		0		0		0		0		0		0		0		0		4	K02183,K04345,K04371,K06269	0		0		0		0		0		0
		Neurotrophin signaling pathway	ko04722	0		0		0		0		0		0		0		0		0		0		3	K02183,K03083,K04371	0		0		0		0		0		0
		Retrograde endocannabinoid signaling	ko04723	0		0		0		0		0		0		0		0		0		1	K03883	2	K04345,K04371	0		0		0		0		0		0
		Serotonergic synapse	ko04726	0		0		0		0		0		0		0		0		0		0		2	K04345,K04371	0		0		0		0		0		0
		Synaptic vesicle cycle	ko04721	2	K02151,K02154	0		0		0		0		0		0		1	K11826	0		0		2	K02155,K03661	0		0		0		0		0		0
	Sensory system	Inflammatory mediator regulation of TRP channels	ko04750	0		0		0		0		0		0		0		0		0		0		3	K02183,K04345,K06269	0		0		0		0		0		0
		Olfactory transduction	ko04740	1	K07376	0		0		0		0		0		1	K04257	0		0		0		2	K02183,K04345	0		0		0		0		0		0
		Phototransduction	ko04744	0		0		0		0		0		0		0		0		0		0		1	K02183	0		0		0		0		0		0
		Phototransduction - fly	ko04745	0		0		0		0		0		0		0		0		0		0		1	K02183	0		0		0		0		0		0
		Taste transduction	ko04742	0		0		0		0		0		0		0		0		0		0		1	K04345	0		0		0		0		0		0
FS: stomach; SI: small intestine; LI: large intestine
RUM: rumen; RET: reticulum; OMA: omasum; ABO: abomasum; DUO: duodenum; JEJ: jejunum; ILE: ileum; CEC: cecum; COL: colon; REC: rectum

## Sheet: S12
Table S12. Comparison of the levels of CAZyme functional modules of the microbiome across the ruminant GIT regions
Class	Description	Specific in RUM		Specific in RET		Specific in OMA		Specific in ABO		Specific in DUO		Specific in JEJ		Specific in ILE		Specific in CEC		Specific in COL		Specific in REC		Specific in FS		Specific in SI		Specific in LI		Specific in FS and SI		Specific in SI and LI		Specific in FS and LI		Core
GH	Glycoside hydrolases	0		0		0		0		0		0		0		0		0		0		3	GH119,GH45,GH54	0		5	GH100,GH101,GH52,GH71,GH72	0		0		20	GH102,GH104,GH108,GH124,GH126,GH128,GH134,GH135,GH19,GH22,GH44,GH47,GH59,GH66,GH79,GH82,GH85,GH87,GH93,GH98	55	GH1,GH10,GH105,GH106,GH109,GH115,GH120,GH123,GH127,GH129,GH13,GH130,GH133,GH16,GH18,GH2,GH20,GH23,GH24,GH25,GH26,GH27,GH28,GH29,GH3,GH30,GH31,GH32,GH33,GH35,GH36,GH38,GH39,GH4,GH42,GH43,GH5,GH51,GH53,GH57,GH63,GH65,GH67,GH73,GH74,GH77,GH78,GH88,GH89,GH9,GH92,GH94,GH95,GH97,GH99
CBM	Carbohydrate-binding modules	0		0		0		0		0		0		0		0		0		0		1	CBM45	0		2	CBM24,CBM55	0		0		30	CBM11,CBM14,CBM21,CBM23,CBM25,CBM27,CBM29,CBM31,CBM36,CBM38,CBM39,CBM42,CBM47,CBM49,CBM53,CBM54,CBM58,CBM59,CBM60,CBM63,CBM64,CBM65,CBM68,CBM73,CBM74,CBM76,CBM78,CBM79,CBM8,CBM80	23	CBM12,CBM13,CBM16,CBM20,CBM22,CBM26,CBM30,CBM32,CBM34,CBM35,CBM37,CBM4,CBM40,CBM44,CBM48,CBM50,CBM51,CBM56,CBM6,CBM61,CBM66,CBM67,CBM9
GT	Glycosyl transferases	4	GT34,GT59,GT61,GT74	0		0		0		0		0		0		1	GT80	0		0		4	GT50,GT69,GT75,GT89	0		2	GT24,GT78	0		0		26	GT12,GT13,GT17,GT21,GT22,GT23,GT25,GT31,GT33,GT40,GT41,GT44,GT45,GT46,GT56,GT57,GT6,GT60,GT7,GT70,GT73,GT76,GT87,GT90,GT94,GT99	19	GT1,GT19,GT2,GT26,GT27,GT28,GT30,GT32,GT35,GT39,GT4,GT5,GT51,GT66,GT8,GT81,GT83,GT9,GT92
PL	Polysaccharide lyases	0		0		0		0		0		0		0		0		0		0		0		0		1	PL2	0		0		12	PL14,PL15,PL17,PL18,PL21,PL24,PL3,PL4,PL5,PL6,PL7,PL8	5	PL1,PL11,PL12,PL22,PL9
CE	Carbohydrate esterases	0		0		0		0		0		0		0		0		0		0		0		0		0		0		0		1	CE13	13	CE1,CE10,CE11,CE12,CE14,CE15,CE2,CE3,CE4,CE6,CE7,CE8,CE9
AA	Auxiliary activities	0		0		0		0		0		0		0		0		0		1	AA13	0		0		1	AA9	0		0		1	AA10	4	AA3,AA4,AA6,AA7
SLH	S-layer homology module	0		0		0		0		0		0		0		0		0		0		0		0		0		0		0		0		1	SLH
Dockerin	Dockerin domain	0		0		0		0		0		0		0		0		0		0		0		0		0		0		0		0		1	Dockerin
Cohesin	Cohesin domain	0		0		0		0		0		0		0		0		0		0		0		0		0		0		0		0		0
FS: stomach; SI: small intestine; LI: large intestine
RUM: rumen; RET: reticulum; OMA: omasum; ABO: abomasum; DUO: duodenum; JEJ: jejunum; ILE: ileum; CEC: cecum; COL: colon; REC: rectum

## Sheet: S13
Table S13. Quality information and assessment of 28,543 MAGs produced in this study
Sample accession	Assembly	Bin id	Completeness	Contamination	Quality scores	Quality assessment	CheckM marker lineage
Dairy_cattle_Abomasum	Co-assemblies	Dairy_cattle_Abomasum.Co.101	98.18	0	98.18	high	f__Spirochaetaceae (UID2535)
Dairy_cattle_Abomasum	Co-assemblies	Dairy_cattle_Abomasum.Co.12	91.59	3.86	72.29	high	o__Clostridiales (UID1212)
Dairy_cattle_Abomasum	Co-assemblies	Dairy_cattle_Abomasum.Co.137	94.18	1.34	87.48	high	o__Clostridiales (UID1212)
Dairy_cattle_Abomasum	Co-assemblies	Dairy_cattle_Abomasum.Co.140	92.31	2.66	79.01	high	c__Alphaproteobacteria (UID3422)
Dairy_cattle_Abomasum	Co-assemblies	Dairy_cattle_Abomasum.Co.150	91.67	2.01	81.62	high	o__Clostridiales (UID1212)
Dairy_cattle_Abomasum	Co-assemblies	Dairy_cattle_Abomasum.Co.180	90.34	1.57	82.49	high	f__Lachnospiraceae (UID1286)
Dairy_cattle_Abomasum	Co-assemblies	Dairy_cattle_Abomasum.Co.182	95.1	1.05	89.85	high	f__Spirochaetaceae (UID2535)
Dairy_cattle_Abomasum	Co-assemblies	Dairy_cattle_Abomasum.Co.237	99.07	0	99.07	high	f__Spirochaetaceae (UID2535)
Dairy_cattle_Abomasum	Co-assemblies	Dairy_cattle_Abomasum.Co.39	92.93	4.07	72.58	high	o__Clostridiales (UID1212)
Dairy_cattle_Abomasum	Co-assemblies	Dairy_cattle_Abomasum.Co.51	91.01	3.07	75.66	high	f__Lachnospiraceae (UID1295)
Dairy_cattle_Abomasum	Co-assemblies	Dairy_cattle_Abomasum.Co.7	93.6	0.7	90.1	high	f__Lachnospiraceae (UID1286)
Dairy_cattle_Abomasum	Co-assemblies	Dairy_cattle_Abomasum.Co.79	93.74	4.14	73.04	high	o__Clostridiales (UID1212)
Dairy_cattle_Cecum	Co-assemblies	Dairy_cattle_Cecum.Co.137	91.51	4.23	70.36	high	o__Clostridiales (UID1212)
Dairy_cattle_Cecum	Co-assemblies	Dairy_cattle_Cecum.Co.17	92.93	0.71	89.38	high	p__Firmicutes (UID1022)
Dairy_cattle_Cecum	Co-assemblies	Dairy_cattle_Cecum.Co.20	93.85	4.66	70.55	high	o__Clostridiales (UID1212)
Dairy_cattle_Cecum	Co-assemblies	Dairy_cattle_Cecum.Co.245	93.34	0	93.34	high	k__Bacteria (UID2495)
Dairy_cattle_Cecum	Co-assemblies	Dairy_cattle_Cecum.Co.251	93.33	0	93.33	high	p__Bacteroidetes (UID2605)
Dairy_cattle_Cecum	Co-assemblies	Dairy_cattle_Cecum.Co.386	95.04	0	95.04	high	f__Bifidobacteriaceae (UID1460)
Dairy_cattle_Cecum	Co-assemblies	Dairy_cattle_Cecum.Co.51	90.38	2.96	75.58	high	k__Bacteria (UID2569)
Dairy_cattle_Colon	Co-assemblies	Dairy_cattle_Colon.Co.112	94.29	0.48	91.89	high	p__Bacteroidetes (UID2605)
Dairy_cattle_Colon	Co-assemblies	Dairy_cattle_Colon.Co.140	91.03	4.61	67.98	high	o__Clostridiales (UID1212)
Dairy_cattle_Colon	Co-assemblies	Dairy_cattle_Colon.Co.170	90.42	2.53	77.77	high	p__Firmicutes (UID1022)
Dairy_cattle_Colon	Co-assemblies	Dairy_cattle_Colon.Co.189	90.93	0.11	90.38	high	o__Clostridiales (UID1212)
Dairy_cattle_Colon	Co-assemblies	Dairy_cattle_Colon.Co.208	91.83	2.42	79.73	high	p__Bacteroidetes (UID2605)
Dairy_cattle_Colon	Co-assemblies	Dairy_cattle_Colon.Co.21	96.23	2.17	85.38	high	f__Bifidobacteriaceae (UID1460)
Dairy_cattle_Colon	Co-assemblies	Dairy_cattle_Colon.Co.252	92.82	4.3	71.32	high	o__Bacteroidales (UID2617)
Dairy_cattle_Colon	Co-assemblies	Dairy_cattle_Colon.Co.27	97.5	0.83	93.35	high	p__Actinobacteria (UID1454)
Dairy_cattle_Colon	Co-assemblies	Dairy_cattle_Colon.Co.295	91.53	3.3	75.03	high	f__Spirochaetaceae (UID2535)
Dairy_cattle_Colon	Co-assemblies	Dairy_cattle_Colon.Co.31	92.62	3.65	74.37	high	o__Clostridiales (UID1212)
Dairy_cattle_Colon	Co-assemblies	Dairy_cattle_Colon.Co.348	92.97	0.67	89.62	high	o__Clostridiales (UID1212)
Dairy_cattle_Colon	Co-assemblies	Dairy_cattle_Colon.Co.38	95.75	0.65	92.5	high	p__Euryarchaeota (UID54)
Dairy_cattle_Colon	Co-assemblies	Dairy_cattle_Colon.Co.6	95.53	4.34	73.83	high	f__Lachnospiraceae (UID1286)
Dairy_cattle_Colon	Co-assemblies	Dairy_cattle_Colon.Co.81	92.22	1.96	82.42	high	f__Lachnospiraceae (UID1255)
Dairy_cattle_Duodenum	Co-assemblies	Dairy_cattle_Duodenum.Co.11	90.87	2.97	76.02	high	o__Clostridiales (UID1212)
Dairy_cattle_Duodenum	Co-assemblies	Dairy_cattle_Duodenum.Co.114	92.16	0	92.16	high	o__Clostridiales (UID1212)
Dairy_cattle_Duodenum	Co-assemblies	Dairy_cattle_Duodenum.Co.139	99.54	0.29	98.09	high	f__Micrococcaceae (UID1623)
Dairy_cattle_Duodenum	Co-assemblies	Dairy_cattle_Duodenum.Co.16	93.01	2.57	80.16	high	o__Clostridiales (UID1212)
Dairy_cattle_Duodenum	Co-assemblies	Dairy_cattle_Duodenum.Co.161	92	1.99	82.05	high	o__Rhodospirillales (UID3754)
Dairy_cattle_Duodenum	Co-assemblies	Dairy_cattle_Duodenum.Co.170	95.97	1.03	90.82	high	f__Lachnospiraceae (UID1286)
Dairy_cattle_Duodenum	Co-assemblies	Dairy_cattle_Duodenum.Co.193	96.55	3.45	79.3	high	k__Bacteria (UID2565)
Dairy_cattle_Duodenum	Co-assemblies	Dairy_cattle_Duodenum.Co.200	97.06	0.46	94.76	high	o__Sphingomonadales (UID3310)
Dairy_cattle_Duodenum	Co-assemblies	Dairy_cattle_Duodenum.Co.202	99.66	0.45	97.41	high	o__Sphingomonadales (UID3310)
Dairy_cattle_Duodenum	Co-assemblies	Dairy_cattle_Duodenum.Co.206	98.63	3.57	80.78	high	o__Sphingomonadales (UID3310)
Dairy_cattle_Duodenum	Co-assemblies	Dairy_cattle_Duodenum.Co.210	94.57	4.04	74.37	high	o__Clostridiales (UID1212)
Dairy_cattle_Duodenum	Co-assemblies	Dairy_cattle_Duodenum.Co.213	93.51	3.14	77.81	high	k__Bacteria (UID2372)
Dairy_cattle_Duodenum	Co-assemblies	Dairy_cattle_Duodenum.Co.228	99.64	1.93	89.99	high	o__Sphingomonadales (UID3310)
Dairy_cattle_Duodenum	Co-assemblies	Dairy_cattle_Duodenum.Co.26	94.76	2.48	82.36	high	k__Bacteria (UID2372)
Dairy_cattle_Duodenum	Co-assemblies	Dairy_cattle_Duodenum.Co.274	94.35	1.53	86.7	high	f__Bifidobacteriaceae (UID1462)
Dairy_cattle_Duodenum	Co-assemblies	Dairy_cattle_Duodenum.Co.291	94.57	1.34	87.87	high	o__Clostridiales (UID1212)
Dairy_cattle_Duodenum	Co-assemblies	Dairy_cattle_Duodenum.Co.3	93.85	1.73	85.2	high	f__Lachnospiraceae (UID1286)
Dairy_cattle_Duodenum	Co-assemblies	Dairy_cattle_Duodenum.Co.34	93.38	1.92	83.78	high	o__Clostridiales (UID1212)
Dairy_cattle_Duodenum	Co-assemblies	Dairy_cattle_Duodenum.Co.48	100	1.14	94.3	high	c__Alphaproteobacteria (UID3422)
Dairy_cattle_Duodenum	Co-assemblies	Dairy_cattle_Duodenum.Co.63	92.53	1.44	85.33	high	k__Bacteria (UID2565)
Dairy_cattle_Duodenum	Co-assemblies	Dairy_cattle_Duodenum.Co.65	97.96	0.68	94.56	high	o__Clostridiales (UID1212)
Dairy_cattle_Duodenum	Co-assemblies	Dairy_cattle_Duodenum.Co.81	99.62	0.81	95.57	high	c__Alphaproteobacteria (UID3422)
Dairy_cattle_Duodenum	Co-assemblies	Dairy_cattle_Duodenum.Co.85	96.67	0	96.67	high	p__Actinobacteria (UID1454)
Dairy_cattle_Duodenum	Co-assemblies	Dairy_cattle_Duodenum.Co.94	98.07	0.56	95.27	high	f__Bifidobacteriaceae (UID1460)
Dairy_cattle_Duodenum	Co-assemblies	Dairy_cattle_Duodenum.Co.97	90.64	2.47	78.29	high	f__Lachnospiraceae (UID1255)
Dairy_cattle_Ileum	Co-assemblies	Dairy_cattle_Ileum.Co.10	97.3	0.85	93.05	high	f__Bifidobacteriaceae (UID1460)
Dairy_cattle_Jejunum	Co-assemblies	Dairy_cattle_Jejunum.Co.113	91.35	3.91	71.8	high	o__Sphingomonadales (UID3310)
Dairy_cattle_Jejunum	Co-assemblies	Dairy_cattle_Jejunum.Co.119	98.44	0.67	95.09	high	f__Bifidobacteriaceae (UID1460)
Dairy_cattle_Jejunum	Co-assemblies	Dairy_cattle_Jejunum.Co.15	100	1.08	94.6	high	c__Alphaproteobacteria (UID3422)
Dairy_cattle_Jejunum	Co-assemblies	Dairy_cattle_Jejunum.Co.36	98.33	0.42	96.23	high	p__Actinobacteria (UID1454)
Dairy_cattle_Jejunum	Co-assemblies	Dairy_cattle_Jejunum.Co.49	99.62	2.28	88.22	high	o__Sphingomonadales (UID3310)
Dairy_cattle_Jejunum	Co-assemblies	Dairy_cattle_Jejunum.Co.5	98.85	1.15	93.1	high	c__Gammaproteobacteria (UID4201)
Dairy_cattle_Omasum	Co-assemblies	Dairy_cattle_Omasum.Co.108	90.41	0.89	85.96	high	f__Lachnospiraceae (UID1286)
Dairy_cattle_Omasum	Co-assemblies	Dairy_cattle_Omasum.Co.111	97.1	2.33	85.45	high	f__Lachnospiraceae (UID1286)
Dairy_cattle_Omasum	Co-assemblies	Dairy_cattle_Omasum.Co.113	92.21	4.44	70.01	high	f__Lachnospiraceae (UID1295)
Dairy_cattle_Omasum	Co-assemblies	Dairy_cattle_Omasum.Co.121	94.24	3.04	79.04	high	f__Lachnospiraceae (UID1286)
Dairy_cattle_Omasum	Co-assemblies	Dairy_cattle_Omasum.Co.128	94.88	1.66	86.58	high	f__Spirochaetaceae (UID2535)
Dairy_cattle_Omasum	Co-assemblies	Dairy_cattle_Omasum.Co.142	92.73	1.34	86.03	high	o__Clostridiales (UID1212)
Dairy_cattle_Omasum	Co-assemblies	Dairy_cattle_Omasum.Co.200	90.21	3.49	72.76	high	o__Clostridiales (UID1212)
Dairy_cattle_Omasum	Co-assemblies	Dairy_cattle_Omasum.Co.210	97.5	0	97.5	high	p__Actinobacteria (UID1454)
Dairy_cattle_Omasum	Co-assemblies	Dairy_cattle_Omasum.Co.215	92.13	4.83	67.98	high	o__Clostridiales (UID1212)
Dairy_cattle_Omasum	Co-assemblies	Dairy_cattle_Omasum.Co.253	92.22	3.11	76.67	high	p__Bacteroidetes (UID2605)
Dairy_cattle_Omasum	Co-assemblies	Dairy_cattle_Omasum.Co.267	93.81	2.9	79.31	high	f__Veillonellaceae (UID1032)
Dairy_cattle_Omasum	Co-assemblies	Dairy_cattle_Omasum.Co.27	91.61	1.34	84.91	high	o__Clostridiales (UID1212)
Dairy_cattle_Omasum	Co-assemblies	Dairy_cattle_Omasum.Co.327	91.97	4.39	70.02	high	k__Bacteria (UID2329)
Dairy_cattle_Omasum	Co-assemblies	Dairy_cattle_Omasum.Co.35	94.11	0	94.11	high	f__Lachnospiraceae (UID1286)
Dairy_cattle_Omasum	Co-assemblies	Dairy_cattle_Omasum.Co.390	96.97	0	96.97	high	f__Spirochaetaceae (UID2535)
Dairy_cattle_Omasum	Co-assemblies	Dairy_cattle_Omasum.Co.79	93.53	0.35	91.78	high	f__Spirochaetaceae (UID2535)
Dairy_cattle_Rectum	Co-assemblies	Dairy_cattle_Rectum.Co.11	93.05	0	93.05	high	o__Clostridiales (UID1212)
Dairy_cattle_Rectum	Co-assemblies	Dairy_cattle_Rectum.Co.120	92.98	0.88	88.58	high	p__Bacteroidetes (UID2605)
Dairy_cattle_Rectum	Co-assemblies	Dairy_cattle_Rectum.Co.164	99.59	0.86	95.29	high	f__Rhodobacteraceae (UID3356)
Dairy_cattle_Rectum	Co-assemblies	Dairy_cattle_Rectum.Co.167	91.16	3.17	75.31	high	o__Clostridiales (UID1212)
Dairy_cattle_Rectum	Co-assemblies	Dairy_cattle_Rectum.Co.192	93.82	2.15	83.07	high	k__Bacteria (UID2569)
Dairy_cattle_Rectum	Co-assemblies	Dairy_cattle_Rectum.Co.21	92.51	1.46	85.21	high	f__Lachnospiraceae (UID1255)
Dairy_cattle_Rectum	Co-assemblies	Dairy_cattle_Rectum.Co.227	90.24	3.36	73.44	high	o__Clostridiales (UID1212)
Dairy_cattle_Rectum	Co-assemblies	Dairy_cattle_Rectum.Co.295	95.24	1.54	87.54	high	p__Bacteroidetes (UID2605)
Dairy_cattle_Rectum	Co-assemblies	Dairy_cattle_Rectum.Co.305	96.71	3.02	81.61	high	o__Clostridiales (UID1212)
Dairy_cattle_Rectum	Co-assemblies	Dairy_cattle_Rectum.Co.314	97.41	1.19	91.46	high	f__Bifidobacteriaceae (UID1460)
Dairy_cattle_Rectum	Co-assemblies	Dairy_cattle_Rectum.Co.42	93.33	0	93.33	high	p__Bacteroidetes (UID2605)
Dairy_cattle_Rectum	Co-assemblies	Dairy_cattle_Rectum.Co.78	94.49	2.94	79.79	high	k__Bacteria (UID2566)
Dairy_cattle_Rectum	Co-assemblies	Dairy_cattle_Rectum.Co.93	91.77	1.34	85.07	high	o__Clostridiales (UID1212)
Dairy_cattle_Reticulum	Co-assemblies	Dairy_cattle_Reticulum.Co.118	92.67	2.1	82.17	high	o__Clostridiales (UID1120)
Dairy_cattle_Reticulum	Co-assemblies	Dairy_cattle_Reticulum.Co.137	92.38	0.95	87.63	high	p__Bacteroidetes (UID2605)
Dairy_cattle_Reticulum	Co-assemblies	Dairy_cattle_Reticulum.Co.21	91.72	3.24	75.52	high	o__Clostridiales (UID1212)
Dairy_cattle_Reticulum	Co-assemblies	Dairy_cattle_Reticulum.Co.218	99.07	0.7	95.57	high	f__Spirochaetaceae (UID2535)
Dairy_cattle_Reticulum	Co-assemblies	Dairy_cattle_Reticulum.Co.223	92.15	0	92.15	high	o__Clostridiales (UID1212)
Dairy_cattle_Reticulum	Co-assemblies	Dairy_cattle_Reticulum.Co.226	92.11	2.68	78.71	high	o__Clostridiales (UID1212)
Dairy_cattle_Reticulum	Co-assemblies	Dairy_cattle_Reticulum.Co.281	97.08	0	97.08	high	p__Actinobacteria (UID1454)
Dairy_cattle_Reticulum	Co-assemblies	Dairy_cattle_Reticulum.Co.294	93.94	4.37	72.09	high	k__Bacteria (UID203)
Dairy_cattle_Reticulum	Co-assemblies	Dairy_cattle_Reticulum.Co.326	93.85	2.35	82.1	high	f__Lachnospiraceae (UID1286)
Dairy_cattle_Reticulum	Co-assemblies	Dairy_cattle_Reticulum.Co.67	90.8	2.2	79.8	high	k__Bacteria (UID2372)
Dairy_cattle_Rumen	Co-assemblies	Dairy_cattle_Rumen.Co.208	92.68	3.08	77.28	high	c__Alphaproteobacteria (UID3422)
Dairy_cattle_Rumen	Co-assemblies	Dairy_cattle_Rumen.Co.305	91.82	4.63	68.67	high	f__Lachnospiraceae (UID1286)
Dairy_cattle_Rumen	Co-assemblies	Dairy_cattle_Rumen.Co.328	94.28	2.76	80.48	high	c__Deltaproteobacteria (UID3218)
Dairy_cattle_Rumen	Co-assemblies	Dairy_cattle_Rumen.Co.352	91.6	3.77	72.75	high	f__Lachnospiraceae (UID1286)
Dairy_cattle_Rumen	Co-assemblies	Dairy_cattle_Rumen.Co.361	92.2	1.81	83.15	high	o__Clostridiales (UID1212)
Dairy_cattle_Rumen	Co-assemblies	Dairy_cattle_Rumen.Co.371	92.51	3.75	73.76	high	p__Bacteroidetes (UID2605)
Dairy_cattle_Rumen	Co-assemblies	Dairy_cattle_Rumen.Co.375	91.92	1.76	83.12	high	c__Clostridia (UID1118)
Dairy_cattle_Rumen	Co-assemblies	Dairy_cattle_Rumen.Co.377	90.21	3.15	74.46	high	o__Clostridiales (UID1120)
Dairy_cattle_Rumen	Co-assemblies	Dairy_cattle_Rumen.Co.389	98.33	1.25	92.08	high	p__Actinobacteria (UID1454)
Dairy_cattle_Rumen	Co-assemblies	Dairy_cattle_Rumen.Co.506	91.36	2.32	79.76	high	o__Clostridiales (UID1226)
Dairy_cattle_Rumen	Co-assemblies	Dairy_cattle_Rumen.Co.511	95.64	3.42	78.54	high	o__Clostridiales (UID1212)
Dairy_cattle_Rumen	Co-assemblies	Dairy_cattle_Rumen.Co.513	96.97	0.35	95.22	high	f__Spirochaetaceae (UID2535)
Dairy_cattle_Rumen	Co-assemblies	Dairy_cattle_Rumen.Co.553	94.34	4.95	69.59	high	k__Bacteria (UID2372)
Dairy_cattle_Rumen	Co-assemblies	Dairy_cattle_Rumen.Co.574	90.04	0.67	86.69	high	o__Clostridiales (UID1212)
Dairy_cattle_Rumen	Co-assemblies	Dairy_cattle_Rumen.Co.92	93.72	3.83	74.57	high	o__Clostridiales (UID1212)
Goat_Abomasum	Co-assemblies	Goat_Abomasum.Co.1	94.62	0.36	92.82	high	k__Bacteria (UID2565)
Goat_Abomasum	Co-assemblies	Goat_Abomasum.Co.102	91.53	0.05	91.28	high	c__Clostridia (UID1118)
Goat_Abomasum	Co-assemblies	Goat_Abomasum.Co.109	95.22	0.56	92.42	high	k__Bacteria (UID209)
Goat_Abomasum	Co-assemblies	Goat_Abomasum.Co.123	93.01	1.61	84.96	high	k__Bacteria (UID2569)
Goat_Abomasum	Co-assemblies	Goat_Abomasum.Co.124	95.32	4.57	72.47	high	k__Bacteria (UID2569)
Goat_Abomasum	Co-assemblies	Goat_Abomasum.Co.137	91.28	0.16	90.48	high	p__Bacteroidetes (UID2605)
Goat_Abomasum	Co-assemblies	Goat_Abomasum.Co.140	92.62	0	92.62	high	o__Clostridiales (UID1212)
Goat_Abomasum	Co-assemblies	Goat_Abomasum.Co.149	94.52	0.95	89.77	high	p__Bacteroidetes (UID2605)
Goat_Abomasum	Co-assemblies	Goat_Abomasum.Co.151	92.1	3.49	74.65	high	k__Bacteria (UID2569)
Goat_Abomasum	Co-assemblies	Goat_Abomasum.Co.153	93.31	0.47	90.96	high	c__Clostridia (UID1118)
Goat_Abomasum	Co-assemblies	Goat_Abomasum.Co.170	92.27	0.49	89.82	high	p__Bacteroidetes (UID2605)
Goat_Abomasum	Co-assemblies	Goat_Abomasum.Co.18	91.97	4.03	71.82	high	o__Clostridiales (UID1212)
Goat_Abomasum	Co-assemblies	Goat_Abomasum.Co.185	93.26	1.34	86.56	high	k__Bacteria (UID2569)
Goat_Abomasum	Co-assemblies	Goat_Abomasum.Co.198	90.85	0.71	87.3	high	o__Clostridiales (UID1120)
Goat_Abomasum	Co-assemblies	Goat_Abomasum.Co.203	92.52	0.57	89.67	high	p__Bacteroidetes (UID2605)
Goat_Abomasum	Co-assemblies	Goat_Abomasum.Co.211	92.2	2.96	77.4	high	k__Bacteria (UID2569)
Goat_Abomasum	Co-assemblies	Goat_Abomasum.Co.218	90.77	0.54	88.07	high	k__Bacteria (UID2569)
Goat_Abomasum	Co-assemblies	Goat_Abomasum.Co.223	99.14	0	99.14	high	o__Clostridiales (UID1212)
Goat_Abomasum	Co-assemblies	Goat_Abomasum.Co.227	92.2	0	92.2	high	k__Bacteria (UID2569)
Goat_Abomasum	Co-assemblies	Goat_Abomasum.Co.233	93.09	0.93	88.44	high	o__Bacteroidales (UID2657)
Goat_Abomasum	Co-assemblies	Goat_Abomasum.Co.25	91.95	2.45	79.7	high	f__Lachnospiraceae (UID1286)
Goat_Abomasum	Co-assemblies	Goat_Abomasum.Co.254	90.01	4.44	67.81	high	o__Clostridiales (UID1212)
Goat_Abomasum	Co-assemblies	Goat_Abomasum.Co.258	95.1	0.7	91.6	high	o__Clostridiales (UID1120)
Goat_Abomasum	Co-assemblies	Goat_Abomasum.Co.268	91.11	1.45	83.86	high	o__Clostridiales (UID1212)
Goat_Abomasum	Co-assemblies	Goat_Abomasum.Co.286	92.12	1.95	82.37	high	o__Clostridiales (UID1120)
Goat_Abomasum	Co-assemblies	Goat_Abomasum.Co.295	94.72	3.03	79.57	high	f__Spirochaetaceae (UID2535)
Goat_Abomasum	Co-assemblies	Goat_Abomasum.Co.302	90.45	0.79	86.5	high	o__Bacteroidales (UID2657)
Goat_Abomasum	Co-assemblies	Goat_Abomasum.Co.307	93.27	1.62	85.17	high	o__Burkholderiales (UID4000)
Goat_Abomasum	Co-assemblies	Goat_Abomasum.Co.313	94.92	3.59	76.97	high	p__Bacteroidetes (UID2605)
Goat_Abomasum	Co-assemblies	Goat_Abomasum.Co.316	95.84	1.57	87.99	high	o__Bacteroidales (UID2716)
Goat_Abomasum	Co-assemblies	Goat_Abomasum.Co.32	95.62	0.34	93.92	high	o__Clostridiales (UID1212)
Goat_Abomasum	Co-assemblies	Goat_Abomasum.Co.331	92.97	2.3	81.47	high	k__Bacteria (UID2565)
Goat_Abomasum	Co-assemblies	Goat_Abomasum.Co.333	91.95	0	91.95	high	k__Bacteria (UID2565)
Goat_Abomasum	Co-assemblies	Goat_Abomasum.Co.334	92.31	4.25	71.06	high	f__Spirochaetaceae (UID2535)
Goat_Abomasum	Co-assemblies	Goat_Abomasum.Co.345	91.97	1.47	84.62	high	o__Clostridiales (UID1120)
Goat_Abomasum	Co-assemblies	Goat_Abomasum.Co.36	98.66	0	98.66	high	o__Clostridiales (UID1212)
Goat_Abomasum	Co-assemblies	Goat_Abomasum.Co.367	93.71	0	93.71	high	k__Bacteria (UID2569)
Goat_Abomasum	Co-assemblies	Goat_Abomasum.Co.37	95.13	0.95	90.38	high	o__Bacteroidales (UID2716)
Goat_Abomasum	Co-assemblies	Goat_Abomasum.Co.378	92.2	2.69	78.75	high	k__Bacteria (UID2569)
Goat_Abomasum	Co-assemblies	Goat_Abomasum.Co.382	95.83	0	95.83	high	o__Clostridiales (UID1212)
Goat_Abomasum	Co-assemblies	Goat_Abomasum.Co.383	96.73	1.77	87.88	high	o__Clostridiales (UID1120)
Goat_Abomasum	Co-assemblies	Goat_Abomasum.Co.393	94.55	1.57	86.7	high	o__Clostridiales (UID1212)
Goat_Abomasum	Co-assemblies	Goat_Abomasum.Co.396	94.29	2.22	83.19	high	k__Bacteria (UID2372)
Goat_Abomasum	Co-assemblies	Goat_Abomasum.Co.407	97.62	3.33	80.97	high	p__Bacteroidetes (UID2605)
Goat_Abomasum	Co-assemblies	Goat_Abomasum.Co.424	94.64	3.89	75.19	high	p__Bacteroidetes (UID2605)
Goat_Abomasum	Co-assemblies	Goat_Abomasum.Co.435	96.96	0	96.96	high	o__Clostridiales (UID1212)
Goat_Abomasum	Co-assemblies	Goat_Abomasum.Co.442	98.07	0	98.07	high	o__Clostridiales (UID1212)
Goat_Abomasum	Co-assemblies	Goat_Abomasum.Co.450	95.08	1.81	86.03	high	o__Clostridiales (UID1120)
Goat_Abomasum	Co-assemblies	Goat_Abomasum.Co.457	93.68	3.52	76.08	high	c__Clostridia (UID1118)
Goat_Abomasum	Co-assemblies	Goat_Abomasum.Co.458	96.56	0.97	91.71	high	f__Lachnospiraceae (UID1286)
Goat_Abomasum	Co-assemblies	Goat_Abomasum.Co.459	94.35	0.54	91.65	high	k__Bacteria (UID2569)
Goat_Abomasum	Co-assemblies	Goat_Abomasum.Co.464	95.77	0	95.77	high	o__Rhodospirillales (UID3754)
Goat_Abomasum	Co-assemblies	Goat_Abomasum.Co.47	96.51	1.61	88.46	high	k__Bacteria (UID2569)
Goat_Abomasum	Co-assemblies	Goat_Abomasum.Co.476	90.54	4.11	69.99	high	k__Bacteria (UID2982)
Goat_Abomasum	Co-assemblies	Goat_Abomasum.Co.478	97.85	0	97.85	high	k__Bacteria (UID2569)
Goat_Abomasum	Co-assemblies	Goat_Abomasum.Co.484	96.09	0	96.09	high	k__Bacteria (UID2372)
Goat_Abomasum	Co-assemblies	Goat_Abomasum.Co.493	94.42	2.04	84.22	high	k__Bacteria (UID2372)
Goat_Abomasum	Co-assemblies	Goat_Abomasum.Co.512	95.34	3.36	78.54	high	o__Clostridiales (UID1212)
Goat_Abomasum	Co-assemblies	Goat_Abomasum.Co.515	92.17	3.02	77.07	high	o__Clostridiales (UID1212)
Goat_Abomasum	Co-assemblies	Goat_Abomasum.Co.526	100	3.11	84.45	high	k__Bacteria (UID209)
Goat_Abomasum	Co-assemblies	Goat_Abomasum.Co.527	96.51	0.54	93.81	high	k__Bacteria (UID2569)
Goat_Abomasum	Co-assemblies	Goat_Abomasum.Co.531	93.89	2.06	83.59	high	f__Lachnospiraceae (UID1286)
Goat_Abomasum	Co-assemblies	Goat_Abomasum.Co.553	97.14	2.62	84.04	high	p__Bacteroidetes (UID2605)
Goat_Abomasum	Co-assemblies	Goat_Abomasum.Co.559	93.22	2	83.22	high	k__Bacteria (UID209)
Goat_Abomasum	Co-assemblies	Goat_Abomasum.Co.577	95.7	0.67	92.35	high	f__Spirochaetaceae (UID2512)
Goat_Abomasum	Co-assemblies	Goat_Abomasum.Co.578	92.86	2.86	78.56	high	p__Bacteroidetes (UID2605)
Goat_Abomasum	Co-assemblies	Goat_Abomasum.Co.586	96.61	3	81.61	high	k__Bacteria (UID209)
Goat_Abomasum	Co-assemblies	Goat_Abomasum.Co.592	90.35	3.73	71.7	high	k__Bacteria (UID203)
Goat_Abomasum	Co-assemblies	Goat_Abomasum.Co.597	93.47	0.58	90.57	high	o__Clostridiales (UID1120)
Goat_Abomasum	Co-assemblies	Goat_Abomasum.Co.601	97.09	0	97.09	high	o__Clostridiales (UID1212)
Goat_Abomasum	Co-assemblies	Goat_Abomasum.Co.604	97.97	4.24	76.77	high	k__Bacteria (UID209)
Goat_Abomasum	Co-assemblies	Goat_Abomasum.Co.616	90.41	1.32	83.81	high	o__Bacteroidales (UID2657)
Goat_Abomasum	Co-assemblies	Goat_Abomasum.Co.617	90.58	0.68	87.18	high	o__Bacteroidales (UID2716)
Goat_Abomasum	Co-assemblies	Goat_Abomasum.Co.63	93.03	0	93.03	high	k__Bacteria (UID2569)
Goat_Abomasum	Co-assemblies	Goat_Abomasum.Co.630	96.98	2.18	86.08	high	o__Clostridiales (UID1212)
Goat_Abomasum	Co-assemblies	Goat_Abomasum.Co.71	90.59	0.34	88.89	high	k__Bacteria (UID2569)
Goat_Abomasum	Co-assemblies	Goat_Abomasum.Co.72	90.54	1.6	82.54	high	o__Clostridiales (UID1120)
Goat_Abomasum	Co-assemblies	Goat_Abomasum.Co.73	95.44	2.06	85.14	high	k__Bacteria (UID2495)
Goat_Abomasum	Co-assemblies	Goat_Abomasum.Co.79	97.55	3.15	81.8	high	f__Spirochaetaceae (UID2535)
Goat_Abomasum	Co-assemblies	Goat_Abomasum.Co.85	93.4	2.48	81	high	o__Clostridiales (UID1120)
Goat_Abomasum	Co-assemblies	Goat_Abomasum.Co.86	90.69	4.04	70.49	high	o__Clostridiales (UID1212)
Goat_Abomasum	Co-assemblies	Goat_Abomasum.Co.88	96.85	1.34	90.15	high	o__Clostridiales (UID1212)
Goat_Abomasum	Co-assemblies	Goat_Abomasum.Co.93	94.61	0.67	91.26	high	o__Clostridiales (UID1212)
Goat_Abomasum	Co-assemblies	Goat_Abomasum.Co.99	94.89	0.54	92.19	high	k__Bacteria (UID2569)
Goat_Cecum	Co-assemblies	Goat_Cecum.Co.111	95.71	2.18	84.81	high	o__Clostridiales (UID1212)
Goat_Cecum	Co-assemblies	Goat_Cecum.Co.114	94.3	0.84	90.1	high	o__Clostridiales (UID1212)
Goat_Cecum	Co-assemblies	Goat_Cecum.Co.119	95.38	0.16	94.58	high	p__Bacteroidetes (UID2605)
Goat_Cecum	Co-assemblies	Goat_Cecum.Co.131	96.42	3.02	81.32	high	o__Clostridiales (UID1212)
Goat_Cecum	Co-assemblies	Goat_Cecum.Co.156	97.55	1.01	92.5	high	o__Clostridiales (UID1212)
Goat_Cecum	Co-assemblies	Goat_Cecum.Co.160	94.27	0	94.27	high	o__Clostridiales (UID1212)
Goat_Cecum	Co-assemblies	Goat_Cecum.Co.168	97.32	0	97.32	high	o__Clostridiales (UID1212)
Goat_Cecum	Co-assemblies	Goat_Cecum.Co.175	95.08	2.03	84.93	high	o__Clostridiales (UID1212)
Goat_Cecum	Co-assemblies	Goat_Cecum.Co.195	95.75	0	95.75	high	o__Clostridiales (UID1212)
Goat_Cecum	Co-assemblies	Goat_Cecum.Co.2	97.32	0.67	93.97	high	o__Clostridiales (UID1212)
Goat_Cecum	Co-assemblies	Goat_Cecum.Co.20	97.88	0.72	94.28	high	p__Bacteroidetes (UID2605)
Goat_Cecum	Co-assemblies	Goat_Cecum.Co.202	94.51	2.2	83.51	high	k__Bacteria (UID2495)
Goat_Cecum	Co-assemblies	Goat_Cecum.Co.206	97.32	0.67	93.97	high	o__Clostridiales (UID1212)
Goat_Cecum	Co-assemblies	Goat_Cecum.Co.23	97.32	1.17	91.47	high	o__Clostridiales (UID1212)
Goat_Cecum	Co-assemblies	Goat_Cecum.Co.245	94.53	0.05	94.28	high	o__Bacteroidales (UID2617)
Goat_Cecum	Co-assemblies	Goat_Cecum.Co.250	90.14	0.34	88.44	high	o__Clostridiales (UID1212)
Goat_Cecum	Co-assemblies	Goat_Cecum.Co.255	98.1	1.75	89.35	high	k__Bacteria (UID2372)
Goat_Cecum	Co-assemblies	Goat_Cecum.Co.259	96.37	2.9	81.87	high	p__Actinobacteria (UID2112)
Goat_Cecum	Co-assemblies	Goat_Cecum.Co.268	98.67	0	98.67	high	k__Bacteria (UID2328)
Goat_Cecum	Co-assemblies	Goat_Cecum.Co.27	95.51	0	95.51	high	k__Bacteria (UID2495)
Goat_Cecum	Co-assemblies	Goat_Cecum.Co.270	90.78	0.47	88.43	high	o__Clostridiales (UID1120)
Goat_Cecum	Co-assemblies	Goat_Cecum.Co.296	94.11	1.17	88.26	high	o__Clostridiales (UID1212)
Goat_Cecum	Co-assemblies	Goat_Cecum.Co.302	94.71	2.45	82.46	high	o__Clostridiales (UID1212)
Goat_Cecum	Co-assemblies	Goat_Cecum.Co.309	95.83	1.9	86.33	high	o__Clostridiales (UID1212)
Goat_Cecum	Co-assemblies	Goat_Cecum.Co.321	96.31	0.67	92.96	high	o__Clostridiales (UID1212)
Goat_Cecum	Co-assemblies	Goat_Cecum.Co.331	94.89	0.81	90.84	high	c__Clostridia (UID1118)
Goat_Cecum	Co-assemblies	Goat_Cecum.Co.343	91.78	0	91.78	high	o__Clostridiales (UID1212)
Goat_Cecum	Co-assemblies	Goat_Cecum.Co.367	92.75	1.68	84.35	high	p__Bacteroidetes (UID2605)
Goat_Cecum	Co-assemblies	Goat_Cecum.Co.377	91.64	0	91.64	high	c__Clostridia (UID1118)
Goat_Cecum	Co-assemblies	Goat_Cecum.Co.381	93.34	3.41	76.29	high	o__Bacteroidales (UID2654)
Goat_Cecum	Co-assemblies	Goat_Cecum.Co.391	90.95	2.86	76.65	high	p__Bacteroidetes (UID2605)
Goat_Cecum	Co-assemblies	Goat_Cecum.Co.41	94.81	4.25	73.56	high	p__Bacteroidetes (UID2605)
Goat_Cecum	Co-assemblies	Goat_Cecum.Co.42	91.62	3.57	73.77	high	o__Clostridiales (UID1212)
Goat_Cecum	Co-assemblies	Goat_Cecum.Co.426	90.74	2.3	79.24	high	k__Bacteria (UID2565)
Goat_Cecum	Co-assemblies	Goat_Cecum.Co.432	92.92	0	92.92	high	o__Clostridiales (UID1212)
Goat_Cecum	Co-assemblies	Goat_Cecum.Co.435	93.04	2.3	81.54	high	k__Bacteria (UID2565)
Goat_Cecum	Co-assemblies	Goat_Cecum.Co.437	94.57	0	94.57	high	o__Clostridiales (UID1212)
Goat_Cecum	Co-assemblies	Goat_Cecum.Co.441	97.99	1.2	91.99	high	p__Bacteroidetes (UID2605)
Goat_Cecum	Co-assemblies	Goat_Cecum.Co.452	91.59	1.01	86.54	high	o__Clostridiales (UID1212)
Goat_Cecum	Co-assemblies	Goat_Cecum.Co.467	92.82	1.88	83.42	high	o__Bacteroidales (UID2657)
Goat_Cecum	Co-assemblies	Goat_Cecum.Co.474	90.4	1.01	85.35	high	o__Clostridiales (UID1212)
Goat_Cecum	Co-assemblies	Goat_Cecum.Co.475	91.53	2.02	81.43	high	c__Clostridia (UID1118)
Goat_Cecum	Co-assemblies	Goat_Cecum.Co.477	96.05	0.45	93.8	high	o__Clostridiales (UID1212)
Goat_Cecum	Co-assemblies	Goat_Cecum.Co.482	100	0.35	98.25	high	f__Spirochaetaceae (UID2535)
Goat_Cecum	Co-assemblies	Goat_Cecum.Co.483	91.19	1.01	86.14	high	k__Bacteria (UID2982)
Goat_Cecum	Co-assemblies	Goat_Cecum.Co.501	96.1	3.92	76.5	high	o__Clostridiales (UID1120)
Goat_Cecum	Co-assemblies	Goat_Cecum.Co.509	94.04	0.13	93.39	high	o__Clostridiales (UID1212)
Goat_Cecum	Co-assemblies	Goat_Cecum.Co.510	98.66	0.4	96.66	high	o__Clostridiales (UID1212)
Goat_Cecum	Co-assemblies	Goat_Cecum.Co.517	92.82	3.52	75.22	high	o__Clostridiales (UID1212)
Goat_Cecum	Co-assemblies	Goat_Cecum.Co.522	94.39	3.58	76.49	high	o__Clostridiales (UID1212)
Goat_Cecum	Co-assemblies	Goat_Cecum.Co.528	92.11	2.01	82.06	high	o__Clostridiales (UID1212)
Goat_Cecum	Co-assemblies	Goat_Cecum.Co.536	96.88	0	96.88	high	o__Clostridiales (UID1212)
Goat_Cecum	Co-assemblies	Goat_Cecum.Co.547	98.15	4.06	77.85	high	o__Bacteroidales (UID2617)
Goat_Cecum	Co-assemblies	Goat_Cecum.Co.560	92.55	2.19	81.6	high	o__Clostridiales (UID1120)
Goat_Cecum	Co-assemblies	Goat_Cecum.Co.567	93.32	2.52	80.72	high	o__Clostridiales (UID1212)
Goat_Cecum	Co-assemblies	Goat_Cecum.Co.574	93.35	2.4	81.35	high	p__Bacteroidetes (UID2605)
Goat_Cecum	Co-assemblies	Goat_Cecum.Co.581	99.16	1.34	92.46	high	o__Clostridiales (UID1212)
Goat_Cecum	Co-assemblies	Goat_Cecum.Co.582	90.37	3.35	73.62	high	o__Bacteroidales (UID2657)
Goat_Cecum	Co-assemblies	Goat_Cecum.Co.585	99.88	0	99.88	high	c__Epsilonproteobacteria (UID3065)
Goat_Cecum	Co-assemblies	Goat_Cecum.Co.586	91.48	2.01	81.43	high	o__Clostridiales (UID1212)
Goat_Cecum	Co-assemblies	Goat_Cecum.Co.599	93.38	1.01	88.33	high	o__Clostridiales (UID1212)
Goat_Cecum	Co-assemblies	Goat_Cecum.Co.609	90.17	1.18	84.27	high	c__Deltaproteobacteria (UID3218)
Goat_Cecum	Co-assemblies	Goat_Cecum.Co.610	91.22	1.01	86.17	high	k__Bacteria (UID2982)
Goat_Cecum	Co-assemblies	Goat_Cecum.Co.615	91.61	0.34	89.91	high	o__Clostridiales (UID1212)
Goat_Cecum	Co-assemblies	Goat_Cecum.Co.616	97.32	1.36	90.52	high	o__Clostridiales (UID1212)
Goat_Cecum	Co-assemblies	Goat_Cecum.Co.628	96.64	4.43	74.49	high	o__Clostridiales (UID1212)
Goat_Cecum	Co-assemblies	Goat_Cecum.Co.630	93.21	0.59	90.26	high	o__Bacteroidales (UID2716)
Goat_Cecum	Co-assemblies	Goat_Cecum.Co.632	93.96	0.34	92.26	high	o__Clostridiales (UID1212)
Goat_Cecum	Co-assemblies	Goat_Cecum.Co.635	90.99	4.63	67.84	high	o__Bacteroidales (UID2657)
Goat_Cecum	Co-assemblies	Goat_Cecum.Co.637	96.87	2.01	86.82	high	o__Clostridiales (UID1212)
Goat_Cecum	Co-assemblies	Goat_Cecum.Co.651	94.52	0.67	91.17	high	o__Clostridiales (UID1212)
Goat_Cecum	Co-assemblies	Goat_Cecum.Co.653	91.71	1.34	85.01	high	o__Clostridiales (UID1212)
Goat_Cecum	Co-assemblies	Goat_Cecum.Co.656	94.94	2.35	83.19	high	o__Clostridiales (UID1212)
Goat_Cecum	Co-assemblies	Goat_Cecum.Co.662	91.33	0.67	87.98	high	o__Clostridiales (UID1212)
Goat_Cecum	Co-assemblies	Goat_Cecum.Co.663	90.04	0.17	89.19	high	o__Clostridiales (UID1212)
Goat_Cecum	Co-assemblies	Goat_Cecum.Co.666	90.67	4.08	70.27	high	o__Clostridiales (UID1212)
Goat_Cecum	Co-assemblies	Goat_Cecum.Co.673	94.32	1.72	85.72	high	p__Bacteroidetes (UID2605)
Goat_Cecum	Co-assemblies	Goat_Cecum.Co.674	92.17	3.52	74.57	high	o__Clostridiales (UID1212)
Goat_Cecum	Co-assemblies	Goat_Cecum.Co.684	93.81	2.74	80.11	high	o__Clostridiales (UID1212)
Goat_Cecum	Co-assemblies	Goat_Cecum.Co.685	94.97	1.01	89.92	high	o__Clostridiales (UID1212)
Goat_Cecum	Co-assemblies	Goat_Cecum.Co.689	94.12	3.13	78.47	high	o__Clostridiales (UID1212)
Goat_Cecum	Co-assemblies	Goat_Cecum.Co.713	98.1	3.17	82.25	high	p__Bacteroidetes (UID2605)
Goat_Cecum	Co-assemblies	Goat_Cecum.Co.719	97.99	1.34	91.29	high	o__Clostridiales (UID1212)
Goat_Cecum	Co-assemblies	Goat_Cecum.Co.728	96.39	0	96.39	high	p__Bacteroidetes (UID2605)
Goat_Cecum	Co-assemblies	Goat_Cecum.Co.74	98.14	1.12	92.54	high	p__Bacteroidetes (UID2605)
Goat_Cecum	Co-assemblies	Goat_Cecum.Co.748	93.73	2.35	81.98	high	o__Clostridiales (UID1212)
Goat_Cecum	Co-assemblies	Goat_Cecum.Co.758	90.25	0.3	88.75	high	c__Deltaproteobacteria (UID3218)
Goat_Cecum	Co-assemblies	Goat_Cecum.Co.760	96.3	3.69	77.85	high	p__Bacteroidetes (UID2605)
Goat_Cecum	Co-assemblies	Goat_Cecum.Co.79	98.66	0	98.66	high	o__Clostridiales (UID1212)
Goat_Cecum	Co-assemblies	Goat_Cecum.Co.81	94.19	0.81	90.14	high	o__Clostridiales (UID1212)
Goat_Cecum	Co-assemblies	Goat_Cecum.Co.83	97.55	0.07	97.2	high	f__Spirochaetaceae (UID2535)
Goat_Cecum	Co-assemblies	Goat_Cecum.Co.92	95.53	4.36	73.73	high	o__Clostridiales (UID1212)
Goat_Colon	Co-assemblies	Goat_Colon.Co.112	97.23	1.01	92.18	high	o__Clostridiales (UID1212)
Goat_Colon	Co-assemblies	Goat_Colon.Co.114	96.42	1.55	88.67	high	o__Clostridiales (UID1212)
Goat_Colon	Co-assemblies	Goat_Colon.Co.136	90.6	0.38	88.7	high	o__Clostridiales (UID1212)
Goat_Colon	Co-assemblies	Goat_Colon.Co.138	95.38	0.67	92.03	high	o__Clostridiales (UID1212)
Goat_Colon	Co-assemblies	Goat_Colon.Co.148	91.05	1.51	83.5	high	o__Clostridiales (UID1212)
Goat_Colon	Co-assemblies	Goat_Colon.Co.150	96.69	0	96.69	high	o__Clostridiales (UID1212)
Goat_Colon	Co-assemblies	Goat_Colon.Co.176	94.48	1.94	84.78	high	p__Bacteroidetes (UID2605)
Goat_Colon	Co-assemblies	Goat_Colon.Co.177	95.46	0	95.46	high	o__Clostridiales (UID1212)
Goat_Colon	Co-assemblies	Goat_Colon.Co.179	90.25	0	90.25	high	p__Bacteroidetes (UID2605)
Goat_Colon	Co-assemblies	Goat_Colon.Co.184	92.39	1.78	83.49	high	o__Clostridiales (UID1212)
Goat_Colon	Co-assemblies	Goat_Colon.Co.193	97.63	1.6	89.63	high	p__Bacteroidetes (UID2605)
Goat_Colon	Co-assemblies	Goat_Colon.Co.198	93.74	1.51	86.19	high	o__Clostridiales (UID1212)
Goat_Colon	Co-assemblies	Goat_Colon.Co.199	97.68	0.34	95.98	high	o__Clostridiales (UID1212)
Goat_Colon	Co-assemblies	Goat_Colon.Co.206	90.77	3.19	74.82	high	o__Bacteroidales (UID2657)
Goat_Colon	Co-assemblies	Goat_Colon.Co.208	91.42	0.4	89.42	high	o__Bacteroidales (UID2716)
Goat_Colon	Co-assemblies	Goat_Colon.Co.214	91.89	1.15	86.14	high	k__Bacteria (UID2565)
Goat_Colon	Co-assemblies	Goat_Colon.Co.215	97.99	2.01	87.94	high	o__Clostridiales (UID1212)
Goat_Colon	Co-assemblies	Goat_Colon.Co.216	94.74	3.66	76.44	high	o__Clostridiales (UID1212)
Goat_Colon	Co-assemblies	Goat_Colon.Co.217	94.7	3.32	78.1	high	o__Clostridiales (UID1120)
Goat_Colon	Co-assemblies	Goat_Colon.Co.220	96.71	3	81.71	high	p__Bacteroidetes (UID2605)
Goat_Colon	Co-assemblies	Goat_Colon.Co.226	94.88	0.4	92.88	high	c__Clostridia (UID1118)
Goat_Colon	Co-assemblies	Goat_Colon.Co.228	90.01	0.81	85.96	high	f__Lachnospiraceae (UID1255)
Goat_Colon	Co-assemblies	Goat_Colon.Co.241	91.59	1.01	86.54	high	o__Clostridiales (UID1212)
Goat_Colon	Co-assemblies	Goat_Colon.Co.245	95.06	0.71	91.51	high	o__Clostridiales (UID1212)
Goat_Colon	Co-assemblies	Goat_Colon.Co.253	93.5	2.54	80.8	high	o__Bacteroidales (UID2657)
Goat_Colon	Co-assemblies	Goat_Colon.Co.261	98.49	2.24	87.29	high	o__Clostridiales (UID1212)
Goat_Colon	Co-assemblies	Goat_Colon.Co.265	93.55	0.86	89.25	high	c__Clostridia (UID1118)
Goat_Colon	Co-assemblies	Goat_Colon.Co.272	91.7	1.75	82.95	high	k__Bacteria (UID2372)
Goat_Colon	Co-assemblies	Goat_Colon.Co.278	96.87	0.69	93.42	high	o__Clostridiales (UID1212)
Goat_Colon	Co-assemblies	Goat_Colon.Co.279	99.51	0.5	97.01	high	o__Actinomycetales (UID1815)
Goat_Colon	Co-assemblies	Goat_Colon.Co.287	95.08	0.02	94.98	high	o__Clostridiales (UID1212)
Goat_Colon	Co-assemblies	Goat_Colon.Co.309	96.64	0	96.64	high	o__Clostridiales (UID1212)
Goat_Colon	Co-assemblies	Goat_Colon.Co.311	98.38	1.44	91.18	high	p__Bacteroidetes (UID2605)
Goat_Colon	Co-assemblies	Goat_Colon.Co.323	100	1.75	91.25	high	f__Spirochaetaceae (UID2535)
Goat_Colon	Co-assemblies	Goat_Colon.Co.330	90.57	3.1	75.07	high	p__Bacteroidetes (UID2605)
Goat_Colon	Co-assemblies	Goat_Colon.Co.345	93.65	4.38	71.75	high	o__Clostridiales (UID1212)
Goat_Colon	Co-assemblies	Goat_Colon.Co.349	93.4	3.24	77.2	high	o__Clostridiales (UID1212)
Goat_Colon	Co-assemblies	Goat_Colon.Co.352	91.59	1.72	82.99	high	o__Bacteroidales (UID2657)
Goat_Colon	Co-assemblies	Goat_Colon.Co.365	92.62	0.08	92.22	high	o__Clostridiales (UID1212)
Goat_Colon	Co-assemblies	Goat_Colon.Co.372	97.53	1.01	92.48	high	o__Clostridiales (UID1212)
Goat_Colon	Co-assemblies	Goat_Colon.Co.38	91.93	1.66	83.63	high	o__Clostridiales (UID1212)
Goat_Colon	Co-assemblies	Goat_Colon.Co.387	93.61	3.36	76.81	high	o__Clostridiales (UID1212)
Goat_Colon	Co-assemblies	Goat_Colon.Co.39	92.61	2.35	80.86	high	o__Clostridiales (UID1212)
Goat_Colon	Co-assemblies	Goat_Colon.Co.397	90.81	3.02	75.71	high	o__Clostridiales (UID1212)
Goat_Colon	Co-assemblies	Goat_Colon.Co.400	95.3	3.49	77.85	high	o__Clostridiales (UID1212)
Goat_Colon	Co-assemblies	Goat_Colon.Co.405	99.88	0	99.88	high	c__Epsilonproteobacteria (UID3065)
Goat_Colon	Co-assemblies	Goat_Colon.Co.416	94.18	4.79	70.23	high	o__Clostridiales (UID1120)
Goat_Colon	Co-assemblies	Goat_Colon.Co.438	93.07	0.72	89.47	high	p__Bacteroidetes (UID2605)
Goat_Colon	Co-assemblies	Goat_Colon.Co.439	93.3	1.34	86.6	high	o__Clostridiales (UID1212)
Goat_Colon	Co-assemblies	Goat_Colon.Co.442	92.53	1.15	86.78	high	c__Clostridia (UID1118)
Goat_Colon	Co-assemblies	Goat_Colon.Co.446	97.86	1.68	89.46	high	o__Clostridiales (UID1212)
Goat_Colon	Co-assemblies	Goat_Colon.Co.448	93.06	2.43	80.91	high	o__Clostridiales (UID1212)
Goat_Colon	Co-assemblies	Goat_Colon.Co.459	91.67	2.49	79.22	high	c__Clostridia (UID1118)
Goat_Colon	Co-assemblies	Goat_Colon.Co.467	93.55	0.81	89.5	high	p__Euryarchaeota (UID3)
Goat_Colon	Co-assemblies	Goat_Colon.Co.468	92.49	1.23	86.34	high	o__Clostridiales (UID1212)
Goat_Colon	Co-assemblies	Goat_Colon.Co.469	93.63	2.11	83.08	high	p__Bacteroidetes (UID2605)
Goat_Colon	Co-assemblies	Goat_Colon.Co.47	94.38	1.12	88.78	high	k__Bacteria (UID2495)
Goat_Colon	Co-assemblies	Goat_Colon.Co.472	93.04	1.15	87.29	high	k__Bacteria (UID2565)
Goat_Colon	Co-assemblies	Goat_Colon.Co.480	93.6	0.67	90.25	high	o__Clostridiales (UID1212)
Goat_Colon	Co-assemblies	Goat_Colon.Co.481	97.09	0.67	93.74	high	o__Clostridiales (UID1212)
Goat_Colon	Co-assemblies	Goat_Colon.Co.482	99.6	2.59	86.65	high	p__Actinobacteria (UID2112)
Goat_Colon	Co-assemblies	Goat_Colon.Co.483	95.38	2.71	81.83	high	o__Clostridiales (UID1212)
Goat_Colon	Co-assemblies	Goat_Colon.Co.489	97.94	3.69	79.49	high	p__Bacteroidetes (UID2605)
Goat_Colon	Co-assemblies	Goat_Colon.Co.491	91.95	3.36	75.15	high	o__Clostridiales (UID1212)
Goat_Colon	Co-assemblies	Goat_Colon.Co.498	92.62	0	92.62	high	o__Clostridiales (UID1212)
Goat_Colon	Co-assemblies	Goat_Colon.Co.499	92.95	0	92.95	high	o__Clostridiales (UID1212)
Goat_Colon	Co-assemblies	Goat_Colon.Co.500	92.2	0.34	90.5	high	o__Clostridiales (UID1212)
Goat_Colon	Co-assemblies	Goat_Colon.Co.501	95.16	1.34	88.46	high	o__Clostridiales (UID1212)
Goat_Colon	Co-assemblies	Goat_Colon.Co.509	96.63	0	96.63	high	k__Bacteria (UID2495)
Goat_Colon	Co-assemblies	Goat_Colon.Co.521	92.08	2.35	80.33	high	o__Clostridiales (UID1212)
Goat_Colon	Co-assemblies	Goat_Colon.Co.542	92.57	0.68	89.17	high	k__Bacteria (UID2982)
Goat_Colon	Co-assemblies	Goat_Colon.Co.558	98.66	0.13	98.01	high	o__Clostridiales (UID1212)
Goat_Colon	Co-assemblies	Goat_Colon.Co.570	97.32	0	97.32	high	o__Clostridiales (UID1212)
Goat_Colon	Co-assemblies	Goat_Colon.Co.578	94.67	1.33	88.02	high	k__Bacteria (UID2328)
Goat_Colon	Co-assemblies	Goat_Colon.Co.585	94.31	1.34	87.61	high	o__Clostridiales (UID1212)
Goat_Colon	Co-assemblies	Goat_Colon.Co.599	96.11	0.56	93.31	high	o__Clostridiales (UID1212)
Goat_Colon	Co-assemblies	Goat_Colon.Co.6	94.61	0.64	91.41	high	o__Bacteroidales (UID2617)
Goat_Colon	Co-assemblies	Goat_Colon.Co.601	91.26	0.81	87.21	high	c__Clostridia (UID1118)
Goat_Colon	Co-assemblies	Goat_Colon.Co.613	94.89	0.81	90.84	high	c__Clostridia (UID1118)
Goat_Colon	Co-assemblies	Goat_Colon.Co.617	93.29	0	93.29	high	o__Clostridiales (UID1212)
Goat_Colon	Co-assemblies	Goat_Colon.Co.629	97.32	0.67	93.97	high	o__Clostridiales (UID1212)
Goat_Colon	Co-assemblies	Goat_Colon.Co.633	94.53	0	94.53	high	o__Bacteroidales (UID2617)
Goat_Colon	Co-assemblies	Goat_Colon.Co.634	93.61	0.34	91.91	high	o__Clostridiales (UID1212)
Goat_Colon	Co-assemblies	Goat_Colon.Co.642	90.58	4.25	69.33	high	p__Bacteroidetes (UID2605)
Goat_Colon	Co-assemblies	Goat_Colon.Co.655	91.13	0	91.13	high	c__Clostridia (UID1118)
Goat_Colon	Co-assemblies	Goat_Colon.Co.666	94.44	0.34	92.74	high	o__Clostridiales (UID1212)
Goat_Colon	Co-assemblies	Goat_Colon.Co.89	95.27	0.91	90.72	high	c__Deltaproteobacteria (UID3218)
Goat_Colon	Co-assemblies	Goat_Colon.Co.90	94.16	0.81	90.11	high	c__Clostridia (UID1118)
Goat_Colon	Co-assemblies	Goat_Colon.Co.92	91.17	0.85	86.92	high	k__Bacteria (UID1453)
Goat_Duodenum	Co-assemblies	Goat_Duodenum.Co.106	99.94	0.5	97.44	high	o__Actinomycetales (UID1815)
Goat_Duodenum	Co-assemblies	Goat_Duodenum.Co.108	97.32	0	97.32	high	o__Clostridiales (UID1212)
Goat_Duodenum	Co-assemblies	Goat_Duodenum.Co.118	99.65	2.13	89	high	o__Clostridiales (UID1120)
Goat_Duodenum	Co-assemblies	Goat_Duodenum.Co.128	96.62	0.23	95.47	high	o__Clostridiales (UID1120)
Goat_Duodenum	Co-assemblies	Goat_Duodenum.Co.134	93.04	2.22	81.94	high	k__Bacteria (UID2565)
Goat_Duodenum	Co-assemblies	Goat_Duodenum.Co.149	93	0.06	92.7	high	p__Bacteroidetes (UID2605)
Goat_Duodenum	Co-assemblies	Goat_Duodenum.Co.150	90.6	0.69	87.15	high	f__Lachnospiraceae (UID1255)
Goat_Duodenum	Co-assemblies	Goat_Duodenum.Co.16	96.09	0	96.09	high	k__Bacteria (UID2372)
Goat_Duodenum	Co-assemblies	Goat_Duodenum.Co.160	91.55	0.67	88.2	high	o__Clostridiales (UID1212)
Goat_Duodenum	Co-assemblies	Goat_Duodenum.Co.178	93.54	0.43	91.39	high	f__Lachnospiraceae (UID1286)
Goat_Duodenum	Co-assemblies	Goat_Duodenum.Co.184	93.29	0	93.29	high	o__Clostridiales (UID1212)
Goat_Duodenum	Co-assemblies	Goat_Duodenum.Co.187	95.84	1.85	86.59	high	k__Bacteria (UID209)
Goat_Duodenum	Co-assemblies	Goat_Duodenum.Co.202	92.16	2.26	80.86	high	o__Clostridiales (UID1212)
Goat_Duodenum	Co-assemblies	Goat_Duodenum.Co.203	94.48	0.17	93.63	high	c__Bacilli (UID259)
Goat_Duodenum	Co-assemblies	Goat_Duodenum.Co.213	96.42	2.87	82.07	high	k__Bacteria (UID2565)
Goat_Duodenum	Co-assemblies	Goat_Duodenum.Co.220	99.93	0.56	97.13	high	f__Leuconostocaceae (UID486)
Goat_Duodenum	Co-assemblies	Goat_Duodenum.Co.23	98.63	1.19	92.68	high	g__Butyrivibrio (UID1297)
Goat_Duodenum	Co-assemblies	Goat_Duodenum.Co.235	94.61	0.67	91.26	high	o__Clostridiales (UID1212)
Goat_Duodenum	Co-assemblies	Goat_Duodenum.Co.24	90.09	0.94	85.39	high	k__Bacteria (UID2372)
Goat_Duodenum	Co-assemblies	Goat_Duodenum.Co.246	91.43	4.6	68.43	high	p__Bacteroidetes (UID2605)
Goat_Duodenum	Co-assemblies	Goat_Duodenum.Co.267	96.61	0.46	94.31	high	k__Bacteria (UID209)
Goat_Duodenum	Co-assemblies	Goat_Duodenum.Co.271	97.01	2.22	85.91	high	k__Bacteria (UID2372)
Goat_Duodenum	Co-assemblies	Goat_Duodenum.Co.29	95.78	1.42	88.68	high	o__Clostridiales (UID1120)
Goat_Duodenum	Co-assemblies	Goat_Duodenum.Co.293	92.74	0	92.74	high	p__Euryarchaeota (UID3)
Goat_Duodenum	Co-assemblies	Goat_Duodenum.Co.294	90.48	2.69	77.03	high	k__Bacteria (UID2569)
Goat_Duodenum	Co-assemblies	Goat_Duodenum.Co.295	96.19	2.38	84.29	high	k__Bacteria (UID2372)
Goat_Duodenum	Co-assemblies	Goat_Duodenum.Co.329	96.51	0.95	91.76	high	k__Bacteria (UID2372)
Goat_Duodenum	Co-assemblies	Goat_Duodenum.Co.331	95.15	0.38	93.25	high	o__Clostridiales (UID1120)
Goat_Duodenum	Co-assemblies	Goat_Duodenum.Co.335	96	1.82	86.9	high	k__Bacteria (UID2328)
Goat_Duodenum	Co-assemblies	Goat_Duodenum.Co.338	94.89	3.86	75.59	high	c__Clostridia (UID1118)
Goat_Duodenum	Co-assemblies	Goat_Duodenum.Co.339	95.75	2.36	83.95	high	k__Bacteria (UID2372)
Goat_Duodenum	Co-assemblies	Goat_Duodenum.Co.344	96.83	1.03	91.68	high	f__Micrococcaceae (UID1623)
Goat_Duodenum	Co-assemblies	Goat_Duodenum.Co.353	97.47	0.63	94.32	high	o__Clostridiales (UID1226)
Goat_Duodenum	Co-assemblies	Goat_Duodenum.Co.364	91.46	1.23	85.31	high	o__Clostridiales (UID1212)
Goat_Duodenum	Co-assemblies	Goat_Duodenum.Co.366	95.48	1.9	85.98	high	p__Bacteroidetes (UID2605)
Goat_Duodenum	Co-assemblies	Goat_Duodenum.Co.367	97.85	0	97.85	high	k__Bacteria (UID2569)
Goat_Duodenum	Co-assemblies	Goat_Duodenum.Co.376	92.29	1.06	86.99	high	o__Clostridiales (UID1120)
Goat_Duodenum	Co-assemblies	Goat_Duodenum.Co.377	91.6	3.36	74.8	high	k__Bacteria (UID3187)
Goat_Duodenum	Co-assemblies	Goat_Duodenum.Co.379	90.26	0.38	88.36	high	f__Mycoplasmataceae (UID2414)
Goat_Duodenum	Co-assemblies	Goat_Duodenum.Co.386	96.75	3.49	79.3	high	c__Alphaproteobacteria (UID3305)
Goat_Duodenum	Co-assemblies	Goat_Duodenum.Co.418	96.55	0.07	96.2	high	k__Bacteria (UID2495)
Goat_Duodenum	Co-assemblies	Goat_Duodenum.Co.420	94.5	2.7	81	high	k__Bacteria (UID2372)
Goat_Duodenum	Co-assemblies	Goat_Duodenum.Co.46	95.06	1.27	88.71	high	k__Bacteria (UID2372)
Goat_Duodenum	Co-assemblies	Goat_Duodenum.Co.48	98.88	4.49	76.43	high	k__Bacteria (UID2329)
Goat_Duodenum	Co-assemblies	Goat_Duodenum.Co.55	93.2	0.43	91.05	high	o__Bacteroidales (UID2716)
Goat_Duodenum	Co-assemblies	Goat_Duodenum.Co.67	97.48	1.62	89.38	high	o__Burkholderiales (UID4000)
Goat_Duodenum	Co-assemblies	Goat_Duodenum.Co.69	94.53	1.28	88.13	high	o__Bacteroidales (UID2617)
Goat_Duodenum	Co-assemblies	Goat_Duodenum.Co.79	95.93	0.56	93.13	high	o__Clostridiales (UID1212)
Goat_Duodenum	Co-assemblies	Goat_Duodenum.Co.87	91.85	1.12	86.25	high	k__Bacteria (UID2329)
Goat_Duodenum	Co-assemblies	Goat_Duodenum.Co.9	94.83	3.45	77.58	high	k__Bacteria (UID2565)
Goat_Duodenum	Co-assemblies	Goat_Duodenum.Co.98	91.39	3.64	73.19	high	o__Bacteroidales (UID2716)
Goat_Ileum	Co-assemblies	Goat_Ileum.Co.111	97.36	3.87	78.01	high	o__Clostridiales (UID1120)
Goat_Ileum	Co-assemblies	Goat_Ileum.Co.112	97.52	2.13	86.87	high	o__Clostridiales (UID1120)
Goat_Ileum	Co-assemblies	Goat_Ileum.Co.13	97.72	4.03	77.57	high	o__Clostridiales (UID1212)
Goat_Ileum	Co-assemblies	Goat_Ileum.Co.131	94.53	0.18	93.63	high	f__Lachnospiraceae (UID1286)
Goat_Ileum	Co-assemblies	Goat_Ileum.Co.134	96.55	0	96.55	high	k__Bacteria (UID2565)
Goat_Ileum	Co-assemblies	Goat_Ileum.Co.138	93.82	1.12	88.22	high	k__Bacteria (UID2329)
Goat_Ileum	Co-assemblies	Goat_Ileum.Co.155	98.74	2.4	86.74	high	o__Clostridiales (UID1212)
Goat_Ileum	Co-assemblies	Goat_Ileum.Co.173	93.51	1.87	84.16	high	f__Micrococcaceae (UID1623)
Goat_Ileum	Co-assemblies	Goat_Ileum.Co.189	91.77	1.69	83.32	high	f__Lachnospiraceae (UID1286)
Goat_Ileum	Co-assemblies	Goat_Ileum.Co.196	95.3	2.78	81.4	high	p__Actinobacteria (UID2112)
Goat_Ileum	Co-assemblies	Goat_Ileum.Co.199	92.54	2.92	77.94	high	o__Actinomycetales (UID2012)
Goat_Ileum	Co-assemblies	Goat_Ileum.Co.200	90.99	1.01	85.94	high	c__Clostridia (UID1118)
Goat_Ileum	Co-assemblies	Goat_Ileum.Co.231	95.7	2.22	84.6	high	o__Sphingomonadales (UID3310)
Goat_Ileum	Co-assemblies	Goat_Ileum.Co.246	98.41	0.95	93.66	high	k__Bacteria (UID2372)
Goat_Ileum	Co-assemblies	Goat_Ileum.Co.258	96.95	1.2	90.95	high	o__Clostridiales (UID1120)
Goat_Ileum	Co-assemblies	Goat_Ileum.Co.27	95.74	3.9	76.24	high	o__Clostridiales (UID1120)
Goat_Ileum	Co-assemblies	Goat_Ileum.Co.288	92.69	2.99	77.74	high	o__Clostridiales (UID1212)
Goat_Ileum	Co-assemblies	Goat_Ileum.Co.297	97.01	2.22	85.91	high	k__Bacteria (UID2372)
Goat_Ileum	Co-assemblies	Goat_Ileum.Co.303	99.01	0	99.01	high	p__Bacteroidetes (UID2591)
Goat_Ileum	Co-assemblies	Goat_Ileum.Co.316	93.8	1.86	84.5	high	o__Clostridiales (UID1212)
Goat_Ileum	Co-assemblies	Goat_Ileum.Co.36	93.96	1.8	84.96	high	o__Clostridiales (UID1212)
Goat_Ileum	Co-assemblies	Goat_Ileum.Co.38	93.67	0	93.67	high	o__Clostridiales (UID1226)
Goat_Ileum	Co-assemblies	Goat_Ileum.Co.48	97.98	0.6	94.98	high	g__Butyrivibrio (UID1297)
Goat_Ileum	Co-assemblies	Goat_Ileum.Co.67	97.14	2.52	84.54	high	k__Bacteria (UID2372)
Goat_Ileum	Co-assemblies	Goat_Ileum.Co.7	90.19	0.96	85.39	high	f__Leuconostocaceae (UID486)
Goat_Ileum	Co-assemblies	Goat_Ileum.Co.94	95.24	1.75	86.49	high	k__Bacteria (UID2372)
Goat_Jejunum	Co-assemblies	Goat_Jejunum.Co.101	93.62	0.84	89.42	high	o__Clostridiales (UID1212)
Goat_Jejunum	Co-assemblies	Goat_Jejunum.Co.122	93.82	1.17	87.97	high	k__Bacteria (UID2329)
Goat_Jejunum	Co-assemblies	Goat_Jejunum.Co.130	94.2	2.68	80.8	high	o__Clostridiales (UID1212)
Goat_Jejunum	Co-assemblies	Goat_Jejunum.Co.147	97.27	4.37	75.42	high	o__Lactobacillales (UID355)
Goat_Jejunum	Co-assemblies	Goat_Jejunum.Co.155	91.99	2.24	80.79	high	c__Alphaproteobacteria (UID3422)
Goat_Jejunum	Co-assemblies	Goat_Jejunum.Co.16	94.35	1.91	84.8	high	o__Clostridiales (UID1120)
Goat_Jejunum	Co-assemblies	Goat_Jejunum.Co.186	92.91	0.77	89.06	high	f__Lachnospiraceae (UID1286)
Goat_Jejunum	Co-assemblies	Goat_Jejunum.Co.213	95.23	0.81	91.18	high	c__Clostridia (UID1118)
Goat_Jejunum	Co-assemblies	Goat_Jejunum.Co.231	94.99	1.16	89.19	high	f__Lachnospiraceae (UID1286)
Goat_Jejunum	Co-assemblies	Goat_Jejunum.Co.234	94.21	2.66	80.91	high	f__Streptococcaceae (UID545)
Goat_Jejunum	Co-assemblies	Goat_Jejunum.Co.245	90.13	1.95	80.38	high	k__Bacteria (UID2982)
Goat_Jejunum	Co-assemblies	Goat_Jejunum.Co.263	93.95	3.89	74.5	high	k__Bacteria (UID2372)
Goat_Jejunum	Co-assemblies	Goat_Jejunum.Co.264	96.55	0.57	93.7	high	k__Bacteria (UID2565)
Goat_Jejunum	Co-assemblies	Goat_Jejunum.Co.270	95.81	1.61	87.76	high	c__Clostridia (UID1118)
Goat_Jejunum	Co-assemblies	Goat_Jejunum.Co.28	98.41	3.24	82.21	high	k__Bacteria (UID2372)
Goat_Jejunum	Co-assemblies	Goat_Jejunum.Co.280	97.14	1.43	89.99	high	k__Bacteria (UID2372)
Goat_Jejunum	Co-assemblies	Goat_Jejunum.Co.293	91.53	2.24	80.33	high	c__Clostridia (UID1118)
Goat_Jejunum	Co-assemblies	Goat_Jejunum.Co.296	93.93	0.88	89.53	high	c__Bacilli (UID259)
Goat_Jejunum	Co-assemblies	Goat_Jejunum.Co.305	95.28	0.94	90.58	high	k__Bacteria (UID2372)
Goat_Jejunum	Co-assemblies	Goat_Jejunum.Co.310	98.41	0.95	93.66	high	k__Bacteria (UID2372)
Goat_Jejunum	Co-assemblies	Goat_Jejunum.Co.313	96.09	0	96.09	high	k__Bacteria (UID2372)
Goat_Jejunum	Co-assemblies	Goat_Jejunum.Co.316	90.34	0.95	85.59	high	k__Bacteria (UID2372)
Goat_Jejunum	Co-assemblies	Goat_Jejunum.Co.340	90.27	0	90.27	high	o__Clostridiales (UID1212)
Goat_Jejunum	Co-assemblies	Goat_Jejunum.Co.346	91.97	3.58	74.07	high	o__Clostridiales (UID1212)
Goat_Jejunum	Co-assemblies	Goat_Jejunum.Co.356	97.89	2	87.89	high	o__Clostridiales (UID1120)
Goat_Jejunum	Co-assemblies	Goat_Jejunum.Co.37	97.46	3.17	81.61	high	k__Bacteria (UID2372)
Goat_Jejunum	Co-assemblies	Goat_Jejunum.Co.389	98.58	1.59	90.63	high	g__Butyrivibrio (UID1297)
Goat_Jejunum	Co-assemblies	Goat_Jejunum.Co.40	99.01	0	99.01	high	p__Bacteroidetes (UID2591)
Goat_Jejunum	Co-assemblies	Goat_Jejunum.Co.405	95.64	1.37	88.79	high	o__Sphingomonadales (UID3310)
Goat_Jejunum	Co-assemblies	Goat_Jejunum.Co.415	94.53	0.27	93.18	high	f__Lachnospiraceae (UID1286)
Goat_Jejunum	Co-assemblies	Goat_Jejunum.Co.61	90.15	2.39	78.2	high	c__Clostridia (UID1118)
Goat_Jejunum	Co-assemblies	Goat_Jejunum.Co.71	94.07	1.34	87.37	high	o__Clostridiales (UID1212)
Goat_Jejunum	Co-assemblies	Goat_Jejunum.Co.78	95.34	1.57	87.49	high	o__Clostridiales (UID1212)
Goat_Jejunum	Co-assemblies	Goat_Jejunum.Co.84	96.84	0	96.84	high	o__Clostridiales (UID1226)
Goat_Jejunum	Co-assemblies	Goat_Jejunum.Co.85	96.46	1.48	89.06	high	o__Clostridiales (UID1212)
Goat_Jejunum	Co-assemblies	Goat_Jejunum.Co.89	93.82	1.22	87.72	high	k__Bacteria (UID2329)
Goat_Omasum	Co-assemblies	Goat_Omasum.Co.107	96.5	1.23	90.35	high	o__Clostridiales (UID1212)
Goat_Omasum	Co-assemblies	Goat_Omasum.Co.109	100	0	100	high	o__Clostridiales (UID1212)
Goat_Omasum	Co-assemblies	Goat_Omasum.Co.110	90.86	1.67	82.51	high	o__Bacteroidales (UID2657)
Goat_Omasum	Co-assemblies	Goat_Omasum.Co.111	97.9	0.7	94.4	high	o__Clostridiales (UID1120)
Goat_Omasum	Co-assemblies	Goat_Omasum.Co.116	91.81	4.87	67.46	high	f__Lachnospiraceae (UID1286)
Goat_Omasum	Co-assemblies	Goat_Omasum.Co.117	96.61	2.16	85.81	high	k__Bacteria (UID209)
Goat_Omasum	Co-assemblies	Goat_Omasum.Co.121	96.68	0.02	96.58	high	k__Bacteria (UID2569)
Goat_Omasum	Co-assemblies	Goat_Omasum.Co.122	99.18	1.45	91.93	high	o__Actinomycetales (UID1815)
Goat_Omasum	Co-assemblies	Goat_Omasum.Co.124	90.45	0.92	85.85	high	o__Clostridiales (UID1212)
Goat_Omasum	Co-assemblies	Goat_Omasum.Co.134	91.88	2.62	78.78	high	p__Bacteroidetes (UID2605)
Goat_Omasum	Co-assemblies	Goat_Omasum.Co.156	97.32	0.34	95.62	high	o__Clostridiales (UID1212)
Goat_Omasum	Co-assemblies	Goat_Omasum.Co.158	91.01	1.9	81.51	high	o__Clostridiales (UID1226)
Goat_Omasum	Co-assemblies	Goat_Omasum.Co.163	94.85	0	94.85	high	o__Clostridiales (UID1212)
Goat_Omasum	Co-assemblies	Goat_Omasum.Co.176	95.97	1.57	88.12	high	o__Clostridiales (UID1212)
Goat_Omasum	Co-assemblies	Goat_Omasum.Co.177	91.13	3.58	73.23	high	k__Bacteria (UID2569)
Goat_Omasum	Co-assemblies	Goat_Omasum.Co.181	93.29	4.7	69.79	high	o__Clostridiales (UID1212)
Goat_Omasum	Co-assemblies	Goat_Omasum.Co.183	97.72	0.67	94.37	high	o__Clostridiales (UID1212)
Goat_Omasum	Co-assemblies	Goat_Omasum.Co.206	97.18	0.79	93.23	high	o__Clostridiales (UID1212)
Goat_Omasum	Co-assemblies	Goat_Omasum.Co.21	91.59	0.47	89.24	high	k__Bacteria (UID2372)
Goat_Omasum	Co-assemblies	Goat_Omasum.Co.213	94.51	1.64	86.31	high	f__Lachnospiraceae (UID1286)
Goat_Omasum	Co-assemblies	Goat_Omasum.Co.220	93.82	1.28	87.42	high	k__Bacteria (UID2329)
Goat_Omasum	Co-assemblies	Goat_Omasum.Co.222	90.68	1.6	82.68	high	o__Clostridiales (UID1120)
Goat_Omasum	Co-assemblies	Goat_Omasum.Co.231	98.88	4.49	76.43	high	k__Bacteria (UID2329)
Goat_Omasum	Co-assemblies	Goat_Omasum.Co.25	94.92	3.7	76.42	high	k__Bacteria (UID209)
Goat_Omasum	Co-assemblies	Goat_Omasum.Co.254	92.2	2.96	77.4	high	k__Bacteria (UID2569)
Goat_Omasum	Co-assemblies	Goat_Omasum.Co.256	96.09	0	96.09	high	k__Bacteria (UID2372)
Goat_Omasum	Co-assemblies	Goat_Omasum.Co.263	98.43	0	98.43	high	o__Clostridiales (UID1120)
Goat_Omasum	Co-assemblies	Goat_Omasum.Co.265	91.91	3.55	74.16	high	o__Clostridiales (UID1120)
Goat_Omasum	Co-assemblies	Goat_Omasum.Co.266	95.1	2.22	84	high	k__Bacteria (UID2372)
Goat_Omasum	Co-assemblies	Goat_Omasum.Co.274	95.7	1.08	90.3	high	k__Bacteria (UID2569)
Goat_Omasum	Co-assemblies	Goat_Omasum.Co.282	95.76	0.22	94.66	high	o__Clostridiales (UID1212)
Goat_Omasum	Co-assemblies	Goat_Omasum.Co.287	93.24	3.08	77.84	high	o__Clostridiales (UID1212)
Goat_Omasum	Co-assemblies	Goat_Omasum.Co.3	96.46	0.56	93.66	high	o__Clostridiales (UID1212)
Goat_Omasum	Co-assemblies	Goat_Omasum.Co.303	91.27	4.61	68.22	high	o__Bacteroidales (UID2716)
Goat_Omasum	Co-assemblies	Goat_Omasum.Co.310	91.78	0.17	90.93	high	o__Clostridiales (UID1212)
Goat_Omasum	Co-assemblies	Goat_Omasum.Co.311	92.7	1.4	85.7	high	f__Spirochaetaceae (UID2535)
Goat_Omasum	Co-assemblies	Goat_Omasum.Co.320	95.86	1.92	86.26	high	o__Clostridiales (UID1212)
Goat_Omasum	Co-assemblies	Goat_Omasum.Co.347	95.1	1.4	88.1	high	f__Spirochaetaceae (UID2535)
Goat_Omasum	Co-assemblies	Goat_Omasum.Co.349	91.48	4.54	68.78	high	o__Bacteroidales (UID2716)
Goat_Omasum	Co-assemblies	Goat_Omasum.Co.369	91.97	4.75	68.22	high	k__Bacteria (UID2569)
Goat_Omasum	Co-assemblies	Goat_Omasum.Co.371	92.49	2.38	80.59	high	p__Bacteroidetes (UID2605)
Goat_Omasum	Co-assemblies	Goat_Omasum.Co.374	94.94	2.3	83.44	high	k__Bacteria (UID2329)
Goat_Omasum	Co-assemblies	Goat_Omasum.Co.388	96.98	1.51	89.43	high	o__Clostridiales (UID1212)
Goat_Omasum	Co-assemblies	Goat_Omasum.Co.394	97	0	97	high	o__Clostridiales (UID1212)
Goat_Omasum	Co-assemblies	Goat_Omasum.Co.395	93.16	3.99	73.21	high	o__Clostridiales (UID1212)
Goat_Omasum	Co-assemblies	Goat_Omasum.Co.4	95.48	1.9	85.98	high	p__Bacteroidetes (UID2605)
Goat_Omasum	Co-assemblies	Goat_Omasum.Co.401	92.6	0.34	90.9	high	f__Lachnospiraceae (UID1286)
Goat_Omasum	Co-assemblies	Goat_Omasum.Co.407	96.55	0.57	93.7	high	k__Bacteria (UID2565)
Goat_Omasum	Co-assemblies	Goat_Omasum.Co.414	94.28	4.66	70.98	high	k__Bacteria (UID2372)
Goat_Omasum	Co-assemblies	Goat_Omasum.Co.416	96.54	0.94	91.84	high	k__Bacteria (UID2372)
Goat_Omasum	Co-assemblies	Goat_Omasum.Co.421	95.97	2.35	84.22	high	o__Clostridiales (UID1212)
Goat_Omasum	Co-assemblies	Goat_Omasum.Co.422	95.32	0.81	91.27	high	k__Bacteria (UID2569)
Goat_Omasum	Co-assemblies	Goat_Omasum.Co.426	90.57	3.49	73.12	high	k__Bacteria (UID2569)
Goat_Omasum	Co-assemblies	Goat_Omasum.Co.432	95.57	0.35	93.82	high	o__Clostridiales (UID1120)
Goat_Omasum	Co-assemblies	Goat_Omasum.Co.433	97.71	1.21	91.66	high	o__Clostridiales (UID1212)
Goat_Omasum	Co-assemblies	Goat_Omasum.Co.436	93.18	1.42	86.08	high	o__Bacteroidales (UID2716)
Goat_Omasum	Co-assemblies	Goat_Omasum.Co.439	97.65	0.67	94.3	high	o__Clostridiales (UID1212)
Goat_Omasum	Co-assemblies	Goat_Omasum.Co.443	91.67	0.29	90.22	high	k__Bacteria (UID2569)
Goat_Omasum	Co-assemblies	Goat_Omasum.Co.46	91.13	0.54	88.43	high	k__Bacteria (UID2569)
Goat_Omasum	Co-assemblies	Goat_Omasum.Co.466	93.62	0.63	90.47	high	f__Lachnospiraceae (UID1255)
Goat_Omasum	Co-assemblies	Goat_Omasum.Co.472	92.08	3.1	76.58	high	g__Butyrivibrio (UID1297)
Goat_Omasum	Co-assemblies	Goat_Omasum.Co.485	90.27	0.47	87.92	high	c__Clostridia (UID1118)
Goat_Omasum	Co-assemblies	Goat_Omasum.Co.486	90.67	0	90.67	high	k__Bacteria (UID2328)
Goat_Omasum	Co-assemblies	Goat_Omasum.Co.490	92.62	1.44	85.42	high	f__Lachnospiraceae (UID1255)
Goat_Omasum	Co-assemblies	Goat_Omasum.Co.501	92.56	4.77	68.71	high	f__Lachnospiraceae (UID1286)
Goat_Omasum	Co-assemblies	Goat_Omasum.Co.504	97.09	1.9	87.59	high	p__Firmicutes (UID1022)
Goat_Omasum	Co-assemblies	Goat_Omasum.Co.506	94.1	0.71	90.55	high	o__Clostridiales (UID1120)
Goat_Omasum	Co-assemblies	Goat_Omasum.Co.507	98.31	1.85	89.06	high	k__Bacteria (UID209)
Goat_Omasum	Co-assemblies	Goat_Omasum.Co.510	95.24	2.22	84.14	high	p__Bacteroidetes (UID2605)
Goat_Omasum	Co-assemblies	Goat_Omasum.Co.522	92.02	2.52	79.42	high	k__Bacteria (UID3187)
Goat_Omasum	Co-assemblies	Goat_Omasum.Co.53	93.38	4.5	70.88	high	o__Clostridiales (UID1212)
Goat_Omasum	Co-assemblies	Goat_Omasum.Co.534	93.77	2.7	80.27	high	o__Clostridiales (UID1120)
Goat_Omasum	Co-assemblies	Goat_Omasum.Co.536	90.32	4.03	70.17	high	k__Bacteria (UID2569)
Goat_Omasum	Co-assemblies	Goat_Omasum.Co.54	98.66	2.91	84.11	high	o__Clostridiales (UID1212)
Goat_Omasum	Co-assemblies	Goat_Omasum.Co.540	93.3	1.59	85.35	high	f__Lachnospiraceae (UID1286)
Goat_Omasum	Co-assemblies	Goat_Omasum.Co.550	91.99	0	91.99	high	o__Clostridiales (UID1212)
Goat_Omasum	Co-assemblies	Goat_Omasum.Co.552	95.7	0.54	93	high	k__Bacteria (UID2569)
Goat_Omasum	Co-assemblies	Goat_Omasum.Co.569	96.42	0	96.42	high	o__Clostridiales (UID1212)
Goat_Omasum	Co-assemblies	Goat_Omasum.Co.581	98.17	0	98.17	high	o__Clostridiales (UID1212)
Goat_Omasum	Co-assemblies	Goat_Omasum.Co.582	91.43	0.95	86.68	high	k__Bacteria (UID2372)
Goat_Omasum	Co-assemblies	Goat_Omasum.Co.587	91.26	1.01	86.21	high	o__Clostridiales (UID1212)
Goat_Omasum	Co-assemblies	Goat_Omasum.Co.588	92.67	1.68	84.27	high	o__Clostridiales (UID1212)
Goat_Omasum	Co-assemblies	Goat_Omasum.Co.595	96.98	0.02	96.88	high	o__Clostridiales (UID1212)
Goat_Omasum	Co-assemblies	Goat_Omasum.Co.596	90.67	4.28	69.27	high	o__Clostridiales (UID1120)
Goat_Omasum	Co-assemblies	Goat_Omasum.Co.604	96.86	0.81	92.81	high	c__Clostridia (UID1118)
Goat_Omasum	Co-assemblies	Goat_Omasum.Co.610	97.09	1.36	90.29	high	o__Clostridiales (UID1212)
Goat_Omasum	Co-assemblies	Goat_Omasum.Co.615	90.19	0	90.19	high	o__Clostridiales (UID1120)
Goat_Omasum	Co-assemblies	Goat_Omasum.Co.62	97.01	1.77	88.16	high	f__Lachnospiraceae (UID1286)
Goat_Omasum	Co-assemblies	Goat_Omasum.Co.620	90.16	2.01	80.11	high	o__Clostridiales (UID1212)
Goat_Omasum	Co-assemblies	Goat_Omasum.Co.627	95.63	0.02	95.53	high	o__Clostridiales (UID1120)
Goat_Omasum	Co-assemblies	Goat_Omasum.Co.634	93.14	3.65	74.89	high	k__Bacteria (UID2372)
Goat_Omasum	Co-assemblies	Goat_Omasum.Co.635	90.05	0.61	87	high	k__Bacteria (UID2569)
Goat_Omasum	Co-assemblies	Goat_Omasum.Co.639	93.01	0.54	90.31	high	k__Bacteria (UID2569)
Goat_Omasum	Co-assemblies	Goat_Omasum.Co.640	91.43	3.1	75.93	high	p__Bacteroidetes (UID2605)
Goat_Omasum	Co-assemblies	Goat_Omasum.Co.641	94.14	3.36	77.34	high	o__Burkholderiales (UID4000)
Goat_Omasum	Co-assemblies	Goat_Omasum.Co.643	94.78	1.08	89.38	high	k__Bacteria (UID2569)
Goat_Omasum	Co-assemblies	Goat_Omasum.Co.645	90.09	1.92	80.49	high	o__Bacteroidales (UID2617)
Goat_Omasum	Co-assemblies	Goat_Omasum.Co.649	90.56	0.98	85.66	high	f__Spirochaetaceae (UID2535)
Goat_Omasum	Co-assemblies	Goat_Omasum.Co.678	96.41	2.69	82.96	high	o__Clostridiales (UID1226)
Goat_Omasum	Co-assemblies	Goat_Omasum.Co.680	91.16	0.67	87.81	high	o__Clostridiales (UID1212)
Goat_Omasum	Co-assemblies	Goat_Omasum.Co.699	95.28	3.1	79.78	high	k__Bacteria (UID2372)
Goat_Omasum	Co-assemblies	Goat_Omasum.Co.700	90.44	0.95	85.69	high	p__Bacteroidetes (UID2605)
Goat_Omasum	Co-assemblies	Goat_Omasum.Co.703	93.54	0	93.54	high	o__Clostridiales (UID1120)
Goat_Omasum	Co-assemblies	Goat_Omasum.Co.713	91.11	1.18	85.21	high	k__Bacteria (UID2569)
Goat_Omasum	Co-assemblies	Goat_Omasum.Co.720	91.72	1.57	83.87	high	o__Clostridiales (UID1212)
Goat_Omasum	Co-assemblies	Goat_Omasum.Co.733	92.62	0.48	90.22	high	p__Bacteroidetes (UID2605)
Goat_Omasum	Co-assemblies	Goat_Omasum.Co.734	91.73	2.03	81.58	high	f__Lachnospiraceae (UID1286)
Goat_Omasum	Co-assemblies	Goat_Omasum.Co.736	94.5	2	84.5	high	o__Clostridiales (UID1212)
Goat_Omasum	Co-assemblies	Goat_Omasum.Co.739	91.09	4.03	70.94	high	o__Bacteroidales (UID2657)
Goat_Omasum	Co-assemblies	Goat_Omasum.Co.74	93.55	2.73	79.9	high	f__Lachnospiraceae (UID1286)
Goat_Omasum	Co-assemblies	Goat_Omasum.Co.745	95.97	2.71	82.42	high	o__Clostridiales (UID1212)
Goat_Omasum	Co-assemblies	Goat_Omasum.Co.748	92.07	1.24	85.87	high	o__Clostridiales (UID1120)
Goat_Omasum	Co-assemblies	Goat_Omasum.Co.749	92.43	0.06	92.13	high	o__Bacteroidales (UID2657)
Goat_Omasum	Co-assemblies	Goat_Omasum.Co.80	92.26	1.67	83.91	high	p__Bacteroidetes (UID2605)
Goat_Omasum	Co-assemblies	Goat_Omasum.Co.85	92.14	1.71	83.59	high	p__Bacteroidetes (UID2605)
Goat_Omasum	Co-assemblies	Goat_Omasum.Co.87	95.27	2.3	83.77	high	k__Bacteria (UID2565)
Goat_Omasum	Co-assemblies	Goat_Omasum.Co.98	92.28	0.26	90.98	high	o__Clostridiales (UID1226)
Goat_Rectum	Co-assemblies	Goat_Rectum.Co.102	92.34	2.42	80.24	high	c__Clostridia (UID1118)
Goat_Rectum	Co-assemblies	Goat_Rectum.Co.105	93.1	1.6	85.1	high	p__Bacteroidetes (UID2605)
Goat_Rectum	Co-assemblies	Goat_Rectum.Co.122	97.57	1.54	89.87	high	o__Burkholderiales (UID4000)
Goat_Rectum	Co-assemblies	Goat_Rectum.Co.124	96.9	0.48	94.5	high	p__Bacteroidetes (UID2605)
Goat_Rectum	Co-assemblies	Goat_Rectum.Co.149	92.51	3.33	75.86	high	o__Bacteroidales (UID2657)
Goat_Rectum	Co-assemblies	Goat_Rectum.Co.161	94.06	1.17	88.21	high	o__Clostridiales (UID1212)
Goat_Rectum	Co-assemblies	Goat_Rectum.Co.167	94.83	1.34	88.13	high	o__Clostridiales (UID1212)
Goat_Rectum	Co-assemblies	Goat_Rectum.Co.195	94.55	3.9	75.05	high	p__Bacteroidetes (UID2605)
Goat_Rectum	Co-assemblies	Goat_Rectum.Co.200	97.55	0.67	94.2	high	o__Clostridiales (UID1212)
Goat_Rectum	Co-assemblies	Goat_Rectum.Co.204	93.16	0.67	89.81	high	o__Clostridiales (UID1212)
Goat_Rectum	Co-assemblies	Goat_Rectum.Co.206	95.08	0	95.08	high	o__Clostridiales (UID1212)
Goat_Rectum	Co-assemblies	Goat_Rectum.Co.208	95.51	0	95.51	high	k__Bacteria (UID2495)
Goat_Rectum	Co-assemblies	Goat_Rectum.Co.210	91.84	4.61	68.79	high	o__Clostridiales (UID1120)
Goat_Rectum	Co-assemblies	Goat_Rectum.Co.211	97.92	0	97.92	high	o__Bacteroidales (UID2617)
Goat_Rectum	Co-assemblies	Goat_Rectum.Co.221	91.91	1.16	86.11	high	o__Bacteroidales (UID2657)
Goat_Rectum	Co-assemblies	Goat_Rectum.Co.225	97.99	1.23	91.84	high	o__Clostridiales (UID1212)
Goat_Rectum	Co-assemblies	Goat_Rectum.Co.229	91.14	2.02	81.04	high	c__Clostridia (UID1118)
Goat_Rectum	Co-assemblies	Goat_Rectum.Co.235	96.62	2.35	84.87	high	o__Clostridiales (UID1212)
Goat_Rectum	Co-assemblies	Goat_Rectum.Co.24	92.93	1.68	84.53	high	o__Clostridiales (UID1212)
Goat_Rectum	Co-assemblies	Goat_Rectum.Co.251	92.02	0.27	90.67	high	p__Euryarchaeota (UID3)
Goat_Rectum	Co-assemblies	Goat_Rectum.Co.259	93.04	1.15	87.29	high	k__Bacteria (UID2565)
Goat_Rectum	Co-assemblies	Goat_Rectum.Co.273	91.01	4.49	68.56	high	k__Bacteria (UID2329)
Goat_Rectum	Co-assemblies	Goat_Rectum.Co.300	96.43	3.93	76.78	high	p__Bacteroidetes (UID2605)
Goat_Rectum	Co-assemblies	Goat_Rectum.Co.313	98.63	1.11	93.08	high	c__Epsilonproteobacteria (UID3065)
Goat_Rectum	Co-assemblies	Goat_Rectum.Co.317	93.48	3.37	76.63	high	p__Bacteroidetes (UID2605)
Goat_Rectum	Co-assemblies	Goat_Rectum.Co.328	97.72	0	97.72	high	o__Clostridiales (UID1212)
Goat_Rectum	Co-assemblies	Goat_Rectum.Co.333	95.23	0.12	94.63	high	c__Deltaproteobacteria (UID3218)
Goat_Rectum	Co-assemblies	Goat_Rectum.Co.347	93.09	0.67	89.74	high	o__Clostridiales (UID1212)
Goat_Rectum	Co-assemblies	Goat_Rectum.Co.366	93.04	2.3	81.54	high	k__Bacteria (UID2565)
Goat_Rectum	Co-assemblies	Goat_Rectum.Co.381	90.86	0.81	86.81	high	c__Clostridia (UID1118)
Goat_Rectum	Co-assemblies	Goat_Rectum.Co.385	93.17	3.11	77.62	high	p__Bacteroidetes (UID2605)
Goat_Rectum	Co-assemblies	Goat_Rectum.Co.415	91.08	1.38	84.18	high	c__Alphaproteobacteria (UID3422)
Goat_Rectum	Co-assemblies	Goat_Rectum.Co.417	90.11	3.02	75.01	high	o__Clostridiales (UID1212)
Goat_Rectum	Co-assemblies	Goat_Rectum.Co.423	93.07	2.28	81.67	high	p__Bacteroidetes (UID2605)
Goat_Rectum	Co-assemblies	Goat_Rectum.Co.435	91.47	2.68	78.07	high	o__Clostridiales (UID1212)
Goat_Rectum	Co-assemblies	Goat_Rectum.Co.439	90.38	0.67	87.03	high	o__Clostridiales (UID1212)
Goat_Rectum	Co-assemblies	Goat_Rectum.Co.441	92.51	1.34	85.81	high	o__Clostridiales (UID1212)
Goat_Rectum	Co-assemblies	Goat_Rectum.Co.444	93.22	1.12	87.62	high	o__Clostridiales (UID1212)
Goat_Rectum	Co-assemblies	Goat_Rectum.Co.446	96.59	0.34	94.89	high	o__Clostridiales (UID1212)
Goat_Rectum	Co-assemblies	Goat_Rectum.Co.450	95.41	0.56	92.61	high	o__Clostridiales (UID1212)
Goat_Rectum	Co-assemblies	Goat_Rectum.Co.456	91.7	2.91	77.15	high	o__Clostridiales (UID1212)
Goat_Rectum	Co-assemblies	Goat_Rectum.Co.462	91.94	2.07	81.59	high	c__Clostridia (UID1118)
Goat_Rectum	Co-assemblies	Goat_Rectum.Co.464	96.22	3.99	76.27	high	o__Clostridiales (UID1212)
Goat_Rectum	Co-assemblies	Goat_Rectum.Co.468	97.77	0.16	96.97	high	p__Bacteroidetes (UID2605)
Goat_Rectum	Co-assemblies	Goat_Rectum.Co.470	94.47	1.23	88.32	high	p__Bacteroidetes (UID2605)
Goat_Rectum	Co-assemblies	Goat_Rectum.Co.474	96.42	1.68	88.02	high	o__Clostridiales (UID1212)
Goat_Rectum	Co-assemblies	Goat_Rectum.Co.478	96.22	0.89	91.77	high	o__Clostridiales (UID1212)
Goat_Rectum	Co-assemblies	Goat_Rectum.Co.489	97.65	0	97.65	high	o__Clostridiales (UID1212)
Goat_Rectum	Co-assemblies	Goat_Rectum.Co.514	96.42	0.8	92.42	high	o__Clostridiales (UID1212)
Goat_Rectum	Co-assemblies	Goat_Rectum.Co.521	93.94	0.67	90.59	high	o__Clostridiales (UID1212)
Goat_Rectum	Co-assemblies	Goat_Rectum.Co.534	98.88	0.14	98.18	high	o__Sphingomonadales (UID3310)
Goat_Rectum	Co-assemblies	Goat_Rectum.Co.536	91.23	1.17	85.38	high	o__Clostridiales (UID1212)
Goat_Rectum	Co-assemblies	Goat_Rectum.Co.537	91.21	0	91.21	high	k__Bacteria (UID2495)
Goat_Rectum	Co-assemblies	Goat_Rectum.Co.545	90.33	1.34	83.63	high	o__Clostridiales (UID1212)
Goat_Rectum	Co-assemblies	Goat_Rectum.Co.546	91.32	2.68	77.92	high	o__Clostridiales (UID1212)
Goat_Rectum	Co-assemblies	Goat_Rectum.Co.547	92.88	1.36	86.08	high	p__Bacteroidetes (UID2605)
Goat_Rectum	Co-assemblies	Goat_Rectum.Co.552	91.8	3.78	72.9	high	o__Clostridiales (UID1212)
Goat_Rectum	Co-assemblies	Goat_Rectum.Co.554	94.99	0.37	93.14	high	k__Bacteria (UID2495)
Goat_Rectum	Co-assemblies	Goat_Rectum.Co.556	92.11	3.19	76.16	high	o__Clostridiales (UID1212)
Goat_Rectum	Co-assemblies	Goat_Rectum.Co.56	92.4	0.88	88	high	o__Actinomycetales (UID1593)
Goat_Rectum	Co-assemblies	Goat_Rectum.Co.562	90.21	0.7	86.71	high	f__Spirochaetaceae (UID2535)
Goat_Rectum	Co-assemblies	Goat_Rectum.Co.599	92.14	2.26	80.84	high	o__Clostridiales (UID1212)
Goat_Rectum	Co-assemblies	Goat_Rectum.Co.606	97.32	0.67	93.97	high	o__Clostridiales (UID1212)
Goat_Rectum	Co-assemblies	Goat_Rectum.Co.619	98.66	1.7	90.16	high	o__Clostridiales (UID1212)
Goat_Rectum	Co-assemblies	Goat_Rectum.Co.62	93.24	0.68	89.84	high	k__Bacteria (UID2982)
Goat_Rectum	Co-assemblies	Goat_Rectum.Co.625	98.33	0.96	93.53	high	p__Bacteroidetes (UID2605)
Goat_Rectum	Co-assemblies	Goat_Rectum.Co.635	93.65	0.96	88.85	high	f__Lachnospiraceae (UID1255)
Goat_Rectum	Co-assemblies	Goat_Rectum.Co.636	98.01	0.08	97.61	high	o__Actinomycetales (UID1593)
Goat_Rectum	Co-assemblies	Goat_Rectum.Co.637	97.76	1.68	89.36	high	o__Clostridiales (UID1212)
Goat_Rectum	Co-assemblies	Goat_Rectum.Co.641	92.75	1.9	83.25	high	o__Clostridiales (UID1212)
Goat_Rectum	Co-assemblies	Goat_Rectum.Co.643	99.5	0.69	96.05	high	o__Actinomycetales (UID1815)
Goat_Rectum	Co-assemblies	Goat_Rectum.Co.647	92.29	2.03	82.14	high	o__Bacteroidales (UID2657)
Goat_Rectum	Co-assemblies	Goat_Rectum.Co.88	95.64	0.67	92.29	high	o__Clostridiales (UID1212)
Goat_Rectum	Co-assemblies	Goat_Rectum.Co.91	91.53	2.34	79.83	high	c__Clostridia (UID1118)
Goat_Rectum	Co-assemblies	Goat_Rectum.Co.99	96.31	0.34	94.61	high	o__Clostridiales (UID1212)
Goat_Reticulum	Co-assemblies	Goat_Reticulum.Co.104	91.14	3.3	74.64	high	k__Bacteria (UID2495)
Goat_Reticulum	Co-assemblies	Goat_Reticulum.Co.108	94.37	1.45	87.12	high	f__Lachnospiraceae (UID1286)
Goat_Reticulum	Co-assemblies	Goat_Reticulum.Co.110	98.88	4.82	74.78	high	k__Bacteria (UID2329)
Goat_Reticulum	Co-assemblies	Goat_Reticulum.Co.111	94.89	2.15	84.14	high	k__Bacteria (UID2569)
Goat_Reticulum	Co-assemblies	Goat_Reticulum.Co.112	91.83	2.01	81.78	high	o__Clostridiales (UID1212)
Goat_Reticulum	Co-assemblies	Goat_Reticulum.Co.118	93.59	4.81	69.54	high	f__Lachnospiraceae (UID1286)
Goat_Reticulum	Co-assemblies	Goat_Reticulum.Co.121	95.85	3.61	77.8	high	o__Clostridiales (UID1212)
Goat_Reticulum	Co-assemblies	Goat_Reticulum.Co.123	96.28	3.69	77.83	high	o__Clostridiales (UID1212)
Goat_Reticulum	Co-assemblies	Goat_Reticulum.Co.125	90.14	0.54	87.44	high	k__Bacteria (UID2569)
Goat_Reticulum	Co-assemblies	Goat_Reticulum.Co.130	94.61	0.67	91.26	high	o__Clostridiales (UID1212)
Goat_Reticulum	Co-assemblies	Goat_Reticulum.Co.149	92.91	1	87.91	high	k__Bacteria (UID209)
Goat_Reticulum	Co-assemblies	Goat_Reticulum.Co.157	93.47	0.7	89.97	high	o__Clostridiales (UID1120)
Goat_Reticulum	Co-assemblies	Goat_Reticulum.Co.159	91.85	3.49	74.4	high	k__Bacteria (UID2569)
Goat_Reticulum	Co-assemblies	Goat_Reticulum.Co.16	94.16	0.37	92.31	high	o__Bacteroidales (UID2657)
Goat_Reticulum	Co-assemblies	Goat_Reticulum.Co.17	95.75	0	95.75	high	o__Clostridiales (UID1212)
Goat_Reticulum	Co-assemblies	Goat_Reticulum.Co.173	91.61	2.1	81.11	high	o__Clostridiales (UID1120)
Goat_Reticulum	Co-assemblies	Goat_Reticulum.Co.178	98.32	0.84	94.12	high	o__Clostridiales (UID1212)
Goat_Reticulum	Co-assemblies	Goat_Reticulum.Co.180	93.46	0	93.46	high	p__Firmicutes (UID240)
Goat_Reticulum	Co-assemblies	Goat_Reticulum.Co.189	91.24	1.99	81.29	high	k__Bacteria (UID2569)
Goat_Reticulum	Co-assemblies	Goat_Reticulum.Co.19	91.95	2.15	81.2	high	o__Clostridiales (UID1212)
Goat_Reticulum	Co-assemblies	Goat_Reticulum.Co.202	95.76	2.16	84.96	high	k__Bacteria (UID209)
Goat_Reticulum	Co-assemblies	Goat_Reticulum.Co.218	91.76	3.5	74.26	high	f__Spirochaetaceae (UID2535)
Goat_Reticulum	Co-assemblies	Goat_Reticulum.Co.22	99.94	0	99.94	high	o__Actinomycetales (UID1815)
Goat_Reticulum	Co-assemblies	Goat_Reticulum.Co.223	92.17	0.27	90.82	high	k__Bacteria (UID2569)
Goat_Reticulum	Co-assemblies	Goat_Reticulum.Co.25	91.65	2.15	80.9	high	k__Bacteria (UID2569)
Goat_Reticulum	Co-assemblies	Goat_Reticulum.Co.250	97.14	3.47	79.79	high	k__Bacteria (UID2372)
Goat_Reticulum	Co-assemblies	Goat_Reticulum.Co.252	90.89	3.72	72.29	high	f__Lachnospiraceae (UID1286)
Goat_Reticulum	Co-assemblies	Goat_Reticulum.Co.253	95.93	2.16	85.13	high	p__Bacteroidetes (UID2605)
Goat_Reticulum	Co-assemblies	Goat_Reticulum.Co.269	98.92	0.4	96.92	high	f__Spirochaetaceae (UID2512)
Goat_Reticulum	Co-assemblies	Goat_Reticulum.Co.271	93.46	2.54	80.76	high	p__Bacteroidetes (UID2605)
Goat_Reticulum	Co-assemblies	Goat_Reticulum.Co.282	90.46	4.44	68.26	high	c__Clostridia (UID1118)
Goat_Reticulum	Co-assemblies	Goat_Reticulum.Co.285	91.94	1.08	86.54	high	k__Bacteria (UID2569)
Goat_Reticulum	Co-assemblies	Goat_Reticulum.Co.293	91.15	2.86	76.85	high	c__Clostridia (UID1118)
Goat_Reticulum	Co-assemblies	Goat_Reticulum.Co.294	94.89	0.54	92.19	high	k__Bacteria (UID2569)
Goat_Reticulum	Co-assemblies	Goat_Reticulum.Co.303	90.38	0.63	87.23	high	o__Clostridiales (UID1226)
Goat_Reticulum	Co-assemblies	Goat_Reticulum.Co.309	91.63	1.22	85.53	high	f__Lachnospiraceae (UID1286)
Goat_Reticulum	Co-assemblies	Goat_Reticulum.Co.311	94.52	1.43	87.37	high	p__Bacteroidetes (UID2605)
Goat_Reticulum	Co-assemblies	Goat_Reticulum.Co.325	91.83	2.16	81.03	high	o__Bacteroidales (UID2716)
Goat_Reticulum	Co-assemblies	Goat_Reticulum.Co.327	94.19	4.16	73.39	high	c__Deltaproteobacteria (UID3218)
Goat_Reticulum	Co-assemblies	Goat_Reticulum.Co.328	97.2	1.17	91.35	high	f__Spirochaetaceae (UID2535)
Goat_Reticulum	Co-assemblies	Goat_Reticulum.Co.33	91.13	2.42	79.03	high	k__Bacteria (UID2569)
Goat_Reticulum	Co-assemblies	Goat_Reticulum.Co.336	90.81	0.54	88.11	high	k__Bacteria (UID2569)
Goat_Reticulum	Co-assemblies	Goat_Reticulum.Co.352	90.94	1.34	84.24	high	o__Clostridiales (UID1212)
Goat_Reticulum	Co-assemblies	Goat_Reticulum.Co.355	91.09	3.36	74.29	high	o__Clostridiales (UID1212)
Goat_Reticulum	Co-assemblies	Goat_Reticulum.Co.361	93.21	0.05	92.96	high	c__Clostridia (UID1118)
Goat_Reticulum	Co-assemblies	Goat_Reticulum.Co.381	93.96	0.34	92.26	high	o__Clostridiales (UID1212)
Goat_Reticulum	Co-assemblies	Goat_Reticulum.Co.435	90.22	2.96	75.42	high	k__Bacteria (UID2569)
Goat_Reticulum	Co-assemblies	Goat_Reticulum.Co.44	95.32	2.67	81.97	high	f__Neisseriaceae (UID3890)
Goat_Reticulum	Co-assemblies	Goat_Reticulum.Co.443	98.41	0.45	96.16	high	o__Sphingomonadales (UID3310)
Goat_Reticulum	Co-assemblies	Goat_Reticulum.Co.454	96.61	1.64	88.41	high	c__Clostridia (UID1118)
Goat_Reticulum	Co-assemblies	Goat_Reticulum.Co.467	93.55	0.54	90.85	high	k__Bacteria (UID2569)
Goat_Reticulum	Co-assemblies	Goat_Reticulum.Co.472	96.31	0.34	94.61	high	o__Clostridiales (UID1212)
Goat_Reticulum	Co-assemblies	Goat_Reticulum.Co.481	93.74	1.36	86.94	high	o__Clostridiales (UID1212)
Goat_Reticulum	Co-assemblies	Goat_Reticulum.Co.495	94.52	2.69	81.07	high	o__Clostridiales (UID1120)
Goat_Reticulum	Co-assemblies	Goat_Reticulum.Co.496	98.6	0.87	94.25	high	f__Spirochaetaceae (UID2535)
Goat_Reticulum	Co-assemblies	Goat_Reticulum.Co.506	98.04	2.17	87.19	high	o__Burkholderiales (UID4000)
Goat_Reticulum	Co-assemblies	Goat_Reticulum.Co.520	92.4	2.6	79.4	high	k__Bacteria (UID2569)
Goat_Reticulum	Co-assemblies	Goat_Reticulum.Co.533	95.94	0	95.94	high	o__Clostridiales (UID1212)
Goat_Reticulum	Co-assemblies	Goat_Reticulum.Co.540	96.64	0	96.64	high	o__Clostridiales (UID1212)
Goat_Reticulum	Co-assemblies	Goat_Reticulum.Co.541	93.4	0.45	91.15	high	o__Clostridiales (UID1212)
Goat_Reticulum	Co-assemblies	Goat_Reticulum.Co.549	96.46	1.71	87.91	high	p__Firmicutes (UID1022)
Goat_Reticulum	Co-assemblies	Goat_Reticulum.Co.558	98.39	0.83	94.24	high	c__Clostridia (UID1118)
Goat_Reticulum	Co-assemblies	Goat_Reticulum.Co.562	97.57	1.15	91.82	high	k__Bacteria (UID2565)
Goat_Reticulum	Co-assemblies	Goat_Reticulum.Co.567	93.44	0.87	89.09	high	p__Bacteroidetes (UID2605)
Goat_Reticulum	Co-assemblies	Goat_Reticulum.Co.57	92.1	0.67	88.75	high	k__Bacteria (UID2569)
Goat_Reticulum	Co-assemblies	Goat_Reticulum.Co.572	94.21	1.3	87.71	high	o__Bacteroidales (UID2657)
Goat_Reticulum	Co-assemblies	Goat_Reticulum.Co.574	98.31	0	98.31	high	k__Bacteria (UID209)
Goat_Reticulum	Co-assemblies	Goat_Reticulum.Co.580	96.09	0	96.09	high	k__Bacteria (UID2372)
Goat_Reticulum	Co-assemblies	Goat_Reticulum.Co.585	93.23	1.12	87.63	high	k__Bacteria (UID2329)
Goat_Reticulum	Co-assemblies	Goat_Reticulum.Co.604	90.8	1.22	84.7	high	k__Bacteria (UID2495)
Goat_Reticulum	Co-assemblies	Goat_Reticulum.Co.619	92.71	4.84	68.51	high	o__Clostridiales (UID1212)
Goat_Reticulum	Co-assemblies	Goat_Reticulum.Co.628	94.91	0.71	91.36	high	o__Clostridiales (UID1120)
Goat_Reticulum	Co-assemblies	Goat_Reticulum.Co.630	93.57	3.84	74.37	high	p__Bacteroidetes (UID2605)
Goat_Reticulum	Co-assemblies	Goat_Reticulum.Co.645	91.53	0.63	88.38	high	p__Bacteroidetes (UID2605)
Goat_Reticulum	Co-assemblies	Goat_Reticulum.Co.649	96.31	0	96.31	high	o__Clostridiales (UID1212)
Goat_Reticulum	Co-assemblies	Goat_Reticulum.Co.665	90.83	0	90.83	high	k__Bacteria (UID209)
Goat_Reticulum	Co-assemblies	Goat_Reticulum.Co.669	96.24	0.18	95.34	high	k__Bacteria (UID2569)
Goat_Reticulum	Co-assemblies	Goat_Reticulum.Co.68	97.76	0.67	94.41	high	o__Clostridiales (UID1212)
Goat_Reticulum	Co-assemblies	Goat_Reticulum.Co.681	92.47	0	92.47	high	c__Clostridia (UID1118)
Goat_Reticulum	Co-assemblies	Goat_Reticulum.Co.696	91.81	0.09	91.36	high	o__Bacteroidales (UID2716)
Goat_Reticulum	Co-assemblies	Goat_Reticulum.Co.707	90.6	2.64	77.4	high	o__Bacteroidales (UID2716)
Goat_Reticulum	Co-assemblies	Goat_Reticulum.Co.71	91.71	0.57	88.86	high	f__Lachnospiraceae (UID1255)
Goat_Reticulum	Co-assemblies	Goat_Reticulum.Co.711	93.46	0.54	90.76	high	k__Bacteria (UID2569)
Goat_Reticulum	Co-assemblies	Goat_Reticulum.Co.720	93.29	1.34	86.59	high	o__Clostridiales (UID1212)
Goat_Reticulum	Co-assemblies	Goat_Reticulum.Co.724	91.73	3.43	74.58	high	p__Bacteroidetes (UID2605)
Goat_Reticulum	Co-assemblies	Goat_Reticulum.Co.731	93.47	0.47	91.12	high	k__Bacteria (UID2372)
Goat_Reticulum	Co-assemblies	Goat_Reticulum.Co.735	93	0.24	91.8	high	p__Bacteroidetes (UID2605)
Goat_Reticulum	Co-assemblies	Goat_Reticulum.Co.742	92.48	1.7	83.98	high	o__Clostridiales (UID1212)
Goat_Reticulum	Co-assemblies	Goat_Reticulum.Co.747	90.79	2.78	76.89	high	p__Bacteroidetes (UID2605)
Goat_Reticulum	Co-assemblies	Goat_Reticulum.Co.762	90.35	0.48	87.95	high	p__Bacteroidetes (UID2605)
Goat_Reticulum	Co-assemblies	Goat_Reticulum.Co.763	90.52	0.48	88.12	high	p__Bacteroidetes (UID2605)
Goat_Reticulum	Co-assemblies	Goat_Reticulum.Co.82	93.53	0.62	90.43	high	k__Bacteria (UID209)
Goat_Rumen	Co-assemblies	Goat_Rumen.Co.1014	96.61	0.31	95.06	high	k__Bacteria (UID209)
Goat_Rumen	Co-assemblies	Goat_Rumen.Co.1034	92.47	0	92.47	high	c__Clostridia (UID1118)
Goat_Rumen	Co-assemblies	Goat_Rumen.Co.1040	90.91	2.24	79.71	high	o__Clostridiales (UID1212)
Goat_Rumen	Co-assemblies	Goat_Rumen.Co.1044	96.55	4.18	75.65	high	k__Bacteria (UID203)
Goat_Rumen	Co-assemblies	Goat_Rumen.Co.1051	92.31	2.27	80.96	high	f__Spirochaetaceae (UID2535)
Goat_Rumen	Co-assemblies	Goat_Rumen.Co.1052	98.31	0.15	97.56	high	k__Bacteria (UID209)
Goat_Rumen	Co-assemblies	Goat_Rumen.Co.1060	95.63	0.94	90.93	high	o__Clostridiales (UID1120)
Goat_Rumen	Co-assemblies	Goat_Rumen.Co.1062	96.09	0.21	95.04	high	k__Bacteria (UID2372)
Goat_Rumen	Co-assemblies	Goat_Rumen.Co.1066	96.55	0	96.55	high	k__Bacteria (UID2565)
Goat_Rumen	Co-assemblies	Goat_Rumen.Co.1070	91.49	0.54	88.79	high	k__Bacteria (UID2569)
Goat_Rumen	Co-assemblies	Goat_Rumen.Co.1071	90.81	0.9	86.31	high	k__Bacteria (UID2982)
Goat_Rumen	Co-assemblies	Goat_Rumen.Co.1073	97.11	0	97.11	high	o__Clostridiales (UID1212)
Goat_Rumen	Co-assemblies	Goat_Rumen.Co.1089	97.32	0.34	95.62	high	o__Clostridiales (UID1212)
Goat_Rumen	Co-assemblies	Goat_Rumen.Co.1105	94.79	1.92	85.19	high	f__Spirochaetaceae (UID2535)
Goat_Rumen	Co-assemblies	Goat_Rumen.Co.1109	94.61	1.45	87.36	high	f__Lachnospiraceae (UID1286)
Goat_Rumen	Co-assemblies	Goat_Rumen.Co.1113	91.94	1.61	83.89	high	k__Bacteria (UID2569)
Goat_Rumen	Co-assemblies	Goat_Rumen.Co.1124	92.62	0.79	88.67	high	o__Clostridiales (UID1226)
Goat_Rumen	Co-assemblies	Goat_Rumen.Co.1145	90.93	1.92	81.33	high	o__Clostridiales (UID1226)
Goat_Rumen	Co-assemblies	Goat_Rumen.Co.1159	90.04	3.49	72.59	high	k__Bacteria (UID2569)
Goat_Rumen	Co-assemblies	Goat_Rumen.Co.1163	94.62	0	94.62	high	k__Bacteria (UID2565)
Goat_Rumen	Co-assemblies	Goat_Rumen.Co.117	91.4	1.49	83.95	high	o__Bacteroidales (UID2657)
Goat_Rumen	Co-assemblies	Goat_Rumen.Co.1176	92.91	0	92.91	high	k__Bacteria (UID209)
Goat_Rumen	Co-assemblies	Goat_Rumen.Co.1182	90.95	1.23	84.8	high	k__Bacteria (UID2495)
Goat_Rumen	Co-assemblies	Goat_Rumen.Co.1194	95.41	3.19	79.46	high	o__Clostridiales (UID1212)
Goat_Rumen	Co-assemblies	Goat_Rumen.Co.1195	94.92	2.31	83.37	high	k__Bacteria (UID209)
Goat_Rumen	Co-assemblies	Goat_Rumen.Co.1229	93.84	0.93	89.19	high	o__Bacteroidales (UID2657)
Goat_Rumen	Co-assemblies	Goat_Rumen.Co.123	93.22	0	93.22	high	k__Bacteria (UID209)
Goat_Rumen	Co-assemblies	Goat_Rumen.Co.1242	97.65	0	97.65	high	o__Clostridiales (UID1212)
Goat_Rumen	Co-assemblies	Goat_Rumen.Co.1283	96.63	3.42	79.53	high	k__Bacteria (UID2329)
Goat_Rumen	Co-assemblies	Goat_Rumen.Co.1285	99.33	0.34	97.63	high	o__Clostridiales (UID1212)
Goat_Rumen	Co-assemblies	Goat_Rumen.Co.1295	90.45	1.12	84.85	high	k__Bacteria (UID2329)
Goat_Rumen	Co-assemblies	Goat_Rumen.Co.1299	90.93	1.26	84.63	high	c__Clostridia (UID1118)
Goat_Rumen	Co-assemblies	Goat_Rumen.Co.13	91.06	1.59	83.11	high	p__Bacteroidetes (UID2605)
Goat_Rumen	Co-assemblies	Goat_Rumen.Co.1301	96.67	2.67	83.32	high	k__Bacteria (UID2328)
Goat_Rumen	Co-assemblies	Goat_Rumen.Co.132	91.59	0.67	88.24	high	o__Clostridiales (UID1212)
Goat_Rumen	Co-assemblies	Goat_Rumen.Co.138	92.41	1.11	86.86	high	o__Bacteroidales (UID2716)
Goat_Rumen	Co-assemblies	Goat_Rumen.Co.139	97.99	0.84	93.79	high	o__Clostridiales (UID1212)
Goat_Rumen	Co-assemblies	Goat_Rumen.Co.146	92.34	0.45	90.09	high	f__Lachnospiraceae (UID1286)
Goat_Rumen	Co-assemblies	Goat_Rumen.Co.15	91.25	2.98	76.35	high	o__Clostridiales (UID1120)
Goat_Rumen	Co-assemblies	Goat_Rumen.Co.164	94.38	2.8	80.38	high	o__Clostridiales (UID1120)
Goat_Rumen	Co-assemblies	Goat_Rumen.Co.167	94.52	1.4	87.52	high	o__Clostridiales (UID1120)
Goat_Rumen	Co-assemblies	Goat_Rumen.Co.197	91.69	2.95	76.94	high	f__Lachnospiraceae (UID1286)
Goat_Rumen	Co-assemblies	Goat_Rumen.Co.222	90.79	0.5	88.29	high	p__Bacteroidetes (UID2605)
Goat_Rumen	Co-assemblies	Goat_Rumen.Co.237	93.82	1.58	85.92	high	k__Bacteria (UID2329)
Goat_Rumen	Co-assemblies	Goat_Rumen.Co.243	90.38	0	90.38	high	o__Clostridiales (UID1212)
Goat_Rumen	Co-assemblies	Goat_Rumen.Co.246	93.41	0.15	92.66	high	o__Bacteroidales (UID2657)
Goat_Rumen	Co-assemblies	Goat_Rumen.Co.279	96.08	0	96.08	high	o__Clostridiales (UID1212)
Goat_Rumen	Co-assemblies	Goat_Rumen.Co.285	94.92	2	84.92	high	k__Bacteria (UID209)
Goat_Rumen	Co-assemblies	Goat_Rumen.Co.288	90.82	4.51	68.27	high	p__Firmicutes (UID1022)
Goat_Rumen	Co-assemblies	Goat_Rumen.Co.308	90.55	0.11	90	high	f__Lachnospiraceae (UID1255)
Goat_Rumen	Co-assemblies	Goat_Rumen.Co.314	91.11	2.31	79.56	high	o__Bacteroidales (UID2716)
Goat_Rumen	Co-assemblies	Goat_Rumen.Co.323	100	2.26	88.7	high	k__Bacteria (UID209)
Goat_Rumen	Co-assemblies	Goat_Rumen.Co.329	95.48	0	95.48	high	o__Clostridiales (UID1212)
Goat_Rumen	Co-assemblies	Goat_Rumen.Co.338	97.06	0.67	93.71	high	o__Clostridiales (UID1212)
Goat_Rumen	Co-assemblies	Goat_Rumen.Co.359	98.31	1.69	89.86	high	k__Bacteria (UID209)
Goat_Rumen	Co-assemblies	Goat_Rumen.Co.366	96.98	0.78	93.08	high	o__Clostridiales (UID1212)
Goat_Rumen	Co-assemblies	Goat_Rumen.Co.386	92.14	1.43	84.99	high	p__Bacteroidetes (UID2605)
Goat_Rumen	Co-assemblies	Goat_Rumen.Co.39	91.7	1.93	82.05	high	k__Bacteria (UID2569)
Goat_Rumen	Co-assemblies	Goat_Rumen.Co.393	94.15	1.76	85.35	high	o__Bacteroidales (UID2617)
Goat_Rumen	Co-assemblies	Goat_Rumen.Co.401	95.01	4.11	74.46	high	f__Lachnospiraceae (UID1286)
Goat_Rumen	Co-assemblies	Goat_Rumen.Co.404	93.82	2.15	83.07	high	k__Bacteria (UID2569)
Goat_Rumen	Co-assemblies	Goat_Rumen.Co.409	95.13	1.87	85.78	high	o__Clostridiales (UID1212)
Goat_Rumen	Co-assemblies	Goat_Rumen.Co.416	94.81	2.35	83.06	high	o__Clostridiales (UID1212)
Goat_Rumen	Co-assemblies	Goat_Rumen.Co.42	90.73	4.64	67.53	high	c__Clostridia (UID1118)
Goat_Rumen	Co-assemblies	Goat_Rumen.Co.43	91.05	0	91.05	high	o__Clostridiales (UID1212)
Goat_Rumen	Co-assemblies	Goat_Rumen.Co.440	94.78	1.08	89.38	high	k__Bacteria (UID2569)
Goat_Rumen	Co-assemblies	Goat_Rumen.Co.447	90.09	4.75	66.34	high	k__Bacteria (UID2569)
Goat_Rumen	Co-assemblies	Goat_Rumen.Co.453	93.09	3.49	75.64	high	c__Clostridia (UID1118)
Goat_Rumen	Co-assemblies	Goat_Rumen.Co.461	90.58	0.67	87.23	high	o__Clostridiales (UID1212)
Goat_Rumen	Co-assemblies	Goat_Rumen.Co.472	96.43	1.68	88.03	high	o__Clostridiales (UID1212)
Goat_Rumen	Co-assemblies	Goat_Rumen.Co.477	96.64	0.68	93.24	high	o__Burkholderiales (UID4000)
Goat_Rumen	Co-assemblies	Goat_Rumen.Co.487	90.24	0.63	87.09	high	p__Bacteroidetes (UID2605)
Goat_Rumen	Co-assemblies	Goat_Rumen.Co.489	94.66	0.88	90.26	high	o__Bacteroidales (UID2716)
Goat_Rumen	Co-assemblies	Goat_Rumen.Co.498	97.09	0	97.09	high	o__Clostridiales (UID1212)
Goat_Rumen	Co-assemblies	Goat_Rumen.Co.504	97.04	0.54	94.34	high	k__Bacteria (UID2569)
Goat_Rumen	Co-assemblies	Goat_Rumen.Co.507	96.52	2.37	84.67	high	p__Firmicutes (UID1022)
Goat_Rumen	Co-assemblies	Goat_Rumen.Co.511	90.6	2.95	75.85	high	o__Clostridiales (UID1212)
Goat_Rumen	Co-assemblies	Goat_Rumen.Co.52	90.3	2.82	76.2	high	f__Lachnospiraceae (UID1286)
Goat_Rumen	Co-assemblies	Goat_Rumen.Co.527	97.76	1.68	89.36	high	o__Clostridiales (UID1212)
Goat_Rumen	Co-assemblies	Goat_Rumen.Co.538	94.13	2.87	79.78	high	k__Bacteria (UID2565)
Goat_Rumen	Co-assemblies	Goat_Rumen.Co.541	94.61	0.67	91.26	high	o__Clostridiales (UID1212)
Goat_Rumen	Co-assemblies	Goat_Rumen.Co.544	95.1	2.22	84	high	k__Bacteria (UID2372)
Goat_Rumen	Co-assemblies	Goat_Rumen.Co.549	93.65	2.91	79.1	high	o__Clostridiales (UID1212)
Goat_Rumen	Co-assemblies	Goat_Rumen.Co.557	94.91	0.37	93.06	high	o__Bacteroidales (UID2657)
Goat_Rumen	Co-assemblies	Goat_Rumen.Co.572	90.58	0.48	88.18	high	f__Lachnospiraceae (UID1286)
Goat_Rumen	Co-assemblies	Goat_Rumen.Co.58	92.54	1.46	85.24	high	c__Alphaproteobacteria (UID3422)
Goat_Rumen	Co-assemblies	Goat_Rumen.Co.584	93.69	3.19	77.74	high	f__Veillonellaceae (UID1032)
Goat_Rumen	Co-assemblies	Goat_Rumen.Co.592	94.02	2.24	82.82	high	o__Clostridiales (UID1212)
Goat_Rumen	Co-assemblies	Goat_Rumen.Co.596	97.47	1.34	90.77	high	o__Clostridiales (UID1212)
Goat_Rumen	Co-assemblies	Goat_Rumen.Co.60	97.72	2.84	83.52	high	c__Alphaproteobacteria (UID3305)
Goat_Rumen	Co-assemblies	Goat_Rumen.Co.600	92.46	0.48	90.06	high	p__Bacteroidetes (UID2605)
Goat_Rumen	Co-assemblies	Goat_Rumen.Co.626	93.22	1.69	84.77	high	k__Bacteria (UID209)
Goat_Rumen	Co-assemblies	Goat_Rumen.Co.633	91.8	2.24	80.6	high	o__Clostridiales (UID1212)
Goat_Rumen	Co-assemblies	Goat_Rumen.Co.635	97.99	2.07	87.64	high	o__Clostridiales (UID1212)
Goat_Rumen	Co-assemblies	Goat_Rumen.Co.643	95.49	4.04	75.29	high	o__Bacteroidales (UID2716)
Goat_Rumen	Co-assemblies	Goat_Rumen.Co.659	95.22	0.85	90.97	high	o__Clostridiales (UID1120)
Goat_Rumen	Co-assemblies	Goat_Rumen.Co.671	95.16	0.54	92.46	high	k__Bacteria (UID2569)
Goat_Rumen	Co-assemblies	Goat_Rumen.Co.673	93.51	0.56	90.71	high	o__Clostridiales (UID1212)
Goat_Rumen	Co-assemblies	Goat_Rumen.Co.689	92.92	1.95	83.17	high	p__Bacteroidetes (UID2605)
Goat_Rumen	Co-assemblies	Goat_Rumen.Co.691	92.86	0.19	91.91	high	p__Bacteroidetes (UID2605)
Goat_Rumen	Co-assemblies	Goat_Rumen.Co.725	95.86	3.76	77.06	high	k__Bacteria (UID2569)
Goat_Rumen	Co-assemblies	Goat_Rumen.Co.738	95.86	0.59	92.91	high	c__Deltaproteobacteria (UID3218)
Goat_Rumen	Co-assemblies	Goat_Rumen.Co.759	95.75	4.05	75.5	high	o__Clostridiales (UID1212)
Goat_Rumen	Co-assemblies	Goat_Rumen.Co.767	93.54	4.25	72.29	high	k__Bacteria (UID2372)
Goat_Rumen	Co-assemblies	Goat_Rumen.Co.772	94.17	0.35	92.42	high	o__Clostridiales (UID1120)
Goat_Rumen	Co-assemblies	Goat_Rumen.Co.775	91.22	1.38	84.32	high	k__Bacteria (UID2982)
Goat_Rumen	Co-assemblies	Goat_Rumen.Co.780	95.16	0	95.16	high	k__Bacteria (UID2569)
Goat_Rumen	Co-assemblies	Goat_Rumen.Co.784	95.43	0.64	92.23	high	k__Bacteria (UID2569)
Goat_Rumen	Co-assemblies	Goat_Rumen.Co.786	90.16	0	90.16	high	o__Clostridiales (UID1212)
Goat_Rumen	Co-assemblies	Goat_Rumen.Co.791	99.81	0	99.81	high	o__Actinomycetales (UID1815)
Goat_Rumen	Co-assemblies	Goat_Rumen.Co.798	96.61	1.31	90.06	high	k__Bacteria (UID209)
Goat_Rumen	Co-assemblies	Goat_Rumen.Co.808	91.05	0.36	89.25	high	o__Clostridiales (UID1212)
Goat_Rumen	Co-assemblies	Goat_Rumen.Co.813	96.09	0	96.09	high	o__Clostridiales (UID1212)
Goat_Rumen	Co-assemblies	Goat_Rumen.Co.834	92	4	72	high	k__Bacteria (UID2328)
Goat_Rumen	Co-assemblies	Goat_Rumen.Co.837	94.07	0.85	89.82	high	k__Bacteria (UID209)
Goat_Rumen	Co-assemblies	Goat_Rumen.Co.844	91.79	2.63	78.64	high	p__Bacteroidetes (UID2605)
Goat_Rumen	Co-assemblies	Goat_Rumen.Co.853	97.47	2.81	83.42	high	k__Bacteria (UID2329)
Goat_Rumen	Co-assemblies	Goat_Rumen.Co.854	95.51	4.7	72.01	high	o__Clostridiales (UID1212)
Goat_Rumen	Co-assemblies	Goat_Rumen.Co.856	94.9	0.59	91.95	high	c__Deltaproteobacteria (UID3218)
Goat_Rumen	Co-assemblies	Goat_Rumen.Co.860	95.58	0.98	90.68	high	p__Bacteroidetes (UID2605)
Goat_Rumen	Co-assemblies	Goat_Rumen.Co.880	92.3	0.42	90.2	high	p__Bacteroidetes (UID2605)
Goat_Rumen	Co-assemblies	Goat_Rumen.Co.886	93.47	4.19	72.52	high	p__Bacteroidetes (UID2605)
Goat_Rumen	Co-assemblies	Goat_Rumen.Co.887	96.42	0	96.42	high	o__Clostridiales (UID1212)
Goat_Rumen	Co-assemblies	Goat_Rumen.Co.901	93.06	1.4	86.06	high	o__Clostridiales (UID1212)
Goat_Rumen	Co-assemblies	Goat_Rumen.Co.908	94.62	1.61	86.57	high	k__Bacteria (UID2569)
Goat_Rumen	Co-assemblies	Goat_Rumen.Co.912	96.63	3.37	79.78	high	k__Bacteria (UID2329)
Goat_Rumen	Co-assemblies	Goat_Rumen.Co.919	91.4	1.19	85.45	high	p__Bacteroidetes (UID2605)
Goat_Rumen	Co-assemblies	Goat_Rumen.Co.921	96.96	1.21	90.91	high	f__Lachnospiraceae (UID1286)
Goat_Rumen	Co-assemblies	Goat_Rumen.Co.928	97.26	1.03	92.11	high	o__Clostridiales (UID1212)
Goat_Rumen	Co-assemblies	Goat_Rumen.Co.937	91.04	2.69	77.59	high	k__Bacteria (UID2569)
Goat_Rumen	Co-assemblies	Goat_Rumen.Co.949	96.37	1.24	90.17	high	f__Spirochaetaceae (UID2512)
Goat_Rumen	Co-assemblies	Goat_Rumen.Co.956	92.68	2.91	78.13	high	o__Clostridiales (UID1212)
Goat_Rumen	Co-assemblies	Goat_Rumen.Co.964	92.7	2.41	80.65	high	p__Bacteroidetes (UID2605)
Roe_deer_Abomasum	Co-assemblies	Roe_deer_Abomasum.Co.121	92.47	0	92.47	high	k__Bacteria (UID2565)
Roe_deer_Abomasum	Co-assemblies	Roe_deer_Abomasum.Co.130	94.41	0	94.41	high	c__Gammaproteobacteria (UID4201)
Roe_deer_Abomasum	Co-assemblies	Roe_deer_Abomasum.Co.134	93.81	1.9	84.31	high	o__Clostridiales (UID1212)
Roe_deer_Abomasum	Co-assemblies	Roe_deer_Abomasum.Co.14	99.27	0	99.27	high	o__Clostridiales (UID1120)
Roe_deer_Abomasum	Co-assemblies	Roe_deer_Abomasum.Co.142	98.24	0.29	96.79	high	c__Gammaproteobacteria (UID4201)
Roe_deer_Abomasum	Co-assemblies	Roe_deer_Abomasum.Co.143	93.34	0.74	89.64	high	o__Bacteroidales (UID2657)
Roe_deer_Abomasum	Co-assemblies	Roe_deer_Abomasum.Co.152	93.09	0.44	90.89	high	c__Gammaproteobacteria (UID4201)
Roe_deer_Abomasum	Co-assemblies	Roe_deer_Abomasum.Co.154	90.83	1.25	84.58	high	p__Actinobacteria (UID1454)
Roe_deer_Abomasum	Co-assemblies	Roe_deer_Abomasum.Co.157	97.42	1.65	89.17	high	c__Betaproteobacteria (UID3888)
Roe_deer_Abomasum	Co-assemblies	Roe_deer_Abomasum.Co.158	94.63	1.34	87.93	high	o__Clostridiales (UID1212)
Roe_deer_Abomasum	Co-assemblies	Roe_deer_Abomasum.Co.159	93.18	2.01	83.13	high	o__Clostridiales (UID1212)
Roe_deer_Abomasum	Co-assemblies	Roe_deer_Abomasum.Co.16	99.33	3.13	83.68	high	o__Clostridiales (UID1212)
Roe_deer_Abomasum	Co-assemblies	Roe_deer_Abomasum.Co.176	95.7	1.08	90.3	high	k__Bacteria (UID2565)
Roe_deer_Abomasum	Co-assemblies	Roe_deer_Abomasum.Co.177	90.54	4.48	68.14	high	k__Bacteria (UID2569)
Roe_deer_Abomasum	Co-assemblies	Roe_deer_Abomasum.Co.179	94.3	1.14	88.6	high	o__Clostridiales (UID1212)
Roe_deer_Abomasum	Co-assemblies	Roe_deer_Abomasum.Co.188	96.68	2.15	85.93	high	k__Bacteria (UID2569)
Roe_deer_Abomasum	Co-assemblies	Roe_deer_Abomasum.Co.201	93.55	1.08	88.15	high	k__Bacteria (UID2569)
Roe_deer_Abomasum	Co-assemblies	Roe_deer_Abomasum.Co.205	93.28	0.54	90.58	high	k__Bacteria (UID2569)
Roe_deer_Abomasum	Co-assemblies	Roe_deer_Abomasum.Co.210	94.3	0.06	94	high	o__Clostridiales (UID1212)
Roe_deer_Abomasum	Co-assemblies	Roe_deer_Abomasum.Co.238	97.85	1.08	92.45	high	k__Bacteria (UID2569)
Roe_deer_Abomasum	Co-assemblies	Roe_deer_Abomasum.Co.246	98.99	0.19	98.04	high	c__Gammaproteobacteria (UID4201)
Roe_deer_Abomasum	Co-assemblies	Roe_deer_Abomasum.Co.253	93.01	4.16	72.21	high	f__Lachnospiraceae (UID1255)
Roe_deer_Abomasum	Co-assemblies	Roe_deer_Abomasum.Co.260	96.46	0.48	94.06	high	f__Lachnospiraceae (UID1286)
Roe_deer_Abomasum	Co-assemblies	Roe_deer_Abomasum.Co.270	91.57	1.28	85.17	high	k__Bacteria (UID2329)
Roe_deer_Abomasum	Co-assemblies	Roe_deer_Abomasum.Co.273	92.85	3.5	75.35	high	o__Clostridiales (UID1212)
Roe_deer_Abomasum	Co-assemblies	Roe_deer_Abomasum.Co.274	92.45	1.34	85.75	high	o__Clostridiales (UID1212)
Roe_deer_Abomasum	Co-assemblies	Roe_deer_Abomasum.Co.277	96.24	4.38	74.34	high	k__Bacteria (UID2569)
Roe_deer_Abomasum	Co-assemblies	Roe_deer_Abomasum.Co.279	92.74	0.56	89.94	high	k__Bacteria (UID2569)
Roe_deer_Abomasum	Co-assemblies	Roe_deer_Abomasum.Co.284	97.09	1.57	89.24	high	o__Clostridiales (UID1212)
Roe_deer_Abomasum	Co-assemblies	Roe_deer_Abomasum.Co.33	91.9	3.65	73.65	high	k__Bacteria (UID2372)
Roe_deer_Abomasum	Co-assemblies	Roe_deer_Abomasum.Co.4	92.89	2.98	77.99	high	p__Bacteroidetes (UID2605)
Roe_deer_Abomasum	Co-assemblies	Roe_deer_Abomasum.Co.41	96.31	0	96.31	high	o__Clostridiales (UID1212)
Roe_deer_Abomasum	Co-assemblies	Roe_deer_Abomasum.Co.48	92.42	4.04	72.22	high	o__Bacteroidales (UID2657)
Roe_deer_Abomasum	Co-assemblies	Roe_deer_Abomasum.Co.54	97.85	1.59	89.9	high	o__Clostridiales (UID1212)
Roe_deer_Abomasum	Co-assemblies	Roe_deer_Abomasum.Co.57	96.79	0.71	93.24	high	o__Clostridiales (UID1120)
Roe_deer_Abomasum	Co-assemblies	Roe_deer_Abomasum.Co.63	92.6	0.74	88.9	high	o__Bacteroidales (UID2657)
Roe_deer_Abomasum	Co-assemblies	Roe_deer_Abomasum.Co.67	94.46	0.67	91.11	high	o__Clostridiales (UID1212)
Roe_deer_Abomasum	Co-assemblies	Roe_deer_Abomasum.Co.78	96.61	1.85	87.36	high	k__Bacteria (UID209)
Roe_deer_Abomasum	Co-assemblies	Roe_deer_Abomasum.Co.83	93.54	0.97	88.69	high	f__Lachnospiraceae (UID1286)
Roe_deer_Abomasum	Co-assemblies	Roe_deer_Abomasum.Co.87	92.7	2.25	81.45	high	k__Bacteria (UID2329)
Roe_deer_Abomasum	Co-assemblies	Roe_deer_Abomasum.Co.9	94.28	2.28	82.88	high	k__Bacteria (UID2569)
Roe_deer_Cecum	Co-assemblies	Roe_deer_Cecum.Co.112	97.32	1.45	90.07	high	o__Clostridiales (UID1212)
Roe_deer_Cecum	Co-assemblies	Roe_deer_Cecum.Co.119	98.67	2.24	87.47	high	k__Bacteria (UID2328)
Roe_deer_Cecum	Co-assemblies	Roe_deer_Cecum.Co.12	91.61	0	91.61	high	o__Clostridiales (UID1212)
Roe_deer_Cecum	Co-assemblies	Roe_deer_Cecum.Co.127	95.41	3.58	77.51	high	o__Clostridiales (UID1212)
Roe_deer_Cecum	Co-assemblies	Roe_deer_Cecum.Co.128	95.91	1.67	87.56	high	o__Bacteroidales (UID2716)
Roe_deer_Cecum	Co-assemblies	Roe_deer_Cecum.Co.135	93.41	0	93.41	high	k__Bacteria (UID2495)
Roe_deer_Cecum	Co-assemblies	Roe_deer_Cecum.Co.145	94.62	1.61	86.57	high	k__Bacteria (UID2565)
Roe_deer_Cecum	Co-assemblies	Roe_deer_Cecum.Co.148	96.64	0	96.64	high	o__Clostridiales (UID1212)
Roe_deer_Cecum	Co-assemblies	Roe_deer_Cecum.Co.149	97.73	0.66	94.43	high	p__Bacteroidetes (UID2605)
Roe_deer_Cecum	Co-assemblies	Roe_deer_Cecum.Co.154	93.29	2.01	83.24	high	o__Clostridiales (UID1212)
Roe_deer_Cecum	Co-assemblies	Roe_deer_Cecum.Co.182	95.24	1.12	89.64	high	p__Bacteroidetes (UID2605)
Roe_deer_Cecum	Co-assemblies	Roe_deer_Cecum.Co.192	97.06	4.05	76.81	high	o__Clostridiales (UID1212)
Roe_deer_Cecum	Co-assemblies	Roe_deer_Cecum.Co.195	93.7	0.48	91.3	high	p__Bacteroidetes (UID2605)
Roe_deer_Cecum	Co-assemblies	Roe_deer_Cecum.Co.196	90.21	3.02	75.11	high	o__Clostridiales (UID1212)
Roe_deer_Cecum	Co-assemblies	Roe_deer_Cecum.Co.205	94.32	0.34	92.62	high	o__Clostridiales (UID1212)
Roe_deer_Cecum	Co-assemblies	Roe_deer_Cecum.Co.209	90.76	2.35	79.01	high	o__Clostridiales (UID1212)
Roe_deer_Cecum	Co-assemblies	Roe_deer_Cecum.Co.212	96.39	1.48	88.99	high	p__Bacteroidetes (UID2605)
Roe_deer_Cecum	Co-assemblies	Roe_deer_Cecum.Co.215	97.99	0	97.99	high	o__Clostridiales (UID1212)
Roe_deer_Cecum	Co-assemblies	Roe_deer_Cecum.Co.219	95.16	4.84	70.96	high	p__Euryarchaeota (UID3)
Roe_deer_Cecum	Co-assemblies	Roe_deer_Cecum.Co.224	98.66	0	98.66	high	o__Clostridiales (UID1212)
Roe_deer_Cecum	Co-assemblies	Roe_deer_Cecum.Co.228	97.85	0	97.85	high	k__Bacteria (UID2569)
Roe_deer_Cecum	Co-assemblies	Roe_deer_Cecum.Co.229	93.06	0.17	92.21	high	o__Clostridiales (UID1212)
Roe_deer_Cecum	Co-assemblies	Roe_deer_Cecum.Co.248	94.08	1.17	88.23	high	o__Chlamydiales (UID2994)
Roe_deer_Cecum	Co-assemblies	Roe_deer_Cecum.Co.250	95.95	1.38	89.05	high	o__Clostridiales (UID1212)
Roe_deer_Cecum	Co-assemblies	Roe_deer_Cecum.Co.269	95.91	0.67	92.56	high	p__Bacteroidetes (UID2605)
Roe_deer_Cecum	Co-assemblies	Roe_deer_Cecum.Co.300	99.75	0.69	96.3	high	o__Actinomycetales (UID1815)
Roe_deer_Cecum	Co-assemblies	Roe_deer_Cecum.Co.31	95.6	4.46	73.3	high	o__Clostridiales (UID1212)
Roe_deer_Cecum	Co-assemblies	Roe_deer_Cecum.Co.34	97.17	0	97.17	high	o__Bacteroidales (UID2617)
Roe_deer_Cecum	Co-assemblies	Roe_deer_Cecum.Co.354	96.46	1.92	86.86	high	p__Bacteroidetes (UID2605)
Roe_deer_Cecum	Co-assemblies	Roe_deer_Cecum.Co.360	91.73	1.47	84.38	high	k__Bacteria (UID2566)
Roe_deer_Cecum	Co-assemblies	Roe_deer_Cecum.Co.368	90.65	2.68	77.25	high	o__Clostridiales (UID1212)
Roe_deer_Cecum	Co-assemblies	Roe_deer_Cecum.Co.374	90.77	1.36	83.97	high	k__Bacteria (UID2982)
Roe_deer_Cecum	Co-assemblies	Roe_deer_Cecum.Co.378	93.02	0.87	88.67	high	o__Bacteroidales (UID2657)
Roe_deer_Cecum	Co-assemblies	Roe_deer_Cecum.Co.387	93.18	1.59	85.23	high	o__Clostridiales (UID1212)
Roe_deer_Cecum	Co-assemblies	Roe_deer_Cecum.Co.388	94.87	3.64	76.67	high	p__Bacteroidetes (UID2605)
Roe_deer_Cecum	Co-assemblies	Roe_deer_Cecum.Co.39	92.95	4.14	72.25	high	o__Clostridiales (UID1212)
Roe_deer_Cecum	Co-assemblies	Roe_deer_Cecum.Co.424	93.22	2.6	80.22	high	o__Bacteroidales (UID2657)
Roe_deer_Cecum	Co-assemblies	Roe_deer_Cecum.Co.43	94.27	0.53	91.62	high	o__Bacteroidales (UID2657)
Roe_deer_Cecum	Co-assemblies	Roe_deer_Cecum.Co.433	94.38	0.72	90.78	high	p__Bacteroidetes (UID2605)
Roe_deer_Cecum	Co-assemblies	Roe_deer_Cecum.Co.437	96.29	0.34	94.59	high	o__Clostridiales (UID1212)
Roe_deer_Cecum	Co-assemblies	Roe_deer_Cecum.Co.438	91.16	0.06	90.86	high	o__Clostridiales (UID1212)
Roe_deer_Cecum	Co-assemblies	Roe_deer_Cecum.Co.445	93.85	0.02	93.75	high	o__Clostridiales (UID1212)
Roe_deer_Cecum	Co-assemblies	Roe_deer_Cecum.Co.45	93.51	0.02	93.41	high	o__Clostridiales (UID1212)
Roe_deer_Cecum	Co-assemblies	Roe_deer_Cecum.Co.451	90.86	0.03	90.71	high	c__Clostridia (UID1118)
Roe_deer_Cecum	Co-assemblies	Roe_deer_Cecum.Co.455	96.53	1.01	91.48	high	o__Clostridiales (UID1212)
Roe_deer_Cecum	Co-assemblies	Roe_deer_Cecum.Co.460	92.19	2.28	80.79	high	o__Clostridiales (UID1226)
Roe_deer_Cecum	Co-assemblies	Roe_deer_Cecum.Co.464	94.95	0.67	91.6	high	o__Clostridiales (UID1212)
Roe_deer_Cecum	Co-assemblies	Roe_deer_Cecum.Co.469	96.42	0.04	96.22	high	o__Clostridiales (UID1212)
Roe_deer_Cecum	Co-assemblies	Roe_deer_Cecum.Co.474	94.51	0	94.51	high	k__Bacteria (UID2495)
Roe_deer_Cecum	Co-assemblies	Roe_deer_Cecum.Co.475	95.36	0.67	92.01	high	o__Clostridiales (UID1212)
Roe_deer_Cecum	Co-assemblies	Roe_deer_Cecum.Co.486	97.36	0.48	94.96	high	p__Bacteroidetes (UID2605)
Roe_deer_Cecum	Co-assemblies	Roe_deer_Cecum.Co.488	97.85	0.06	97.55	high	k__Bacteria (UID2565)
Roe_deer_Cecum	Co-assemblies	Roe_deer_Cecum.Co.490	91.4	4.3	69.9	high	k__Bacteria (UID2565)
Roe_deer_Cecum	Co-assemblies	Roe_deer_Cecum.Co.506	92.99	0.67	89.64	high	o__Clostridiales (UID1212)
Roe_deer_Cecum	Co-assemblies	Roe_deer_Cecum.Co.508	91.24	4.46	68.94	high	o__Bacteroidales (UID2657)
Roe_deer_Cecum	Co-assemblies	Roe_deer_Cecum.Co.510	92.43	4.19	71.48	high	o__Clostridiales (UID1212)
Roe_deer_Cecum	Co-assemblies	Roe_deer_Cecum.Co.525	94.32	1.85	85.07	high	o__Clostridiales (UID1212)
Roe_deer_Cecum	Co-assemblies	Roe_deer_Cecum.Co.533	90.61	3.64	72.41	high	o__Clostridiales (UID1212)
Roe_deer_Cecum	Co-assemblies	Roe_deer_Cecum.Co.534	97.38	0	97.38	high	f__Spirochaetaceae (UID2535)
Roe_deer_Cecum	Co-assemblies	Roe_deer_Cecum.Co.542	95.97	0.83	91.82	high	o__Clostridiales (UID1212)
Roe_deer_Cecum	Co-assemblies	Roe_deer_Cecum.Co.549	91.72	0.68	88.32	high	k__Bacteria (UID2982)
Roe_deer_Cecum	Co-assemblies	Roe_deer_Cecum.Co.559	97.72	0.81	93.67	high	p__Actinobacteria (UID2112)
Roe_deer_Cecum	Co-assemblies	Roe_deer_Cecum.Co.58	92.71	0.19	91.76	high	o__Bacteroidales (UID2657)
Roe_deer_Cecum	Co-assemblies	Roe_deer_Cecum.Co.583	96.54	0.69	93.09	high	o__Bacteroidales (UID2617)
Roe_deer_Cecum	Co-assemblies	Roe_deer_Cecum.Co.617	95.98	3.35	79.23	high	f__Lachnospiraceae (UID1255)
Roe_deer_Cecum	Co-assemblies	Roe_deer_Cecum.Co.623	93.95	1.61	85.9	high	c__Clostridia (UID1118)
Roe_deer_Cecum	Co-assemblies	Roe_deer_Cecum.Co.634	96.48	2.88	82.08	high	p__Bacteroidetes (UID2605)
Roe_deer_Cecum	Co-assemblies	Roe_deer_Cecum.Co.652	94.96	1.61	86.91	high	c__Clostridia (UID1118)
Roe_deer_Cecum	Co-assemblies	Roe_deer_Cecum.Co.657	95.97	0.81	91.92	high	k__Bacteria (UID2569)
Roe_deer_Cecum	Co-assemblies	Roe_deer_Cecum.Co.659	91.05	0.17	90.2	high	o__Clostridiales (UID1212)
Roe_deer_Cecum	Co-assemblies	Roe_deer_Cecum.Co.673	92.07	0.5	89.57	high	o__Clostridiales (UID1212)
Roe_deer_Cecum	Co-assemblies	Roe_deer_Cecum.Co.70	94.63	0	94.63	high	o__Clostridiales (UID1212)
Roe_deer_Cecum	Co-assemblies	Roe_deer_Cecum.Co.72	97.85	0	97.85	high	k__Bacteria (UID2565)
Roe_deer_Cecum	Co-assemblies	Roe_deer_Cecum.Co.74	95.6	0	95.6	high	k__Bacteria (UID2495)
Roe_deer_Cecum	Co-assemblies	Roe_deer_Cecum.Co.76	92.09	1.27	85.74	high	o__Clostridiales (UID1226)
Roe_deer_Cecum	Co-assemblies	Roe_deer_Cecum.Co.8	92.37	1.51	84.82	high	o__Clostridiales (UID1212)
Roe_deer_Cecum	Co-assemblies	Roe_deer_Cecum.Co.85	97.09	1.57	89.24	high	o__Clostridiales (UID1212)
Roe_deer_Cecum	Co-assemblies	Roe_deer_Cecum.Co.92	94.87	0	94.87	high	f__Spirochaetaceae (UID2535)
Roe_deer_Cecum	Co-assemblies	Roe_deer_Cecum.Co.94	96.3	1.79	87.35	high	o__Clostridiales (UID1212)
Roe_deer_Cecum	Co-assemblies	Roe_deer_Cecum.Co.95	96.11	1.44	88.91	high	p__Bacteroidetes (UID2605)
Roe_deer_Colon	Co-assemblies	Roe_deer_Colon.Co.101	95.54	1.76	86.74	high	p__Bacteroidetes (UID2605)
Roe_deer_Colon	Co-assemblies	Roe_deer_Colon.Co.104	92.47	1.08	87.07	high	k__Bacteria (UID2569)
Roe_deer_Colon	Co-assemblies	Roe_deer_Colon.Co.127	91.72	0	91.72	high	o__Clostridiales (UID1212)
Roe_deer_Colon	Co-assemblies	Roe_deer_Colon.Co.143	99.43	0.5	96.93	high	o__Actinomycetales (UID1815)
Roe_deer_Colon	Co-assemblies	Roe_deer_Colon.Co.144	93.39	0.93	88.74	high	o__Bacteroidales (UID2657)
Roe_deer_Colon	Co-assemblies	Roe_deer_Colon.Co.148	92	1.33	85.35	high	k__Bacteria (UID2328)
Roe_deer_Colon	Co-assemblies	Roe_deer_Colon.Co.151	94.53	1.6	86.53	high	p__Bacteroidetes (UID2605)
Roe_deer_Colon	Co-assemblies	Roe_deer_Colon.Co.155	90.45	2.81	76.4	high	k__Bacteria (UID2329)
Roe_deer_Colon	Co-assemblies	Roe_deer_Colon.Co.164	96.32	1.34	89.62	high	o__Clostridiales (UID1212)
Roe_deer_Colon	Co-assemblies	Roe_deer_Colon.Co.166	91.78	0	91.78	high	k__Bacteria (UID2565)
Roe_deer_Colon	Co-assemblies	Roe_deer_Colon.Co.168	93.17	0.95	88.42	high	p__Bacteroidetes (UID2605)
Roe_deer_Colon	Co-assemblies	Roe_deer_Colon.Co.174	95.56	0.91	91.01	high	k__Bacteria (UID2569)
Roe_deer_Colon	Co-assemblies	Roe_deer_Colon.Co.196	90.73	0.81	86.68	high	c__Clostridia (UID1118)
Roe_deer_Colon	Co-assemblies	Roe_deer_Colon.Co.209	98.15	0.84	93.95	high	o__Clostridiales (UID1212)
Roe_deer_Colon	Co-assemblies	Roe_deer_Colon.Co.216	96.33	2.76	82.53	high	p__Bacteroidetes (UID2605)
Roe_deer_Colon	Co-assemblies	Roe_deer_Colon.Co.217	92.36	3.75	73.61	high	o__Clostridiales (UID1212)
Roe_deer_Colon	Co-assemblies	Roe_deer_Colon.Co.24	94.83	1.32	88.23	high	c__Clostridia (UID1118)
Roe_deer_Colon	Co-assemblies	Roe_deer_Colon.Co.251	90.79	1.98	80.89	high	p__Bacteroidetes (UID2605)
Roe_deer_Colon	Co-assemblies	Roe_deer_Colon.Co.252	95.31	0.68	91.91	high	p__Proteobacteria (UID3887)
Roe_deer_Colon	Co-assemblies	Roe_deer_Colon.Co.255	98.43	1.48	91.03	high	o__Clostridiales (UID1212)
Roe_deer_Colon	Co-assemblies	Roe_deer_Colon.Co.257	90.74	1.68	82.34	high	o__Clostridiales (UID1212)
Roe_deer_Colon	Co-assemblies	Roe_deer_Colon.Co.262	96.88	1.92	87.28	high	p__Bacteroidetes (UID2605)
Roe_deer_Colon	Co-assemblies	Roe_deer_Colon.Co.27	95.66	0.22	94.56	high	o__Clostridiales (UID1212)
Roe_deer_Colon	Co-assemblies	Roe_deer_Colon.Co.274	91.95	1.79	83	high	o__Clostridiales (UID1212)
Roe_deer_Colon	Co-assemblies	Roe_deer_Colon.Co.283	92.28	0.56	89.48	high	o__Bacteroidales (UID2657)
Roe_deer_Colon	Co-assemblies	Roe_deer_Colon.Co.285	90.04	0.37	88.19	high	o__Bacteroidales (UID2657)
Roe_deer_Colon	Co-assemblies	Roe_deer_Colon.Co.287	96.93	1.44	89.73	high	p__Bacteroidetes (UID2605)
Roe_deer_Colon	Co-assemblies	Roe_deer_Colon.Co.306	98.03	0.37	96.18	high	c__Epsilonproteobacteria (UID3065)
Roe_deer_Colon	Co-assemblies	Roe_deer_Colon.Co.307	96.15	0	96.15	high	f__Spirochaetaceae (UID2535)
Roe_deer_Colon	Co-assemblies	Roe_deer_Colon.Co.316	93.28	2.39	81.33	high	o__Clostridiales (UID1212)
Roe_deer_Colon	Co-assemblies	Roe_deer_Colon.Co.317	93.44	2.22	82.34	high	o__Clostridiales (UID1226)
Roe_deer_Colon	Co-assemblies	Roe_deer_Colon.Co.318	92.54	3.3	76.04	high	o__Clostridiales (UID1212)
Roe_deer_Colon	Co-assemblies	Roe_deer_Colon.Co.32	97.31	0.54	94.61	high	k__Bacteria (UID2569)
Roe_deer_Colon	Co-assemblies	Roe_deer_Colon.Co.321	97.85	0	97.85	high	k__Bacteria (UID2569)
Roe_deer_Colon	Co-assemblies	Roe_deer_Colon.Co.329	95.75	0.92	91.15	high	o__Clostridiales (UID1212)
Roe_deer_Colon	Co-assemblies	Roe_deer_Colon.Co.334	96.88	0.13	96.23	high	o__Clostridiales (UID1212)
Roe_deer_Colon	Co-assemblies	Roe_deer_Colon.Co.335	93.85	0.94	89.15	high	o__Clostridiales (UID1212)
Roe_deer_Colon	Co-assemblies	Roe_deer_Colon.Co.340	91.05	1.57	83.2	high	o__Clostridiales (UID1212)
Roe_deer_Colon	Co-assemblies	Roe_deer_Colon.Co.343	96.39	1.33	89.74	high	o__Clostridiales (UID1212)
Roe_deer_Colon	Co-assemblies	Roe_deer_Colon.Co.352	92.84	2.23	81.69	high	o__Bacteroidales (UID2657)
Roe_deer_Colon	Co-assemblies	Roe_deer_Colon.Co.353	97.17	0	97.17	high	o__Bacteroidales (UID2617)
Roe_deer_Colon	Co-assemblies	Roe_deer_Colon.Co.354	95.7	0	95.7	high	p__Euryarchaeota (UID3)
Roe_deer_Colon	Co-assemblies	Roe_deer_Colon.Co.357	92.99	3.41	75.94	high	o__Clostridiales (UID1212)
Roe_deer_Colon	Co-assemblies	Roe_deer_Colon.Co.358	96.88	0.48	94.48	high	p__Bacteroidetes (UID2605)
Roe_deer_Colon	Co-assemblies	Roe_deer_Colon.Co.363	93.56	0.77	89.71	high	o__Bacteroidales (UID2657)
Roe_deer_Colon	Co-assemblies	Roe_deer_Colon.Co.367	91.07	2.01	81.02	high	o__Clostridiales (UID1212)
Roe_deer_Colon	Co-assemblies	Roe_deer_Colon.Co.370	93.01	0.7	89.51	high	o__Clostridiales (UID1120)
Roe_deer_Colon	Co-assemblies	Roe_deer_Colon.Co.376	97.02	0.72	93.42	high	p__Bacteroidetes (UID2605)
Roe_deer_Colon	Co-assemblies	Roe_deer_Colon.Co.383	94.37	0.06	94.07	high	o__Clostridiales (UID1212)
Roe_deer_Colon	Co-assemblies	Roe_deer_Colon.Co.384	95.34	2.07	84.99	high	o__Clostridiales (UID1212)
Roe_deer_Colon	Co-assemblies	Roe_deer_Colon.Co.386	97.85	4.48	75.45	high	k__Bacteria (UID2565)
Roe_deer_Colon	Co-assemblies	Roe_deer_Colon.Co.388	97.2	1.34	90.5	high	o__Clostridiales (UID1212)
Roe_deer_Colon	Co-assemblies	Roe_deer_Colon.Co.399	92.57	0.67	89.22	high	o__Clostridiales (UID1212)
Roe_deer_Colon	Co-assemblies	Roe_deer_Colon.Co.40	99.05	1.9	89.55	high	k__Bacteria (UID2372)
Roe_deer_Colon	Co-assemblies	Roe_deer_Colon.Co.400	96.64	0	96.64	high	o__Clostridiales (UID1212)
Roe_deer_Colon	Co-assemblies	Roe_deer_Colon.Co.405	95.7	0	95.7	high	k__Bacteria (UID2565)
Roe_deer_Colon	Co-assemblies	Roe_deer_Colon.Co.408	92.28	2.22	81.18	high	o__Clostridiales (UID1212)
Roe_deer_Colon	Co-assemblies	Roe_deer_Colon.Co.413	92.31	0	92.31	high	k__Bacteria (UID2495)
Roe_deer_Colon	Co-assemblies	Roe_deer_Colon.Co.415	92.11	0	92.11	high	o__Clostridiales (UID1212)
Roe_deer_Colon	Co-assemblies	Roe_deer_Colon.Co.424	95.68	1.34	88.98	high	o__Clostridiales (UID1212)
Roe_deer_Colon	Co-assemblies	Roe_deer_Colon.Co.425	93.88	0	93.88	high	o__Clostridiales (UID1212)
Roe_deer_Colon	Co-assemblies	Roe_deer_Colon.Co.426	95.7	0.54	93	high	k__Bacteria (UID2569)
Roe_deer_Colon	Co-assemblies	Roe_deer_Colon.Co.435	90.51	0	90.51	high	o__Clostridiales (UID1212)
Roe_deer_Colon	Co-assemblies	Roe_deer_Colon.Co.437	95.8	3.43	78.65	high	o__Clostridiales (UID1226)
Roe_deer_Colon	Co-assemblies	Roe_deer_Colon.Co.44	97.57	0.64	94.37	high	o__Clostridiales (UID1212)
Roe_deer_Colon	Co-assemblies	Roe_deer_Colon.Co.443	94.81	0.34	93.11	high	o__Clostridiales (UID1212)
Roe_deer_Colon	Co-assemblies	Roe_deer_Colon.Co.451	90.72	0	90.72	high	o__Clostridiales (UID1212)
Roe_deer_Colon	Co-assemblies	Roe_deer_Colon.Co.457	91.16	0.45	88.91	high	k__Bacteria (UID2982)
Roe_deer_Colon	Co-assemblies	Roe_deer_Colon.Co.463	96.41	2.24	85.21	high	p__Bacteroidetes (UID2605)
Roe_deer_Colon	Co-assemblies	Roe_deer_Colon.Co.466	92.39	4.03	72.24	high	o__Clostridiales (UID1212)
Roe_deer_Colon	Co-assemblies	Roe_deer_Colon.Co.475	95.28	2.06	84.98	high	o__Clostridiales (UID1212)
Roe_deer_Colon	Co-assemblies	Roe_deer_Colon.Co.482	95.79	0.69	92.34	high	o__Bacteroidales (UID2617)
Roe_deer_Colon	Co-assemblies	Roe_deer_Colon.Co.515	95.78	1.68	87.38	high	o__Clostridiales (UID1212)
Roe_deer_Colon	Co-assemblies	Roe_deer_Colon.Co.524	93.95	3.49	76.5	high	p__Euryarchaeota (UID3)
Roe_deer_Colon	Co-assemblies	Roe_deer_Colon.Co.543	94.85	1.41	87.8	high	o__Clostridiales (UID1212)
Roe_deer_Colon	Co-assemblies	Roe_deer_Colon.Co.545	94.28	1.19	88.33	high	o__Clostridiales (UID1212)
Roe_deer_Colon	Co-assemblies	Roe_deer_Colon.Co.547	97.68	0.64	94.48	high	p__Bacteroidetes (UID2605)
Roe_deer_Colon	Co-assemblies	Roe_deer_Colon.Co.550	94.53	2.68	81.13	high	o__Clostridiales (UID1212)
Roe_deer_Colon	Co-assemblies	Roe_deer_Colon.Co.558	96.86	3.69	78.41	high	o__Clostridiales (UID1212)
Roe_deer_Colon	Co-assemblies	Roe_deer_Colon.Co.561	96.07	2.8	82.07	high	o__Clostridiales (UID1212)
Roe_deer_Colon	Co-assemblies	Roe_deer_Colon.Co.564	91.02	2.01	80.97	high	o__Clostridiales (UID1212)
Roe_deer_Colon	Co-assemblies	Roe_deer_Colon.Co.64	97.09	0.67	93.74	high	o__Clostridiales (UID1212)
Roe_deer_Colon	Co-assemblies	Roe_deer_Colon.Co.67	96.29	0	96.29	high	o__Clostridiales (UID1212)
Roe_deer_Colon	Co-assemblies	Roe_deer_Colon.Co.69	95.3	0	95.3	high	o__Clostridiales (UID1212)
Roe_deer_Colon	Co-assemblies	Roe_deer_Colon.Co.72	95.25	1.06	89.95	high	o__Clostridiales (UID1120)
Roe_deer_Colon	Co-assemblies	Roe_deer_Colon.Co.74	92.82	0	92.82	high	o__Clostridiales (UID1212)
Roe_deer_Colon	Co-assemblies	Roe_deer_Colon.Co.8	95.28	1.14	89.58	high	o__Clostridiales (UID1212)
Roe_deer_Colon	Co-assemblies	Roe_deer_Colon.Co.81	96.88	0.64	93.68	high	p__Bacteroidetes (UID2605)
Roe_deer_Colon	Co-assemblies	Roe_deer_Colon.Co.82	95.75	1.73	87.1	high	o__Clostridiales (UID1212)
Roe_deer_Colon	Co-assemblies	Roe_deer_Colon.Co.90	94.47	0	94.47	high	p__Bacteroidetes (UID2605)
Roe_deer_Colon	Co-assemblies	Roe_deer_Colon.Co.94	91.49	0.17	90.64	high	o__Clostridiales (UID1212)
Roe_deer_Colon	Co-assemblies	Roe_deer_Colon.Co.95	97.09	3.58	79.19	high	o__Clostridiales (UID1212)
Roe_deer_Duodenum	Co-assemblies	Roe_deer_Duodenum.Co.108	97.82	0	97.82	high	o__Clostridiales (UID1212)
Roe_deer_Duodenum	Co-assemblies	Roe_deer_Duodenum.Co.113	93.82	1.12	88.22	high	k__Bacteria (UID2329)
Roe_deer_Duodenum	Co-assemblies	Roe_deer_Duodenum.Co.117	97.99	0.04	97.79	high	o__Clostridiales (UID1212)
Roe_deer_Duodenum	Co-assemblies	Roe_deer_Duodenum.Co.119	93.82	0.81	89.77	high	k__Bacteria (UID2569)
Roe_deer_Duodenum	Co-assemblies	Roe_deer_Duodenum.Co.12	93.01	0.23	91.86	high	o__Clostridiales (UID1120)
Roe_deer_Duodenum	Co-assemblies	Roe_deer_Duodenum.Co.121	91.85	0.97	87	high	f__Lachnospiraceae (UID1286)
Roe_deer_Duodenum	Co-assemblies	Roe_deer_Duodenum.Co.127	95.78	3.15	80.03	high	o__Bacteroidales (UID2716)
Roe_deer_Duodenum	Co-assemblies	Roe_deer_Duodenum.Co.136	92.74	0	92.74	high	k__Bacteria (UID2569)
Roe_deer_Duodenum	Co-assemblies	Roe_deer_Duodenum.Co.137	93.67	2.34	81.97	high	o__Lactobacillales (UID543)
Roe_deer_Duodenum	Co-assemblies	Roe_deer_Duodenum.Co.138	95.75	0	95.75	high	o__Clostridiales (UID1212)
Roe_deer_Duodenum	Co-assemblies	Roe_deer_Duodenum.Co.152	93.28	2.15	82.53	high	k__Bacteria (UID2569)
Roe_deer_Duodenum	Co-assemblies	Roe_deer_Duodenum.Co.154	93.57	3.24	77.37	high	o__Clostridiales (UID1212)
Roe_deer_Duodenum	Co-assemblies	Roe_deer_Duodenum.Co.21	90.1	0.67	86.75	high	o__Clostridiales (UID1212)
Roe_deer_Duodenum	Co-assemblies	Roe_deer_Duodenum.Co.26	91.67	2.45	79.42	high	o__Clostridiales (UID1212)
Roe_deer_Duodenum	Co-assemblies	Roe_deer_Duodenum.Co.27	92.87	2.54	80.17	high	f__Lachnospiraceae (UID1286)
Roe_deer_Duodenum	Co-assemblies	Roe_deer_Duodenum.Co.29	91.67	0	91.67	high	k__Bacteria (UID2569)
Roe_deer_Duodenum	Co-assemblies	Roe_deer_Duodenum.Co.3	97.31	0.54	94.61	high	k__Bacteria (UID2569)
Roe_deer_Duodenum	Co-assemblies	Roe_deer_Duodenum.Co.41	95.25	1.01	90.2	high	o__Clostridiales (UID1212)
Roe_deer_Duodenum	Co-assemblies	Roe_deer_Duodenum.Co.43	98.66	0.82	94.56	high	f__Spirochaetaceae (UID2535)
Roe_deer_Duodenum	Co-assemblies	Roe_deer_Duodenum.Co.47	94.35	0.63	91.2	high	k__Bacteria (UID2569)
Roe_deer_Duodenum	Co-assemblies	Roe_deer_Duodenum.Co.49	97.99	0.67	94.64	high	o__Clostridiales (UID1212)
Roe_deer_Duodenum	Co-assemblies	Roe_deer_Duodenum.Co.61	96.31	2.68	82.91	high	o__Clostridiales (UID1212)
Roe_deer_Duodenum	Co-assemblies	Roe_deer_Duodenum.Co.75	91.78	0	91.78	high	o__Clostridiales (UID1120)
Roe_deer_Duodenum	Co-assemblies	Roe_deer_Duodenum.Co.76	99.32	0.68	95.92	high	o__Clostridiales (UID1212)
Roe_deer_Duodenum	Co-assemblies	Roe_deer_Duodenum.Co.81	93.67	0.45	91.42	high	o__Clostridiales (UID1212)
Roe_deer_Duodenum	Co-assemblies	Roe_deer_Duodenum.Co.84	91.75	2.74	78.05	high	o__Clostridiales (UID1212)
Roe_deer_Ileum	Co-assemblies	Roe_deer_Ileum.Co.15	99.08	3.37	82.23	high	p__Actinobacteria (UID2112)
Roe_deer_Ileum	Co-assemblies	Roe_deer_Ileum.Co.2	97.09	1.01	92.04	high	o__Clostridiales (UID1212)
Roe_deer_Ileum	Co-assemblies	Roe_deer_Ileum.Co.6	94.15	2.85	79.9	high	f__Enterobacteriaceae (UID5124)
Roe_deer_Jejunum	Co-assemblies	Roe_deer_Jejunum.Co.1	94.91	3.54	77.21	high	p__Firmicutes (UID1022)
Roe_deer_Jejunum	Co-assemblies	Roe_deer_Jejunum.Co.101	97.98	0.07	97.63	high	p__Actinobacteria (UID2112)
Roe_deer_Jejunum	Co-assemblies	Roe_deer_Jejunum.Co.117	99.46	0.54	96.76	high	o__Chlamydiales (UID2994)
Roe_deer_Jejunum	Co-assemblies	Roe_deer_Jejunum.Co.12	94.62	0	94.62	high	k__Bacteria (UID2565)
Roe_deer_Jejunum	Co-assemblies	Roe_deer_Jejunum.Co.123	90.2	1.09	84.75	high	o__Clostridiales (UID1120)
Roe_deer_Jejunum	Co-assemblies	Roe_deer_Jejunum.Co.141	92.13	1.12	86.53	high	k__Bacteria (UID2329)
Roe_deer_Jejunum	Co-assemblies	Roe_deer_Jejunum.Co.143	96.31	1.01	91.26	high	o__Clostridiales (UID1212)
Roe_deer_Jejunum	Co-assemblies	Roe_deer_Jejunum.Co.145	96.24	3.49	78.79	high	c__Clostridia (UID1118)
Roe_deer_Jejunum	Co-assemblies	Roe_deer_Jejunum.Co.153	93	1.69	84.55	high	k__Bacteria (UID2329)
Roe_deer_Jejunum	Co-assemblies	Roe_deer_Jejunum.Co.154	93.08	1.57	85.23	high	p__Actinobacteria (UID2112)
Roe_deer_Jejunum	Co-assemblies	Roe_deer_Jejunum.Co.159	92.74	0	92.74	high	p__Actinobacteria (UID2112)
Roe_deer_Jejunum	Co-assemblies	Roe_deer_Jejunum.Co.40	97.9	2.71	84.35	high	f__Enterobacteriaceae (UID5162)
Roe_deer_Jejunum	Co-assemblies	Roe_deer_Jejunum.Co.51	92.47	0.49	90.02	high	p__Bacteroidetes (UID2591)
Roe_deer_Jejunum	Co-assemblies	Roe_deer_Jejunum.Co.61	94.6	3.97	74.75	high	k__Bacteria (UID2372)
Roe_deer_Jejunum	Co-assemblies	Roe_deer_Jejunum.Co.65	96.91	3.9	77.41	high	c__Clostridia (UID1118)
Roe_deer_Jejunum	Co-assemblies	Roe_deer_Jejunum.Co.74	99.62	0.5	97.12	high	o__Actinomycetales (UID1815)
Roe_deer_Jejunum	Co-assemblies	Roe_deer_Jejunum.Co.76	92.8	1.2	86.8	high	o__Clostridiales (UID1212)
Roe_deer_Jejunum	Co-assemblies	Roe_deer_Jejunum.Co.92	98.1	2.22	87	high	k__Bacteria (UID2372)
Roe_deer_Jejunum	Co-assemblies	Roe_deer_Jejunum.Co.94	92.7	2.42	80.6	high	k__Bacteria (UID2372)
Roe_deer_Jejunum	Co-assemblies	Roe_deer_Jejunum.Co.98	94.07	2.71	80.52	high	o__Clostridiales (UID1212)
Roe_deer_Omasum	Co-assemblies	Roe_deer_Omasum.Co.1	91.97	1.51	84.42	high	f__Lachnospiraceae (UID1286)
Roe_deer_Omasum	Co-assemblies	Roe_deer_Omasum.Co.100	92.83	1.34	86.13	high	k__Bacteria (UID2569)
Roe_deer_Omasum	Co-assemblies	Roe_deer_Omasum.Co.103	93.82	1.63	85.67	high	k__Bacteria (UID2495)
Roe_deer_Omasum	Co-assemblies	Roe_deer_Omasum.Co.114	91.19	3.31	74.64	high	p__Bacteroidetes (UID2605)
Roe_deer_Omasum	Co-assemblies	Roe_deer_Omasum.Co.117	97.31	1.08	91.91	high	k__Bacteria (UID2569)
Roe_deer_Omasum	Co-assemblies	Roe_deer_Omasum.Co.12	96.94	1.54	89.24	high	f__Spirochaetaceae (UID2535)
Roe_deer_Omasum	Co-assemblies	Roe_deer_Omasum.Co.13	96.64	0.67	93.29	high	o__Clostridiales (UID1212)
Roe_deer_Omasum	Co-assemblies	Roe_deer_Omasum.Co.135	93.79	3.06	78.49	high	f__Lachnospiraceae (UID1286)
Roe_deer_Omasum	Co-assemblies	Roe_deer_Omasum.Co.149	92.5	0.44	90.3	high	c__Gammaproteobacteria (UID4201)
Roe_deer_Omasum	Co-assemblies	Roe_deer_Omasum.Co.160	96.01	2.14	85.31	high	f__Lachnospiraceae (UID1295)
Roe_deer_Omasum	Co-assemblies	Roe_deer_Omasum.Co.161	95.16	1.08	89.76	high	k__Bacteria (UID2565)
Roe_deer_Omasum	Co-assemblies	Roe_deer_Omasum.Co.162	92.53	1.15	86.78	high	c__Gammaproteobacteria (UID4201)
Roe_deer_Omasum	Co-assemblies	Roe_deer_Omasum.Co.166	95.22	1.17	89.37	high	o__Clostridiales (UID1212)
Roe_deer_Omasum	Co-assemblies	Roe_deer_Omasum.Co.170	92.69	0	92.69	high	k__Bacteria (UID2569)
Roe_deer_Omasum	Co-assemblies	Roe_deer_Omasum.Co.172	97.99	0.34	96.29	high	o__Clostridiales (UID1212)
Roe_deer_Omasum	Co-assemblies	Roe_deer_Omasum.Co.176	95.48	1.43	88.33	high	p__Bacteroidetes (UID2605)
Roe_deer_Omasum	Co-assemblies	Roe_deer_Omasum.Co.179	92.47	0	92.47	high	k__Bacteria (UID2565)
Roe_deer_Omasum	Co-assemblies	Roe_deer_Omasum.Co.190	93.82	0.16	93.02	high	k__Bacteria (UID2329)
Roe_deer_Omasum	Co-assemblies	Roe_deer_Omasum.Co.218	98.6	2.53	85.95	high	c__Epsilonproteobacteria (UID3065)
Roe_deer_Omasum	Co-assemblies	Roe_deer_Omasum.Co.22	92.68	4.59	69.73	high	o__Clostridiales (UID1212)
Roe_deer_Omasum	Co-assemblies	Roe_deer_Omasum.Co.223	94.91	1.47	87.56	high	c__Gammaproteobacteria (UID4201)
Roe_deer_Omasum	Co-assemblies	Roe_deer_Omasum.Co.23	96.65	1.51	89.1	high	p__Proteobacteria (UID3887)
Roe_deer_Omasum	Co-assemblies	Roe_deer_Omasum.Co.231	96.77	3.23	80.62	high	k__Bacteria (UID2569)
Roe_deer_Omasum	Co-assemblies	Roe_deer_Omasum.Co.252	98.3	1.61	90.25	high	k__Bacteria (UID2569)
Roe_deer_Omasum	Co-assemblies	Roe_deer_Omasum.Co.267	92.79	2.74	79.09	high	f__Lachnospiraceae (UID1286)
Roe_deer_Omasum	Co-assemblies	Roe_deer_Omasum.Co.280	96.47	0.74	92.77	high	c__Gammaproteobacteria (UID4201)
Roe_deer_Omasum	Co-assemblies	Roe_deer_Omasum.Co.282	96.61	0	96.61	high	k__Bacteria (UID209)
Roe_deer_Omasum	Co-assemblies	Roe_deer_Omasum.Co.291	99.27	0	99.27	high	o__Clostridiales (UID1120)
Roe_deer_Omasum	Co-assemblies	Roe_deer_Omasum.Co.292	100	1.61	91.95	high	p__Actinobacteria (UID2112)
Roe_deer_Omasum	Co-assemblies	Roe_deer_Omasum.Co.30	91.29	3.02	76.19	high	o__Clostridiales (UID1212)
Roe_deer_Omasum	Co-assemblies	Roe_deer_Omasum.Co.31	90.86	1.08	85.46	high	k__Bacteria (UID2569)
Roe_deer_Omasum	Co-assemblies	Roe_deer_Omasum.Co.317	91.11	1.4	84.11	high	k__Bacteria (UID2569)
Roe_deer_Omasum	Co-assemblies	Roe_deer_Omasum.Co.320	90.74	2.69	77.29	high	o__Bacteroidales (UID2657)
Roe_deer_Omasum	Co-assemblies	Roe_deer_Omasum.Co.321	93.82	0	93.82	high	k__Bacteria (UID2329)
Roe_deer_Omasum	Co-assemblies	Roe_deer_Omasum.Co.338	94.18	0.94	89.48	high	o__Bacteroidales (UID2617)
Roe_deer_Omasum	Co-assemblies	Roe_deer_Omasum.Co.34	95.1	2.15	84.35	high	k__Bacteria (UID2565)
Roe_deer_Omasum	Co-assemblies	Roe_deer_Omasum.Co.348	96.59	0.94	91.89	high	o__Clostridiales (UID1212)
Roe_deer_Omasum	Co-assemblies	Roe_deer_Omasum.Co.352	91.11	0.37	89.26	high	o__Bacteroidales (UID2716)
Roe_deer_Omasum	Co-assemblies	Roe_deer_Omasum.Co.354	97.85	0	97.85	high	k__Bacteria (UID2565)
Roe_deer_Omasum	Co-assemblies	Roe_deer_Omasum.Co.366	95.56	2.82	81.46	high	p__Euryarchaeota (UID3)
Roe_deer_Omasum	Co-assemblies	Roe_deer_Omasum.Co.371	94.08	0.37	92.23	high	o__Bacteroidales (UID2657)
Roe_deer_Omasum	Co-assemblies	Roe_deer_Omasum.Co.373	96.98	1.01	91.93	high	o__Clostridiales (UID1212)
Roe_deer_Omasum	Co-assemblies	Roe_deer_Omasum.Co.38	98.1	3.49	80.65	high	k__Bacteria (UID2372)
Roe_deer_Omasum	Co-assemblies	Roe_deer_Omasum.Co.387	96.57	0	96.57	high	o__Clostridiales (UID1120)
Roe_deer_Omasum	Co-assemblies	Roe_deer_Omasum.Co.393	99.33	0	99.33	high	o__Clostridiales (UID1212)
Roe_deer_Omasum	Co-assemblies	Roe_deer_Omasum.Co.396	92.95	0.56	90.15	high	o__Clostridiales (UID1212)
Roe_deer_Omasum	Co-assemblies	Roe_deer_Omasum.Co.399	92.47	1.92	82.87	high	k__Bacteria (UID2569)
Roe_deer_Omasum	Co-assemblies	Roe_deer_Omasum.Co.400	90.75	2.01	80.7	high	o__Bacteroidales (UID2617)
Roe_deer_Omasum	Co-assemblies	Roe_deer_Omasum.Co.401	96.31	0	96.31	high	o__Clostridiales (UID1212)
Roe_deer_Omasum	Co-assemblies	Roe_deer_Omasum.Co.402	97.75	2.25	86.5	high	k__Bacteria (UID2329)
Roe_deer_Omasum	Co-assemblies	Roe_deer_Omasum.Co.408	98.41	0.45	96.16	high	k__Bacteria (UID2372)
Roe_deer_Omasum	Co-assemblies	Roe_deer_Omasum.Co.41	93.47	1.67	85.12	high	o__Bacteroidales (UID2657)
Roe_deer_Omasum	Co-assemblies	Roe_deer_Omasum.Co.410	91.81	0.59	88.86	high	k__Bacteria (UID2569)
Roe_deer_Omasum	Co-assemblies	Roe_deer_Omasum.Co.412	95.7	0	95.7	high	k__Bacteria (UID2565)
Roe_deer_Omasum	Co-assemblies	Roe_deer_Omasum.Co.416	97.99	0.22	96.89	high	o__Clostridiales (UID1212)
Roe_deer_Omasum	Co-assemblies	Roe_deer_Omasum.Co.42	94.41	0.92	89.81	high	o__Clostridiales (UID1212)
Roe_deer_Omasum	Co-assemblies	Roe_deer_Omasum.Co.423	94.31	3.42	77.21	high	o__Clostridiales (UID1212)
Roe_deer_Omasum	Co-assemblies	Roe_deer_Omasum.Co.428	94.71	0.88	90.31	high	c__Gammaproteobacteria (UID4201)
Roe_deer_Omasum	Co-assemblies	Roe_deer_Omasum.Co.43	94.44	0	94.44	high	k__Bacteria (UID2495)
Roe_deer_Omasum	Co-assemblies	Roe_deer_Omasum.Co.439	95.88	3.27	79.53	high	o__Bacteroidales (UID2716)
Roe_deer_Omasum	Co-assemblies	Roe_deer_Omasum.Co.52	92.22	0.36	90.42	high	k__Bacteria (UID2565)
Roe_deer_Omasum	Co-assemblies	Roe_deer_Omasum.Co.59	94.57	1.75	85.82	high	f__Spirochaetaceae (UID2535)
Roe_deer_Omasum	Co-assemblies	Roe_deer_Omasum.Co.69	93.62	0	93.62	high	o__Clostridiales (UID1212)
Roe_deer_Omasum	Co-assemblies	Roe_deer_Omasum.Co.7	97.09	2.51	84.54	high	p__Euryarchaeota (UID3)
Roe_deer_Omasum	Co-assemblies	Roe_deer_Omasum.Co.81	94.14	0.05	93.89	high	o__Bacteroidales (UID2657)
Roe_deer_Omasum	Co-assemblies	Roe_deer_Omasum.Co.9	96.19	2.86	81.89	high	k__Bacteria (UID2372)
Roe_deer_Omasum	Co-assemblies	Roe_deer_Omasum.Co.90	90.87	1.62	82.77	high	o__Bacteroidales (UID2657)
Roe_deer_Rectum	Co-assemblies	Roe_deer_Rectum.Co.10	94.57	0.81	90.52	high	c__Clostridia (UID1118)
Roe_deer_Rectum	Co-assemblies	Roe_deer_Rectum.Co.101	98.32	0.74	94.62	high	p__Bacteroidetes (UID2605)
Roe_deer_Rectum	Co-assemblies	Roe_deer_Rectum.Co.107	94.52	0.24	93.32	high	p__Bacteroidetes (UID2605)
Roe_deer_Rectum	Co-assemblies	Roe_deer_Rectum.Co.123	95.47	2.77	81.62	high	o__Bacteroidales (UID2617)
Roe_deer_Rectum	Co-assemblies	Roe_deer_Rectum.Co.124	97.05	0.72	93.45	high	p__Bacteroidetes (UID2605)
Roe_deer_Rectum	Co-assemblies	Roe_deer_Rectum.Co.126	98.3	0	98.3	high	o__Bacteroidales (UID2617)
Roe_deer_Rectum	Co-assemblies	Roe_deer_Rectum.Co.132	92	0.63	88.85	high	o__Bacteroidales (UID2657)
Roe_deer_Rectum	Co-assemblies	Roe_deer_Rectum.Co.149	97.13	0	97.13	high	o__Clostridiales (UID1212)
Roe_deer_Rectum	Co-assemblies	Roe_deer_Rectum.Co.159	94.74	3.47	77.39	high	o__Clostridiales (UID1212)
Roe_deer_Rectum	Co-assemblies	Roe_deer_Rectum.Co.160	93.62	2.15	82.87	high	o__Clostridiales (UID1212)
Roe_deer_Rectum	Co-assemblies	Roe_deer_Rectum.Co.174	96.85	1.2	90.85	high	o__Clostridiales (UID1212)
Roe_deer_Rectum	Co-assemblies	Roe_deer_Rectum.Co.187	92.57	0.02	92.47	high	o__Clostridiales (UID1212)
Roe_deer_Rectum	Co-assemblies	Roe_deer_Rectum.Co.188	93.74	1.34	87.04	high	o__Clostridiales (UID1212)
Roe_deer_Rectum	Co-assemblies	Roe_deer_Rectum.Co.19	95.3	0.67	91.95	high	o__Clostridiales (UID1212)
Roe_deer_Rectum	Co-assemblies	Roe_deer_Rectum.Co.204	96.58	1.57	88.73	high	o__Clostridiales (UID1212)
Roe_deer_Rectum	Co-assemblies	Roe_deer_Rectum.Co.206	97.85	0	97.85	high	k__Bacteria (UID2565)
Roe_deer_Rectum	Co-assemblies	Roe_deer_Rectum.Co.209	96.64	0	96.64	high	o__Clostridiales (UID1212)
Roe_deer_Rectum	Co-assemblies	Roe_deer_Rectum.Co.21	93.46	1.48	86.06	high	o__Clostridiales (UID1212)
Roe_deer_Rectum	Co-assemblies	Roe_deer_Rectum.Co.211	95.95	0.71	92.4	high	o__Clostridiales (UID1212)
Roe_deer_Rectum	Co-assemblies	Roe_deer_Rectum.Co.212	95.98	0.96	91.18	high	p__Bacteroidetes (UID2605)
Roe_deer_Rectum	Co-assemblies	Roe_deer_Rectum.Co.218	95.3	0.04	95.1	high	o__Clostridiales (UID1212)
Roe_deer_Rectum	Co-assemblies	Roe_deer_Rectum.Co.234	90.94	0.36	89.14	high	o__Clostridiales (UID1212)
Roe_deer_Rectum	Co-assemblies	Roe_deer_Rectum.Co.235	91.25	2.35	79.5	high	o__Clostridiales (UID1212)
Roe_deer_Rectum	Co-assemblies	Roe_deer_Rectum.Co.237	94.61	1.48	87.21	high	o__Clostridiales (UID1212)
Roe_deer_Rectum	Co-assemblies	Roe_deer_Rectum.Co.239	95.03	0.69	91.58	high	o__Bacteroidales (UID2617)
Roe_deer_Rectum	Co-assemblies	Roe_deer_Rectum.Co.271	92.1	3.76	73.3	high	c__Clostridia (UID1118)
Roe_deer_Rectum	Co-assemblies	Roe_deer_Rectum.Co.275	93.13	1.01	88.08	high	o__Clostridiales (UID1212)
Roe_deer_Rectum	Co-assemblies	Roe_deer_Rectum.Co.276	92.72	1.9	83.22	high	o__Clostridiales (UID1226)
Roe_deer_Rectum	Co-assemblies	Roe_deer_Rectum.Co.282	93.41	0	93.41	high	k__Bacteria (UID2495)
Roe_deer_Rectum	Co-assemblies	Roe_deer_Rectum.Co.316	98.96	1.73	90.31	high	o__Actinomycetales (UID1815)
Roe_deer_Rectum	Co-assemblies	Roe_deer_Rectum.Co.318	96.96	0.69	93.51	high	o__Clostridiales (UID1212)
Roe_deer_Rectum	Co-assemblies	Roe_deer_Rectum.Co.320	93.82	0.19	92.87	high	o__Bacteroidales (UID2657)
Roe_deer_Rectum	Co-assemblies	Roe_deer_Rectum.Co.332	95.43	0	95.43	high	p__Bacteroidetes (UID2605)
Roe_deer_Rectum	Co-assemblies	Roe_deer_Rectum.Co.333	93.2	0.34	91.5	high	k__Bacteria (UID2982)
Roe_deer_Rectum	Co-assemblies	Roe_deer_Rectum.Co.337	98.22	1.66	89.92	high	c__Epsilonproteobacteria (UID3065)
Roe_deer_Rectum	Co-assemblies	Roe_deer_Rectum.Co.345	96.71	0.48	94.31	high	p__Bacteroidetes (UID2605)
Roe_deer_Rectum	Co-assemblies	Roe_deer_Rectum.Co.354	95.56	0	95.56	high	p__Euryarchaeota (UID3)
Roe_deer_Rectum	Co-assemblies	Roe_deer_Rectum.Co.355	97.99	0	97.99	high	o__Clostridiales (UID1212)
Roe_deer_Rectum	Co-assemblies	Roe_deer_Rectum.Co.356	96.67	1.01	91.62	high	o__Clostridiales (UID1212)
Roe_deer_Rectum	Co-assemblies	Roe_deer_Rectum.Co.357	90.44	1.96	80.64	high	p__Bacteroidetes (UID2605)
Roe_deer_Rectum	Co-assemblies	Roe_deer_Rectum.Co.366	91.05	0.89	86.6	high	o__Clostridiales (UID1212)
Roe_deer_Rectum	Co-assemblies	Roe_deer_Rectum.Co.37	97.85	2.21	86.8	high	k__Bacteria (UID2565)
Roe_deer_Rectum	Co-assemblies	Roe_deer_Rectum.Co.371	95.3	2.01	85.25	high	o__Clostridiales (UID1212)
Roe_deer_Rectum	Co-assemblies	Roe_deer_Rectum.Co.38	96.77	0	96.77	high	k__Bacteria (UID2569)
Roe_deer_Rectum	Co-assemblies	Roe_deer_Rectum.Co.383	97.09	0	97.09	high	f__Spirochaetaceae (UID2535)
Roe_deer_Rectum	Co-assemblies	Roe_deer_Rectum.Co.385	90.69	2.18	79.79	high	o__Clostridiales (UID1212)
Roe_deer_Rectum	Co-assemblies	Roe_deer_Rectum.Co.391	91.4	3.32	74.8	high	k__Bacteria (UID2565)
Roe_deer_Rectum	Co-assemblies	Roe_deer_Rectum.Co.401	95.24	0	95.24	high	k__Bacteria (UID2372)
Roe_deer_Rectum	Co-assemblies	Roe_deer_Rectum.Co.421	92.99	1.4	85.99	high	o__Clostridiales (UID1212)
Roe_deer_Rectum	Co-assemblies	Roe_deer_Rectum.Co.426	98.79	1.91	89.24	high	o__Clostridiales (UID1120)
Roe_deer_Rectum	Co-assemblies	Roe_deer_Rectum.Co.427	91.95	0	91.95	high	o__Clostridiales (UID1212)
Roe_deer_Rectum	Co-assemblies	Roe_deer_Rectum.Co.435	93.49	0.48	91.09	high	o__Clostridiales (UID1212)
Roe_deer_Rectum	Co-assemblies	Roe_deer_Rectum.Co.442	97.09	3.58	79.19	high	o__Clostridiales (UID1212)
Roe_deer_Rectum	Co-assemblies	Roe_deer_Rectum.Co.447	98.99	1.17	93.14	high	o__Clostridiales (UID1212)
Roe_deer_Rectum	Co-assemblies	Roe_deer_Rectum.Co.448	97.85	0.54	95.15	high	k__Bacteria (UID2569)
Roe_deer_Rectum	Co-assemblies	Roe_deer_Rectum.Co.451	96.52	1.2	90.52	high	p__Bacteroidetes (UID2605)
Roe_deer_Rectum	Co-assemblies	Roe_deer_Rectum.Co.465	98.88	1.05	93.63	high	o__Clostridiales (UID1212)
Roe_deer_Rectum	Co-assemblies	Roe_deer_Rectum.Co.466	93.1	3.57	75.25	high	p__Bacteroidetes (UID2605)
Roe_deer_Rectum	Co-assemblies	Roe_deer_Rectum.Co.469	90.64	3.8	71.64	high	o__Clostridiales (UID1226)
Roe_deer_Rectum	Co-assemblies	Roe_deer_Rectum.Co.475	90.5	4.78	66.6	high	f__Lachnospiraceae (UID1286)
Roe_deer_Rectum	Co-assemblies	Roe_deer_Rectum.Co.478	90.69	2.68	77.29	high	o__Clostridiales (UID1212)
Roe_deer_Rectum	Co-assemblies	Roe_deer_Rectum.Co.482	98.92	4.3	77.42	high	k__Bacteria (UID2569)
Roe_deer_Rectum	Co-assemblies	Roe_deer_Rectum.Co.487	99.46	0	99.46	high	o__Chlamydiales (UID2994)
Roe_deer_Rectum	Co-assemblies	Roe_deer_Rectum.Co.490	90.32	1.7	81.82	high	k__Bacteria (UID2569)
Roe_deer_Rectum	Co-assemblies	Roe_deer_Rectum.Co.494	95.62	0	95.62	high	o__Clostridiales (UID1212)
Roe_deer_Rectum	Co-assemblies	Roe_deer_Rectum.Co.499	95.11	1.76	86.31	high	o__Clostridiales (UID1212)
Roe_deer_Rectum	Co-assemblies	Roe_deer_Rectum.Co.513	90.65	3.13	75	high	o__Clostridiales (UID1212)
Roe_deer_Rectum	Co-assemblies	Roe_deer_Rectum.Co.514	97.92	1.6	89.92	high	p__Bacteroidetes (UID2605)
Roe_deer_Rectum	Co-assemblies	Roe_deer_Rectum.Co.521	99.26	0	99.26	high	k__Bacteria (UID2566)
Roe_deer_Rectum	Co-assemblies	Roe_deer_Rectum.Co.527	93.74	3.24	77.54	high	o__Clostridiales (UID1212)
Roe_deer_Rectum	Co-assemblies	Roe_deer_Rectum.Co.528	96.42	1.87	87.07	high	o__Clostridiales (UID1212)
Roe_deer_Rectum	Co-assemblies	Roe_deer_Rectum.Co.536	98.11	1.01	93.06	high	o__Clostridiales (UID1212)
Roe_deer_Rectum	Co-assemblies	Roe_deer_Rectum.Co.550	97.99	0	97.99	high	o__Clostridiales (UID1212)
Roe_deer_Rectum	Co-assemblies	Roe_deer_Rectum.Co.6	92.39	1.01	87.34	high	o__Clostridiales (UID1212)
Roe_deer_Rectum	Co-assemblies	Roe_deer_Rectum.Co.603	96.36	2.54	83.66	high	o__Clostridiales (UID1212)
Roe_deer_Rectum	Co-assemblies	Roe_deer_Rectum.Co.61	98.49	0.73	94.84	high	o__Clostridiales (UID1212)
Roe_deer_Rectum	Co-assemblies	Roe_deer_Rectum.Co.611	98.8	1.15	93.05	high	p__Bacteroidetes (UID2605)
Roe_deer_Rectum	Co-assemblies	Roe_deer_Rectum.Co.617	97.6	1.6	89.6	high	p__Bacteroidetes (UID2605)
Roe_deer_Rectum	Co-assemblies	Roe_deer_Rectum.Co.618	91.19	0.97	86.34	high	o__Bacteroidales (UID2657)
Roe_deer_Rectum	Co-assemblies	Roe_deer_Rectum.Co.621	91.86	2.06	81.56	high	o__Bacteroidales (UID2657)
Roe_deer_Rectum	Co-assemblies	Roe_deer_Rectum.Co.624	93.31	0.93	88.66	high	o__Bacteroidales (UID2657)
Roe_deer_Rectum	Co-assemblies	Roe_deer_Rectum.Co.630	96.46	3.04	81.26	high	p__Bacteroidetes (UID2605)
Roe_deer_Rectum	Co-assemblies	Roe_deer_Rectum.Co.636	95.34	0.4	93.34	high	c__Clostridia (UID1118)
Roe_deer_Rectum	Co-assemblies	Roe_deer_Rectum.Co.637	94.41	2.74	80.71	high	o__Clostridiales (UID1212)
Roe_deer_Rectum	Co-assemblies	Roe_deer_Rectum.Co.68	95.78	1.07	90.43	high	o__Clostridiales (UID1212)
Roe_deer_Rectum	Co-assemblies	Roe_deer_Rectum.Co.72	94.35	0.4	92.35	high	c__Clostridia (UID1118)
Roe_deer_Rectum	Co-assemblies	Roe_deer_Rectum.Co.88	92.39	1.65	84.14	high	o__Clostridiales (UID1212)
Roe_deer_Rectum	Co-assemblies	Roe_deer_Rectum.Co.96	90.38	0.67	87.03	high	o__Clostridiales (UID1212)
Roe_deer_Rectum	Co-assemblies	Roe_deer_Rectum.Co.98	90.38	0	90.38	high	o__Clostridiales (UID1212)
Roe_deer_Rectum	Co-assemblies	Roe_deer_Rectum.Co.99	96.46	0.68	93.06	high	p__Proteobacteria (UID3887)
Roe_deer_Reticulum	Co-assemblies	Roe_deer_Reticulum.Co.108	98.84	0	98.84	high	k__Bacteria (UID2495)
Roe_deer_Reticulum	Co-assemblies	Roe_deer_Reticulum.Co.110	94.78	1.47	87.43	high	c__Gammaproteobacteria (UID4201)
Roe_deer_Reticulum	Co-assemblies	Roe_deer_Reticulum.Co.123	93.26	0.56	90.46	high	k__Bacteria (UID2329)
Roe_deer_Reticulum	Co-assemblies	Roe_deer_Reticulum.Co.124	96.63	1.12	91.03	high	k__Bacteria (UID2495)
Roe_deer_Reticulum	Co-assemblies	Roe_deer_Reticulum.Co.129	95.6	3.3	79.1	high	f__Lachnospiraceae (UID1286)
Roe_deer_Reticulum	Co-assemblies	Roe_deer_Reticulum.Co.131	91.65	0.68	88.25	high	o__Clostridiales (UID1212)
Roe_deer_Reticulum	Co-assemblies	Roe_deer_Reticulum.Co.132	96.76	0	96.76	high	c__Gammaproteobacteria (UID4201)
Roe_deer_Reticulum	Co-assemblies	Roe_deer_Reticulum.Co.143	90.05	2.69	76.6	high	k__Bacteria (UID2569)
Roe_deer_Reticulum	Co-assemblies	Roe_deer_Reticulum.Co.152	94.51	0.95	89.76	high	p__Firmicutes (UID1022)
Roe_deer_Reticulum	Co-assemblies	Roe_deer_Reticulum.Co.17	93.86	2.61	80.81	high	f__Lachnospiraceae (UID1286)
Roe_deer_Reticulum	Co-assemblies	Roe_deer_Reticulum.Co.176	95.43	2.42	83.33	high	p__Actinobacteria (UID2112)
Roe_deer_Reticulum	Co-assemblies	Roe_deer_Reticulum.Co.184	93.82	0.16	93.02	high	k__Bacteria (UID2329)
Roe_deer_Reticulum	Co-assemblies	Roe_deer_Reticulum.Co.187	92.62	1.67	84.27	high	p__Proteobacteria (UID3887)
Roe_deer_Reticulum	Co-assemblies	Roe_deer_Reticulum.Co.194	95.75	2.26	84.45	high	o__Clostridiales (UID1212)
Roe_deer_Reticulum	Co-assemblies	Roe_deer_Reticulum.Co.20	91.82	2.3	80.32	high	o__Clostridiales (UID1212)
Roe_deer_Reticulum	Co-assemblies	Roe_deer_Reticulum.Co.203	92.67	1.12	87.07	high	o__Bacteroidales (UID2657)
Roe_deer_Reticulum	Co-assemblies	Roe_deer_Reticulum.Co.216	93.44	1.78	84.54	high	p__Bacteroidetes (UID2605)
Roe_deer_Reticulum	Co-assemblies	Roe_deer_Reticulum.Co.220	95.52	1.08	90.12	high	k__Bacteria (UID2565)
Roe_deer_Reticulum	Co-assemblies	Roe_deer_Reticulum.Co.225	93.01	0.06	92.71	high	k__Bacteria (UID2565)
Roe_deer_Reticulum	Co-assemblies	Roe_deer_Reticulum.Co.230	91.48	2	81.48	high	o__Clostridiales (UID1212)
Roe_deer_Reticulum	Co-assemblies	Roe_deer_Reticulum.Co.241	96.45	2.56	83.65	high	f__Spirochaetaceae (UID2535)
Roe_deer_Reticulum	Co-assemblies	Roe_deer_Reticulum.Co.248	99.33	0	99.33	high	o__Clostridiales (UID1212)
Roe_deer_Reticulum	Co-assemblies	Roe_deer_Reticulum.Co.273	95.07	1.92	85.47	high	o__Bacteroidales (UID2657)
Roe_deer_Reticulum	Co-assemblies	Roe_deer_Reticulum.Co.275	97.85	0	97.85	high	k__Bacteria (UID2569)
Roe_deer_Reticulum	Co-assemblies	Roe_deer_Reticulum.Co.282	98.63	0	98.63	high	o__Clostridiales (UID1212)
Roe_deer_Reticulum	Co-assemblies	Roe_deer_Reticulum.Co.285	92.82	1.17	86.97	high	o__Bacteroidales (UID2716)
Roe_deer_Reticulum	Co-assemblies	Roe_deer_Reticulum.Co.289	95.7	3.04	80.5	high	k__Bacteria (UID2569)
Roe_deer_Reticulum	Co-assemblies	Roe_deer_Reticulum.Co.290	92.95	2.68	79.55	high	o__Clostridiales (UID1212)
Roe_deer_Reticulum	Co-assemblies	Roe_deer_Reticulum.Co.297	91.53	1.11	85.98	high	p__Bacteroidetes (UID2605)
Roe_deer_Reticulum	Co-assemblies	Roe_deer_Reticulum.Co.30	92.7	0	92.7	high	k__Bacteria (UID2329)
Roe_deer_Reticulum	Co-assemblies	Roe_deer_Reticulum.Co.309	95.16	1.08	89.76	high	k__Bacteria (UID2565)
Roe_deer_Reticulum	Co-assemblies	Roe_deer_Reticulum.Co.310	91.67	1.08	86.27	high	k__Bacteria (UID2569)
Roe_deer_Reticulum	Co-assemblies	Roe_deer_Reticulum.Co.324	95.35	0.97	90.5	high	f__Lachnospiraceae (UID1286)
Roe_deer_Reticulum	Co-assemblies	Roe_deer_Reticulum.Co.325	100	1.51	92.45	high	o__Clostridiales (UID1212)
Roe_deer_Reticulum	Co-assemblies	Roe_deer_Reticulum.Co.327	94.8	0.81	90.75	high	k__Bacteria (UID2569)
Roe_deer_Reticulum	Co-assemblies	Roe_deer_Reticulum.Co.335	92.62	0.67	89.27	high	o__Clostridiales (UID1212)
Roe_deer_Reticulum	Co-assemblies	Roe_deer_Reticulum.Co.337	97.32	0.63	94.17	high	p__Firmicutes (UID1022)
Roe_deer_Reticulum	Co-assemblies	Roe_deer_Reticulum.Co.340	99.21	0.84	95.01	high	p__Firmicutes (UID1022)
Roe_deer_Reticulum	Co-assemblies	Roe_deer_Reticulum.Co.346	96.61	0	96.61	high	k__Bacteria (UID209)
Roe_deer_Reticulum	Co-assemblies	Roe_deer_Reticulum.Co.359	90.06	0.7	86.56	high	f__Lachnospiraceae (UID1295)
Roe_deer_Reticulum	Co-assemblies	Roe_deer_Reticulum.Co.367	97.31	0.54	94.61	high	k__Bacteria (UID2569)
Roe_deer_Reticulum	Co-assemblies	Roe_deer_Reticulum.Co.388	90.46	4.77	66.61	high	o__Bacteroidales (UID2657)
Roe_deer_Reticulum	Co-assemblies	Roe_deer_Reticulum.Co.393	94.52	2.67	81.17	high	o__Clostridiales (UID1212)
Roe_deer_Reticulum	Co-assemblies	Roe_deer_Reticulum.Co.394	92.9	3.23	76.75	high	k__Bacteria (UID2569)
Roe_deer_Reticulum	Co-assemblies	Roe_deer_Reticulum.Co.395	90.32	0.36	88.52	high	k__Bacteria (UID2565)
Roe_deer_Reticulum	Co-assemblies	Roe_deer_Reticulum.Co.398	95.16	1.08	89.76	high	k__Bacteria (UID2565)
Roe_deer_Reticulum	Co-assemblies	Roe_deer_Reticulum.Co.399	91.67	0.02	91.57	high	k__Bacteria (UID2569)
Roe_deer_Reticulum	Co-assemblies	Roe_deer_Reticulum.Co.400	94.58	0.74	90.88	high	o__Bacteroidales (UID2657)
Roe_deer_Reticulum	Co-assemblies	Roe_deer_Reticulum.Co.403	93.01	0	93.01	high	k__Bacteria (UID2569)
Roe_deer_Reticulum	Co-assemblies	Roe_deer_Reticulum.Co.407	94.45	3.52	76.85	high	f__Lachnospiraceae (UID1286)
Roe_deer_Reticulum	Co-assemblies	Roe_deer_Reticulum.Co.409	96.88	0.48	94.48	high	p__Bacteroidetes (UID2605)
Roe_deer_Reticulum	Co-assemblies	Roe_deer_Reticulum.Co.420	97.85	0	97.85	high	k__Bacteria (UID2565)
Roe_deer_Reticulum	Co-assemblies	Roe_deer_Reticulum.Co.426	92.2	0.54	89.5	high	k__Bacteria (UID2569)
Roe_deer_Reticulum	Co-assemblies	Roe_deer_Reticulum.Co.461	92.31	0.7	88.81	high	f__Spirochaetaceae (UID2535)
Roe_deer_Reticulum	Co-assemblies	Roe_deer_Reticulum.Co.465	95.06	3.47	77.71	high	o__Clostridiales (UID1212)
Roe_deer_Reticulum	Co-assemblies	Roe_deer_Reticulum.Co.475	94.38	2.25	83.13	high	k__Bacteria (UID2329)
Roe_deer_Reticulum	Co-assemblies	Roe_deer_Reticulum.Co.480	90.45	3.37	73.6	high	k__Bacteria (UID2329)
Roe_deer_Reticulum	Co-assemblies	Roe_deer_Reticulum.Co.483	91.07	4.34	69.37	high	p__Euryarchaeota (UID3)
Roe_deer_Reticulum	Co-assemblies	Roe_deer_Reticulum.Co.485	91.38	3.76	72.58	high	k__Bacteria (UID203)
Roe_deer_Reticulum	Co-assemblies	Roe_deer_Reticulum.Co.77	93.01	0.54	90.31	high	k__Bacteria (UID2569)
Roe_deer_Reticulum	Co-assemblies	Roe_deer_Reticulum.Co.95	95.48	1.55	87.73	high	p__Bacteroidetes (UID2605)
Roe_deer_Rumen	Co-assemblies	Roe_deer_Rumen.Co.1	96.88	2.92	82.28	high	c__Betaproteobacteria (UID3888)
Roe_deer_Rumen	Co-assemblies	Roe_deer_Rumen.Co.101	96.47	2.32	84.87	high	o__Clostridiales (UID1226)
Roe_deer_Rumen	Co-assemblies	Roe_deer_Rumen.Co.116	96.95	1.61	88.9	high	k__Bacteria (UID2569)
Roe_deer_Rumen	Co-assemblies	Roe_deer_Rumen.Co.132	90.87	2.8	76.87	high	p__Firmicutes (UID1022)
Roe_deer_Rumen	Co-assemblies	Roe_deer_Rumen.Co.139	91.94	0	91.94	high	k__Bacteria (UID2565)
Roe_deer_Rumen	Co-assemblies	Roe_deer_Rumen.Co.154	90.83	1.06	85.53	high	o__Clostridiales (UID1212)
Roe_deer_Rumen	Co-assemblies	Roe_deer_Rumen.Co.168	95	2.34	83.3	high	p__Bacteroidetes (UID2605)
Roe_deer_Rumen	Co-assemblies	Roe_deer_Rumen.Co.169	92.56	2.73	78.91	high	f__Lachnospiraceae (UID1286)
Roe_deer_Rumen	Co-assemblies	Roe_deer_Rumen.Co.173	95.16	2.01	85.11	high	o__Clostridiales (UID1212)
Roe_deer_Rumen	Co-assemblies	Roe_deer_Rumen.Co.177	97.31	4.03	77.16	high	k__Bacteria (UID2569)
Roe_deer_Rumen	Co-assemblies	Roe_deer_Rumen.Co.199	90.46	1.01	85.41	high	o__Clostridiales (UID1212)
Roe_deer_Rumen	Co-assemblies	Roe_deer_Rumen.Co.214	91.94	2.4	79.94	high	k__Bacteria (UID2565)
Roe_deer_Rumen	Co-assemblies	Roe_deer_Rumen.Co.222	94.94	0	94.94	high	k__Bacteria (UID2329)
Roe_deer_Rumen	Co-assemblies	Roe_deer_Rumen.Co.234	95.92	1.49	88.47	high	f__Lachnospiraceae (UID1286)
Roe_deer_Rumen	Co-assemblies	Roe_deer_Rumen.Co.240	94.02	0.94	89.32	high	o__Bacteroidales (UID2657)
Roe_deer_Rumen	Co-assemblies	Roe_deer_Rumen.Co.252	93.82	0.16	93.02	high	k__Bacteria (UID2329)
Roe_deer_Rumen	Co-assemblies	Roe_deer_Rumen.Co.260	95.12	0.67	91.77	high	o__Clostridiales (UID1212)
Roe_deer_Rumen	Co-assemblies	Roe_deer_Rumen.Co.265	91.53	1.81	82.48	high	c__Clostridia (UID1118)
Roe_deer_Rumen	Co-assemblies	Roe_deer_Rumen.Co.267	96.68	0.67	93.33	high	k__Bacteria (UID2569)
Roe_deer_Rumen	Co-assemblies	Roe_deer_Rumen.Co.268	94.77	1.04	89.57	high	f__Lachnospiraceae (UID1286)
Roe_deer_Rumen	Co-assemblies	Roe_deer_Rumen.Co.271	91.76	4.92	67.16	high	o__Bacteroidales (UID2657)
Roe_deer_Rumen	Co-assemblies	Roe_deer_Rumen.Co.272	95.75	4.6	72.75	high	c__Clostridia (UID1118)
Roe_deer_Rumen	Co-assemblies	Roe_deer_Rumen.Co.28	97.99	1.85	88.74	high	o__Clostridiales (UID1212)
Roe_deer_Rumen	Co-assemblies	Roe_deer_Rumen.Co.292	96.4	0.91	91.85	high	o__Clostridiales (UID1212)
Roe_deer_Rumen	Co-assemblies	Roe_deer_Rumen.Co.30	90.54	0.9	86.04	high	k__Bacteria (UID2569)
Roe_deer_Rumen	Co-assemblies	Roe_deer_Rumen.Co.31	97.85	0	97.85	high	k__Bacteria (UID2565)
Roe_deer_Rumen	Co-assemblies	Roe_deer_Rumen.Co.310	90.15	0.29	88.7	high	c__Gammaproteobacteria (UID4201)
Roe_deer_Rumen	Co-assemblies	Roe_deer_Rumen.Co.37	95.75	0.67	92.4	high	o__Clostridiales (UID1212)
Roe_deer_Rumen	Co-assemblies	Roe_deer_Rumen.Co.373	99.29	0.71	95.74	high	o__Clostridiales (UID1120)
Roe_deer_Rumen	Co-assemblies	Roe_deer_Rumen.Co.374	95.02	2.68	81.62	high	f__Spirochaetaceae (UID2535)
Roe_deer_Rumen	Co-assemblies	Roe_deer_Rumen.Co.385	94.63	0.67	91.28	high	o__Clostridiales (UID1212)
Roe_deer_Rumen	Co-assemblies	Roe_deer_Rumen.Co.397	100	0	100	high	o__Clostridiales (UID1212)
Roe_deer_Rumen	Co-assemblies	Roe_deer_Rumen.Co.403	93.45	3.47	76.1	high	p__Firmicutes (UID1022)
Roe_deer_Rumen	Co-assemblies	Roe_deer_Rumen.Co.409	90.75	2.59	77.8	high	o__Clostridiales (UID1212)
Roe_deer_Rumen	Co-assemblies	Roe_deer_Rumen.Co.410	95.62	1.18	89.72	high	c__Gammaproteobacteria (UID4201)
Roe_deer_Rumen	Co-assemblies	Roe_deer_Rumen.Co.427	93.01	1.6	85.01	high	o__Bacteroidales (UID2657)
Roe_deer_Rumen	Co-assemblies	Roe_deer_Rumen.Co.429	94.71	1.9	85.21	high	k__Bacteria (UID2569)
Roe_deer_Rumen	Co-assemblies	Roe_deer_Rumen.Co.431	92.76	3.53	75.11	high	f__Lachnospiraceae (UID1286)
Roe_deer_Rumen	Co-assemblies	Roe_deer_Rumen.Co.438	99.32	0	99.32	high	o__Clostridiales (UID1212)
Roe_deer_Rumen	Co-assemblies	Roe_deer_Rumen.Co.442	94.09	1.08	88.69	high	k__Bacteria (UID2565)
Roe_deer_Rumen	Co-assemblies	Roe_deer_Rumen.Co.469	95.54	0	95.54	high	k__Bacteria (UID2495)
Roe_deer_Rumen	Co-assemblies	Roe_deer_Rumen.Co.47	96.15	0	96.15	high	k__Bacteria (UID2495)
Roe_deer_Rumen	Co-assemblies	Roe_deer_Rumen.Co.471	96.72	0.69	93.27	high	p__Firmicutes (UID1022)
Roe_deer_Rumen	Co-assemblies	Roe_deer_Rumen.Co.480	92.61	1.34	85.91	high	o__Clostridiales (UID1212)
Roe_deer_Rumen	Co-assemblies	Roe_deer_Rumen.Co.487	93.9	2	83.9	high	k__Bacteria (UID209)
Roe_deer_Rumen	Co-assemblies	Roe_deer_Rumen.Co.489	93.46	3.21	77.41	high	k__Bacteria (UID2569)
Roe_deer_Rumen	Co-assemblies	Roe_deer_Rumen.Co.502	93.01	0	93.01	high	k__Bacteria (UID2569)
Roe_deer_Rumen	Co-assemblies	Roe_deer_Rumen.Co.519	94.32	4.55	71.57	high	k__Bacteria (UID2495)
Roe_deer_Rumen	Co-assemblies	Roe_deer_Rumen.Co.542	91.95	1.77	83.1	high	o__Clostridiales (UID1212)
Roe_deer_Rumen	Co-assemblies	Roe_deer_Rumen.Co.547	96.69	0.21	95.64	high	p__Firmicutes (UID1022)
Roe_deer_Rumen	Co-assemblies	Roe_deer_Rumen.Co.548	93.73	0.19	92.78	high	c__Gammaproteobacteria (UID4201)
Roe_deer_Rumen	Co-assemblies	Roe_deer_Rumen.Co.572	91.12	2.23	79.97	high	o__Bacteroidales (UID2657)
Roe_deer_Rumen	Co-assemblies	Roe_deer_Rumen.Co.58	96.63	1.12	91.03	high	k__Bacteria (UID2329)
Roe_deer_Rumen	Co-assemblies	Roe_deer_Rumen.Co.604	94.57	1.21	88.52	high	p__Actinobacteria (UID2112)
Roe_deer_Rumen	Co-assemblies	Roe_deer_Rumen.Co.606	96.84	0.63	93.69	high	p__Firmicutes (UID1022)
Roe_deer_Rumen	Co-assemblies	Roe_deer_Rumen.Co.616	99.76	0.96	94.96	high	p__Bacteroidetes (UID2605)
Roe_deer_Rumen	Co-assemblies	Roe_deer_Rumen.Co.62	90.13	1.08	84.73	high	k__Bacteria (UID2565)
Roe_deer_Rumen	Co-assemblies	Roe_deer_Rumen.Co.628	95.16	1.08	89.76	high	k__Bacteria (UID2565)
Roe_deer_Rumen	Co-assemblies	Roe_deer_Rumen.Co.630	95.24	2.7	81.74	high	k__Bacteria (UID2372)
Roe_deer_Rumen	Co-assemblies	Roe_deer_Rumen.Co.632	97.85	0	97.85	high	o__Clostridiales (UID1120)
Roe_deer_Rumen	Co-assemblies	Roe_deer_Rumen.Co.633	91.67	1.08	86.27	high	k__Bacteria (UID2569)
Roe_deer_Rumen	Co-assemblies	Roe_deer_Rumen.Co.634	92.27	3.2	76.27	high	p__Euryarchaeota (UID3)
Roe_deer_Rumen	Co-assemblies	Roe_deer_Rumen.Co.640	97.32	0.34	95.62	high	o__Clostridiales (UID1212)
Roe_deer_Rumen	Co-assemblies	Roe_deer_Rumen.Co.647	95.36	4.03	75.21	high	p__Firmicutes (UID1022)
Roe_deer_Rumen	Co-assemblies	Roe_deer_Rumen.Co.659	96.61	0	96.61	high	k__Bacteria (UID209)
Roe_deer_Rumen	Co-assemblies	Roe_deer_Rumen.Co.675	92.94	0.74	89.24	high	c__Gammaproteobacteria (UID4201)
Roe_deer_Rumen	Co-assemblies	Roe_deer_Rumen.Co.69	99.33	0	99.33	high	o__Clostridiales (UID1212)
Roe_deer_Rumen	Co-assemblies	Roe_deer_Rumen.Co.696	97.63	0.89	93.18	high	o__Clostridiales (UID1212)
Roe_deer_Rumen	Co-assemblies	Roe_deer_Rumen.Co.702	96.31	0	96.31	high	o__Clostridiales (UID1212)
Roe_deer_Rumen	Co-assemblies	Roe_deer_Rumen.Co.707	91.4	0.86	87.1	high	g__Butyrivibrio (UID1297)
Roe_deer_Rumen	Co-assemblies	Roe_deer_Rumen.Co.722	90.56	1.75	81.81	high	p__Bacteroidetes (UID2605)
Roe_deer_Rumen	Co-assemblies	Roe_deer_Rumen.Co.728	92.2	1.53	84.55	high	o__Bacteroidales (UID2657)
Roe_deer_Rumen	Co-assemblies	Roe_deer_Rumen.Co.730	91.98	0	91.98	high	k__Bacteria (UID2495)
Roe_deer_Rumen	Co-assemblies	Roe_deer_Rumen.Co.741	90.01	3.1	74.51	high	f__Lachnospiraceae (UID1255)
Roe_deer_Rumen	Co-assemblies	Roe_deer_Rumen.Co.754	96.77	0	96.77	high	k__Bacteria (UID2565)
Roe_deer_Rumen	Co-assemblies	Roe_deer_Rumen.Co.765	92.4	3.86	73.1	high	o__Clostridiales (UID1212)
Roe_deer_Rumen	Co-assemblies	Roe_deer_Rumen.Co.786	90.1	2.55	77.35	high	o__Bacteroidales (UID2716)
Roe_deer_Rumen	Co-assemblies	Roe_deer_Rumen.Co.790	94.62	0.54	91.92	high	k__Bacteria (UID2569)
Roe_deer_Rumen	Co-assemblies	Roe_deer_Rumen.Co.84	95.97	0.67	92.62	high	o__Clostridiales (UID1212)
Roe_deer_Rumen	Co-assemblies	Roe_deer_Rumen.Co.87	93.61	0.67	90.26	high	o__Clostridiales (UID1212)
Roe_deer_Rumen	Co-assemblies	Roe_deer_Rumen.Co.98	96.63	0	96.63	high	k__Bacteria (UID2495)
Sheep_Abomasum	Co-assemblies	Sheep_Abomasum.Co.11	96.72	0.34	95.02	high	o__Sphingomonadales (UID3310)
Sheep_Abomasum	Co-assemblies	Sheep_Abomasum.Co.118	95.95	3.63	77.8	high	c__Clostridia (UID1118)
Sheep_Abomasum	Co-assemblies	Sheep_Abomasum.Co.142	93.73	0.67	90.38	high	o__Clostridiales (UID1212)
Sheep_Abomasum	Co-assemblies	Sheep_Abomasum.Co.145	97.09	3.4	80.09	high	p__Firmicutes (UID1022)
Sheep_Abomasum	Co-assemblies	Sheep_Abomasum.Co.148	99.64	4.55	76.89	high	o__Sphingomonadales (UID3310)
Sheep_Abomasum	Co-assemblies	Sheep_Abomasum.Co.152	95.06	0.34	93.36	high	o__Clostridiales (UID1212)
Sheep_Abomasum	Co-assemblies	Sheep_Abomasum.Co.160	95.59	2.7	82.09	high	o__Bacteroidales (UID2716)
Sheep_Abomasum	Co-assemblies	Sheep_Abomasum.Co.161	92.03	1.6	84.03	high	p__Euryarchaeota (UID3)
Sheep_Abomasum	Co-assemblies	Sheep_Abomasum.Co.189	92.08	1.93	82.43	high	o__Rhizobiales (UID3450)
Sheep_Abomasum	Co-assemblies	Sheep_Abomasum.Co.214	95.16	1.48	87.76	high	k__Bacteria (UID2569)
Sheep_Abomasum	Co-assemblies	Sheep_Abomasum.Co.223	97.34	1.4	90.34	high	o__Clostridiales (UID1120)
Sheep_Abomasum	Co-assemblies	Sheep_Abomasum.Co.224	91.67	2.96	76.87	high	p__Euryarchaeota (UID3)
Sheep_Abomasum	Co-assemblies	Sheep_Abomasum.Co.226	95.03	2.22	83.93	high	p__Firmicutes (UID1022)
Sheep_Abomasum	Co-assemblies	Sheep_Abomasum.Co.231	90.14	1.12	84.54	high	o__Bacteroidales (UID2657)
Sheep_Abomasum	Co-assemblies	Sheep_Abomasum.Co.253	91.7	2.01	81.65	high	o__Bacteroidales (UID2617)
Sheep_Abomasum	Co-assemblies	Sheep_Abomasum.Co.257	94.49	0.93	89.84	high	f__Paenibacillaceae (UID973)
Sheep_Abomasum	Co-assemblies	Sheep_Abomasum.Co.258	99.01	0.1	98.51	high	p__Bacteroidetes (UID2591)
Sheep_Abomasum	Co-assemblies	Sheep_Abomasum.Co.263	94.07	1.34	87.37	high	o__Clostridiales (UID1212)
Sheep_Abomasum	Co-assemblies	Sheep_Abomasum.Co.27	93.4	1.75	84.65	high	f__Spirochaetaceae (UID2535)
Sheep_Abomasum	Co-assemblies	Sheep_Abomasum.Co.271	94.77	1.62	86.67	high	c__Alphaproteobacteria (UID3422)
Sheep_Abomasum	Co-assemblies	Sheep_Abomasum.Co.282	99.66	0.54	96.96	high	o__Sphingomonadales (UID3310)
Sheep_Abomasum	Co-assemblies	Sheep_Abomasum.Co.285	91.89	2.31	80.34	high	o__Bacteroidales (UID2716)
Sheep_Abomasum	Co-assemblies	Sheep_Abomasum.Co.297	100	1.21	93.95	high	o__Rhizobiales (UID3447)
Sheep_Abomasum	Co-assemblies	Sheep_Abomasum.Co.300	96	4.81	71.95	high	o__Bacteroidales (UID2716)
Sheep_Abomasum	Co-assemblies	Sheep_Abomasum.Co.330	91.08	2.17	80.23	high	o__Bacteroidales (UID2657)
Sheep_Abomasum	Co-assemblies	Sheep_Abomasum.Co.335	95.03	0.74	91.33	high	o__Bacteroidales (UID2716)
Sheep_Abomasum	Co-assemblies	Sheep_Abomasum.Co.35	96.46	0.63	93.31	high	p__Firmicutes (UID1022)
Sheep_Abomasum	Co-assemblies	Sheep_Abomasum.Co.37	90.87	3.04	75.67	high	f__Bacillaceae (UID829)
Sheep_Abomasum	Co-assemblies	Sheep_Abomasum.Co.40	97.85	1.99	87.9	high	o__Lactobacillales (UID544)
Sheep_Abomasum	Co-assemblies	Sheep_Abomasum.Co.48	90.06	0.72	86.46	high	f__Lachnospiraceae (UID1286)
Sheep_Abomasum	Co-assemblies	Sheep_Abomasum.Co.57	95.6	1.37	88.75	high	o__Lactobacillales (UID355)
Sheep_Abomasum	Co-assemblies	Sheep_Abomasum.Co.60	93.52	0.3	92.02	high	c__Deltaproteobacteria (UID3218)
Sheep_Abomasum	Co-assemblies	Sheep_Abomasum.Co.69	96.14	0.5	93.64	high	o__Rhodospirillales (UID3754)
Sheep_Abomasum	Co-assemblies	Sheep_Abomasum.Co.70	91.38	0.74	87.68	high	o__Bacteroidales (UID2657)
Sheep_Abomasum	Co-assemblies	Sheep_Abomasum.Co.83	92.39	1.34	85.69	high	o__Clostridiales (UID1212)
Sheep_Abomasum	Co-assemblies	Sheep_Abomasum.Co.85	90.87	2.17	80.02	high	p__Bacteroidetes (UID2605)
Sheep_Abomasum	Co-assemblies	Sheep_Abomasum.Co.93	94.04	4.88	69.64	high	f__Streptococcaceae (UID545)
Sheep_Abomasum	Co-assemblies	Sheep_Abomasum.Co.97	92.84	0.86	88.54	high	o__Bacteroidales (UID2716)
Sheep_Cecum	Co-assemblies	Sheep_Cecum.Co.124	98.48	4.81	74.43	high	p__Bacteroidetes (UID2605)
Sheep_Cecum	Co-assemblies	Sheep_Cecum.Co.135	93.26	1.23	87.11	high	k__Bacteria (UID2495)
Sheep_Cecum	Co-assemblies	Sheep_Cecum.Co.140	95.8	0.06	95.5	high	o__Clostridiales (UID1212)
Sheep_Cecum	Co-assemblies	Sheep_Cecum.Co.147	97.67	1.34	90.97	high	k__Bacteria (UID2569)
Sheep_Cecum	Co-assemblies	Sheep_Cecum.Co.150	99.29	2.14	88.59	high	p__Bacteroidetes (UID2605)
Sheep_Cecum	Co-assemblies	Sheep_Cecum.Co.154	93.51	1.34	86.81	high	o__Clostridiales (UID1212)
Sheep_Cecum	Co-assemblies	Sheep_Cecum.Co.158	91.46	1.87	82.11	high	o__Bacteroidales (UID2657)
Sheep_Cecum	Co-assemblies	Sheep_Cecum.Co.161	91.48	0.67	88.13	high	o__Clostridiales (UID1212)
Sheep_Cecum	Co-assemblies	Sheep_Cecum.Co.169	92.19	0.58	89.29	high	o__Clostridiales (UID1212)
Sheep_Cecum	Co-assemblies	Sheep_Cecum.Co.181	91.19	2.37	79.34	high	k__Bacteria (UID2982)
Sheep_Cecum	Co-assemblies	Sheep_Cecum.Co.188	95.3	1.61	87.25	high	k__Bacteria (UID2569)
Sheep_Cecum	Co-assemblies	Sheep_Cecum.Co.207	93.54	0.37	91.69	high	o__Bacteroidales (UID2657)
Sheep_Cecum	Co-assemblies	Sheep_Cecum.Co.209	92.61	0.14	91.91	high	k__Bacteria (UID2982)
Sheep_Cecum	Co-assemblies	Sheep_Cecum.Co.22	94.29	0.24	93.09	high	p__Bacteroidetes (UID2605)
Sheep_Cecum	Co-assemblies	Sheep_Cecum.Co.224	91.48	2.06	81.18	high	o__Clostridiales (UID1212)
Sheep_Cecum	Co-assemblies	Sheep_Cecum.Co.225	91.85	3.42	74.75	high	o__Clostridiales (UID1212)
Sheep_Cecum	Co-assemblies	Sheep_Cecum.Co.232	93.15	1.66	84.85	high	c__Clostridia (UID1118)
Sheep_Cecum	Co-assemblies	Sheep_Cecum.Co.260	95.43	0.5	92.93	high	o__Clostridiales (UID1212)
Sheep_Cecum	Co-assemblies	Sheep_Cecum.Co.262	94.55	0.48	92.15	high	p__Bacteroidetes (UID2605)
Sheep_Cecum	Co-assemblies	Sheep_Cecum.Co.279	97.36	0.12	96.76	high	o__Campylobacterales (UID3068)
Sheep_Cecum	Co-assemblies	Sheep_Cecum.Co.286	93.74	0.5	91.24	high	o__Clostridiales (UID1212)
Sheep_Cecum	Co-assemblies	Sheep_Cecum.Co.294	95.97	0.71	92.42	high	o__Clostridiales (UID1212)
Sheep_Cecum	Co-assemblies	Sheep_Cecum.Co.303	94.03	1.34	87.33	high	o__Clostridiales (UID1212)
Sheep_Cecum	Co-assemblies	Sheep_Cecum.Co.326	90.32	0.19	89.37	high	o__Bacteroidales (UID2657)
Sheep_Cecum	Co-assemblies	Sheep_Cecum.Co.327	90.11	2.25	78.86	high	k__Bacteria (UID2329)
Sheep_Cecum	Co-assemblies	Sheep_Cecum.Co.329	92.67	3.02	77.57	high	o__Clostridiales (UID1212)
Sheep_Cecum	Co-assemblies	Sheep_Cecum.Co.333	93.4	0.12	92.8	high	o__Clostridiales (UID1212)
Sheep_Cecum	Co-assemblies	Sheep_Cecum.Co.363	92.06	0.84	87.86	high	o__Clostridiales (UID1212)
Sheep_Cecum	Co-assemblies	Sheep_Cecum.Co.364	93.74	1.03	88.59	high	o__Clostridiales (UID1212)
Sheep_Cecum	Co-assemblies	Sheep_Cecum.Co.368	94.35	2.92	79.75	high	c__Clostridia (UID1118)
Sheep_Cecum	Co-assemblies	Sheep_Cecum.Co.371	90.08	0.75	86.33	high	o__Clostridiales (UID1212)
Sheep_Cecum	Co-assemblies	Sheep_Cecum.Co.376	93.33	0.78	89.43	high	k__Bacteria (UID2328)
Sheep_Cecum	Co-assemblies	Sheep_Cecum.Co.43	93.66	0.67	90.31	high	o__Clostridiales (UID1212)
Sheep_Cecum	Co-assemblies	Sheep_Cecum.Co.48	95.65	1.4	88.65	high	o__Clostridiales (UID1212)
Sheep_Cecum	Co-assemblies	Sheep_Cecum.Co.58	93.24	1.01	88.19	high	k__Bacteria (UID2982)
Sheep_Cecum	Co-assemblies	Sheep_Cecum.Co.9	93.55	0	93.55	high	k__Bacteria (UID2565)
Sheep_Cecum	Co-assemblies	Sheep_Cecum.Co.99	97.38	2.88	82.98	high	p__Bacteroidetes (UID2605)
Sheep_Colon	Co-assemblies	Sheep_Colon.Co.100	95.53	0.53	92.88	high	o__Clostridiales (UID1212)
Sheep_Colon	Co-assemblies	Sheep_Colon.Co.105	92.14	1.19	86.19	high	p__Bacteroidetes (UID2605)
Sheep_Colon	Co-assemblies	Sheep_Colon.Co.110	90.24	1.73	81.59	high	k__Bacteria (UID2372)
Sheep_Colon	Co-assemblies	Sheep_Colon.Co.113	92.69	1.57	84.84	high	o__Clostridiales (UID1212)
Sheep_Colon	Co-assemblies	Sheep_Colon.Co.115	91.28	3.68	72.88	high	c__Clostridia (UID1118)
Sheep_Colon	Co-assemblies	Sheep_Colon.Co.123	97.76	0.71	94.21	high	o__Clostridiales (UID1212)
Sheep_Colon	Co-assemblies	Sheep_Colon.Co.124	93.55	0.17	92.7	high	o__Clostridiales (UID1120)
Sheep_Colon	Co-assemblies	Sheep_Colon.Co.139	94.45	2.68	81.05	high	o__Clostridiales (UID1212)
Sheep_Colon	Co-assemblies	Sheep_Colon.Co.144	93.93	0.86	89.63	high	c__Clostridia (UID1118)
Sheep_Colon	Co-assemblies	Sheep_Colon.Co.145	94.27	4.69	70.82	high	p__Proteobacteria (UID3887)
Sheep_Colon	Co-assemblies	Sheep_Colon.Co.155	94.25	3.14	78.55	high	f__Lachnospiraceae (UID1255)
Sheep_Colon	Co-assemblies	Sheep_Colon.Co.159	94.47	3.87	75.12	high	p__Bacteroidetes (UID2605)
Sheep_Colon	Co-assemblies	Sheep_Colon.Co.163	97.31	0.48	94.91	high	p__Bacteroidetes (UID2605)
Sheep_Colon	Co-assemblies	Sheep_Colon.Co.170	91.25	0.81	87.2	high	k__Bacteria (UID2569)
Sheep_Colon	Co-assemblies	Sheep_Colon.Co.173	94.89	0.84	90.69	high	o__Campylobacterales (UID3068)
Sheep_Colon	Co-assemblies	Sheep_Colon.Co.178	94.15	3.3	77.65	high	o__Clostridiales (UID1212)
Sheep_Colon	Co-assemblies	Sheep_Colon.Co.181	96.63	0	96.63	high	k__Bacteria (UID2495)
Sheep_Colon	Co-assemblies	Sheep_Colon.Co.187	92.34	0	92.34	high	c__Clostridia (UID1118)
Sheep_Colon	Co-assemblies	Sheep_Colon.Co.188	91.16	0.71	87.61	high	o__Clostridiales (UID1212)
Sheep_Colon	Co-assemblies	Sheep_Colon.Co.22	91.73	3.04	76.53	high	k__Bacteria (UID2982)
Sheep_Colon	Co-assemblies	Sheep_Colon.Co.227	94.92	2.96	80.12	high	c__Deltaproteobacteria (UID3218)
Sheep_Colon	Co-assemblies	Sheep_Colon.Co.24	92.64	1.85	83.39	high	o__Clostridiales (UID1212)
Sheep_Colon	Co-assemblies	Sheep_Colon.Co.243	93.65	2.45	81.4	high	f__Spirochaetaceae (UID2535)
Sheep_Colon	Co-assemblies	Sheep_Colon.Co.282	92.83	3.49	75.38	high	k__Bacteria (UID2569)
Sheep_Colon	Co-assemblies	Sheep_Colon.Co.290	93.62	0.67	90.27	high	o__Clostridiales (UID1212)
Sheep_Colon	Co-assemblies	Sheep_Colon.Co.293	94.01	3.73	75.36	high	p__Bacteroidetes (UID2605)
Sheep_Colon	Co-assemblies	Sheep_Colon.Co.30	91.43	4.73	67.78	high	p__Bacteroidetes (UID2605)
Sheep_Colon	Co-assemblies	Sheep_Colon.Co.301	94.76	4.09	74.31	high	p__Euryarchaeota (UID3)
Sheep_Colon	Co-assemblies	Sheep_Colon.Co.302	91.95	2.68	78.55	high	o__Clostridiales (UID1212)
Sheep_Colon	Co-assemblies	Sheep_Colon.Co.309	90.69	0	90.69	high	o__Bacteroidales (UID2617)
Sheep_Colon	Co-assemblies	Sheep_Colon.Co.319	92	0.11	91.45	high	k__Bacteria (UID2328)
Sheep_Colon	Co-assemblies	Sheep_Colon.Co.323	92.74	1.88	83.34	high	k__Bacteria (UID2569)
Sheep_Colon	Co-assemblies	Sheep_Colon.Co.333	95.07	2.11	84.52	high	o__Clostridiales (UID1120)
Sheep_Colon	Co-assemblies	Sheep_Colon.Co.348	94.62	0	94.62	high	k__Bacteria (UID2565)
Sheep_Colon	Co-assemblies	Sheep_Colon.Co.349	93.12	3.76	74.32	high	k__Bacteria (UID2569)
Sheep_Colon	Co-assemblies	Sheep_Colon.Co.361	93.74	1.23	87.59	high	o__Clostridiales (UID1212)
Sheep_Colon	Co-assemblies	Sheep_Colon.Co.364	94.61	3.44	77.41	high	o__Clostridiales (UID1212)
Sheep_Colon	Co-assemblies	Sheep_Colon.Co.374	94.57	0.02	94.47	high	o__Clostridiales (UID1212)
Sheep_Colon	Co-assemblies	Sheep_Colon.Co.38	91.73	0	91.73	high	c__Clostridia (UID1118)
Sheep_Colon	Co-assemblies	Sheep_Colon.Co.39	97.76	0	97.76	high	o__Clostridiales (UID1212)
Sheep_Colon	Co-assemblies	Sheep_Colon.Co.404	97.59	2.6	84.59	high	k__Bacteria (UID2565)
Sheep_Colon	Co-assemblies	Sheep_Colon.Co.405	93.15	2.51	80.6	high	p__Euryarchaeota (UID3)
Sheep_Colon	Co-assemblies	Sheep_Colon.Co.412	91.58	0	91.58	high	o__Clostridiales (UID1212)
Sheep_Colon	Co-assemblies	Sheep_Colon.Co.426	91.7	0	91.7	high	k__Bacteria (UID2982)
Sheep_Colon	Co-assemblies	Sheep_Colon.Co.44	92.99	0.1	92.49	high	o__Clostridiales (UID1212)
Sheep_Colon	Co-assemblies	Sheep_Colon.Co.450	91.43	2.26	80.13	high	k__Bacteria (UID2569)
Sheep_Colon	Co-assemblies	Sheep_Colon.Co.453	94.63	0.67	91.28	high	o__Clostridiales (UID1212)
Sheep_Colon	Co-assemblies	Sheep_Colon.Co.482	95.24	0	95.24	high	p__Bacteroidetes (UID2605)
Sheep_Colon	Co-assemblies	Sheep_Colon.Co.484	94.18	0.02	94.08	high	o__Clostridiales (UID1212)
Sheep_Colon	Co-assemblies	Sheep_Colon.Co.517	94.35	1.21	88.3	high	c__Clostridia (UID1118)
Sheep_Colon	Co-assemblies	Sheep_Colon.Co.519	95.39	1.48	87.99	high	o__Clostridiales (UID1212)
Sheep_Colon	Co-assemblies	Sheep_Colon.Co.527	95.94	1.25	89.69	high	p__Bacteroidetes (UID2605)
Sheep_Colon	Co-assemblies	Sheep_Colon.Co.532	94.8	0	94.8	high	o__Clostridiales (UID1212)
Sheep_Colon	Co-assemblies	Sheep_Colon.Co.536	97.85	0.54	95.15	high	k__Bacteria (UID2569)
Sheep_Colon	Co-assemblies	Sheep_Colon.Co.541	91.53	2.42	79.43	high	c__Clostridia (UID1118)
Sheep_Colon	Co-assemblies	Sheep_Colon.Co.549	95.54	0.89	91.09	high	o__Clostridiales (UID1212)
Sheep_Colon	Co-assemblies	Sheep_Colon.Co.550	94.2	1.23	88.05	high	o__Clostridiales (UID1212)
Sheep_Colon	Co-assemblies	Sheep_Colon.Co.554	98.41	1.9	88.91	high	k__Bacteria (UID2372)
Sheep_Colon	Co-assemblies	Sheep_Colon.Co.558	92.32	1.54	84.62	high	o__Bacteroidales (UID2657)
Sheep_Colon	Co-assemblies	Sheep_Colon.Co.60	92.38	0.71	88.83	high	p__Bacteroidetes (UID2605)
Sheep_Colon	Co-assemblies	Sheep_Colon.Co.604	95.39	2.01	85.34	high	o__Clostridiales (UID1212)
Sheep_Colon	Co-assemblies	Sheep_Colon.Co.608	96.89	3.91	77.34	high	o__Clostridiales (UID1212)
Sheep_Colon	Co-assemblies	Sheep_Colon.Co.61	93.24	1.01	88.19	high	k__Bacteria (UID2982)
Sheep_Colon	Co-assemblies	Sheep_Colon.Co.617	91.28	1.01	86.23	high	o__Clostridiales (UID1212)
Sheep_Colon	Co-assemblies	Sheep_Colon.Co.637	91.92	4.17	71.07	high	o__Clostridiales (UID1212)
Sheep_Colon	Co-assemblies	Sheep_Colon.Co.639	95.41	0	95.41	high	o__Clostridiales (UID1212)
Sheep_Colon	Co-assemblies	Sheep_Colon.Co.64	93.66	1.61	85.61	high	o__Bacteroidales (UID2657)
Sheep_Colon	Co-assemblies	Sheep_Colon.Co.641	98.01	2.75	84.26	high	o__Clostridiales (UID1212)
Sheep_Colon	Co-assemblies	Sheep_Colon.Co.642	91.03	1.06	85.73	high	o__Clostridiales (UID1212)
Sheep_Colon	Co-assemblies	Sheep_Colon.Co.79	94.35	0.03	94.2	high	c__Clostridia (UID1118)
Sheep_Colon	Co-assemblies	Sheep_Colon.Co.94	94.56	0	94.56	high	c__Clostridia (UID1118)
Sheep_Duodenum	Co-assemblies	Sheep_Duodenum.Co.10	97.97	1.72	89.37	high	f__Paenibacillaceae (UID973)
Sheep_Duodenum	Co-assemblies	Sheep_Duodenum.Co.103	99.18	4.81	75.13	high	o__Sphingomonadales (UID3310)
Sheep_Duodenum	Co-assemblies	Sheep_Duodenum.Co.109	91.71	3.32	75.11	high	o__Clostridiales (UID1212)
Sheep_Duodenum	Co-assemblies	Sheep_Duodenum.Co.126	96.04	0.93	91.39	high	o__Clostridiales (UID1120)
Sheep_Duodenum	Co-assemblies	Sheep_Duodenum.Co.131	93.63	1.36	86.83	high	c__Clostridia (UID1118)
Sheep_Duodenum	Co-assemblies	Sheep_Duodenum.Co.136	99.72	0.56	96.92	high	f__Leuconostocaceae (UID486)
Sheep_Duodenum	Co-assemblies	Sheep_Duodenum.Co.146	94.04	2.32	82.44	high	f__Rhodobacteraceae (UID3340)
Sheep_Duodenum	Co-assemblies	Sheep_Duodenum.Co.148	94.88	3.84	75.68	high	o__Sphingomonadales (UID3310)
Sheep_Duodenum	Co-assemblies	Sheep_Duodenum.Co.149	99.01	0	99.01	high	p__Bacteroidetes (UID2591)
Sheep_Duodenum	Co-assemblies	Sheep_Duodenum.Co.150	92.67	1.48	85.27	high	o__Clostridiales (UID1212)
Sheep_Duodenum	Co-assemblies	Sheep_Duodenum.Co.170	96.05	2.54	83.35	high	k__Bacteria (UID2372)
Sheep_Duodenum	Co-assemblies	Sheep_Duodenum.Co.181	93.79	2.01	83.74	high	o__Clostridiales (UID1212)
Sheep_Duodenum	Co-assemblies	Sheep_Duodenum.Co.182	92.79	3.68	74.39	high	o__Lactobacillales (UID544)
Sheep_Duodenum	Co-assemblies	Sheep_Duodenum.Co.190	98.9	0.31	97.35	high	f__Micrococcaceae (UID1623)
Sheep_Duodenum	Co-assemblies	Sheep_Duodenum.Co.194	96.98	0.34	95.28	high	o__Clostridiales (UID1212)
Sheep_Duodenum	Co-assemblies	Sheep_Duodenum.Co.197	97.46	3.17	81.61	high	k__Bacteria (UID2372)
Sheep_Duodenum	Co-assemblies	Sheep_Duodenum.Co.234	94.56	1.27	88.21	high	p__Firmicutes (UID1022)
Sheep_Duodenum	Co-assemblies	Sheep_Duodenum.Co.241	91.95	0.89	87.5	high	o__Clostridiales (UID1212)
Sheep_Duodenum	Co-assemblies	Sheep_Duodenum.Co.242	93.68	3.07	78.33	high	o__Clostridiales (UID1120)
Sheep_Duodenum	Co-assemblies	Sheep_Duodenum.Co.246	99.18	3.8	80.18	high	o__Rhizobiales (UID3450)
Sheep_Duodenum	Co-assemblies	Sheep_Duodenum.Co.248	94.89	3.98	74.99	high	c__Clostridia (UID1118)
Sheep_Duodenum	Co-assemblies	Sheep_Duodenum.Co.25	94.72	1.62	86.62	high	f__Rhodobacteraceae (UID3356)
Sheep_Duodenum	Co-assemblies	Sheep_Duodenum.Co.255	95.97	0	95.97	high	p__Actinobacteria (UID2112)
Sheep_Duodenum	Co-assemblies	Sheep_Duodenum.Co.260	97.12	0.28	95.72	high	f__Bacillaceae (UID830)
Sheep_Duodenum	Co-assemblies	Sheep_Duodenum.Co.269	99.31	1	94.31	high	c__Gammaproteobacteria (UID4444)
Sheep_Duodenum	Co-assemblies	Sheep_Duodenum.Co.270	96.46	1.27	90.11	high	p__Firmicutes (UID1022)
Sheep_Duodenum	Co-assemblies	Sheep_Duodenum.Co.281	96.64	0	96.64	high	o__Clostridiales (UID1212)
Sheep_Duodenum	Co-assemblies	Sheep_Duodenum.Co.287	94.81	0.68	91.41	high	o__Sphingomonadales (UID3310)
Sheep_Duodenum	Co-assemblies	Sheep_Duodenum.Co.294	91.49	0.71	87.94	high	o__Clostridiales (UID1120)
Sheep_Duodenum	Co-assemblies	Sheep_Duodenum.Co.301	93.85	3.83	74.7	high	c__Alphaproteobacteria (UID3422)
Sheep_Duodenum	Co-assemblies	Sheep_Duodenum.Co.32	97.8	2.86	83.5	high	o__Lactobacillales (UID355)
Sheep_Duodenum	Co-assemblies	Sheep_Duodenum.Co.323	96.98	0.95	92.23	high	k__Bacteria (UID2372)
Sheep_Duodenum	Co-assemblies	Sheep_Duodenum.Co.40	92.77	0.65	89.52	high	p__Firmicutes (UID1022)
Sheep_Duodenum	Co-assemblies	Sheep_Duodenum.Co.44	97.87	1.18	91.97	high	o__Clostridiales (UID1120)
Sheep_Duodenum	Co-assemblies	Sheep_Duodenum.Co.49	91.94	1.61	83.89	high	p__Actinobacteria (UID2112)
Sheep_Duodenum	Co-assemblies	Sheep_Duodenum.Co.53	97.95	4.43	75.8	high	o__Sphingomonadales (UID3310)
Sheep_Duodenum	Co-assemblies	Sheep_Duodenum.Co.6	91.89	4.36	70.09	high	o__Clostridiales (UID1212)
Sheep_Duodenum	Co-assemblies	Sheep_Duodenum.Co.65	93.41	1.9	83.91	high	k__Bacteria (UID2372)
Sheep_Duodenum	Co-assemblies	Sheep_Duodenum.Co.66	93.25	3.47	75.9	high	o__Clostridiales (UID1212)
Sheep_Duodenum	Co-assemblies	Sheep_Duodenum.Co.67	96.72	1.49	89.27	high	o__Rhodospirillales (UID3754)
Sheep_Duodenum	Co-assemblies	Sheep_Duodenum.Co.70	94.07	0.16	93.27	high	o__Clostridiales (UID1226)
Sheep_Duodenum	Co-assemblies	Sheep_Duodenum.Co.74	92.31	2.02	82.21	high	k__Bacteria (UID2329)
Sheep_Duodenum	Co-assemblies	Sheep_Duodenum.Co.79	94.94	0.63	91.79	high	o__Clostridiales (UID1226)
Sheep_Duodenum	Co-assemblies	Sheep_Duodenum.Co.80	96.79	2.08	86.39	high	o__Burkholderiales (UID4000)
Sheep_Duodenum	Co-assemblies	Sheep_Duodenum.Co.90	96.55	2.3	85.05	high	k__Bacteria (UID2565)
Sheep_Duodenum	Co-assemblies	Sheep_Duodenum.Co.94	96.64	0	96.64	high	o__Clostridiales (UID1212)
Sheep_Duodenum	Co-assemblies	Sheep_Duodenum.Co.96	100	1.21	93.95	high	o__Rhizobiales (UID3447)
Sheep_Duodenum	Co-assemblies	Sheep_Duodenum.Co.99	93.87	3.44	76.67	high	c__Bacilli (UID256)
Sheep_Ileum	Co-assemblies	Sheep_Ileum.Co.103	91.22	1.03	86.07	high	o__Clostridiales (UID1212)
Sheep_Ileum	Co-assemblies	Sheep_Ileum.Co.109	99.37	4.54	76.67	high	k__Bacteria (UID2372)
Sheep_Ileum	Co-assemblies	Sheep_Ileum.Co.121	96.05	3.39	79.1	high	c__Clostridia (UID1118)
Sheep_Ileum	Co-assemblies	Sheep_Ileum.Co.139	90.52	2.19	79.57	high	c__Alphaproteobacteria (UID3422)
Sheep_Ileum	Co-assemblies	Sheep_Ileum.Co.14	99.64	2.93	84.99	high	o__Sphingomonadales (UID3310)
Sheep_Ileum	Co-assemblies	Sheep_Ileum.Co.147	93.55	4.69	70.1	high	c__Bacilli (UID256)
Sheep_Ileum	Co-assemblies	Sheep_Ileum.Co.150	98.8	1.2	92.8	high	c__Alphaproteobacteria (UID3337)
Sheep_Ileum	Co-assemblies	Sheep_Ileum.Co.153	95.48	2.28	84.08	high	p__Actinobacteria (UID2112)
Sheep_Ileum	Co-assemblies	Sheep_Ileum.Co.159	94.02	1.73	85.37	high	o__Burkholderiales (UID4000)
Sheep_Ileum	Co-assemblies	Sheep_Ileum.Co.165	91.94	1.37	85.09	high	o__Lactobacillales (UID355)
Sheep_Ileum	Co-assemblies	Sheep_Ileum.Co.170	99.46	0.11	98.91	high	o__Sphingomonadales (UID3310)
Sheep_Ileum	Co-assemblies	Sheep_Ileum.Co.189	97.46	2.56	84.66	high	o__Sphingomonadales (UID3310)
Sheep_Ileum	Co-assemblies	Sheep_Ileum.Co.19	93.02	1.24	86.82	high	c__Alphaproteobacteria (UID3422)
Sheep_Ileum	Co-assemblies	Sheep_Ileum.Co.197	95.4	2.2	84.4	high	f__Paenibacillaceae (UID973)
Sheep_Ileum	Co-assemblies	Sheep_Ileum.Co.201	96.93	0.34	95.23	high	o__Sphingomonadales (UID3310)
Sheep_Ileum	Co-assemblies	Sheep_Ileum.Co.220	98.39	0	98.39	high	p__Actinobacteria (UID2112)
Sheep_Ileum	Co-assemblies	Sheep_Ileum.Co.223	93.29	1.01	88.24	high	o__Clostridiales (UID1212)
Sheep_Ileum	Co-assemblies	Sheep_Ileum.Co.245	95.41	2	85.41	high	o__Clostridiales (UID1226)
Sheep_Ileum	Co-assemblies	Sheep_Ileum.Co.254	90.82	3.93	71.17	high	f__Lachnospiraceae (UID1255)
Sheep_Ileum	Co-assemblies	Sheep_Ileum.Co.39	97.87	0.73	94.22	high	o__Clostridiales (UID1120)
Sheep_Ileum	Co-assemblies	Sheep_Ileum.Co.43	100	1.4	93	high	f__Leuconostocaceae (UID486)
Sheep_Ileum	Co-assemblies	Sheep_Ileum.Co.78	99.01	1.97	89.16	high	p__Bacteroidetes (UID2591)
Sheep_Ileum	Co-assemblies	Sheep_Ileum.Co.80	96.05	2.54	83.35	high	k__Bacteria (UID2372)
Sheep_Ileum	Co-assemblies	Sheep_Ileum.Co.97	98.63	2.59	85.68	high	o__Lactobacillales (UID544)
Sheep_Jejunum	Co-assemblies	Sheep_Jejunum.Co.110	94.02	4.04	73.82	high	o__Clostridiales (UID1120)
Sheep_Jejunum	Co-assemblies	Sheep_Jejunum.Co.126	98.63	0.53	95.98	high	f__Rhodobacteraceae (UID3340)
Sheep_Jejunum	Co-assemblies	Sheep_Jejunum.Co.136	91.44	0.67	88.09	high	o__Clostridiales (UID1212)
Sheep_Jejunum	Co-assemblies	Sheep_Jejunum.Co.155	99.44	0.63	96.29	high	f__Leuconostocaceae (UID486)
Sheep_Jejunum	Co-assemblies	Sheep_Jejunum.Co.160	98.75	2.78	84.85	high	o__Lactobacillales (UID544)
Sheep_Jejunum	Co-assemblies	Sheep_Jejunum.Co.186	93.33	2.22	82.23	high	k__Bacteria (UID2372)
Sheep_Jejunum	Co-assemblies	Sheep_Jejunum.Co.2	94.15	3.16	78.35	high	o__Clostridiales (UID1226)
Sheep_Jejunum	Co-assemblies	Sheep_Jejunum.Co.208	99.09	0.94	94.39	high	o__Sphingomonadales (UID3310)
Sheep_Jejunum	Co-assemblies	Sheep_Jejunum.Co.22	92.15	3.23	76	high	c__Clostridia (UID1118)
Sheep_Jejunum	Co-assemblies	Sheep_Jejunum.Co.221	90.47	4.3	68.97	high	c__Clostridia (UID1118)
Sheep_Jejunum	Co-assemblies	Sheep_Jejunum.Co.234	96.17	2.13	85.52	high	o__Clostridiales (UID1120)
Sheep_Jejunum	Co-assemblies	Sheep_Jejunum.Co.24	98.86	2.84	84.66	high	o__Sphingomonadales (UID3310)
Sheep_Jejunum	Co-assemblies	Sheep_Jejunum.Co.241	91.67	0.81	87.62	high	p__Actinobacteria (UID2112)
Sheep_Jejunum	Co-assemblies	Sheep_Jejunum.Co.249	94.39	1.79	85.44	high	o__Clostridiales (UID1226)
Sheep_Jejunum	Co-assemblies	Sheep_Jejunum.Co.27	97.18	1.21	91.13	high	o__Rhizobiales (UID3447)
Sheep_Jejunum	Co-assemblies	Sheep_Jejunum.Co.53	98.1	0	98.1	high	o__Clostridiales (UID1226)
Sheep_Jejunum	Co-assemblies	Sheep_Jejunum.Co.59	97.14	3.49	79.69	high	k__Bacteria (UID2372)
Sheep_Jejunum	Co-assemblies	Sheep_Jejunum.Co.62	91.69	1.46	84.39	high	c__Alphaproteobacteria (UID3422)
Sheep_Jejunum	Co-assemblies	Sheep_Jejunum.Co.78	92.16	3.67	73.81	high	o__Sphingomonadales (UID3310)
Sheep_Jejunum	Co-assemblies	Sheep_Jejunum.Co.84	93.31	0.71	89.76	high	o__Clostridiales (UID1120)
Sheep_Jejunum	Co-assemblies	Sheep_Jejunum.Co.85	99.01	0.49	96.56	high	p__Bacteroidetes (UID2591)
Sheep_Jejunum	Co-assemblies	Sheep_Jejunum.Co.93	94.58	1.78	85.68	high	c__Bacilli (UID256)
Sheep_Omasum	Co-assemblies	Sheep_Omasum.Co.102	94.77	2.38	82.87	high	o__Bacteroidales (UID2716)
Sheep_Omasum	Co-assemblies	Sheep_Omasum.Co.103	92.47	3.51	74.92	high	o__Clostridiales (UID1212)
Sheep_Omasum	Co-assemblies	Sheep_Omasum.Co.11	90.86	1.34	84.16	high	o__Clostridiales (UID1212)
Sheep_Omasum	Co-assemblies	Sheep_Omasum.Co.123	98.43	2.57	85.58	high	o__Clostridiales (UID1212)
Sheep_Omasum	Co-assemblies	Sheep_Omasum.Co.153	93.06	3.66	74.76	high	o__Bacteroidales (UID2617)
Sheep_Omasum	Co-assemblies	Sheep_Omasum.Co.16	91.13	1.34	84.43	high	o__Clostridiales (UID1212)
Sheep_Omasum	Co-assemblies	Sheep_Omasum.Co.162	91	0.28	89.6	high	o__Clostridiales (UID1212)
Sheep_Omasum	Co-assemblies	Sheep_Omasum.Co.18	91.43	2.36	79.63	high	f__Lachnospiraceae (UID1286)
Sheep_Omasum	Co-assemblies	Sheep_Omasum.Co.181	96.11	1.07	90.76	high	o__Bacteroidales (UID2716)
Sheep_Omasum	Co-assemblies	Sheep_Omasum.Co.185	92.52	2.62	79.42	high	o__Bacteroidales (UID2657)
Sheep_Omasum	Co-assemblies	Sheep_Omasum.Co.192	95.71	0.22	94.61	high	p__Bacteroidetes (UID2605)
Sheep_Omasum	Co-assemblies	Sheep_Omasum.Co.195	93.96	0.34	92.26	high	o__Clostridiales (UID1212)
Sheep_Omasum	Co-assemblies	Sheep_Omasum.Co.197	92.99	1.87	83.64	high	o__Burkholderiales (UID4000)
Sheep_Omasum	Co-assemblies	Sheep_Omasum.Co.205	95.42	2.63	82.27	high	k__Bacteria (UID2372)
Sheep_Omasum	Co-assemblies	Sheep_Omasum.Co.214	95.6	3.3	79.1	high	k__Bacteria (UID2372)
Sheep_Omasum	Co-assemblies	Sheep_Omasum.Co.24	94.87	0.42	92.77	high	o__Clostridiales (UID1120)
Sheep_Omasum	Co-assemblies	Sheep_Omasum.Co.243	91.14	1.83	81.99	high	o__Clostridiales (UID1120)
Sheep_Omasum	Co-assemblies	Sheep_Omasum.Co.250	92.87	1.75	84.12	high	p__Bacteroidetes (UID2605)
Sheep_Omasum	Co-assemblies	Sheep_Omasum.Co.265	95.15	1.53	87.5	high	o__Bacteroidales (UID2716)
Sheep_Omasum	Co-assemblies	Sheep_Omasum.Co.271	90.22	1.43	83.07	high	o__Clostridiales (UID1212)
Sheep_Omasum	Co-assemblies	Sheep_Omasum.Co.287	93.11	3.04	77.91	high	o__Bacteroidales (UID2617)
Sheep_Omasum	Co-assemblies	Sheep_Omasum.Co.294	96.88	4.09	76.43	high	o__Clostridiales (UID1212)
Sheep_Omasum	Co-assemblies	Sheep_Omasum.Co.297	95.82	0.63	92.67	high	p__Firmicutes (UID1022)
Sheep_Omasum	Co-assemblies	Sheep_Omasum.Co.315	94.42	1.18	88.52	high	c__Deltaproteobacteria (UID3218)
Sheep_Omasum	Co-assemblies	Sheep_Omasum.Co.320	91.43	3.52	73.83	high	o__Clostridiales (UID1212)
Sheep_Omasum	Co-assemblies	Sheep_Omasum.Co.334	96.31	1.36	89.51	high	o__Clostridiales (UID1212)
Sheep_Omasum	Co-assemblies	Sheep_Omasum.Co.336	95.69	2.82	81.59	high	c__Clostridia (UID1118)
Sheep_Omasum	Co-assemblies	Sheep_Omasum.Co.35	96.5	2.53	83.85	high	f__Spirochaetaceae (UID2535)
Sheep_Omasum	Co-assemblies	Sheep_Omasum.Co.359	92.26	0.81	88.21	high	p__Euryarchaeota (UID3)
Sheep_Omasum	Co-assemblies	Sheep_Omasum.Co.371	97.43	1.34	90.73	high	o__Clostridiales (UID1212)
Sheep_Omasum	Co-assemblies	Sheep_Omasum.Co.376	96.98	0.89	92.53	high	o__Clostridiales (UID1212)
Sheep_Omasum	Co-assemblies	Sheep_Omasum.Co.388	91.95	4.31	70.4	high	k__Bacteria (UID203)
Sheep_Omasum	Co-assemblies	Sheep_Omasum.Co.394	90.23	3.48	72.83	high	o__Clostridiales (UID1226)
Sheep_Omasum	Co-assemblies	Sheep_Omasum.Co.399	92.74	4.61	69.69	high	o__Clostridiales (UID1212)
Sheep_Omasum	Co-assemblies	Sheep_Omasum.Co.408	98.47	0.67	95.12	high	o__Clostridiales (UID1212)
Sheep_Omasum	Co-assemblies	Sheep_Omasum.Co.413	95.37	2.6	82.37	high	k__Bacteria (UID2372)
Sheep_Omasum	Co-assemblies	Sheep_Omasum.Co.415	91.43	3.5	73.93	high	p__Bacteroidetes (UID2605)
Sheep_Omasum	Co-assemblies	Sheep_Omasum.Co.422	90.32	0.81	86.27	high	c__Clostridia (UID1118)
Sheep_Omasum	Co-assemblies	Sheep_Omasum.Co.426	97.15	0.88	92.75	high	c__Clostridia (UID1118)
Sheep_Omasum	Co-assemblies	Sheep_Omasum.Co.449	92.26	0.28	90.86	high	p__Bacteroidetes (UID2605)
Sheep_Omasum	Co-assemblies	Sheep_Omasum.Co.451	93.65	2.86	79.35	high	k__Bacteria (UID2372)
Sheep_Omasum	Co-assemblies	Sheep_Omasum.Co.453	95.3	0.67	91.95	high	o__Clostridiales (UID1212)
Sheep_Omasum	Co-assemblies	Sheep_Omasum.Co.468	93.71	2.1	83.21	high	o__Clostridiales (UID1120)
Sheep_Omasum	Co-assemblies	Sheep_Omasum.Co.470	90.5	0.34	88.8	high	o__Clostridiales (UID1212)
Sheep_Omasum	Co-assemblies	Sheep_Omasum.Co.486	97.99	2.01	87.94	high	o__Clostridiales (UID1212)
Sheep_Omasum	Co-assemblies	Sheep_Omasum.Co.495	94.3	1.89	84.85	high	o__Clostridiales (UID1120)
Sheep_Omasum	Co-assemblies	Sheep_Omasum.Co.496	96.64	4.84	72.44	high	c__Clostridia (UID1118)
Sheep_Omasum	Co-assemblies	Sheep_Omasum.Co.502	96.67	1.19	90.72	high	p__Bacteroidetes (UID2605)
Sheep_Omasum	Co-assemblies	Sheep_Omasum.Co.510	91.43	2.38	79.53	high	p__Bacteroidetes (UID2605)
Sheep_Omasum	Co-assemblies	Sheep_Omasum.Co.516	94.39	3.58	76.49	high	o__Bacteroidales (UID2716)
Sheep_Omasum	Co-assemblies	Sheep_Omasum.Co.520	92.47	2.12	81.87	high	f__Lachnospiraceae (UID1255)
Sheep_Omasum	Co-assemblies	Sheep_Omasum.Co.522	95.82	0.63	92.67	high	p__Firmicutes (UID1022)
Sheep_Omasum	Co-assemblies	Sheep_Omasum.Co.536	96.87	0	96.87	high	o__Clostridiales (UID1212)
Sheep_Omasum	Co-assemblies	Sheep_Omasum.Co.565	93	0	93	high	p__Bacteroidetes (UID2605)
Sheep_Omasum	Co-assemblies	Sheep_Omasum.Co.595	93.38	0.7	89.88	high	o__Clostridiales (UID1120)
Sheep_Omasum	Co-assemblies	Sheep_Omasum.Co.67	96.64	0.89	92.19	high	o__Clostridiales (UID1212)
Sheep_Omasum	Co-assemblies	Sheep_Omasum.Co.78	93.9	2.06	83.6	high	o__Bacteroidales (UID2716)
Sheep_Omasum	Co-assemblies	Sheep_Omasum.Co.81	96.1	0	96.1	high	o__Clostridiales (UID1226)
Sheep_Omasum	Co-assemblies	Sheep_Omasum.Co.91	94.68	1.97	84.83	high	p__Bacteroidetes (UID2605)
Sheep_Omasum	Co-assemblies	Sheep_Omasum.Co.99	97.65	0	97.65	high	o__Clostridiales (UID1212)
Sheep_Rectum	Co-assemblies	Sheep_Rectum.Co.105	91.48	0.67	88.13	high	o__Clostridiales (UID1212)
Sheep_Rectum	Co-assemblies	Sheep_Rectum.Co.115	97.31	0.54	94.61	high	k__Bacteria (UID2569)
Sheep_Rectum	Co-assemblies	Sheep_Rectum.Co.117	90.37	1.21	84.32	high	c__Clostridia (UID1118)
Sheep_Rectum	Co-assemblies	Sheep_Rectum.Co.126	98.08	0.96	93.28	high	p__Bacteroidetes (UID2605)
Sheep_Rectum	Co-assemblies	Sheep_Rectum.Co.136	94.56	0.16	93.76	high	c__Clostridia (UID1118)
Sheep_Rectum	Co-assemblies	Sheep_Rectum.Co.138	94.41	0.67	91.06	high	o__Clostridiales (UID1212)
Sheep_Rectum	Co-assemblies	Sheep_Rectum.Co.15	95.7	2.35	83.95	high	o__Clostridiales (UID1212)
Sheep_Rectum	Co-assemblies	Sheep_Rectum.Co.150	95.97	1.2	89.97	high	o__Clostridiales (UID1212)
Sheep_Rectum	Co-assemblies	Sheep_Rectum.Co.157	96.77	0	96.77	high	k__Bacteria (UID2565)
Sheep_Rectum	Co-assemblies	Sheep_Rectum.Co.16	92.31	3.3	75.81	high	k__Bacteria (UID2495)
Sheep_Rectum	Co-assemblies	Sheep_Rectum.Co.161	95.05	2.2	84.05	high	k__Bacteria (UID2372)
Sheep_Rectum	Co-assemblies	Sheep_Rectum.Co.164	92.62	1.51	85.07	high	o__Clostridiales (UID1212)
Sheep_Rectum	Co-assemblies	Sheep_Rectum.Co.166	91.08	2.35	79.33	high	o__Clostridiales (UID1212)
Sheep_Rectum	Co-assemblies	Sheep_Rectum.Co.189	91.74	0.5	89.24	high	o__Clostridiales (UID1212)
Sheep_Rectum	Co-assemblies	Sheep_Rectum.Co.203	95.75	3.19	79.8	high	o__Clostridiales (UID1212)
Sheep_Rectum	Co-assemblies	Sheep_Rectum.Co.210	94.63	1.92	85.03	high	p__Bacteroidetes (UID2605)
Sheep_Rectum	Co-assemblies	Sheep_Rectum.Co.226	94.97	3.24	78.77	high	o__Clostridiales (UID1212)
Sheep_Rectum	Co-assemblies	Sheep_Rectum.Co.239	94.57	2.83	80.42	high	f__Lachnospiraceae (UID1255)
Sheep_Rectum	Co-assemblies	Sheep_Rectum.Co.240	93.96	1.13	88.31	high	o__Bacteroidales (UID2617)
Sheep_Rectum	Co-assemblies	Sheep_Rectum.Co.247	93.28	0.54	90.58	high	k__Bacteria (UID2569)
Sheep_Rectum	Co-assemblies	Sheep_Rectum.Co.265	93.01	1.01	87.96	high	o__Clostridiales (UID1212)
Sheep_Rectum	Co-assemblies	Sheep_Rectum.Co.268	91.38	0.35	89.63	high	o__Clostridiales (UID1120)
Sheep_Rectum	Co-assemblies	Sheep_Rectum.Co.270	90.74	1.68	82.34	high	o__Clostridiales (UID1212)
Sheep_Rectum	Co-assemblies	Sheep_Rectum.Co.28	95.24	0	95.24	high	p__Bacteroidetes (UID2605)
Sheep_Rectum	Co-assemblies	Sheep_Rectum.Co.293	94.47	1.64	86.27	high	o__Bacteroidales (UID2617)
Sheep_Rectum	Co-assemblies	Sheep_Rectum.Co.301	93.71	0	93.71	high	o__Clostridiales (UID1120)
Sheep_Rectum	Co-assemblies	Sheep_Rectum.Co.320	94.89	0	94.89	high	o__Clostridiales (UID1212)
Sheep_Rectum	Co-assemblies	Sheep_Rectum.Co.337	93.69	4.13	73.04	high	o__Clostridiales (UID1212)
Sheep_Rectum	Co-assemblies	Sheep_Rectum.Co.345	98.66	1.34	91.96	high	k__Bacteria (UID2569)
Sheep_Rectum	Co-assemblies	Sheep_Rectum.Co.348	92.56	1.12	86.96	high	o__Bacteroidales (UID2657)
Sheep_Rectum	Co-assemblies	Sheep_Rectum.Co.356	95.28	2.81	81.23	high	k__Bacteria (UID2372)
Sheep_Rectum	Co-assemblies	Sheep_Rectum.Co.361	95.19	1.57	87.34	high	o__Clostridiales (UID1212)
Sheep_Rectum	Co-assemblies	Sheep_Rectum.Co.365	95.75	1.06	90.45	high	o__Clostridiales (UID1212)
Sheep_Rectum	Co-assemblies	Sheep_Rectum.Co.390	96.51	1.9	87.01	high	k__Bacteria (UID2372)
Sheep_Rectum	Co-assemblies	Sheep_Rectum.Co.391	92.62	0.48	90.22	high	p__Bacteroidetes (UID2605)
Sheep_Rectum	Co-assemblies	Sheep_Rectum.Co.400	90.13	1.07	84.78	high	o__Clostridiales (UID1212)
Sheep_Rectum	Co-assemblies	Sheep_Rectum.Co.401	92.83	0.65	89.58	high	o__Campylobacterales (UID3068)
Sheep_Rectum	Co-assemblies	Sheep_Rectum.Co.408	92.18	1.38	85.28	high	o__Bacteroidales (UID2657)
Sheep_Rectum	Co-assemblies	Sheep_Rectum.Co.410	97.85	2.43	85.7	high	k__Bacteria (UID2565)
Sheep_Rectum	Co-assemblies	Sheep_Rectum.Co.421	94.46	1.01	89.41	high	o__Clostridiales (UID1212)
Sheep_Rectum	Co-assemblies	Sheep_Rectum.Co.436	96.19	3.57	78.34	high	p__Bacteroidetes (UID2605)
Sheep_Rectum	Co-assemblies	Sheep_Rectum.Co.442	92.12	2.01	82.07	high	o__Clostridiales (UID1212)
Sheep_Rectum	Co-assemblies	Sheep_Rectum.Co.443	94.63	0.84	90.43	high	o__Clostridiales (UID1212)
Sheep_Rectum	Co-assemblies	Sheep_Rectum.Co.446	96.52	3.77	77.67	high	o__Bacteroidales (UID2617)
Sheep_Rectum	Co-assemblies	Sheep_Rectum.Co.453	95.51	4.81	71.46	high	o__Clostridiales (UID1212)
Sheep_Rectum	Co-assemblies	Sheep_Rectum.Co.457	94.01	2.18	83.11	high	o__Clostridiales (UID1212)
Sheep_Rectum	Co-assemblies	Sheep_Rectum.Co.462	96.39	0	96.39	high	p__Bacteroidetes (UID2605)
Sheep_Rectum	Co-assemblies	Sheep_Rectum.Co.466	93.52	2.76	79.72	high	c__Clostridia (UID1118)
Sheep_Rectum	Co-assemblies	Sheep_Rectum.Co.469	92.62	2.86	78.32	high	p__Bacteroidetes (UID2605)
Sheep_Rectum	Co-assemblies	Sheep_Rectum.Co.478	91.34	1.61	83.29	high	o__Bacteroidales (UID2657)
Sheep_Rectum	Co-assemblies	Sheep_Rectum.Co.486	93.33	1.98	83.43	high	o__Clostridiales (UID1212)
Sheep_Rectum	Co-assemblies	Sheep_Rectum.Co.489	93.53	1.68	85.13	high	o__Clostridiales (UID1212)
Sheep_Rectum	Co-assemblies	Sheep_Rectum.Co.491	92.43	1.35	85.68	high	k__Bacteria (UID2982)
Sheep_Rectum	Co-assemblies	Sheep_Rectum.Co.494	95.51	0	95.51	high	k__Bacteria (UID2495)
Sheep_Rectum	Co-assemblies	Sheep_Rectum.Co.495	93.51	1.01	88.46	high	o__Bacteroidales (UID2657)
Sheep_Rectum	Co-assemblies	Sheep_Rectum.Co.497	94.84	0.76	91.04	high	o__Bacteroidales (UID2657)
Sheep_Rectum	Co-assemblies	Sheep_Rectum.Co.501	95.3	1.34	88.6	high	o__Clostridiales (UID1212)
Sheep_Rectum	Co-assemblies	Sheep_Rectum.Co.538	96.85	2.1	86.35	high	f__Spirochaetaceae (UID2535)
Sheep_Rectum	Co-assemblies	Sheep_Rectum.Co.558	97.09	3.55	79.34	high	o__Clostridiales (UID1212)
Sheep_Rectum	Co-assemblies	Sheep_Rectum.Co.577	97.26	1.36	90.46	high	o__Clostridiales (UID1212)
Sheep_Rectum	Co-assemblies	Sheep_Rectum.Co.580	92.52	0.68	89.12	high	k__Bacteria (UID2982)
Sheep_Rectum	Co-assemblies	Sheep_Rectum.Co.587	95.19	0	95.19	high	o__Clostridiales (UID1212)
Sheep_Rectum	Co-assemblies	Sheep_Rectum.Co.590	92.67	3.55	74.92	high	o__Clostridiales (UID1212)
Sheep_Rectum	Co-assemblies	Sheep_Rectum.Co.603	95.73	3.49	78.28	high	k__Bacteria (UID2569)
Sheep_Rectum	Co-assemblies	Sheep_Rectum.Co.607	94.3	0.58	91.4	high	o__Bacteroidales (UID2657)
Sheep_Rectum	Co-assemblies	Sheep_Rectum.Co.623	95.73	1.51	88.18	high	o__Bacteroidales (UID2617)
Sheep_Rectum	Co-assemblies	Sheep_Rectum.Co.634	95.19	4.86	70.89	high	o__Clostridiales (UID1120)
Sheep_Rectum	Co-assemblies	Sheep_Rectum.Co.636	95.77	0.7	92.27	high	o__Clostridiales (UID1120)
Sheep_Rectum	Co-assemblies	Sheep_Rectum.Co.641	90.11	2.13	79.46	high	o__Clostridiales (UID1212)
Sheep_Rectum	Co-assemblies	Sheep_Rectum.Co.643	95.34	3.6	77.34	high	p__Firmicutes (UID1022)
Sheep_Rectum	Co-assemblies	Sheep_Rectum.Co.74	90.37	0.74	86.67	high	o__Bacteroidales (UID2657)
Sheep_Rectum	Co-assemblies	Sheep_Rectum.Co.79	92.39	0.34	90.69	high	o__Clostridiales (UID1212)
Sheep_Rectum	Co-assemblies	Sheep_Rectum.Co.81	93.1	0	93.1	high	p__Bacteroidetes (UID2605)
Sheep_Rectum	Co-assemblies	Sheep_Rectum.Co.82	100	0.54	97.3	high	k__Bacteria (UID2569)
Sheep_Rectum	Co-assemblies	Sheep_Rectum.Co.99	96.14	0.35	94.39	high	p__Bacteroidetes (UID2605)
Sheep_Reticulum	Co-assemblies	Sheep_Reticulum.Co.108	94.3	0.02	94.2	high	o__Clostridiales (UID1212)
Sheep_Reticulum	Co-assemblies	Sheep_Reticulum.Co.112	90.36	4.47	68.01	high	f__Lachnospiraceae (UID1286)
Sheep_Reticulum	Co-assemblies	Sheep_Reticulum.Co.130	93.67	2.59	80.72	high	p__Bacteroidetes (UID2605)
Sheep_Reticulum	Co-assemblies	Sheep_Reticulum.Co.144	93.48	0.48	91.08	high	p__Bacteroidetes (UID2605)
Sheep_Reticulum	Co-assemblies	Sheep_Reticulum.Co.161	91.13	4.21	70.08	high	k__Bacteria (UID2569)
Sheep_Reticulum	Co-assemblies	Sheep_Reticulum.Co.164	93.82	1.59	85.87	high	o__Bacteroidales (UID2657)
Sheep_Reticulum	Co-assemblies	Sheep_Reticulum.Co.182	95.86	3.17	80.01	high	k__Bacteria (UID203)
Sheep_Reticulum	Co-assemblies	Sheep_Reticulum.Co.217	95.95	1.01	90.9	high	o__Clostridiales (UID1212)
Sheep_Reticulum	Co-assemblies	Sheep_Reticulum.Co.223	96.47	0.9	91.97	high	o__Clostridiales (UID1226)
Sheep_Reticulum	Co-assemblies	Sheep_Reticulum.Co.234	98.6	1.9	89.1	high	o__Clostridiales (UID1212)
Sheep_Reticulum	Co-assemblies	Sheep_Reticulum.Co.245	97.76	2.24	86.56	high	o__Clostridiales (UID1212)
Sheep_Reticulum	Co-assemblies	Sheep_Reticulum.Co.246	98.41	4.29	76.96	high	k__Bacteria (UID2372)
Sheep_Reticulum	Co-assemblies	Sheep_Reticulum.Co.269	90.26	1.34	83.56	high	o__Clostridiales (UID1212)
Sheep_Reticulum	Co-assemblies	Sheep_Reticulum.Co.273	90.74	0.63	87.59	high	o__Clostridiales (UID1226)
Sheep_Reticulum	Co-assemblies	Sheep_Reticulum.Co.297	98.66	0.67	95.31	high	o__Clostridiales (UID1212)
Sheep_Reticulum	Co-assemblies	Sheep_Reticulum.Co.298	93.17	3.63	75.02	high	c__Clostridia (UID1118)
Sheep_Reticulum	Co-assemblies	Sheep_Reticulum.Co.3	96.77	4.96	71.97	high	p__Firmicutes (UID1022)
Sheep_Reticulum	Co-assemblies	Sheep_Reticulum.Co.313	97.99	2.01	87.94	high	o__Clostridiales (UID1212)
Sheep_Reticulum	Co-assemblies	Sheep_Reticulum.Co.318	91.05	1.34	84.35	high	o__Clostridiales (UID1212)
Sheep_Reticulum	Co-assemblies	Sheep_Reticulum.Co.319	95.07	3.09	79.62	high	o__Bacteroidales (UID2716)
Sheep_Reticulum	Co-assemblies	Sheep_Reticulum.Co.323	91.13	0.81	87.08	high	c__Clostridia (UID1118)
Sheep_Reticulum	Co-assemblies	Sheep_Reticulum.Co.325	93.35	2.26	82.05	high	k__Bacteria (UID2569)
Sheep_Reticulum	Co-assemblies	Sheep_Reticulum.Co.33	92.29	4.42	70.19	high	o__Clostridiales (UID1212)
Sheep_Reticulum	Co-assemblies	Sheep_Reticulum.Co.331	96.43	1.46	89.13	high	p__Bacteroidetes (UID2605)
Sheep_Reticulum	Co-assemblies	Sheep_Reticulum.Co.343	92.33	0.87	87.98	high	o__Bacteroidales (UID2657)
Sheep_Reticulum	Co-assemblies	Sheep_Reticulum.Co.348	90.19	3.33	73.54	high	p__Bacteroidetes (UID2605)
Sheep_Reticulum	Co-assemblies	Sheep_Reticulum.Co.355	93.32	0.91	88.77	high	o__Bacteroidales (UID2716)
Sheep_Reticulum	Co-assemblies	Sheep_Reticulum.Co.361	91.89	1.64	83.69	high	o__Bacteroidales (UID2617)
Sheep_Reticulum	Co-assemblies	Sheep_Reticulum.Co.365	96.31	0	96.31	high	o__Clostridiales (UID1212)
Sheep_Reticulum	Co-assemblies	Sheep_Reticulum.Co.380	95.24	1.4	88.24	high	o__Clostridiales (UID1120)
Sheep_Reticulum	Co-assemblies	Sheep_Reticulum.Co.412	93.29	1.12	87.69	high	o__Clostridiales (UID1212)
Sheep_Reticulum	Co-assemblies	Sheep_Reticulum.Co.432	94.24	0.72	90.64	high	p__Firmicutes (UID1022)
Sheep_Reticulum	Co-assemblies	Sheep_Reticulum.Co.437	95.3	3.02	80.2	high	o__Clostridiales (UID1212)
Sheep_Reticulum	Co-assemblies	Sheep_Reticulum.Co.445	95.97	2.98	81.07	high	c__Clostridia (UID1118)
Sheep_Reticulum	Co-assemblies	Sheep_Reticulum.Co.452	92.64	2.35	80.89	high	o__Bacteroidales (UID2716)
Sheep_Reticulum	Co-assemblies	Sheep_Reticulum.Co.47	90.4	4.84	66.2	high	k__Bacteria (UID2569)
Sheep_Reticulum	Co-assemblies	Sheep_Reticulum.Co.71	94.56	0.02	94.46	high	c__Deltaproteobacteria (UID3218)
Sheep_Reticulum	Co-assemblies	Sheep_Reticulum.Co.76	94.43	0	94.43	high	o__Clostridiales (UID1120)
Sheep_Reticulum	Co-assemblies	Sheep_Reticulum.Co.88	92.13	2.25	80.88	high	k__Bacteria (UID2329)
Sheep_Rumen	Co-assemblies	Sheep_Rumen.Co.1005	91.75	3.2	75.75	high	f__Lachnospiraceae (UID1286)
Sheep_Rumen	Co-assemblies	Sheep_Rumen.Co.1043	92.79	0.69	89.34	high	o__Clostridiales (UID1212)
Sheep_Rumen	Co-assemblies	Sheep_Rumen.Co.1047	97.05	0.81	93	high	c__Clostridia (UID1118)
Sheep_Rumen	Co-assemblies	Sheep_Rumen.Co.113	98.43	2.3	86.93	high	o__Clostridiales (UID1212)
Sheep_Rumen	Co-assemblies	Sheep_Rumen.Co.116	90.57	1.89	81.12	high	k__Bacteria (UID2372)
Sheep_Rumen	Co-assemblies	Sheep_Rumen.Co.121	97.31	1.61	89.26	high	k__Bacteria (UID2569)
Sheep_Rumen	Co-assemblies	Sheep_Rumen.Co.122	93	0	93	high	p__Bacteroidetes (UID2605)
Sheep_Rumen	Co-assemblies	Sheep_Rumen.Co.132	98.66	2.03	88.51	high	o__Clostridiales (UID1212)
Sheep_Rumen	Co-assemblies	Sheep_Rumen.Co.133	96.61	0	96.61	high	k__Bacteria (UID209)
Sheep_Rumen	Co-assemblies	Sheep_Rumen.Co.139	92.48	1.9	82.98	high	p__Bacteroidetes (UID2605)
Sheep_Rumen	Co-assemblies	Sheep_Rumen.Co.143	90.23	1.12	84.63	high	o__Bacteroidales (UID2657)
Sheep_Rumen	Co-assemblies	Sheep_Rumen.Co.154	95.23	2.01	85.18	high	o__Clostridiales (UID1212)
Sheep_Rumen	Co-assemblies	Sheep_Rumen.Co.17	93.55	0	93.55	high	k__Bacteria (UID2565)
Sheep_Rumen	Co-assemblies	Sheep_Rumen.Co.202	96.81	1.12	91.21	high	o__Clostridiales (UID1212)
Sheep_Rumen	Co-assemblies	Sheep_Rumen.Co.243	98.06	2.96	83.26	high	k__Bacteria (UID2569)
Sheep_Rumen	Co-assemblies	Sheep_Rumen.Co.25	90.6	3.89	71.15	high	o__Bacteroidales (UID2657)
Sheep_Rumen	Co-assemblies	Sheep_Rumen.Co.254	94.18	1.42	87.08	high	k__Bacteria (UID2372)
Sheep_Rumen	Co-assemblies	Sheep_Rumen.Co.262	95.63	4.9	71.13	high	o__Clostridiales (UID1120)
Sheep_Rumen	Co-assemblies	Sheep_Rumen.Co.272	97.54	1.26	91.24	high	f__Lachnospiraceae (UID1255)
Sheep_Rumen	Co-assemblies	Sheep_Rumen.Co.277	96.35	2.38	84.45	high	p__Bacteroidetes (UID2605)
Sheep_Rumen	Co-assemblies	Sheep_Rumen.Co.279	90.06	0.78	86.16	high	o__Clostridiales (UID1212)
Sheep_Rumen	Co-assemblies	Sheep_Rumen.Co.280	94.26	4.16	73.46	high	k__Bacteria (UID2372)
Sheep_Rumen	Co-assemblies	Sheep_Rumen.Co.30	91.67	4.7	68.17	high	p__Bacteroidetes (UID2605)
Sheep_Rumen	Co-assemblies	Sheep_Rumen.Co.302	92.07	2.25	80.82	high	o__Bacteroidales (UID2657)
Sheep_Rumen	Co-assemblies	Sheep_Rumen.Co.32	92.06	1.84	82.86	high	o__Clostridiales (UID1212)
Sheep_Rumen	Co-assemblies	Sheep_Rumen.Co.325	91.93	0.35	90.18	high	f__Spirochaetaceae (UID2535)
Sheep_Rumen	Co-assemblies	Sheep_Rumen.Co.339	94.11	3.27	77.76	high	o__Bacteroidales (UID2716)
Sheep_Rumen	Co-assemblies	Sheep_Rumen.Co.344	90.85	4.11	70.3	high	f__Lachnospiraceae (UID1286)
Sheep_Rumen	Co-assemblies	Sheep_Rumen.Co.349	97.31	0.54	94.61	high	k__Bacteria (UID2569)
Sheep_Rumen	Co-assemblies	Sheep_Rumen.Co.35	91.08	1.51	83.53	high	k__Bacteria (UID2372)
Sheep_Rumen	Co-assemblies	Sheep_Rumen.Co.355	91.67	2.86	77.37	high	p__Bacteroidetes (UID2605)
Sheep_Rumen	Co-assemblies	Sheep_Rumen.Co.372	93.36	1.46	86.06	high	p__Bacteroidetes (UID2605)
Sheep_Rumen	Co-assemblies	Sheep_Rumen.Co.373	95.99	1.42	88.89	high	o__Clostridiales (UID1226)
Sheep_Rumen	Co-assemblies	Sheep_Rumen.Co.38	92.33	3.73	73.68	high	o__Clostridiales (UID1120)
Sheep_Rumen	Co-assemblies	Sheep_Rumen.Co.384	92.84	1.06	87.54	high	o__Clostridiales (UID1120)
Sheep_Rumen	Co-assemblies	Sheep_Rumen.Co.396	92.96	2.03	82.81	high	f__Lachnospiraceae (UID1286)
Sheep_Rumen	Co-assemblies	Sheep_Rumen.Co.422	90.83	2.4	78.83	high	o__Clostridiales (UID1212)
Sheep_Rumen	Co-assemblies	Sheep_Rumen.Co.441	90.61	0.48	88.21	high	p__Bacteroidetes (UID2605)
Sheep_Rumen	Co-assemblies	Sheep_Rumen.Co.445	95.04	1.25	88.79	high	o__Bacteroidales (UID2716)
Sheep_Rumen	Co-assemblies	Sheep_Rumen.Co.446	94.32	4.36	72.52	high	o__Clostridiales (UID1212)
Sheep_Rumen	Co-assemblies	Sheep_Rumen.Co.470	90.68	1.85	81.43	high	k__Bacteria (UID209)
Sheep_Rumen	Co-assemblies	Sheep_Rumen.Co.490	90.21	3.5	72.71	high	o__Clostridiales (UID1120)
Sheep_Rumen	Co-assemblies	Sheep_Rumen.Co.492	91.7	3.56	73.9	high	f__Spirochaetaceae (UID2535)
Sheep_Rumen	Co-assemblies	Sheep_Rumen.Co.507	90.33	0.17	89.48	high	o__Bacteroidales (UID2657)
Sheep_Rumen	Co-assemblies	Sheep_Rumen.Co.512	98.34	0.67	94.99	high	o__Clostridiales (UID1212)
Sheep_Rumen	Co-assemblies	Sheep_Rumen.Co.513	96.64	1.8	87.64	high	o__Clostridiales (UID1212)
Sheep_Rumen	Co-assemblies	Sheep_Rumen.Co.535	97.65	0	97.65	high	o__Clostridiales (UID1212)
Sheep_Rumen	Co-assemblies	Sheep_Rumen.Co.558	93.28	0	93.28	high	k__Bacteria (UID2569)
Sheep_Rumen	Co-assemblies	Sheep_Rumen.Co.580	92.89	0.02	92.79	high	o__Clostridiales (UID1212)
Sheep_Rumen	Co-assemblies	Sheep_Rumen.Co.646	92.95	0.84	88.75	high	o__Clostridiales (UID1226)
Sheep_Rumen	Co-assemblies	Sheep_Rumen.Co.655	94.76	1.88	85.36	high	c__Clostridia (UID1118)
Sheep_Rumen	Co-assemblies	Sheep_Rumen.Co.658	90.65	1.76	81.85	high	p__Bacteroidetes (UID2605)
Sheep_Rumen	Co-assemblies	Sheep_Rumen.Co.673	94.87	0.95	90.12	high	p__Bacteroidetes (UID2605)
Sheep_Rumen	Co-assemblies	Sheep_Rumen.Co.674	92.68	2	82.68	high	o__Bacteroidales (UID2657)
Sheep_Rumen	Co-assemblies	Sheep_Rumen.Co.684	91.94	4.44	69.74	high	p__Euryarchaeota (UID3)
Sheep_Rumen	Co-assemblies	Sheep_Rumen.Co.690	97.62	1.43	90.47	high	p__Bacteroidetes (UID2605)
Sheep_Rumen	Co-assemblies	Sheep_Rumen.Co.691	98.82	3.99	78.87	high	f__Lachnospiraceae (UID1286)
Sheep_Rumen	Co-assemblies	Sheep_Rumen.Co.705	94.55	1.4	87.55	high	o__Clostridiales (UID1120)
Sheep_Rumen	Co-assemblies	Sheep_Rumen.Co.725	90.61	1.34	83.91	high	o__Clostridiales (UID1212)
Sheep_Rumen	Co-assemblies	Sheep_Rumen.Co.728	91.19	2.68	77.79	high	f__Lachnospiraceae (UID1255)
Sheep_Rumen	Co-assemblies	Sheep_Rumen.Co.747	90.16	1.42	83.06	high	o__Clostridiales (UID1120)
Sheep_Rumen	Co-assemblies	Sheep_Rumen.Co.753	97.08	0	97.08	high	o__Clostridiales (UID1212)
Sheep_Rumen	Co-assemblies	Sheep_Rumen.Co.782	94.38	1.12	88.78	high	k__Bacteria (UID2495)
Sheep_Rumen	Co-assemblies	Sheep_Rumen.Co.808	97.18	1.61	89.13	high	p__Euryarchaeota (UID3)
Sheep_Rumen	Co-assemblies	Sheep_Rumen.Co.81	94.83	0.95	90.08	high	o__Clostridiales (UID1226)
Sheep_Rumen	Co-assemblies	Sheep_Rumen.Co.811	96.08	0.19	95.13	high	o__Bacteroidales (UID2716)
Sheep_Rumen	Co-assemblies	Sheep_Rumen.Co.825	92.35	3.24	76.15	high	o__Clostridiales (UID1212)
Sheep_Rumen	Co-assemblies	Sheep_Rumen.Co.837	96.98	0.84	92.78	high	o__Clostridiales (UID1212)
Sheep_Rumen	Co-assemblies	Sheep_Rumen.Co.838	92.25	1.58	84.35	high	o__Clostridiales (UID1226)
Sheep_Rumen	Co-assemblies	Sheep_Rumen.Co.850	93.46	0	93.46	high	o__Clostridiales (UID1212)
Sheep_Rumen	Co-assemblies	Sheep_Rumen.Co.863	90.99	3.9	71.49	high	p__Firmicutes (UID1022)
Sheep_Rumen	Co-assemblies	Sheep_Rumen.Co.877	95.86	0	95.86	high	o__Clostridiales (UID1212)
Sheep_Rumen	Co-assemblies	Sheep_Rumen.Co.894	91.92	3.2	75.92	high	p__Bacteroidetes (UID2605)
Sheep_Rumen	Co-assemblies	Sheep_Rumen.Co.899	96.37	0.67	93.02	high	o__Clostridiales (UID1212)
Sheep_Rumen	Co-assemblies	Sheep_Rumen.Co.912	97.99	1.34	91.29	high	o__Clostridiales (UID1212)
Sheep_Rumen	Co-assemblies	Sheep_Rumen.Co.927	97.85	1.34	91.15	high	o__Clostridiales (UID1212)
Sheep_Rumen	Co-assemblies	Sheep_Rumen.Co.933	92	0.7	88.5	high	o__Clostridiales (UID1120)
Sheep_Rumen	Co-assemblies	Sheep_Rumen.Co.941	92.85	3.16	77.05	high	o__Bacteroidales (UID2716)
Sheep_Rumen	Co-assemblies	Sheep_Rumen.Co.945	90.58	0.78	86.68	high	f__Lachnospiraceae (UID1286)
Sheep_Rumen	Co-assemblies	Sheep_Rumen.Co.952	97.85	0	97.85	high	k__Bacteria (UID2569)
Sheep_Rumen	Co-assemblies	Sheep_Rumen.Co.960	90.42	2.71	76.87	high	o__Clostridiales (UID1212)
Sheep_Rumen	Co-assemblies	Sheep_Rumen.Co.971	95.56	0.95	90.81	high	k__Bacteria (UID2372)
Sheep_Rumen	Co-assemblies	Sheep_Rumen.Co.973	92.54	3.65	74.29	high	k__Bacteria (UID2372)
Sheep_Rumen	Co-assemblies	Sheep_Rumen.Co.978	91.96	1.05	86.71	high	f__Spirochaetaceae (UID2535)
Sheep_Rumen	Co-assemblies	Sheep_Rumen.Co.979	90.86	1.08	85.46	high	k__Bacteria (UID2565)
Sheep_Rumen	Co-assemblies	Sheep_Rumen.Co.987	95.23	2.8	81.23	high	k__Bacteria (UID2569)
Sheep_Rumen	Co-assemblies	Sheep_Rumen.Co.993	94.92	0.71	91.37	high	o__Clostridiales (UID1120)
Water_buffalos_Abomasum	Co-assemblies	Water_buffalos_Abomasum.Co.109	94.13	3.47	76.78	high	k__Bacteria (UID2372)
Water_buffalos_Abomasum	Co-assemblies	Water_buffalos_Abomasum.Co.128	94.01	1.18	88.11	high	k__Bacteria (UID2569)
Water_buffalos_Abomasum	Co-assemblies	Water_buffalos_Abomasum.Co.168	91.97	1.11	86.42	high	p__Bacteroidetes (UID2605)
Water_buffalos_Abomasum	Co-assemblies	Water_buffalos_Abomasum.Co.184	93.74	0.89	89.29	high	o__Clostridiales (UID1212)
Water_buffalos_Abomasum	Co-assemblies	Water_buffalos_Abomasum.Co.199	96.18	1.27	89.83	high	p__Firmicutes (UID1022)
Water_buffalos_Abomasum	Co-assemblies	Water_buffalos_Abomasum.Co.212	97.55	0	97.55	high	c__Clostridia (UID1118)
Water_buffalos_Abomasum	Co-assemblies	Water_buffalos_Abomasum.Co.221	93.73	0	93.73	high	o__Clostridiales (UID1212)
Water_buffalos_Abomasum	Co-assemblies	Water_buffalos_Abomasum.Co.225	96.96	2.85	82.71	high	o__Clostridiales (UID1212)
Water_buffalos_Abomasum	Co-assemblies	Water_buffalos_Abomasum.Co.240	96.61	1.69	88.16	high	k__Bacteria (UID209)
Water_buffalos_Abomasum	Co-assemblies	Water_buffalos_Abomasum.Co.242	90.45	1.69	82	high	k__Bacteria (UID2329)
Water_buffalos_Abomasum	Co-assemblies	Water_buffalos_Abomasum.Co.257	96.22	1.86	86.92	high	k__Bacteria (UID2569)
Water_buffalos_Abomasum	Co-assemblies	Water_buffalos_Abomasum.Co.46	96.72	0.22	95.62	high	o__Clostridiales (UID1212)
Water_buffalos_Abomasum	Co-assemblies	Water_buffalos_Abomasum.Co.62	92.62	0	92.62	high	o__Clostridiales (UID1212)
Water_buffalos_Cecum	Co-assemblies	Water_buffalos_Cecum.Co.1	91.22	0.71	87.67	high	k__Bacteria (UID2982)
Water_buffalos_Cecum	Co-assemblies	Water_buffalos_Cecum.Co.10	93.61	2.26	82.31	high	o__Bacteroidales (UID2617)
Water_buffalos_Cecum	Co-assemblies	Water_buffalos_Cecum.Co.102	93.87	1.01	88.82	high	o__Clostridiales (UID1212)
Water_buffalos_Cecum	Co-assemblies	Water_buffalos_Cecum.Co.133	96.35	1.85	87.1	high	o__Clostridiales (UID1212)
Water_buffalos_Cecum	Co-assemblies	Water_buffalos_Cecum.Co.134	91.67	2.51	79.12	high	c__Clostridia (UID1118)
Water_buffalos_Cecum	Co-assemblies	Water_buffalos_Cecum.Co.136	97.18	2.68	83.78	high	p__Bacteroidetes (UID2605)
Water_buffalos_Cecum	Co-assemblies	Water_buffalos_Cecum.Co.141	97.73	1.13	92.08	high	o__Bacteroidales (UID2617)
Water_buffalos_Cecum	Co-assemblies	Water_buffalos_Cecum.Co.18	95.71	0.63	92.56	high	p__Firmicutes (UID1022)
Water_buffalos_Cecum	Co-assemblies	Water_buffalos_Cecum.Co.183	94.18	0	94.18	high	o__Clostridiales (UID1212)
[truncated: 26,545 more rows]

## Sheet: S14
Table S14. Bins that aligned to fungal or protozoan genomes from GenBank
Bin ID	Bin length (bp)	% Bin aligned	Reference ID	Reference Length (bp)	% Reference aligned	ANI (%)1	Mash2	Domain	Reference organism
Goat_Ileum-1.metabat2.030_sub	1550179	92.76	GCA_000826325.1_Acanthamoeba_palestinensis	103249818	1.59	95.3827	0.178173	Protozoa	Acanthamoeba palestinensis
Roe_deer_Ileum.Co.10	1086534	87.41	GCA_900092255.1_ASM90009225v1	62059437	1.54	95.7269	0.182269	Protozoa	Synstelium polycarpum
Water_deer_Abomasum-2.maxbin.093_sub	3097187	78.28	GCA_002087855.2_ASM208785v2	102242942	3.45	87.6696	0.210897	Protozoa	Entodinium caudatum
Goat_Abomasum.Co.60	779198	72.09	GCA_900092255.1_ASM90009225v1	62059437	0.91	<70	0.219531	Protozoa	Synstelium polycarpum
Roe_deer_Cecum-3.maxbin.204_sub	226119	66.52	GCA_900092255.1_ASM90009225v1	62059437	0.25	<70	0.219531	Protozoa	Synstelium polycarpum
Roe_deer_Duodenum-1.maxbin.059_sub	4039094	64.81	GCA_002087855.2_ASM208785v2	102242942	3.86	<70	0.156619	Protozoa	Entodinium caudatum
Dairy_cattle_Duodenum.Co.33	763089	52.87	GCA_000826325.1_Acanthamoeba_palestinensis	103249818	0.42	86.5793	0.243761	Protozoa	Acanthamoeba palestinensis
Dairy_cattle_Reticulum-1.maxbin.017_sub	308083	51.23	GCA_002087855.2_ASM208785v2	102242942	0.29	<70	0.263022	Protozoa	Entodinium caudatum
Sheep_Jejunum.Co.14	213008	46.76	GCA_000464645.1_Mel_pini_1.0	33250780	0.32	<70	0.191731	Fungi	Melampsora pinitorqua Mpini7
Roe_deer_Reticulum-1.concoct.021_sub	1709105	42.56	GCA_002087855.2_ASM208785v2	102242942	1	<70	0.219531	Protozoa	Entodinium caudatum
Water_deer_Reticulum-1.maxbin.036_sub	799312	41.91	GCA_002087855.2_ASM208785v2	102242942	0.52	<70	0.243761	Protozoa	Entodinium caudatum
Dairy_cattle_Rumen-4.maxbin.167_sub	1114745	41.06	GCA_002087855.2_ASM208785v2	102242942	0.65	<70	0.219531	Protozoa	Entodinium caudatum
Roe_deer_Omasum-1.concoct.102_sub	641029	39.81	GCA_002087855.2_ASM208785v2	102242942	0.46	<70	0.23011	Protozoa	Entodinium caudatum
Roe_deer_Reticulum-1.maxbin.068	1169715	39.25	GCA_002087855.2_ASM208785v2	102242942	0.63	82.4818	0.23011	Protozoa	Entodinium caudatum
Water_deer_Rumen-1.maxbin.146_sub	6213028	39.21	GCA_002087855.2_ASM208785v2	102242942	3.15	81.7272	0.174408	Protozoa	Entodinium caudatum
Dairy_cattle_Rumen-4.maxbin.193_sub	1387757	36.52	GCA_002087855.2_ASM208785v2	102242942	0.72	<70	0.263022	Protozoa	Entodinium caudatum
Water_deer_Colon-4.maxbin.179_sub	96519	35.36	GCA_000963415.1_ASM96341v1	15417329	0.19	<70	0.295981	Protozoa	Blastocystis sp. subtype 6
Water_deer_Abomasum.Co.185	78624441	34.78	GCA_002087855.2_ASM208785v2	102242942	35.89	82.312	0.111073	Protozoa	Entodinium caudatum
Sheep_Duodenum-2.metabat2.065_sub	699707	34.6	GCA_000826325.1_Acanthamoeba_palestinensis	103249818	0.27	91.1537	0.219531	Protozoa	Acanthamoeba palestinensis
Water_deer_Rumen-1.maxbin.102_sub	2422974	31.43	GCA_002087855.2_ASM208785v2	102242942	1.25	80.7559	0.197292	Protozoa	Entodinium caudatum
Water_deer_Rumen-1.maxbin.153_sub	3247514	30.66	GCA_002087855.2_ASM208785v2	102242942	1.57	<70	0.210897	Protozoa	Entodinium caudatum
Goat_Rectum.Co.322	532602	29.18	GCA_900092255.1_ASM90009225v1	62059437	0.25	<70	0.263022	Protozoa	Synstelium polycarpum
Roe_deer_Colon.Co.469	453881	26.51	GCA_900092255.1_ASM90009225v1	62059437	0.2	<70	0.263022	Protozoa	Synstelium polycarpum
Roe_deer_Reticulum-1.concoct.057_sub	15970653	25.63	GCA_002087855.2_ASM208785v2	102242942	7.02	<70	0.132399	Protozoa	Entodinium caudatum
Roe_deer_Reticulum-1.maxbin.111	6785325	25.53	GCA_002087855.2_ASM208785v2	102242942	2.37	81.6347	0.154223	Protozoa	Entodinium caudatum
Sheep_Duodenum.Co.147	417784	25.08	GCA_000464645.1_Mel_pini_1.0	33250780	0.33	<70	0.23011	Fungi	Melampsora pinitorqua Mpini7
Water_deer_Rumen-3.concoct.101_sub	19482114	22.92	GCA_002087855.2_ASM208785v2	102242942	6.36	80.5758	0.167688	Protozoa	Entodinium caudatum
Sheep_Abomasum-3.concoct.045_sub	909669	22.56	GCA_000464645.1_Mel_pini_1.0	33250780	0.72	<70	0.210897	Fungi	Melampsora pinitorqua Mpini7
Roe_deer_Duodenum.Co.126	44322328	21.74	GCA_002087855.2_ASM208785v2	102242942	12.93	77.1524	0.111073	Protozoa	Entodinium caudatum
Roe_deer_Rumen-1.concoct.138_sub	5780931	21.53	GCA_002087855.2_ASM208785v2	102242942	2.44	80.2076	0.167688	Protozoa	Entodinium caudatum
Roe_deer_Jejunum.Co.111	1329114	21.38	GCA_900092255.1_ASM90009225v1	62059437	0.45	89.0238	0.243761	Protozoa	Synstelium polycarpum
Sheep_Jejunum-5.concoct.096_sub	141964	20.51	GCA_000464645.1_Mel_pini_1.0	33250780	0.12	<70	0.295981	Fungi	Melampsora pinitorqua Mpini7
Dairy_cattle_Reticulum.Co.104	349343377	17.52	GCA_002087855.2_ASM208785v2	102242942	44.58	80.1436	0.119909	Protozoa	Entodinium caudatum
Water_deer_Rumen-5.maxbin.229_sub	144772	17.01	GCA_900092235.1_ASM90009223v1	62054638	0.04	<70	0.263022	Protozoa	Rostrostelium ellipticum
Dairy_cattle_Jejunum-2.maxbin.149_sub	3741969	16.88	GCA_002087855.2_ASM208785v2	102242942	0.91	78.299	0.210897	Protozoa	Entodinium caudatum
Water_deer_Rumen.Co.261	4125807	16.68	GCA_900092265.1_ASM90009226v1	48415039	1.37	79.5932	0.243761	Protozoa	Coremiostelium polycephalum
Sheep_Omasum-1.maxbin.122_sub	2312026	11.93	GCA_002087855.2_ASM208785v2	102242942	0.36	<70	0.219531	Protozoa	Entodinium caudatum
Sheep_Rumen-2.concoct.146_sub	1794548	11.3	GCA_002087855.2_ASM208785v2	102242942	1.14	<70	0.219531	Protozoa	Entodinium caudatum
Roe_deer_Ileum-5.maxbin.011	531524	11.25	GCA_900092235.1_ASM90009223v1	62054638	0.1	<70	0.243761	Protozoa	Rostrostelium ellipticum
Roe_deer_Jejunum.Co.66	535118	8.95	GCA_900092255.1_ASM90009225v1	62059437	0.07	<70	0.263022	Protozoa	Synstelium polycarpum
Goat_Omasum-6.concoct.154_sub	4075987	8.14	GCA_002087855.2_ASM208785v2	102242942	0.48	78.0439	0.203604	Protozoa	Entodinium caudatum
Water_deer_Rectum-4.concoct.161_sub	1107846	8.01	GCA_000963415.1_ASM96341v1	15417329	0.56	<70	0.263022	Protozoa	Blastocystis sp. subtype 6
Roe_deer_Ileum-4.maxbin.010_sub	1269101	7.9	GCA_900092255.1_ASM90009225v1	62059437	0.13	<70	0.263022	Protozoa	Synstelium polycarpum
Roe_deer_Duodenum-1.maxbin.044_sub	824683	7.79	GCA_900092255.1_ASM90009225v1	62059437	0.1	<70	0.295981	Protozoa	Synstelium polycarpum
Sheep_Duodenum-5.maxbin.074_sub	386319	7.55	GCA_000826325.1_Acanthamoeba_palestinensis	103249818	0.03	<70	0.263022	Protozoa	Acanthamoeba palestinensis
Sheep_Ileum.Co.126	717777	6.8	GCA_000252605.1_ASM25260v1	64332776	0.09	<70	0.263022	Protozoa	Pseudoperonospora cubensis
Water_buffalos_Rumen-5.maxbin.275_sub	63568	6.75	GCA_000170615.1_ASM17061v1	41285888	0.01	<70	0.295981	Fungi	Histoplasma capsulatum G217B
Goat_Abomasum.Co.186	197101746	6.44	GCA_002087855.2_ASM208785v2	102242942	16.26	76.4624	0.161822	Protozoa	Entodinium caudatum
Roe_deer_Abomasum.Co.129	76671294	5.52	GCA_002087855.2_ASM208785v2	102242942	5.18	76.0501	0.186761	Protozoa	Entodinium caudatum
Dairy_cattle_Duodenum-1.metabat2.009_sub	153590	5.32	GCA_000464645.1_Mel_pini_1.0	33250780	0.03	<70	0.295981	Fungi	Melampsora pinitorqua Mpini7
Goat_Colon-2.concoct.075_sub	227759	5.2	GCA_001630375.1_AscRab1.0	34041397	0.03	<70	0.295981	Fungi	Ascochyta rabiei
Water_buffalos_Ileum.Co.25	2091084	4.98	GCA_900092255.1_ASM90009225v1	62059437	0.17	<70	0.263022	Protozoa	Synstelium polycarpum
Water_buffalos_Rumen-4.maxbin.255_sub	82773	4.68	GCA_900092235.1_ASM90009223v1	62054638	0.01	<70	0.295981	Protozoa	Rostrostelium ellipticum
Water_buffalos_Reticulum.Co.80	68351837	4.1	GCA_002087855.2_ASM208785v2	102242942	3.13	75.9665	0.186761	Protozoa	Entodinium caudatum
Dairy_cattle_Rumen-5.maxbin.080_sub	628392	3.86	GCA_002087855.2_ASM208785v2	102242942	0.09	79.531	0.243761	Protozoa	Entodinium caudatum
Roe_deer_Reticulum.Co.295	57829577	3.16	GCA_002087855.2_ASM208785v2	102242942	2.89	76.0429	0.197292	Protozoa	Entodinium caudatum
Yak_Rumen-4.concoct.151_sub	41240260	2.83	GCA_002087855.2_ASM208785v2	102242942	2.92	78.0206	0.136948	Protozoa	Entodinium caudatum
Water_buffalos_Rumen-1.maxbin.320_sub	67875	2.18	GCA_005406105.1_ZmellisCa-7_1.0	9582605	0.02	<70	0.295981	Fungi	Zygosaccharomyces mellis
Water_buffalos_Cecum-2.concoct.015_sub	26970	2.13	GCA_000312925.2_ASM31292v2	13271357	0	<70	0.295981	Fungi	Taphrina deformans PYCC 5710
Water_deer_Rumen.Co.56	2704177	2.1	GCA_001648815.1_ASM164881v1	95235562	0.05	76.6622	0.295981	Fungi	Ophiocordyceps sinensis
Roe_deer_Reticulum-1.concoct.037_sub	28638	1.76	GCA_000312925.2_ASM31292v2	13271357	0	<70	0.295981	Fungi	Taphrina deformans PYCC 5710
Water_buffalos_Reticulum-4.concoct.209_sub	53072	1.62	GCA_000312925.2_ASM31292v2	13271357	0	<70	0.295981	Fungi	Taphrina deformans PYCC 5710
Roe_deer_Ileum.Co.21	316077	1.53	GCA_000149225.1_ASM14922v1	11506458	0.04	<70	0.295981	Fungi	Lachancea kluyveri NRRL Y-12651
Sheep_Rectum-5.concoct.017_sub	70996	1.39	GCA_000312925.2_ASM31292v2	13271357	0.01	<70	0.295981	Fungi	Taphrina deformans PYCC 5710
Goat_Reticulum.Co.386	128681171	1.24	GCA_002087855.2_ASM208785v2	102242942	2.31	75.602	0.191731	Protozoa	Entodinium caudatum
Yak_Rumen-2.maxbin.206_sub	467058	1.16	GCA_002104975.1_Neocallimastix_sp._G1_v1.0	193032486	0.6	75.7177	0.295981	Fungi	Neocallimastix californiae
Sheep_Jejunum-2.maxbin.161_sub	274127	1.12	GCA_001430935.1_ASM143093v1	27676032	0.01	<70	0.295981	Fungi	Amauroascus mutatus
Roe_deer_Omasum-4.maxbin.015_sub	35862	0.93	GCA_000312925.2_ASM31292v2	13271357	0	<70	0.295981	Fungi	Taphrina deformans PYCC 5710
Sheep_Duodenum-5.concoct.138_sub	106613	0.76	GCA_000464645.1_Mel_pini_1.0	33250780	0	<70	0.295981	Fungi	Melampsora pinitorqua Mpini7
Sheep_Jejunum-3.maxbin.065_sub	390905	0.74	GCA_000963385.1_ASM96338v1	11650001	0.02	<70	0.295981	Protozoa	Blastocystis sp. subtype 3
Roe_deer_Rectum-5.maxbin.002_sub	72260	0.6	GCA_000312925.2_ASM31292v2	13271357	0	<70	0.295981	Fungi	Taphrina deformans PYCC 5710
Yak_Rumen-4.maxbin.121_sub	1851123	0.38	GCA_000412615.1_Orpinomyces_sp._Strain_C1A	100954185	0.02	77.5772	0.23011	Fungi	Pecoramyces ruminatium
Sheep_Abomasum-3.maxbin.012_sub	873737	0.37	GCA_000312925.2_ASM31292v2	13271357	0.02	<70	0.295981	Fungi	Taphrina deformans PYCC 5710
Dairy_cattle_Abomasum-2.maxbin.001_sub	341023	0.33	GCA_000312925.2_ASM31292v2	13271357	0	<70	0.295981	Fungi	Taphrina deformans PYCC 5710
Water_deer_Jejunum-5.concoct.002_sub	150767	0.31	GCA_000209485.1_ASM20948v1	3859221	0.01	<70	0.263022	Fungi	Enterocytozoon bieneusi H348
Goat_Ileum-1.concoct.027_sub	1601188	0.27	GCA_005406105.1_ZmellisCa-7_1.0	9582605	0.05	<70	0.295981	Fungi	Zygosaccharomyces mellis
Water_buffalos_Colon-5.concoct.058_sub	612242	0.26	GCA_000312925.2_ASM31292v2	13271357	0.01	<70	0.295981	Fungi	Taphrina deformans PYCC 5710
Sheep_Cecum-3.maxbin.001_sub	402637	0.21	GCA_000312925.2_ASM31292v2	13271357	0.01	<70	0.295981	Fungi	Taphrina deformans PYCC 5710
Dairy_cattle_Cecum-6.maxbin.007_sub	791621	0.2	GCA_001643675.1_Mono14B	73595659	0	<70	0.295981	Protozoa	Monocercomonoides sp. PA203
Goat_Duodenum-3.maxbin.015_sub	485277	0.14	GCA_000312925.2_ASM31292v2	13271357	0.01	<70	0.295981	Fungi	Taphrina deformans PYCC 5710
Goat_Colon-6.maxbin.031_sub	151568	0.12	GCA_000312925.2_ASM31292v2	13271357	0	<70	0.295981	Fungi	Taphrina deformans PYCC 5710
Goat_Duodenum-3.metabat2.063_sub	423060	0.12	GCA_001013415.1_ASM101341v1	87617276	0	<70	0.295981	Fungi	Puccinia arachidis
Sheep_Colon-1.concoct.044_sub	1068990	0.12	GCA_003568695.1_ASM356869v1	11927991	0.02	<70	0.295981	Fungi	Protomyces sp. C29
Sheep_Omasum-1.maxbin.027_sub	563403	0.12	GCA_002157105.1_PirspE2_v1.0	42785546	0	<70	0.243761	Fungi	Piromyces sp. E2
Water_buffalos_Jejunum.Co.32	1058515	0.12	GCA_000209485.1_ASM20948v1	3859221	0.03	<70	0.295981	Fungi	Enterocytozoon bieneusi H348
Yak_Rumen-1.maxbin.035_sub	1245555	0.12	GCA_002104895.1_Anaeromyces_sp._S4_v1.0	71685009	0	<70	0.23011	Fungi	Anaeromyces robustus
Dairy_cattle_Rumen-5.maxbin.042_sub	480499	0.09	GCA_000412615.1_Orpinomyces_sp._Strain_C1A	100954185	0	<70	0.263022	Fungi	Pecoramyces ruminatium
Water_buffalos_Colon-4.maxbin.003_sub	595821	0.08	GCA_000312925.2_ASM31292v2	13271357	0	<70	0.295981	Fungi	Taphrina deformans PYCC 5710
Water_deer_Omasum-2.concoct.073_sub	1469471	0.07	GCA_002104895.1_Anaeromyces_sp._S4_v1.0	71685009	0	<70	0.219531	Fungi	Anaeromyces robustus
Yak_Rumen-2.maxbin.029_sub	411914	0.07	GCA_000723685.1_PREICH001	23917262	0	<70	0.263022	Protozoa	Plasmodium reichenowi
Roe_deer_Rectum-1.maxbin.178_sub	1346015	0.06	GCA_001179745.1_Cla_fum_l100.fa	70296506	0	<70	0.295981	Fungi	Clavaria fumosa
Water_deer_Reticulum-3.maxbin.027_sub	971313	0.06	GCA_002104945.1_Piromyces_sp._finnis_v3.0	56455805	0	<70	0.263022	Fungi	Piromyces finnis
Goat_Jejunum-2.maxbin.007_sub	296638	0.05	GCA_000312925.2_ASM31292v2	13271357	0	<70	0.295981	Fungi	Taphrina deformans PYCC 5710
Water_buffalos_Reticulum-1.concoct.039_sub	2412324	0.05	GCA_004335955.1_ASM433595v1	27841717	0.01	<70	0.295981	Protozoa	Halamphora sp. AAB
Water_buffalos_Rumen-3.maxbin.030_sub	353552	0.05	GCA_000312925.2_ASM31292v2	13271357	0	<70	0.295981	Fungi	Taphrina deformans PYCC 5710
Yak_Duodenum-1.maxbin.043_sub	319698	0.05	GCA_004124955.1_ASM412495v1	10222333	0	<70	0.295981	Fungi	Starmerella riodocensis
Sheep_Omasum.Co.507	252697461	0.04	GCA_002104975.1_Neocallimastix_sp._G1_v1.0	193032486	2.65	76.0128	0.191731	Fungi	Neocallimastix californiae
Dairy_cattle_Duodenum-2.maxbin.014_sub	941883	0.04	GCA_000312925.2_ASM31292v2	13271357	0	<70	0.295981	Fungi	Taphrina deformans PYCC 5710
Dairy_cattle_Duodenum.Co.188	122885113	0.03	GCA_000252605.1_ASM25260v1	64332776	0.08	74.6884	0.243761	Protozoa	Pseudoperonospora cubensis
Water_buffalos_Rumen-3.maxbin.227_sub	782857	0.03	GCA_000149795.1_ASM14979v1	19450413	0	76.8763	0.263022	Protozoa	Plasmodium falciparum Dd2
Yak_Rumen-4.maxbin.080_sub	2200210	0.03	GCA_002157105.1_PirspE2_v1.0	42785546	0	81.082	0.243761	Fungi	Piromyces sp. E2
Goat_Colon-6.concoct.097_sub	4984360	0.03	GCA_000170615.1_ASM17061v1	41285888	0.01	<70	0.295981	Fungi	Histoplasma capsulatum G217B
Roe_deer_Reticulum-5.maxbin.042_sub	1067094	0.03	GCA_000312925.2_ASM31292v2	13271357	0	<70	0.295981	Fungi	Taphrina deformans PYCC 5710
Roe_deer_Rumen.Co.503	550837	0.03	GCA_000312925.2_ASM31292v2	13271357	0	<70	0.295981	Fungi	Taphrina deformans PYCC 5710
Goat_Jejunum.Co.3	53257887	0.02	GCA_003521225.1_ASM352122v1	96693511	0.01	74.6954	0.263022	Fungi	Tuber microsphaerosporum
Dairy_cattle_Reticulum-5.concoct.108_sub	1097895	0.02	GCA_000208925.2_JCVI_ESG2_1.0	20771095	0	<70	0.210897	Protozoa	Entamoeba histolytica HM-1:IMSS
Water_deer_Rumen-5.concoct.158_sub	2013437	0.02	GCA_000149795.1_ASM14979v1	19450413	0	<70	0.219531	Protozoa	Plasmodium falciparum Dd2
Yak_Rumen-4.maxbin.050	601746	0.02	GCA_001593455.1_CryBaiTAMU-09Q1-1.0	8493640	0	<70	0.243761	Protozoa	Cryptosporidium baileyi
Roe_deer_Reticulum.Co.177	6824070	0.01	GCA_002087855.2_ASM208785v2	102242942	0	74.9873	0.263022	Protozoa	Entodinium caudatum
Roe_deer_Colon.Co.328	13987587	0.01	GCA_002104895.1_Anaeromyces_sp._S4_v1.0	71685009	0	75.0828	0.243761	Fungi	Anaeromyces robustus
Sheep_Jejunum.Co.114	35010058	0.01	GCA_000412615.1_Orpinomyces_sp._Strain_C1A	100954185	0	75.514	0.182269	Fungi	Pecoramyces ruminatium
Sheep_Rumen.Co.415	289679576	0.01	GCA_000412615.1_Orpinomyces_sp._Strain_C1A	100954185	0.4	75.9718	0.197292	Fungi	Pecoramyces ruminatium
Water_deer_Rumen-1.maxbin.148_sub	6707176	0.01	GCA_002104895.1_Anaeromyces_sp._S4_v1.0	71685009	0	76.0909	0.23011	Fungi	Anaeromyces robustus
Dairy_cattle_Reticulum-6.maxbin.078_sub	2535641	0.01	GCA_000412615.1_Orpinomyces_sp._Strain_C1A	100954185	0	76.307	0.243761	Fungi	Pecoramyces ruminatium
Yak_Rumen-2.maxbin.076_sub	3762385	0.01	GCA_001861135.1_309_1	27254603	0	76.7687	0.203604	Protozoa	Plasmodium falciparum 309.1
Sheep_Rumen-3.concoct.077_sub	796671	0.01	GCA_000277465.1_ASM27746v1	27355389	0	76.906	0.263022	Protozoa	Dictyostelium intermedium
Yak_Rumen-4.maxbin.128_sub	1756986	0.01	GCA_000150435.3_Plas_falc_7G8_V1	21189296	0	77.3674	0.23011	Protozoa	Plasmodium falciparum 7G8
Yak_Rumen-2.maxbin.163	4693710	0.01	GCA_002104895.1_Anaeromyces_sp._S4_v1.0	71685009	0.01	78.2546	0.191731	Fungi	Anaeromyces robustus
Roe_deer_Rumen-2.concoct.086_sub	2438525	0.01	GCA_000277485.1_ASM27748v1	26447036	0	<70	0.243761	Protozoa	Dictyostelium firmibasis
Sheep_Jejunum-1.maxbin.073_sub	1394185	0.01	GCA_000312925.2_ASM31292v2	13271357	0	<70	0.295981	Fungi	Taphrina deformans PYCC 5710
Water_deer_Reticulum-3.concoct.019_sub	1461946	0.01	GCA_001600695.1_JCM_7603_assembly_v001	19989821	0	<70	0.243761	Fungi	Ascoidea asiatica
1. Average nucleotide identity of the aligned region.
2. Mash distance between bin and reference genome.

## Sheet: S15
Table S15. Quality information for 310,661 viral contigs generated from our dataset
Contig ID	Contig length (bp)	Score1	P value2
Dairy_cattle_Rumen-6__c690215	6668	0.951249	0.00703371
Dairy_cattle_Rumen-6__c691074	5571	0.928473	0.0101868
Dairy_cattle_Rumen-6__c692710	6572	0.971468	0.00485084
Dairy_cattle_Rumen-6__c695217	11000	0.992417	0.00194033
Dairy_cattle_Rumen-6__c696482	5367	0.951377	0.00703371
Dairy_cattle_Rumen-6__c696511	5835	0.969714	0.00521465
Dairy_cattle_Rumen-6__c700358	5178	0.9556	0.00654863
Dairy_cattle_Rumen-6__c700363	5168	0.931157	0.00970167
Dairy_cattle_Rumen-6__c700596	7521	0.926771	0.0101868
Dairy_cattle_Rumen-6__c700684	6237	0.930812	0.00970167
Dairy_cattle_Rumen-6__c701253	5093	0.994858	0.00133398
Dairy_cattle_Rumen-6__c703731	6240	0.942066	0.00836769
Dairy_cattle_Rumen-6__c706350	5259	0.907225	0.0126122
Dairy_cattle_Rumen-6__c708181	27388	0.983042	0.00339559
Dairy_cattle_Rumen-6__c711611	5969	0.976069	0.00388067
Dairy_cattle_Rumen-6__c712359	7065	0.99054	0.00218288
Dairy_cattle_Rumen-6__c713105	5522	0.953683	0.00679117
Dairy_cattle_Rumen-6__c713979	5352	0.979828	0.00363813
Dairy_cattle_Rumen-6__c714212	8052	0.937168	0.00885278
Dairy_cattle_Rumen-6__c716794	6159	0.94657	0.00739753
Dairy_cattle_Rumen-6__c717094	5792	0.942432	0.00824642
Dairy_cattle_Rumen-6__c718061	5674	0.902942	0.012976
Dairy_cattle_Rumen-6__c719190	5484	0.979022	0.00363813
Dairy_cattle_Rumen-6__c719734	5041	0.954144	0.00679117
Dairy_cattle_Rumen-6__c719964	6019	0.954348	0.0066699
Dairy_cattle_Rumen-6__c722008	9303	0.970808	0.00509338
Dairy_cattle_Rumen-6__c723368	6488	0.958829	0.00642736
Dairy_cattle_Rumen-6__c724412	7163	0.938569	0.00873151
Dairy_cattle_Rumen-6__c726188	6899	0.906994	0.0127334
Dairy_cattle_Rumen-6__c726444	5276	0.952354	0.00691244
Dairy_cattle_Rumen-6__c728576	12523	0.904701	0.0128547
Dairy_cattle_Rumen-6__c730490	6905	0.994202	0.00157652
Dairy_cattle_Rumen-6__c731206	5958	0.944837	0.00776134
Dairy_cattle_Rumen-6__c732233	5062	0.99635	0.000970167
Dairy_cattle_Rumen-6__c735618	5507	0.965222	0.00557846
Dairy_cattle_Rumen-6__c735721	18885	0.923487	0.0105506
Dairy_cattle_Rumen-6__c737052	5982	0.992012	0.00206161
Dairy_cattle_Rumen-6__c737613	5802	0.946232	0.00739753
Dairy_cattle_Rumen-6__c742481	6951	0.980429	0.00363813
Dairy_cattle_Rumen-6__c745505	5394	0.988135	0.00254669
Dairy_cattle_Rumen-6__c745628	8261	0.983436	0.00327431
Dairy_cattle_Rumen-6__c745720	10270	0.927902	0.0101868
Dairy_cattle_Rumen-6__c746068	5852	0.945747	0.0075188
Dairy_cattle_Rumen-6__c748798	6182	0.956699	0.00654863
Dairy_cattle_Rumen-6__c750275	6581	0.937044	0.00885278
Dairy_cattle_Rumen-6__c750504	6802	0.991471	0.00206161
Dairy_cattle_Rumen-6__c750666	6964	0.921117	0.0110357
Dairy_cattle_Rumen-6__c751221	13716	0.965671	0.00557846
Dairy_cattle_Rumen-6__c753095	5045	0.988418	0.00254669
Dairy_cattle_Rumen-6__c754931	14222	0.93616	0.00897405
Dairy_cattle_Rumen-6__c755724	5276	0.909177	0.0124909
Dairy_cattle_Rumen-6__c755809	5262	0.958628	0.00642736
Dairy_cattle_Rumen-6__c756412	8428	0.926851	0.0101868
Dairy_cattle_Rumen-6__c757283	7972	0.981091	0.00363813
Dairy_cattle_Rumen-6__c758421	7163	0.944697	0.00788261
Dairy_cattle_Rumen-6__c759784	5401	0.9016	0.012976
Dairy_cattle_Rumen-6__c760789	5408	0.94824	0.00727626
Dairy_cattle_Rumen-6__c761571	5920	0.968004	0.00533592
Dairy_cattle_Rumen-6__c763282	5314	0.928609	0.0101868
Dairy_cattle_Rumen-6__c766524	6064	0.919324	0.0111569
Dairy_cattle_Rumen-6__c770096	16894	0.920213	0.0111569
Dairy_cattle_Rumen-6__c776587	6274	0.903611	0.012976
Dairy_cattle_Rumen-6__c777151	7626	0.916803	0.0117633
Dairy_cattle_Rumen-6__c777887	5890	0.952917	0.00679117
Dairy_cattle_Rumen-6__c778961	9961	0.906129	0.0127334
Dairy_cattle_Rumen-6__c780982	5049	0.967896	0.00533592
Dairy_cattle_Rumen-6__c782950	5167	0.997926	0.000485084
Dairy_cattle_Rumen-6__c785059	7385	0.911385	0.0122484
Dairy_cattle_Rumen-6__c787530	7040	0.93831	0.00873151
Dairy_cattle_Rumen-6__c789053	12610	0.966605	0.00545719
Dairy_cattle_Rumen-6__c789671	7497	0.983883	0.00327431
Dairy_cattle_Rumen-6__c790022	5176	0.915076	0.0117633
Dairy_cattle_Rumen-6__c792070	5273	0.917745	0.0115207
Dairy_cattle_Rumen-6__c793927	33153	0.982183	0.00339559
Dairy_cattle_Rumen-6__c796277	6994	0.974765	0.00424448
Dairy_cattle_Rumen-6__c797757	10505	0.922916	0.0106718
Dairy_cattle_Rumen-6__c799046	6025	0.914938	0.0117633
Dairy_cattle_Rumen-6__c799952	89804	0.937846	0.00873151
Dairy_cattle_Rumen-6__c800608	5324	0.908775	0.0124909
Dairy_cattle_Rumen-6__c800914	9693	0.909948	0.0124909
Dairy_cattle_Rumen-6__c801074	14754	0.966074	0.00545719
Dairy_cattle_Rumen-6__c801351	10812	0.99188	0.00206161
Dairy_cattle_Rumen-6__c803156	7459	0.973999	0.00436575
Dairy_cattle_Rumen-6__c803179	11014	0.917749	0.0115207
Dairy_cattle_Rumen-6__c803278	5688	0.902274	0.012976
Dairy_cattle_Rumen-6__c803783	5573	0.937763	0.00873151
Dairy_cattle_Rumen-6__c807247	6617	0.913343	0.0118846
Dairy_cattle_Rumen-6__c808158	5049	0.982874	0.00339559
Dairy_cattle_Rumen-6__c810119	8322	0.907686	0.0126122
Dairy_cattle_Rumen-6__c815525	6152	0.905926	0.0127334
Dairy_cattle_Rumen-6__c817695	6137	0.918389	0.0112782
Dairy_cattle_Rumen-6__c818986	5720	0.940315	0.00861024
Dairy_cattle_Rumen-6__c819893	5198	0.96923	0.00533592
Dairy_cattle_Rumen-6__c820267	8239	0.901803	0.012976
Dairy_cattle_Rumen-6__c823006	9379	0.935104	0.00921659
Dairy_cattle_Rumen-6__c824080	9264	0.955571	0.00654863
Dairy_cattle_Rumen-6__c825445	8652	0.912096	0.0122484
Dairy_cattle_Rumen-6__c827671	9329	0.903715	0.012976
Dairy_cattle_Rumen-6__c828222	6969	0.921041	0.0110357
Dairy_cattle_Rumen-6__c829556	7123	0.960535	0.00630609
Dairy_cattle_Rumen-6__c830617	5896	0.961956	0.00594228
Dairy_cattle_Rumen-6__c832041	10334	0.964202	0.00569973
Dairy_cattle_Rumen-6__c836667	7659	0.920747	0.0110357
Dairy_cattle_Rumen-6__c838189	5083	0.971454	0.00485084
Dairy_cattle_Rumen-6__c838198	7474	0.976349	0.00388067
Dairy_cattle_Rumen-6__c838324	6813	0.913482	0.0118846
Dairy_cattle_Rumen-6__c838540	9252	0.982166	0.00339559
Dairy_cattle_Rumen-6__c840658	11612	0.910198	0.0124909
Dairy_cattle_Rumen-6__c840937	8590	0.949819	0.00715498
Dairy_cattle_Rumen-6__c841292	5596	0.921874	0.0109144
Dairy_cattle_Rumen-6__c841403	6374	0.983866	0.00327431
Dairy_cattle_Rumen-6__c841809	6714	0.925115	0.0104293
Dairy_cattle_Rumen-6__c841899	5315	0.905189	0.0127334
Dairy_cattle_Rumen-6__c842090	9587	0.978946	0.00363813
Dairy_cattle_Rumen-6__c842094	5270	0.943076	0.00788261
Dairy_cattle_Rumen-6__c843448	5445	0.90674	0.0127334
Dairy_cattle_Rumen-6__c845959	5099	0.940617	0.00848896
Dairy_cattle_Rumen-6__c846948	6579	0.992582	0.00194033
Dairy_cattle_Rumen-6__c846971	5276	0.948671	0.00727626
Dairy_cattle_Rumen-6__c847667	6845	0.985126	0.00303177
Dairy_cattle_Rumen-6__c848897	5048	0.918384	0.0112782
Dairy_cattle_Rumen-6__c852000	7002	0.910605	0.0123696
Dairy_cattle_Rumen-6__c852130	5630	0.983071	0.00339559
Dairy_cattle_Rumen-6__c852207	5318	0.997673	0.000485084
Dairy_cattle_Rumen-6__c854907	9612	0.912949	0.0120058
Dairy_cattle_Rumen-6__c858751	7875	0.960037	0.00642736
Dairy_cattle_Rumen-6__c863872	5153	0.936901	0.00885278
Dairy_cattle_Rumen-6__c864493	13615	0.984755	0.00315304
Dairy_cattle_Rumen-6__c869658	10954	0.905447	0.0127334
Dairy_cattle_Rumen-6__c870878	6222	0.935913	0.00897405
Dairy_cattle_Rumen-6__c872927	5431	0.997779	0.000485084
Dairy_cattle_Rumen-6__c873169	5096	0.933472	0.00933786
Dairy_cattle_Rumen-6__c877250	7405	0.952059	0.00691244
Dairy_cattle_Rumen-6__c877979	6292	0.960257	0.00642736
Dairy_cattle_Rumen-6__c880697	6159	0.962922	0.00569973
Dairy_cattle_Rumen-6__c884410	7606	0.985342	0.0029105
Dairy_cattle_Rumen-6__c885007	5905	0.946792	0.00739753
Dairy_cattle_Rumen-6__c892670	5079	0.912299	0.0122484
Dairy_cattle_Rumen-6__c892782	6999	0.924309	0.0104293
Dairy_cattle_Rumen-6__c893407	7918	0.913179	0.0118846
Dairy_cattle_Rumen-6__c893609	13025	0.909631	0.0124909
Dairy_cattle_Rumen-6__c894543	6797	0.927059	0.0101868
Dairy_cattle_Rumen-6__c895681	7916	0.954829	0.0066699
Dairy_cattle_Rumen-6__c897730	5277	0.948313	0.00727626
Dairy_cattle_Rumen-6__c897795	6137	0.97284	0.00460829
Dairy_cattle_Rumen-6__c902141	5362	0.936876	0.00885278
Dairy_cattle_Rumen-6__c902702	9252	0.970315	0.00521465
Dairy_cattle_Rumen-6__c908248	10258	0.93717	0.00885278
Dairy_cattle_Rumen-6__c908769	6733	0.95124	0.00703371
Dairy_cattle_Rumen-6__c909340	5497	0.951849	0.00691244
Dairy_cattle_Rumen-6__c910941	16484	0.997543	0.000485084
Dairy_cattle_Rumen-6__c911848	5260	0.961995	0.00594228
Dairy_cattle_Rumen-6__c913160	6047	0.992684	0.00194033
Dairy_cattle_Rumen-6__c917019	7343	0.927606	0.0101868
Dairy_cattle_Rumen-6__c919632	9529	0.946143	0.0075188
Dairy_cattle_Rumen-6__c919648	5940	0.955461	0.00654863
Dairy_cattle_Rumen-6__c920607	7447	0.931993	0.00945913
Dairy_cattle_Rumen-6__c920685	5909	0.939225	0.00873151
Dairy_cattle_Rumen-6__c922517	7663	0.977132	0.00388067
Dairy_cattle_Rumen-6__c922742	5226	0.963162	0.00569973
Dairy_cattle_Rumen-6__c922859	6135	0.934549	0.00933786
Dairy_cattle_Rumen-6__c922995	5598	0.930941	0.00970167
Dairy_cattle_Rumen-6__c923020	8250	0.952046	0.00691244
Dairy_cattle_Rumen-6__c924663	5342	0.90205	0.012976
Dairy_cattle_Rumen-6__c925332	15505	0.913797	0.0117633
Dairy_cattle_Rumen-6__c925791	6743	0.914241	0.0117633
Dairy_cattle_Rumen-6__c926598	12019	0.95396	0.00679117
Dairy_cattle_Rumen-6__c929179	6120	0.956622	0.00654863
Dairy_cattle_Rumen-6__c929570	5382	0.985605	0.00278923
Dairy_cattle_Rumen-6__c930356	8259	0.922843	0.0106718
Dairy_cattle_Rumen-6__c930384	5853	0.965625	0.00557846
Dairy_cattle_Rumen-6__c931312	6065	0.928493	0.0101868
Dairy_cattle_Rumen-6__c931326	6751	0.974193	0.00436575
Dairy_cattle_Rumen-6__c936835	6205	0.98412	0.00327431
Dairy_cattle_Rumen-6__c937930	5113	0.986319	0.00278923
Dairy_cattle_Rumen-6__c942545	5102	0.961285	0.00618482
Dairy_cattle_Rumen-6__c943784	5920	0.96992	0.00521465
Dairy_cattle_Rumen-6__c943881	5650	0.988669	0.00254669
Dairy_cattle_Rumen-6__c943972	7011	0.956977	0.00654863
Dairy_cattle_Rumen-6__c944617	6052	0.990588	0.00218288
Dairy_cattle_Rumen-6__c945819	6863	0.904428	0.012976
Dairy_cattle_Rumen-6__c947008	5871	0.955504	0.00654863
Dairy_cattle_Rumen-6__c947718	10319	0.924598	0.0104293
Dairy_cattle_Rumen-6__c951486	6681	0.920374	0.0110357
Dairy_cattle_Rumen-6__c951984	5803	0.903123	0.012976
Dairy_cattle_Rumen-6__c955794	5965	0.916172	0.0117633
Dairy_cattle_Rumen-6__c956956	6108	0.956427	0.00654863
Dairy_cattle_Rumen-6__c958051	5589	0.94447	0.00788261
Dairy_cattle_Rumen-6__c959874	8131	0.900864	0.0130973
Dairy_cattle_Rumen-6__c960475	5162	0.935853	0.00897405
Dairy_cattle_Rumen-6__c960586	10369	0.917136	0.0117633
Dairy_cattle_Rumen-6__c961244	6566	0.972528	0.00460829
Dairy_cattle_Rumen-6__c973324	7109	0.945661	0.0075188
Dairy_cattle_Rumen-6__c975276	5681	0.956348	0.00654863
Dairy_cattle_Rumen-6__c976733	5666	0.990336	0.00218288
Dairy_cattle_Rumen-6__c977333	9165	0.904251	0.012976
Dairy_cattle_Rumen-6__c977588	9956	0.906461	0.0127334
Dairy_cattle_Rumen-6__c978059	6235	0.931222	0.00970167
Dairy_cattle_Rumen-6__c980214	6607	0.908981	0.0124909
Dairy_cattle_Rumen-6__c981225	19789	0.971558	0.00485084
Dairy_cattle_Rumen-6__c981510	5183	0.909105	0.0124909
Dairy_cattle_Rumen-6__c983549	6848	0.936151	0.00897405
Dairy_cattle_Rumen-6__c983868	7456	0.999211	0.000121271
Dairy_cattle_Rumen-6__c984842	12652	0.938436	0.00873151
Dairy_cattle_Rumen-6__c986201	8975	0.923844	0.0104293
Dairy_cattle_Rumen-6__c987460	12864	0.981647	0.00339559
Dairy_cattle_Rumen-6__c990271	5961	0.904006	0.012976
Dairy_cattle_Rumen-6__c994384	8281	0.909696	0.0124909
Dairy_cattle_Rumen-6__c995166	17156	0.916142	0.0117633
Dairy_cattle_Rumen-6__c998104	8213	0.977644	0.0037594
Dairy_cattle_Rumen-6__c998843	12158	0.949456	0.00715498
Dairy_cattle_Rumen-6__c1001358	5252	0.969991	0.00521465
Dairy_cattle_Rumen-6__c1001765	5279	0.963907	0.00569973
Dairy_cattle_Rumen-6__c1003122	7880	0.934397	0.00933786
Dairy_cattle_Rumen-6__c1005119	13439	0.959912	0.00642736
Dairy_cattle_Rumen-6__c1007464	5027	0.953825	0.00679117
Dairy_cattle_Rumen-6__c1008442	6262	0.923155	0.0105506
Dairy_cattle_Rumen-6__c1008641	5447	0.907658	0.0126122
Dairy_cattle_Rumen-6__c1009166	13661	0.988737	0.00254669
Dairy_cattle_Rumen-6__c1012961	5160	0.989728	0.00218288
Dairy_cattle_Rumen-6__c1017506	6542	0.943911	0.00788261
Dairy_cattle_Rumen-6__c1018240	7614	0.904903	0.0127334
Dairy_cattle_Rumen-6__c1019869	5030	0.922732	0.0106718
Dairy_cattle_Rumen-6__c1021776	6410	0.923347	0.0105506
Dairy_cattle_Rumen-6__c1023809	6035	0.915122	0.0117633
Dairy_cattle_Rumen-6__c1024082	5557	0.921356	0.0109144
Dairy_cattle_Rumen-6__c1027318	5914	0.972019	0.00472957
Dairy_cattle_Rumen-6__c1028072	7497	0.91294	0.0120058
Dairy_cattle_Rumen-6__c1032928	5257	0.970747	0.00509338
Dairy_cattle_Rumen-6__c1034530	5995	0.966389	0.00545719
Dairy_cattle_Rumen-6__c1038404	5184	0.97161	0.00485084
Dairy_cattle_Rumen-6__c1038906	6075	0.998634	0.000485084
Dairy_cattle_Rumen-6__c1039586	8695	0.94435	0.00788261
Dairy_cattle_Rumen-6__c1040184	6680	0.973318	0.00460829
Dairy_cattle_Rumen-6__c1040584	8045	0.995427	0.00133398
Dairy_cattle_Rumen-6__c1042049	5578	0.904044	0.012976
Dairy_cattle_Rumen-6__c1045559	6567	0.95047	0.00715498
Dairy_cattle_Rumen-6__c1046873	8164	0.928738	0.0101868
Dairy_cattle_Rumen-6__c1050380	5983	0.906873	0.0127334
Dairy_cattle_Rumen-6__c1053314	6459	0.944242	0.00788261
Dairy_cattle_Rumen-6__c1053579	5479	0.907928	0.0126122
Dairy_cattle_Rumen-6__c1059151	5114	0.920418	0.0110357
Dairy_cattle_Rumen-6__c1059784	5549	0.904601	0.0128547
Dairy_cattle_Rumen-6__c1061015	6524	0.983827	0.00327431
Dairy_cattle_Rumen-6__c1061388	5192	0.957068	0.00654863
Dairy_cattle_Rumen-6__c1062257	5434	0.920259	0.0110357
Dairy_cattle_Rumen-6__c1062313	9467	0.986512	0.00278923
Dairy_cattle_Rumen-6__c1062917	9311	0.993491	0.00157652
Dairy_cattle_Rumen-6__c1063693	5652	0.903429	0.012976
Dairy_cattle_Rumen-6__c1066899	6528	0.996522	0.000970167
Dairy_cattle_Rumen-6__c1066953	6068	0.917252	0.0117633
Dairy_cattle_Rumen-6__c1069735	8523	0.983217	0.00339559
Dairy_cattle_Rumen-6__c1074380	23508	0.917709	0.0115207
Dairy_cattle_Rumen-6__c1076498	6925	0.975505	0.00400194
Dairy_cattle_Rumen-6__c1076529	10998	0.922324	0.0109144
Dairy_cattle_Rumen-6__c1079918	5985	0.955526	0.00654863
Dairy_cattle_Rumen-6__c1080758	8287	0.93707	0.00885278
Dairy_cattle_Rumen-6__c1080945	6408	0.932254	0.00945913
Dairy_cattle_Rumen-6__c1083073	10259	0.958415	0.00642736
Dairy_cattle_Rumen-6__c1083751	6710	0.922396	0.0109144
Dairy_cattle_Rumen-6__c1089696	5410	0.921017	0.0110357
Dairy_cattle_Rumen-6__c1093547	17886	0.923011	0.0105506
Dairy_cattle_Rumen-6__c1093661	9814	0.913506	0.0118846
Dairy_cattle_Rumen-6__c1094310	7536	0.956931	0.00654863
Dairy_cattle_Rumen-6__c1095578	6260	0.983167	0.00339559
Dairy_cattle_Rumen-6__c1098533	6183	0.92424	0.0104293
Dairy_cattle_Rumen-6__c1099925	5538	0.982495	0.00339559
Dairy_cattle_Rumen-6__c1100312	5088	0.987023	0.00278923
Dairy_cattle_Rumen-6__c1102523	5763	0.902072	0.012976
Dairy_cattle_Rumen-6__c1104505	79827	0.959478	0.00642736
Dairy_cattle_Rumen-6__c1104701	13492	0.940389	0.00861024
Dairy_cattle_Rumen-6__c1110911	14133	0.981706	0.00339559
Dairy_cattle_Rumen-6__c1111781	8222	0.915362	0.0117633
Dairy_cattle_Rumen-6__c1113296	5915	0.911024	0.0123696
Dairy_cattle_Rumen-6__c1116971	5541	0.989558	0.00230415
Dairy_cattle_Rumen-6__c1118029	11508	0.920358	0.0110357
Dairy_cattle_Rumen-6__c1118097	6974	0.940712	0.00848896
Dairy_cattle_Rumen-6__c1118462	7100	0.92082	0.0110357
Dairy_cattle_Rumen-6__c1119103	5070	0.960922	0.00630609
Dairy_cattle_Rumen-6__c1120061	5742	0.91919	0.0111569
Dairy_cattle_Rumen-6__c1120404	8504	0.910673	0.0123696
Dairy_cattle_Rumen-6__c1121748	5265	0.915571	0.0117633
Dairy_cattle_Rumen-6__c1122549	15022	0.967116	0.00533592
Dairy_cattle_Rumen-6__c1124712	8046	0.935159	0.00921659
Dairy_cattle_Rumen-6__c1125291	6537	0.922712	0.0106718
Dairy_cattle_Rumen-6__c1126584	12653	0.909424	0.0124909
Dairy_cattle_Rumen-6__c1126919	13651	0.990801	0.00206161
Dairy_cattle_Rumen-6__c1129577	5232	0.94678	0.00739753
Dairy_cattle_Rumen-6__c1130553	6796	0.953117	0.00679117
Dairy_cattle_Rumen-6__c1132913	6168	0.987141	0.00278923
Dairy_cattle_Rumen-6__c1136730	5076	0.95272	0.00679117
Dairy_cattle_Rumen-6__c1138277	5490	0.93999	0.00873151
Dairy_cattle_Rumen-6__c1138545	5780	0.989676	0.00218288
Dairy_cattle_Rumen-6__c1138894	5190	0.956228	0.00654863
Dairy_cattle_Rumen-6__c1138915	7350	0.920231	0.0111569
Dairy_cattle_Rumen-6__c1144145	5908	0.987387	0.00278923
Dairy_cattle_Rumen-6__c1145215	5839	0.936815	0.00897405
Dairy_cattle_Rumen-6__c1148139	7172	0.928411	0.0101868
Dairy_cattle_Rumen-6__c1153801	13738	0.959052	0.00642736
Dairy_cattle_Rumen-6__c1155581	5893	0.904898	0.0127334
Dairy_cattle_Rumen-6__c1155642	5060	0.926817	0.0101868
Dairy_cattle_Rumen-6__c1158640	6112	0.964054	0.00569973
Dairy_cattle_Rumen-6__c1170535	11765	0.982	0.00339559
Dairy_cattle_Rumen-6__c1171048	18691	0.932002	0.00945913
Dairy_cattle_Rumen-6__c1171743	5229	0.954425	0.0066699
Dairy_cattle_Rumen-6__c1174111	6507	0.996247	0.000970167
Dairy_cattle_Rumen-6__c1177148	5845	0.915801	0.0117633
Dairy_cattle_Rumen-6__c1177535	5663	0.993742	0.00157652
Dairy_cattle_Rumen-6__c1177834	7307	0.917566	0.011642
Dairy_cattle_Rumen-6__c1182735	8229	0.935682	0.00909532
Dairy_cattle_Rumen-6__c1183608	5745	0.91401	0.0117633
Dairy_cattle_Rumen-6__c1184571	7624	0.912747	0.0121271
Dairy_cattle_Rumen-6__c1184940	6278	0.955288	0.0066699
Dairy_cattle_Rumen-6__c1185211	9449	0.918906	0.0112782
Dairy_cattle_Rumen-6__c1189058	5689	0.921644	0.0109144
Dairy_cattle_Rumen-6__c1190611	35541	0.971535	0.00485084
Dairy_cattle_Rumen-6__c1190667	5113	0.983892	0.00327431
Dairy_cattle_Rumen-6__c1191145	13696	0.976484	0.00388067
Dairy_cattle_Rumen-6__c1193593	5213	0.960942	0.00630609
Dairy_cattle_Rumen-6__c1193609	7969	0.923361	0.0105506
Dairy_cattle_Rumen-6__c1194737	5859	0.934574	0.00933786
Dairy_cattle_Rumen-6__c1194887	5193	0.989033	0.00254669
Dairy_cattle_Rumen-6__c1196206	7001	0.949365	0.00715498
Dairy_cattle_Rumen-6__c1200484	6097	0.901309	0.012976
Dairy_cattle_Rumen-6__c1203555	8295	0.930815	0.00970167
Dairy_cattle_Rumen-6__c1208280	5222	0.973775	0.00448702
Dairy_cattle_Rumen-6__c1208588	8323	0.965025	0.00557846
Dairy_cattle_Rumen-6__c1209341	10331	0.928987	0.0100655
Dairy_cattle_Rumen-6__c1209389	6415	0.915844	0.0117633
Dairy_cattle_Rumen-6__c1209763	5730	0.905831	0.0127334
Dairy_cattle_Rumen-6__c1211670	5879	0.999763	0
Dairy_cattle_Rumen-6__c1211875	5111	0.943551	0.00788261
Dairy_cattle_Rumen-6__c1212855	5991	0.983545	0.00327431
Dairy_cattle_Rumen-6__c1215525	6643	0.958416	0.00642736
Dairy_cattle_Rumen-6__c1217727	10519	0.908893	0.0124909
Dairy_cattle_Rumen-6__c1218115	7072	0.949953	0.00715498
Dairy_cattle_Rumen-6__c1218191	12464	0.902666	0.012976
Dairy_cattle_Rumen-6__c1218932	7377	0.906002	0.0127334
Dairy_cattle_Rumen-6__c1219940	5110	0.917899	0.0113995
Dairy_cattle_Rumen-6__c1222013	5646	0.970503	0.00509338
Dairy_cattle_Rumen-6__c1227728	5283	0.912828	0.0120058
Dairy_cattle_Rumen-6__c1227751	8125	0.979897	0.00363813
Dairy_cattle_Rumen-6__c1230540	33814	0.954499	0.0066699
Dairy_cattle_Rumen-6__c1233669	6889	0.988789	0.00254669
Dairy_cattle_Rumen-6__c1234331	7698	0.934406	0.00933786
Dairy_cattle_Rumen-6__c1236002	8466	0.950029	0.00715498
Dairy_cattle_Rumen-6__c1236131	6156	0.921528	0.0109144
Dairy_cattle_Rumen-6__c1236562	6559	0.952875	0.00679117
Dairy_cattle_Rumen-6__c1236925	7725	0.962127	0.00594228
Dairy_cattle_Rumen-6__c1239052	25193	0.96643	0.00545719
Dairy_cattle_Rumen-6__c1239727	9407	0.98267	0.00339559
Dairy_cattle_Rumen-6__c1242702	6097	0.915912	0.0117633
Dairy_cattle_Rumen-6__c1247184	5653	0.982151	0.00339559
Dairy_cattle_Rumen-6__c1249490	7924	0.932383	0.00945913
Dairy_cattle_Rumen-6__c1249681	8759	0.992608	0.00194033
Dairy_cattle_Rumen-6__c1250509	6097	0.901362	0.012976
Dairy_cattle_Rumen-6__c1251150	12706	0.972981	0.00460829
Dairy_cattle_Rumen-6__c1253642	5900	0.904735	0.0128547
Dairy_cattle_Rumen-6__c1254616	11596	0.923801	0.0104293
Dairy_cattle_Rumen-6__c1255915	5137	0.9774	0.0037594
Dairy_cattle_Rumen-6__c1259480	7463	0.91488	0.0117633
Dairy_cattle_Rumen-6__c1261541	6441	0.982838	0.00339559
Dairy_cattle_Rumen-6__c1261615	5113	0.951015	0.00715498
Dairy_cattle_Rumen-6__c1267475	8523	0.94637	0.00739753
Dairy_cattle_Rumen-6__c1269152	12372	0.927467	0.0101868
Dairy_cattle_Rumen-6__c1272192	7107	0.924227	0.0104293
Dairy_cattle_Rumen-6__c1273737	6456	0.991525	0.00206161
Dairy_cattle_Rumen-6__c1274950	18147	0.930667	0.00970167
Dairy_cattle_Rumen-6__c1279731	11818	0.90066	0.0130973
Dairy_cattle_Rumen-6__c1280114	5500	0.937968	0.00873151
Dairy_cattle_Rumen-6__c1282159	11452	0.929834	0.00982294
Dairy_cattle_Rumen-6__c1282342	5585	0.919062	0.0112782
Dairy_cattle_Rumen-6__c1285715	6831	0.96334	0.00569973
Dairy_cattle_Rumen-6__c1287094	8957	0.927501	0.0101868
Dairy_cattle_Rumen-6__c1288386	6395	0.958183	0.00654863
Dairy_cattle_Rumen-6__c1289345	5837	0.925533	0.0104293
Dairy_cattle_Rumen-6__c1289968	7341	0.928724	0.0101868
Dairy_cattle_Rumen-6__c1292861	8703	0.972806	0.00460829
Dairy_cattle_Rumen-6__c1294913	6001	0.938755	0.00873151
Dairy_cattle_Rumen-6__c1295604	8898	0.909046	0.0124909
Dairy_cattle_Rumen-6__c1296385	5471	0.912255	0.0122484
Dairy_cattle_Rumen-6__c1297126	8651	0.964837	0.00569973
Dairy_cattle_Rumen-6__c1301800	5155	0.962806	0.00569973
Dairy_cattle_Rumen-6__c1305227	5113	0.972398	0.00472957
Dairy_cattle_Rumen-6__c1305228	5943	0.93404	0.00933786
Dairy_cattle_Rumen-6__c1305247	8313	0.994667	0.00133398
Dairy_cattle_Rumen-6__c1307177	5122	0.962659	0.005821
Dairy_cattle_Rumen-6__c1308069	5273	0.983402	0.00327431
Dairy_cattle_Rumen-6__c1308145	7860	0.947661	0.00727626
Dairy_cattle_Rumen-6__c1308297	6084	0.946895	0.00739753
Dairy_cattle_Rumen-6__c1309817	5120	0.977566	0.0037594
Dairy_cattle_Rumen-6__c1312520	7765	0.909376	0.0124909
Dairy_cattle_Rumen-6__c1315281	6027	0.988042	0.00254669
Dairy_cattle_Rumen-6__c1317294	5959	0.994745	0.00133398
Dairy_cattle_Rumen-6__c1317499	10672	0.952899	0.00679117
Dairy_cattle_Rumen-6__c1317514	5810	0.912333	0.0122484
Dairy_cattle_Rumen-6__c1319802	5233	0.963554	0.00569973
Dairy_cattle_Rumen-6__c1321127	5714	0.950342	0.00715498
Dairy_cattle_Rumen-6__c1323685	10470	0.90897	0.0124909
Dairy_cattle_Rumen-6__c1323792	10559	0.955124	0.0066699
Dairy_cattle_Rumen-6__c1323942	5998	0.960268	0.00642736
Dairy_cattle_Rumen-6__c1326683	14016	0.903025	0.012976
Dairy_cattle_Rumen-6__c1327060	6183	0.920224	0.0111569
Dairy_cattle_Rumen-6__c1327377	5882	0.900039	0.0130973
Dairy_cattle_Rumen-6__c1328543	5542	0.941539	0.00836769
Dairy_cattle_Rumen-6__c1328803	5975	0.902703	0.012976
Dairy_cattle_Rumen-6__c1330453	6147	0.9633	0.00569973
Dairy_cattle_Rumen-6__c1330697	6462	0.946212	0.00739753
Dairy_cattle_Rumen-6__c1331876	5015	0.910519	0.0123696
Dairy_cattle_Rumen-6__c1331941	5232	0.94318	0.00788261
Dairy_cattle_Rumen-6__c1333175	5288	0.905487	0.0127334
Dairy_cattle_Rumen-6__c1334736	6655	0.96008	0.00642736
Dairy_cattle_Rumen-6__c1337287	10351	0.937706	0.00873151
Dairy_cattle_Rumen-6__c1339607	6334	0.952348	0.00691244
Dairy_cattle_Rumen-6__c1342424	6741	0.976588	0.00388067
Dairy_cattle_Rumen-6__c1347167	11576	0.960248	0.00642736
Dairy_cattle_Rumen-6__c1350634	7951	0.945823	0.0075188
Dairy_cattle_Rumen-6__c1351029	5430	0.961388	0.00618482
Dairy_cattle_Rumen-6__c1353431	9727	0.966276	0.00545719
Dairy_cattle_Rumen-6__c1354886	5416	0.909141	0.0124909
Dairy_cattle_Rumen-6__c1358312	6167	0.915701	0.0117633
Dairy_cattle_Rumen-6__c1361417	5052	0.953237	0.00679117
Dairy_cattle_Rumen-6__c1361545	5900	0.977942	0.0037594
Dairy_cattle_Rumen-6__c1362420	5158	0.972913	0.00460829
Dairy_cattle_Rumen-6__c1371958	15170	0.912597	0.0121271
Dairy_cattle_Rumen-6__c1373031	6257	0.912842	0.0120058
Dairy_cattle_Rumen-6__c1377087	5849	0.965112	0.00557846
Dairy_cattle_Rumen-6__c1380280	5282	0.930002	0.00970167
Dairy_cattle_Rumen-6__c1382111	6414	0.96491	0.00557846
Dairy_cattle_Rumen-6__c1383217	10576	0.900616	0.0130973
Dairy_cattle_Rumen-6__c1385001	5412	0.922016	0.0109144
Dairy_cattle_Rumen-6__c1385103	7670	0.908178	0.0126122
Dairy_cattle_Rumen-6__c1385261	6080	0.988236	0.00254669
Dairy_cattle_Rumen-6__c1385568	12168	0.956041	0.00654863
Dairy_cattle_Rumen-6__c1387687	10854	0.913362	0.0118846
Dairy_cattle_Rumen-6__c1390171	5438	0.92838	0.0101868
Dairy_cattle_Rumen-6__c1396154	5802	0.935426	0.00909532
Dairy_cattle_Rumen-6__c1397435	5429	0.999422	0
Dairy_cattle_Rumen-6__c1398393	5531	0.967144	0.00533592
Dairy_cattle_Rumen-6__c1403352	13176	0.9672	0.00533592
Dairy_cattle_Rumen-6__c1407086	5046	0.91199	0.0122484
Dairy_cattle_Rumen-6__c1410699	5851	0.966439	0.00545719
Dairy_cattle_Rumen-6__c1411516	11385	0.973327	0.00460829
Dairy_cattle_Rumen-6__c1411560	5633	0.915299	0.0117633
Dairy_cattle_Rumen-6__c1412180	8091	0.938479	0.00873151
Dairy_cattle_Rumen-6__c1421176	5099	0.959002	0.00642736
Dairy_cattle_Rumen-6__c1421300	6121	0.949228	0.00715498
Dairy_cattle_Rumen-6__c1424193	7531	0.913835	0.0117633
Dairy_cattle_Rumen-6__c1426804	7933	0.954988	0.0066699
Dairy_cattle_Rumen-6__c1426806	7806	0.932932	0.00933786
Dairy_cattle_Rumen-6__c1427933	8146	0.910575	0.0123696
Dairy_cattle_Rumen-6__c1431772	6289	0.950593	0.00715498
Dairy_cattle_Rumen-6__c1434537	5668	0.987241	0.00278923
Dairy_cattle_Rumen-6__c1434576	7410	0.917411	0.011642
Dairy_cattle_Rumen-6__c1435638	6525	0.956395	0.00654863
Dairy_cattle_Rumen-6__c1440719	7312	0.925148	0.0104293
Dairy_cattle_Rumen-6__c1441446	5095	0.988008	0.00254669
Dairy_cattle_Rumen-6__c1441905	7394	0.958585	0.00642736
Dairy_cattle_Rumen-6__c1443269	7203	0.950277	0.00715498
Dairy_cattle_Rumen-6__c1444822	9649	0.933388	0.00933786
Dairy_cattle_Rumen-6__c1448034	9873	0.926639	0.0101868
Dairy_cattle_Rumen-6__c1448041	5607	0.977487	0.0037594
Dairy_cattle_Rumen-6__c1448275	6226	0.997771	0.000485084
Dairy_cattle_Rumen-6__c1450715	9550	0.942482	0.00824642
Dairy_cattle_Rumen-6__c1451799	6483	0.92645	0.0101868
Dairy_cattle_Rumen-6__c1454981	16635	0.905251	0.0127334
Dairy_cattle_Rumen-6__c1456113	9610	0.930506	0.00970167
Dairy_cattle_Rumen-6__c1457602	11207	0.926669	0.0101868
Dairy_cattle_Rumen-6__c1458254	11242	0.958425	0.00642736
Dairy_cattle_Rumen-6__c1458879	10177	0.901805	0.012976
Dairy_cattle_Rumen-6__c1464100	7332	0.968493	0.00533592
Dairy_cattle_Rumen-6__c1464347	16716	0.989392	0.00242542
Dairy_cattle_Rumen-6__c1464492	5222	0.925955	0.010308
Dairy_cattle_Rumen-6__c1469718	5222	0.904634	0.0128547
Dairy_cattle_Rumen-6__c1472337	6801	0.949001	0.00715498
Dairy_cattle_Rumen-6__c1472989	7345	0.970817	0.00509338
Dairy_cattle_Rumen-6__c1473604	6691	0.95757	0.00654863
Dairy_cattle_Rumen-6__c1473723	6840	0.937769	0.00873151
Dairy_cattle_Rumen-6__c1475332	6488	0.910099	0.0124909
Dairy_cattle_Rumen-6__c1475877	8441	0.999186	0.000121271
Dairy_cattle_Rumen-6__c1476398	9680	0.908933	0.0124909
Dairy_cattle_Rumen-6__c1477350	8470	0.94905	0.00715498
Dairy_cattle_Rumen-6__c1479523	5507	0.946411	0.00739753
Dairy_cattle_Rumen-6__c1480441	6227	0.948623	0.00727626
Dairy_cattle_Rumen-6__c1480951	30918	0.953022	0.00679117
Dairy_cattle_Rumen-6__c1481412	6161	0.905896	0.0127334
Dairy_cattle_Rumen-6__c1482335	6639	0.918014	0.0113995
Dairy_cattle_Rumen-6__c1484080	6598	0.910729	0.0123696
Dairy_cattle_Rumen-6__c1484976	12295	0.973312	0.00460829
Dairy_cattle_Rumen-6__c1486720	6395	0.974488	0.00424448
Dairy_cattle_Rumen-6__c1487297	5750	0.940088	0.00873151
Dairy_cattle_Rumen-6__c1487616	5170	0.966674	0.00545719
Dairy_cattle_Rumen-6__c1487690	10383	0.931328	0.0095804
Dairy_cattle_Rumen-6__c1488615	6003	0.924084	0.0104293
Dairy_cattle_Rumen-6__c1489543	7588	0.942109	0.00824642
Dairy_cattle_Rumen-6__c1489694	9081	0.99361	0.00157652
Dairy_cattle_Rumen-6__c1491229	10097	0.939369	0.00873151
Dairy_cattle_Rumen-6__c1493897	6600	0.920863	0.0110357
Dairy_cattle_Rumen-6__c1494075	5549	0.906837	0.0127334
Dairy_cattle_Rumen-6__c1495431	8587	0.968679	0.00533592
Dairy_cattle_Rumen-6__c1498282	11686	0.966236	0.00545719
Dairy_cattle_Rumen-6__c1502724	5805	0.945039	0.00776134
Dairy_cattle_Rumen-6__c1504639	5907	0.961608	0.00606355
Dairy_cattle_Rumen-6__c1505503	7276	0.997623	0.000485084
Dairy_cattle_Rumen-6__c1507008	6210	0.916401	0.0117633
Dairy_cattle_Rumen-6__c1509533	5919	0.913165	0.0118846
Dairy_cattle_Rumen-6__c1510010	5531	0.90557	0.0127334
Dairy_cattle_Rumen-6__c1510392	7701	0.911899	0.0122484
Dairy_cattle_Rumen-6__c1511456	5101	0.942493	0.00824642
Dairy_cattle_Rumen-6__c1516081	5198	0.966594	0.00545719
Dairy_cattle_Rumen-6__c1516127	7388	0.940537	0.00861024
Dairy_cattle_Rumen-6__c1517582	5665	0.979479	0.00363813
Dairy_cattle_Rumen-6__c1521160	7377	0.940426	0.00861024
Dairy_cattle_Rumen-6__c1521341	11382	0.960864	0.00630609
Dairy_cattle_Rumen-6__c1523393	6244	0.938079	0.00873151
Dairy_cattle_Rumen-6__c1526094	7554	0.941434	0.00836769
Dairy_cattle_Rumen-6__c1528904	5212	0.951329	0.00703371
Dairy_cattle_Rumen-6__c1529319	5025	0.984095	0.00327431
Dairy_cattle_Rumen-6__c1529853	12313	0.925425	0.0104293
Dairy_cattle_Rumen-6__c1529890	6745	0.920767	0.0110357
Dairy_cattle_Rumen-6__c1530165	5945	0.930246	0.00970167
Dairy_cattle_Rumen-6__c1530253	8138	0.984941	0.00315304
Dairy_cattle_Rumen-6__c1535340	5134	0.971695	0.00472957
Dairy_cattle_Rumen-6__c1536018	6890	0.997797	0.000485084
Dairy_cattle_Rumen-6__c1538716	7510	0.997682	0.000485084
Dairy_cattle_Rumen-6__c1540390	5306	0.947297	0.00727626
Dairy_cattle_Rumen-6__c1541484	5276	0.967808	0.00533592
Dairy_cattle_Rumen-6__c1542434	7988	0.952428	0.00691244
Dairy_cattle_Rumen-6__c1543380	13488	0.982641	0.00339559
Dairy_cattle_Rumen-6__c1544094	6922	0.98313	0.00339559
Dairy_cattle_Rumen-6__c1544355	7879	0.933698	0.00933786
Dairy_cattle_Rumen-6__c1545266	5554	0.901221	0.0130973
Dairy_cattle_Rumen-6__c1545540	7839	0.900533	0.0130973
Dairy_cattle_Rumen-6__c1547798	5390	0.916865	0.0117633
Dairy_cattle_Rumen-6__c1548198	5252	0.936566	0.00897405
Dairy_cattle_Rumen-6__c1549519	5011	0.970541	0.00509338
Dairy_cattle_Rumen-6__c1553892	5246	0.933294	0.00933786
Dairy_cattle_Rumen-6__c1554371	5586	0.92718	0.0101868
Dairy_cattle_Rumen-6__c1560443	5953	0.971344	0.00497211
Dairy_cattle_Rumen-6__c1561831	6187	0.912619	0.0121271
Dairy_cattle_Rumen-6__c1562239	6019	0.917859	0.0113995
Dairy_cattle_Rumen-6__c1563033	9900	0.915355	0.0117633
Dairy_cattle_Rumen-6__c1565013	6233	0.946955	0.00739753
Dairy_cattle_Rumen-6__c1565774	5156	0.936092	0.00897405
Dairy_cattle_Rumen-6__c1567144	15844	0.965434	0.00557846
Dairy_cattle_Rumen-6__c1567750	8263	0.947777	0.00727626
Dairy_cattle_Rumen-6__c1569046	25699	0.963717	0.00569973
Dairy_cattle_Rumen-6__c1571308	5912	0.951842	0.00691244
Dairy_cattle_Rumen-6__c1571766	5981	0.919618	0.0111569
Dairy_cattle_Rumen-6__c1574235	5382	0.989456	0.00230415
Dairy_cattle_Rumen-6__c1575170	6612	0.9104	0.0123696
Dairy_cattle_Rumen-6__c1575710	9313	0.926453	0.0101868
Dairy_cattle_Rumen-6__c1576251	8258	0.955844	0.00654863
Dairy_cattle_Rumen-6__c1576955	6047	0.9322	0.00945913
Dairy_cattle_Rumen-6__c1577644	11435	0.983209	0.00339559
Dairy_cattle_Rumen-6__c1592190	8700	0.973301	0.00460829
Dairy_cattle_Rumen-6__c1592894	7352	0.979467	0.00363813
Dairy_cattle_Rumen-6__c1593314	5451	0.935168	0.00921659
Dairy_cattle_Rumen-6__c1594041	5162	0.965299	0.00557846
Dairy_cattle_Rumen-6__c1595108	19317	0.947833	0.00727626
Dairy_cattle_Rumen-6__c1596135	11941	0.950794	0.00715498
Dairy_cattle_Rumen-6__c1596814	5527	0.90186	0.012976
Dairy_cattle_Rumen-6__c1597333	9190	0.930336	0.00970167
Dairy_cattle_Rumen-6__c1598344	5051	0.961488	0.00618482
Dairy_cattle_Rumen-6__c1599826	6604	0.917247	0.0117633
Dairy_cattle_Rumen-6__c1600454	5942	0.914598	0.0117633
Dairy_cattle_Rumen-6__c1600719	8138	0.931044	0.00970167
Dairy_cattle_Rumen-6__c1601818	7405	0.932995	0.00933786
Dairy_cattle_Rumen-6__c1602343	5069	0.960165	0.00642736
Dairy_cattle_Rumen-6__c1603596	5985	0.983824	0.00327431
Dairy_cattle_Rumen-6__c1604608	7622	0.955724	0.00654863
Dairy_cattle_Rumen-6__c1607386	5260	0.969495	0.00533592
Dairy_cattle_Rumen-6__c1608801	6112	0.910762	0.0123696
Dairy_cattle_Rumen-6__c1612238	6047	0.930499	0.00970167
Dairy_cattle_Rumen-6__c1612293	5196	0.994788	0.00133398
Dairy_cattle_Rumen-6__c1622864	5780	0.930616	0.00970167
Dairy_cattle_Rumen-6__c1623189	5309	0.907878	0.0126122
Dairy_cattle_Rumen-6__c1627365	5092	0.94351	0.00788261
Dairy_cattle_Rumen-6__c1627594	5116	0.933846	0.00933786
Dairy_cattle_Rumen-6__c1627782	11107	0.925923	0.010308
Dairy_cattle_Rumen-6__c1632389	6083	0.942886	0.00812515
Dairy_cattle_Rumen-6__c1636754	16397	0.907491	0.0126122
Dairy_cattle_Rumen-6__c1636930	6009	0.977115	0.00388067
Dairy_cattle_Rumen-6__c1638633	5147	0.936507	0.00897405
Dairy_cattle_Rumen-6__c1640463	5881	0.901412	0.012976
Dairy_cattle_Rumen-6__c1640621	6273	0.999449	0
Dairy_cattle_Rumen-6__c1643199	5640	0.900872	0.0130973
Dairy_cattle_Rumen-6__c1643960	6602	0.941967	0.00836769
Dairy_cattle_Rumen-6__c1644970	8482	0.945844	0.0075188
Dairy_cattle_Rumen-6__c1645926	6788	0.94241	0.00824642
Dairy_cattle_Rumen-6__c1647371	10773	0.913412	0.0118846
Dairy_cattle_Rumen-6__c1649502	5411	0.931561	0.0095804
Dairy_cattle_Rumen-6__c1650428	5281	0.997464	0.000606355
Dairy_cattle_Rumen-6__c1650533	6528	0.959591	0.00642736
Dairy_cattle_Rumen-6__c1657027	5560	0.93974	0.00873151
Dairy_cattle_Rumen-6__c1657226	8547	0.989116	0.00242542
Dairy_cattle_Rumen-6__c1659385	6865	0.970568	0.00509338
Dairy_cattle_Rumen-6__c1660430	5212	0.912939	0.0120058
Dairy_cattle_Rumen-6__c1661784	7193	0.951616	0.00703371
Dairy_cattle_Rumen-6__c1663072	9437	0.920012	0.0111569
Dairy_cattle_Rumen-6__c1663164	5709	0.92732	0.0101868
Dairy_cattle_Rumen-6__c1663601	5538	0.984064	0.00327431
Dairy_cattle_Rumen-6__c1664045	5125	0.971184	0.00497211
Dairy_cattle_Rumen-6__c1667379	8908	0.954355	0.0066699
Dairy_cattle_Rumen-6__c1669083	9752	0.919849	0.0111569
Dairy_cattle_Rumen-6__c1672848	23147	0.959003	0.00642736
Dairy_cattle_Rumen-6__c1674915	5057	0.95246	0.00679117
Dairy_cattle_Rumen-6__c1674927	5003	0.952532	0.00679117
Dairy_cattle_Rumen-6__c1676898	9243	0.901737	0.012976
Dairy_cattle_Rumen-6__c1680743	33186	0.954993	0.0066699
Dairy_cattle_Rumen-6__c1681614	6534	0.980204	0.00363813
Dairy_cattle_Rumen-6__c1682424	7038	0.917916	0.0113995
Dairy_cattle_Rumen-6__c1684519	7600	0.91161	0.0122484
Dairy_cattle_Rumen-6__c1686474	6657	0.979865	0.00363813
Dairy_cattle_Rumen-6__c1688451	11279	0.935901	0.00897405
Dairy_cattle_Rumen-6__c1690669	6025	0.913576	0.0118846
Dairy_cattle_Rumen-6__c1691635	5799	0.964058	0.00569973
Dairy_cattle_Rumen-6__c1694534	5871	0.927051	0.0101868
Dairy_cattle_Rumen-6__c1695377	15584	0.960773	0.00630609
Dairy_cattle_Rumen-6__c1697017	5328	0.93844	0.00873151
Dairy_cattle_Rumen-6__c1701212	5876	0.972813	0.00460829
Dairy_cattle_Rumen-6__c1701976	5918	0.93539	0.00909532
Dairy_cattle_Rumen-6__c1710188	6385	0.978254	0.0037594
Dairy_cattle_Rumen-6__c1711368	5663	0.970569	0.00509338
Dairy_cattle_Rumen-6__c1713411	5711	0.972415	0.00472957
Dairy_cattle_Rumen-6__c1714242	8486	0.976547	0.00388067
Dairy_cattle_Rumen-6__c1715762	7603	0.916725	0.0117633
Dairy_cattle_Rumen-6__c1716312	5736	0.952859	0.00679117
Dairy_cattle_Rumen-6__c1718959	7716	0.96685	0.00545719
Dairy_cattle_Rumen-6__c1719501	5245	0.914788	0.0117633
Dairy_cattle_Rumen-6__c1720088	5184	0.948768	0.00727626
Dairy_cattle_Rumen-6__c1720495	5533	0.932686	0.00945913
Dairy_cattle_Rumen-6__c1721063	8087	0.925225	0.0104293
Dairy_cattle_Rumen-6__c1722773	6687	0.923496	0.0105506
Dairy_cattle_Rumen-6__c1727073	5457	0.972884	0.00460829
Dairy_cattle_Rumen-6__c1727659	17970	0.932071	0.00945913
Dairy_cattle_Rumen-6__c1729508	5094	0.963687	0.00569973
Dairy_cattle_Rumen-6__c1735589	6320	0.919707	0.0111569
Dairy_cattle_Rumen-6__c1740709	138872	0.943054	0.00800388
Dairy_cattle_Rumen-6__c1744643	5531	0.964497	0.00569973
Dairy_cattle_Rumen-6__c1746929	5679	0.997043	0.000727626
Dairy_cattle_Rumen-6__c1748104	5796	0.929126	0.0100655
Dairy_cattle_Rumen-6__c1750672	31175	0.928264	0.0101868
Dairy_cattle_Rumen-6__c1751884	41375	0.908236	0.0126122
Dairy_cattle_Rumen-6__c1751980	5906	0.913473	0.0118846
Dairy_cattle_Rumen-6__c1755799	6042	0.947201	0.00727626
Dairy_cattle_Rumen-6__c1758381	5249	0.907207	0.0126122
Dairy_cattle_Rumen-6__c1758986	5785	0.960926	0.00630609
Dairy_cattle_Rumen-6__c1760996	6974	0.933998	0.00933786
Dairy_cattle_Rumen-6__c1763514	16840	0.937906	0.00873151
Dairy_cattle_Rumen-6__c1768768	6277	0.954877	0.0066699
Dairy_cattle_Rumen-6__c1777297	5584	0.956196	0.00654863
Dairy_cattle_Rumen-6__c1778167	13422	0.983299	0.00339559
Dairy_cattle_Rumen-6__c1779438	6484	0.989229	0.00242542
Dairy_cattle_Rumen-6__c1780662	6517	0.930035	0.00970167
Dairy_cattle_Rumen-6__c1780895	6322	0.997469	0.000606355
Dairy_cattle_Rumen-6__c1781189	5397	0.939326	0.00873151
Dairy_cattle_Rumen-6__c1781698	5079	0.92704	0.0101868
Dairy_cattle_Rumen-6__c1782169	7610	0.924353	0.0104293
Dairy_cattle_Rumen-6__c1783804	5026	0.910955	0.0123696
Dairy_cattle_Rumen-6__c1787394	6081	0.982783	0.00339559
Dairy_cattle_Rumen-6__c1789932	9244	0.939118	0.00873151
Dairy_cattle_Rumen-6__c1790532	5148	0.958314	0.00642736
Dairy_cattle_Rumen-6__c1792139	5210	0.911338	0.0122484
Dairy_cattle_Rumen-6__c1794259	5172	0.900968	0.0130973
Dairy_cattle_Rumen-6__c1794376	7297	0.927086	0.0101868
Dairy_cattle_Rumen-6__c1795019	7961	0.989923	0.00218288
Dairy_cattle_Rumen-6__c1795309	5032	0.98811	0.00254669
Dairy_cattle_Rumen-6__c1795547	5811	0.994629	0.00133398
Dairy_cattle_Rumen-6__c1795871	6164	0.963622	0.00569973
Dairy_cattle_Rumen-6__c1798302	11351	0.981962	0.00339559
Dairy_cattle_Rumen-6__c1799278	5259	0.940332	0.00861024
Dairy_cattle_Rumen-6__c1800103	5124	0.915009	0.0117633
Dairy_cattle_Rumen-6__c1804534	5155	0.932766	0.00933786
Dairy_cattle_Rumen-6__c1807468	6848	0.950872	0.00715498
Dairy_cattle_Rumen-6__c1809245	7965	0.919553	0.0111569
Dairy_cattle_Rumen-6__c1809810	5595	0.90408	0.012976
Dairy_cattle_Rumen-6__c1812534	12961	0.967607	0.00533592
Dairy_cattle_Rumen-6__c1813080	6012	0.966735	0.00545719
Dairy_cattle_Rumen-6__c1813641	10620	0.913994	0.0117633
Dairy_cattle_Rumen-6__c1813709	31553	0.984994	0.00315304
Dairy_cattle_Rumen-6__c1815251	5573	0.975905	0.00400194
Dairy_cattle_Rumen-6__c1816914	10684	0.94991	0.00715498
Dairy_cattle_Rumen-6__c1817880	6696	0.997508	0.000485084
Dairy_cattle_Rumen-6__c1818221	5189	0.994221	0.00157652
Dairy_cattle_Rumen-6__c1820715	5974	0.904903	0.0127334
Dairy_cattle_Rumen-6__c1821654	6596	0.936704	0.00897405
Dairy_cattle_Rumen-6__c1822823	5349	0.964005	0.00569973
Dairy_cattle_Rumen-6__c1823246	6258	0.954094	0.00679117
Dairy_cattle_Rumen-6__c1825473	6755	0.952112	0.00691244
Dairy_cattle_Rumen-6__c1826187	5700	0.960593	0.00630609
Dairy_cattle_Rumen-6__c1830493	9282	0.932259	0.00945913
Dairy_cattle_Rumen-6__c1830666	6892	0.913667	0.0117633
Dairy_cattle_Rumen-6__c1832327	8766	0.91288	0.0120058
Dairy_cattle_Rumen-6__c1832696	6982	0.926994	0.0101868
Dairy_cattle_Rumen-6__c1840395	8878	0.943732	0.00788261
Dairy_cattle_Rumen-6__c1842749	8357	0.981466	0.00339559
Dairy_cattle_Rumen-6__c1845015	5826	0.976559	0.00388067
Dairy_cattle_Rumen-6__c1846994	6477	0.999095	0.000121271
Dairy_cattle_Rumen-6__c1847001	5430	0.913657	0.0117633
Dairy_cattle_Rumen-6__c1847185	6880	0.952266	0.00691244
Dairy_cattle_Rumen-6__c1850288	6550	0.95716	0.00654863
Dairy_cattle_Rumen-6__c1855400	6686	0.949061	0.00715498
Dairy_cattle_Rumen-6__c1856524	5190	0.956865	0.00654863
Dairy_cattle_Rumen-6__c1856564	9592	0.9121	0.0122484
Dairy_cattle_Rumen-6__c1860152	11029	0.952569	0.00679117
Dairy_cattle_Rumen-6__c1862811	13093	0.952036	0.00691244
Dairy_cattle_Rumen-6__c1865669	5464	0.925007	0.0104293
Dairy_cattle_Rumen-6__c1865791	5213	0.905402	0.0127334
Dairy_cattle_Rumen-6__c1866804	6331	0.915267	0.0117633
Dairy_cattle_Rumen-6__c1867209	21334	0.948248	0.00727626
Dairy_cattle_Rumen-6__c1868604	7270	0.942839	0.00812515
Dairy_cattle_Rumen-6__c1870097	7562	0.949435	0.00715498
Dairy_cattle_Rumen-6__c1874113	5162	0.955688	0.00654863
Dairy_cattle_Rumen-6__c1876146	6688	0.960759	0.00630609
Dairy_cattle_Rumen-6__c1877758	6779	0.946078	0.0075188
Dairy_cattle_Rumen-6__c1878161	7684	0.987529	0.00278923
Dairy_cattle_Rumen-6__c1881963	5919	0.97075	0.00509338
Dairy_cattle_Rumen-6__c1882369	7313	0.962578	0.005821
Dairy_cattle_Rumen-6__c1885886	8491	0.920594	0.0110357
Dairy_cattle_Rumen-6__c1894565	10036	0.985743	0.00278923
Dairy_cattle_Rumen-6__c1895828	6595	0.957996	0.00654863
Dairy_cattle_Rumen-6__c1896129	13988	0.963021	0.00569973
Dairy_cattle_Rumen-6__c1896922	5445	0.94247	0.00824642
Dairy_cattle_Rumen-6__c1897886	10564	0.948759	0.00727626
Dairy_cattle_Rumen-6__c1902489	5735	0.945552	0.0075188
Dairy_cattle_Rumen-6__c1903319	12556	0.91692	0.0117633
Dairy_cattle_Rumen-6__c1905023	6547	0.954471	0.0066699
Dairy_cattle_Rumen-6__c1908441	5344	0.909943	0.0124909
Dairy_cattle_Rumen-6__c1911452	13201	0.934193	0.00933786
Dairy_cattle_Rumen-6__c1911486	5893	0.940868	0.00848896
Dairy_cattle_Rumen-6__c1911626	5775	0.958652	0.00642736
Dairy_cattle_Rumen-6__c1911994	5820	0.904933	0.0127334
Dairy_cattle_Rumen-6__c1914280	5243	0.917691	0.0115207
Dairy_cattle_Rumen-6__c1914814	5786	0.900998	0.0130973
Dairy_cattle_Rumen-6__c1914918	5253	0.98186	0.00339559
Dairy_cattle_Rumen-6__c1916968	6469	0.906847	0.0127334
Dairy_cattle_Rumen-6__c1923331	5172	0.91445	0.0117633
Dairy_cattle_Rumen-6__c1924152	6086	0.925189	0.0104293
Dairy_cattle_Rumen-6__c1927629	6017	0.909385	0.0124909
Dairy_cattle_Rumen-6__c1929331	7702	0.996628	0.000848896
Dairy_cattle_Rumen-6__c1932709	7289	0.929852	0.00982294
Dairy_cattle_Rumen-6__c1933673	8819	0.949824	0.00715498
Dairy_cattle_Rumen-6__c1934650	6697	0.944137	0.00788261
Dairy_cattle_Rumen-6__c1935833	6554	0.968514	0.00533592
Dairy_cattle_Rumen-6__c1937469	8287	0.939315	0.00873151
Dairy_cattle_Rumen-6__c1938753	5228	0.922509	0.0107931
Dairy_cattle_Rumen-6__c1940328	6938	0.94857	0.00727626
Dairy_cattle_Rumen-6__c1941791	8455	0.944989	0.00776134
Dairy_cattle_Rumen-6__c1952870	5648	0.993393	0.00157652
Dairy_cattle_Rumen-6__c1953312	5038	0.975689	0.00400194
Dairy_cattle_Rumen-6__c1957492	6256	0.994138	0.00157652
Dairy_cattle_Rumen-6__c1960081	7013	0.983528	0.00327431
Dairy_cattle_Rumen-6__c1961244	11082	0.914978	0.0117633
Dairy_cattle_Rumen-6__c1961365	10621	0.97993	0.00363813
Dairy_cattle_Rumen-6__c1962795	5223	0.943153	0.00788261
Dairy_cattle_Rumen-6__c1967503	5018	0.975363	0.00400194
Dairy_cattle_Rumen-6__c1968982	5962	0.933288	0.00933786
Dairy_cattle_Rumen-6__c1973665	5338	0.985177	0.00303177
Dairy_cattle_Rumen-6__c1977730	5506	0.94066	0.00848896
Dairy_cattle_Rumen-6__c1978210	5115	0.947525	0.00727626
Dairy_cattle_Rumen-6__c1983143	5533	0.959769	0.00642736
Dairy_cattle_Rumen-6__c1983813	12568	0.908077	0.0126122
Dairy_cattle_Rumen-6__c1992467	7287	0.916622	0.0117633
Dairy_cattle_Rumen-6__c1998582	5975	0.951346	0.00703371
Dairy_cattle_Rumen-6__c2001037	6192	0.941959	0.00836769
Dairy_cattle_Rumen-6__c2001337	5873	0.943396	0.00788261
Dairy_cattle_Rumen-6__c2005133	7982	0.970489	0.00509338
Dairy_cattle_Rumen-6__c2005518	5238	0.951205	0.00703371
Dairy_cattle_Rumen-6__c2005578	5042	0.938723	0.00873151
Dairy_cattle_Rumen-6__c2007026	5507	0.939977	0.00873151
Dairy_cattle_Rumen-6__c2008282	5985	0.925329	0.0104293
Dairy_cattle_Rumen-6__c2008405	7108	0.927911	0.0101868
Dairy_cattle_Rumen-6__c2008532	10766	0.911834	0.0122484
Dairy_cattle_Rumen-6__c2008763	5693	0.923149	0.0105506
Dairy_cattle_Rumen-6__c2009261	5707	0.989578	0.00230415
Dairy_cattle_Rumen-6__c2009632	5260	0.94201	0.00836769
Dairy_cattle_Rumen-6__c2011755	10034	0.998206	0.000485084
Dairy_cattle_Rumen-6__c2011779	5378	0.998714	0.000363813
Dairy_cattle_Rumen-6__c2011823	7527	0.93147	0.0095804
Dairy_cattle_Rumen-6__c2014073	10374	0.931504	0.0095804
Dairy_cattle_Rumen-6__c2021078	6040	0.929501	0.00994422
Dairy_cattle_Rumen-6__c2025076	5505	0.931292	0.0095804
Dairy_cattle_Rumen-6__c2026317	7137	0.955512	0.00654863
Dairy_cattle_Rumen-6__c2026337	5628	0.914101	0.0117633
Dairy_cattle_Rumen-6__c2027390	6526	0.937871	0.00873151
Dairy_cattle_Rumen-6__c2034835	6449	0.96997	0.00521465
Dairy_cattle_Rumen-6__c2035645	6440	0.985386	0.00278923
Dairy_cattle_Rumen-6__c2042011	5425	0.951648	0.00703371
Dairy_cattle_Rumen-6__c2043201	7219	0.973018	0.00460829
Dairy_cattle_Rumen-6__c2045674	5865	0.938005	0.00873151
Dairy_cattle_Rumen-6__c2045707	5107	0.918484	0.0112782
Dairy_cattle_Rumen-6__c2045788	5334	0.962504	0.005821
Dairy_cattle_Rumen-6__c2048946	5374	0.945049	0.00776134
Dairy_cattle_Rumen-6__c2051124	6271	0.970817	0.00509338
Dairy_cattle_Rumen-6__c2053645	7082	0.935449	0.00909532
Dairy_cattle_Rumen-6__c2053991	6859	0.915684	0.0117633
Dairy_cattle_Rumen-6__c2054104	5219	0.95735	0.00654863
Dairy_cattle_Rumen-6__c2056736	6030	0.98458	0.00315304
Dairy_cattle_Rumen-6__c2060090	5331	0.907778	0.0126122
Dairy_cattle_Rumen-6__c2061516	6802	0.969904	0.00521465
Dairy_cattle_Rumen-6__c2063458	6910	0.914303	0.0117633
Dairy_cattle_Rumen-6__c2064989	5837	0.9152	0.0117633
Dairy_cattle_Rumen-6__c2065534	9329	0.908579	0.0126122
Dairy_cattle_Rumen-6__c2065745	6279	0.939715	0.00873151
Dairy_cattle_Rumen-6__c2069506	5013	0.957699	0.00654863
Dairy_cattle_Rumen-6__c2071091	5267	0.93748	0.00873151
Dairy_cattle_Rumen-6__c2072753	11571	0.992885	0.00181906
Dairy_cattle_Rumen-6__c2079099	8235	0.936237	0.00897405
Dairy_cattle_Rumen-6__c2079403	5610	0.911425	0.0122484
Dairy_cattle_Rumen-6__c2079525	6025	0.989759	0.00218288
Dairy_cattle_Rumen-6__c2080138	5145	0.976275	0.00388067
Dairy_cattle_Rumen-6__c2086302	8237	0.994309	0.00157652
Dairy_cattle_Rumen-6__c2087937	6148	0.938743	0.00873151
Dairy_cattle_Rumen-6__c2090090	7783	0.973872	0.00436575
Dairy_cattle_Rumen-6__c2091805	5732	0.929782	0.00982294
Dairy_cattle_Rumen-6__c2092839	5510	0.986794	0.00278923
Dairy_cattle_Rumen-6__c2093633	10755	0.963092	0.00569973
Dairy_cattle_Rumen-6__c2103305	7368	0.963271	0.00569973
Dairy_cattle_Rumen-6__c2104033	5207	0.955563	0.00654863
Dairy_cattle_Rumen-6__c2106913	6252	0.909951	0.0124909
Dairy_cattle_Rumen-6__c2110189	8740	0.978621	0.0037594
Dairy_cattle_Rumen-6__c2111982	5121	0.936382	0.00897405
Dairy_cattle_Rumen-6__c2114105	9559	0.99259	0.00194033
Dairy_cattle_Rumen-6__c2114694	6327	0.980274	0.00363813
Dairy_cattle_Rumen-6__c2115436	5779	0.996151	0.000970167
Dairy_cattle_Rumen-6__c2115742	6296	0.934724	0.00933786
Dairy_cattle_Rumen-6__c2115824	5754	0.906847	0.0127334
Dairy_cattle_Rumen-6__c2119897	8826	0.904625	0.0128547
Dairy_cattle_Rumen-6__c2128012	5760	0.900572	0.0130973
Dairy_cattle_Rumen-6__c2128584	10980	0.902015	0.012976
Dairy_cattle_Rumen-6__c2129091	5156	0.917355	0.0117633
Dairy_cattle_Rumen-6__c2131452	5226	0.935361	0.00909532
Dairy_cattle_Rumen-6__c2131922	10506	0.944538	0.00788261
Dairy_cattle_Rumen-6__c2137821	7478	0.996449	0.000970167
Dairy_cattle_Rumen-6__c2140632	7123	0.941265	0.00836769
Dairy_cattle_Rumen-6__c2140730	6284	0.973895	0.00436575
Dairy_cattle_Rumen-6__c2141619	10838	0.921245	0.0109144
Dairy_cattle_Rumen-6__c2142852	8553	0.923825	0.0104293
Dairy_cattle_Rumen-6__c2143198	6365	0.908643	0.0126122
Dairy_cattle_Rumen-6__c2143324	12283	0.902399	0.012976
Dairy_cattle_Rumen-6__c2143803	6669	0.998448	0.000485084
Dairy_cattle_Rumen-6__c2144688	13494	0.909126	0.0124909
Dairy_cattle_Rumen-6__c2144760	6254	0.908382	0.0126122
Dairy_cattle_Rumen-6__c2155989	8245	0.972805	0.00460829
Dairy_cattle_Rumen-6__c2157488	5339	0.909297	0.0124909
Dairy_cattle_Rumen-6__c2160447	5804	0.997216	0.000606355
Dairy_cattle_Rumen-6__c2160659	25197	0.924551	0.0104293
Dairy_cattle_Rumen-6__c2163887	11317	0.987342	0.00278923
Dairy_cattle_Rumen-6__c2163888	5102	0.934492	0.00933786
Dairy_cattle_Rumen-6__c2166179	5188	0.950653	0.00715498
Dairy_cattle_Rumen-6__c2169518	5268	0.902266	0.012976
Dairy_cattle_Rumen-6__c2170691	5016	0.926676	0.0101868
Dairy_cattle_Rumen-6__c2171232	9424	0.914787	0.0117633
Dairy_cattle_Rumen-6__c2174234	9130	0.921979	0.0109144
Dairy_cattle_Rumen-6__c2174451	5411	0.989715	0.00218288
Dairy_cattle_Rumen-6__c2175513	5002	0.927714	0.0101868
Dairy_cattle_Rumen-6__c2176439	8755	0.949915	0.00715498
Dairy_cattle_Rumen-6__c2177671	8518	0.912281	0.0122484
Dairy_cattle_Rumen-6__c2177852	15368	0.903787	0.012976
Dairy_cattle_Rumen-6__c2178658	7565	0.968748	0.00533592
Dairy_cattle_Rumen-6__c2178740	11830	0.904429	0.012976
Dairy_cattle_Rumen-6__c2179090	5720	0.960846	0.00630609
Dairy_cattle_Rumen-6__c2180485	12976	0.901842	0.012976
Dairy_cattle_Rumen-6__c2181784	6588	0.991208	0.00206161
Dairy_cattle_Rumen-6__c2187252	5885	0.916134	0.0117633
Dairy_cattle_Rumen-6__c2195020	9041	0.990648	0.00218288
Dairy_cattle_Rumen-6__c2196040	7484	0.924157	0.0104293
Dairy_cattle_Rumen-6__c2198221	5996	0.965507	0.00557846
Dairy_cattle_Rumen-6__c2202529	7307	0.926128	0.010308
Dairy_cattle_Rumen-6__c2202912	30933	0.962095	0.00594228
Dairy_cattle_Rumen-6__c2203639	5518	0.918969	0.0112782
Dairy_cattle_Rumen-6__c2208713	10976	0.982306	0.00339559
Dairy_cattle_Rumen-6__c2209351	8893	0.904431	0.012976
Dairy_cattle_Rumen-6__c2211449	5824	0.938137	0.00873151
Dairy_cattle_Rumen-6__c2213655	6188	0.97835	0.0037594
Dairy_cattle_Rumen-6__c2217536	5106	0.907475	0.0126122
Dairy_cattle_Rumen-6__c2218983	6128	0.954524	0.0066699
Dairy_cattle_Rumen-6__c2222384	6583	0.93925	0.00873151
Dairy_cattle_Rumen-6__c2230072	5362	0.969746	0.00521465
Dairy_cattle_Rumen-6__c2232319	8940	0.930348	0.00970167
Dairy_cattle_Rumen-6__c2232331	5138	0.980303	0.00363813
Dairy_cattle_Rumen-6__c2237482	7578	0.995225	0.00133398
Dairy_cattle_Rumen-6__c2238121	9001	0.901374	0.012976
Dairy_cattle_Rumen-6__c2239980	5173	0.911798	0.0122484
Dairy_cattle_Rumen-6__c2240212	5321	0.904781	0.0128547
Dairy_cattle_Rumen-6__c2241854	5041	0.917902	0.0113995
Dairy_cattle_Rumen-6__c2242092	23114	0.97771	0.0037594
Dairy_cattle_Rumen-6__c2246712	7837	0.903597	0.012976
Dairy_cattle_Rumen-6__c2249694	13618	0.903988	0.012976
Dairy_cattle_Rumen-6__c2253612	5246	0.903148	0.012976
Dairy_cattle_Rumen-6__c2255667	7062	0.962961	0.00569973
Dairy_cattle_Rumen-6__c2256255	5691	0.95215	0.00691244
Dairy_cattle_Rumen-6__c2256644	5335	0.974006	0.00436575
Dairy_cattle_Rumen-6__c2256766	11582	0.95908	0.00642736
Dairy_cattle_Rumen-6__c2258941	7956	0.973803	0.00448702
Dairy_cattle_Rumen-6__c2261227	5736	0.974052	0.00436575
Dairy_cattle_Rumen-6__c2265519	5991	0.906578	0.0127334
Dairy_cattle_Rumen-6__c2265551	6142	0.915998	0.0117633
Dairy_cattle_Rumen-6__c2265558	6560	0.969395	0.00533592
Dairy_cattle_Rumen-6__c2266530	5905	0.909854	0.0124909
Dairy_cattle_Rumen-6__c2267148	14842	0.999432	0
Dairy_cattle_Rumen-6__c2267562	5775	0.919842	0.0111569
Dairy_cattle_Rumen-6__c2267944	5505	0.923149	0.0105506
Dairy_cattle_Rumen-6__c2268158	5333	0.967717	0.00533592
Dairy_cattle_Rumen-6__c2270511	6933	0.921959	0.0109144
Dairy_cattle_Rumen-6__c2271275	5939	0.948267	0.00727626
Dairy_cattle_Rumen-6__c2271467	6550	0.923521	0.0105506
Dairy_cattle_Rumen-6__c2272138	10733	0.914008	0.0117633
Dairy_cattle_Rumen-6__c2278810	5023	0.938019	0.00873151
Dairy_cattle_Rumen-6__c2279037	7375	0.975751	0.00400194
Dairy_cattle_Rumen-6__c2279543	5682	0.979413	0.00363813
Dairy_cattle_Rumen-6__c2284706	35675	0.959686	0.00642736
Dairy_cattle_Rumen-6__c2284714	20480	0.951043	0.00715498
Dairy_cattle_Rumen-6__c2286305	6171	0.932609	0.00945913
Dairy_cattle_Rumen-6__c2286755	6534	0.90873	0.0126122
Dairy_cattle_Rumen-6__c2288908	7885	0.965899	0.00545719
Dairy_cattle_Rumen-6__c2289419	8813	0.960902	0.00630609
Dairy_cattle_Rumen-6__c2290547	10986	0.962875	0.00569973
Dairy_cattle_Rumen-6__c2291191	6117	0.928714	0.0101868
Dairy_cattle_Rumen-6__c2291298	8072	0.924818	0.0104293
Dairy_cattle_Rumen-6__c2295367	6375	0.949373	0.00715498
Dairy_cattle_Rumen-6__c2297501	5618	0.962059	0.00594228
Dairy_cattle_Rumen-6__c2298470	5826	0.974377	0.00424448
Dairy_cattle_Rumen-6__c2299417	10553	0.931792	0.00945913
Dairy_cattle_Rumen-6__c2299522	5188	0.92218	0.0109144
Dairy_cattle_Rumen-6__c2300228	5783	0.980898	0.00363813
Dairy_cattle_Rumen-6__c2301148	6128	0.976124	0.00388067
Dairy_cattle_Rumen-6__c2301285	42661	0.929456	0.00994422
Dairy_cattle_Rumen-6__c2302117	6042	0.929471	0.00994422
Dairy_cattle_Rumen-6__c2306980	5580	0.94821	0.00727626
Dairy_cattle_Rumen-6__c2308996	6058	0.934242	0.00933786
Dairy_cattle_Rumen-6__c2309378	5715	0.985259	0.0029105
Dairy_cattle_Rumen-6__c2311310	18599	0.94956	0.00715498
Dairy_cattle_Rumen-6__c2317122	109364	0.973302	0.00460829
Dairy_cattle_Rumen-6__c2321224	9789	0.934557	0.00933786
Dairy_cattle_Rumen-6__c2323829	7584	0.984999	0.00315304
Dairy_cattle_Rumen-6__c2326208	8965	0.946872	0.00739753
Dairy_cattle_Rumen-6__c2326607	5703	0.928293	0.0101868
Dairy_cattle_Rumen-6__c2327040	5170	0.928991	0.0100655
Dairy_cattle_Rumen-6__c2329034	6337	0.944571	0.00788261
Dairy_cattle_Rumen-6__c2329209	15878	0.91571	0.0117633
Dairy_cattle_Rumen-6__c2331125	10079	0.935494	0.00909532
Dairy_cattle_Rumen-6__c2332189	5867	0.921817	0.0109144
Dairy_cattle_Rumen-6__c2334089	10510	0.917532	0.011642
Dairy_cattle_Rumen-6__c2335733	6509	0.906577	0.0127334
Dairy_cattle_Rumen-6__c2336237	21829	0.93184	0.00945913
Dairy_cattle_Rumen-6__c2336849	6176	0.981768	0.00339559
Dairy_cattle_Rumen-6__c2338012	6053	0.944994	0.00776134
Dairy_cattle_Rumen-6__c2339694	11507	0.949496	0.00715498
Dairy_cattle_Rumen-6__c2341559	6718	0.944651	0.00788261
Dairy_cattle_Rumen-6__c2341977	5570	0.918529	0.0112782
Dairy_cattle_Rumen-6__c2342141	5867	0.925884	0.010308
Dairy_cattle_Rumen-6__c2343880	5711	0.959952	0.00642736
Dairy_cattle_Rumen-6__c2347208	5712	0.991427	0.00206161
Dairy_cattle_Rumen-6__c2350018	6029	0.98779	0.00278923
Dairy_cattle_Rumen-6__c2353190	101076	0.948027	0.00727626
Dairy_cattle_Rumen-6__c2357375	5320	0.939631	0.00873151
Dairy_cattle_Rumen-6__c2358291	5894	0.954199	0.00679117
Dairy_cattle_Rumen-6__c2360048	5371	0.997074	0.000727626
Dairy_cattle_Rumen-6__c2361256	10356	0.995169	0.00133398
Dairy_cattle_Rumen-6__c2361736	6793	0.973064	0.00460829
Dairy_cattle_Rumen-6__c2362571	5676	0.927276	0.0101868
Dairy_cattle_Rumen-6__c2370246	5658	0.949686	0.00715498
Dairy_cattle_Rumen-6__c2370451	5533	0.912234	0.0122484
Dairy_cattle_Rumen-6__c2370837	5753	0.922177	0.0109144
Dairy_cattle_Rumen-6__c2372870	5037	0.922993	0.0105506
Dairy_cattle_Rumen-6__c2375545	16473	0.933661	0.00933786
Dairy_cattle_Rumen-6__c2375945	8184	0.943263	0.00788261
Dairy_cattle_Rumen-6__c2379151	9521	0.995982	0.00133398
Dairy_cattle_Rumen-6__c2383975	7633	0.919476	0.0111569
Dairy_cattle_Rumen-6__c2384809	5761	0.959193	0.00642736
Dairy_cattle_Rumen-6__c2385746	27477	0.930986	0.00970167
Dairy_cattle_Rumen-6__c2386190	5627	0.931029	0.00970167
Dairy_cattle_Rumen-6__c2388855	7176	0.902424	0.012976
Dairy_cattle_Rumen-6__c2389015	6133	0.940925	0.00848896
Dairy_cattle_Rumen-6__c2390710	8449	0.910234	0.0124909
Dairy_cattle_Rumen-6__c2391454	5581	0.939243	0.00873151
Dairy_cattle_Rumen-6__c2396885	6236	0.90422	0.012976
Dairy_cattle_Rumen-6__c2397420	8204	0.982771	0.00339559
Dairy_cattle_Rumen-6__c2397679	7566	0.913579	0.0118846
Dairy_cattle_Rumen-6__c2397951	9035	0.950762	0.00715498
Dairy_cattle_Rumen-6__c2398979	6414	0.908313	0.0126122
Dairy_cattle_Rumen-6__c2401456	13625	0.926999	0.0101868
Dairy_cattle_Rumen-6__c2401699	12400	0.952183	0.00691244
Dairy_cattle_Rumen-6__c2401911	8418	0.906578	0.0127334
Dairy_cattle_Rumen-6__c2402304	6596	0.991384	0.00206161
Dairy_cattle_Rumen-6__c2410808	6322	0.995311	0.00133398
Dairy_cattle_Rumen-6__c2414976	5347	0.923915	0.0104293
Dairy_cattle_Rumen-6__c2415147	5967	0.920757	0.0110357
Dairy_cattle_Rumen-6__c2415534	7316	0.955737	0.00654863
Dairy_cattle_Rumen-6__c2417924	5312	0.950484	0.00715498
Dairy_cattle_Rumen-6__c2419264	5086	0.94965	0.00715498
Dairy_cattle_Rumen-6__c2421078	5620	0.989868	0.00218288
Dairy_cattle_Rumen-6__c2424656	5099	0.973447	0.00448702
Dairy_cattle_Rumen-6__c2424922	8182	0.926829	0.0101868
Dairy_cattle_Rumen-6__c2426363	7339	0.936928	0.00885278
Dairy_cattle_Rumen-6__c2427198	7032	0.917608	0.0115207
Dairy_cattle_Rumen-6__c2432931	5967	0.965818	0.00557846
Dairy_cattle_Rumen-6__c2433779	5454	0.936704	0.00897405
Dairy_cattle_Abomasum-6__c695675	5169	0.968398	0.00533592
Dairy_cattle_Abomasum-6__c700022	8975	0.977005	0.00388067
Dairy_cattle_Abomasum-6__c703951	6274	0.978894	0.0037594
Dairy_cattle_Abomasum-6__c714550	5503	0.979938	0.00363813
Dairy_cattle_Abomasum-6__c720362	18608	0.951779	0.00691244
Dairy_cattle_Abomasum-6__c722441	5045	0.97387	0.00436575
Dairy_cattle_Abomasum-6__c724436	6798	0.901295	0.0130973
Dairy_cattle_Abomasum-6__c728345	6031	0.92317	0.0105506
Dairy_cattle_Abomasum-6__c730501	7029	0.908307	0.0126122
Dairy_cattle_Abomasum-6__c731937	9156	0.993854	0.00157652
Dairy_cattle_Abomasum-6__c732226	8936	0.918611	0.0112782
Dairy_cattle_Abomasum-6__c734347	6595	0.975553	0.00400194
Dairy_cattle_Abomasum-6__c735784	5313	0.917791	0.0115207
Dairy_cattle_Abomasum-6__c738480	6469	0.956286	0.00654863
Dairy_cattle_Abomasum-6__c746334	5848	0.95866	0.00642736
Dairy_cattle_Abomasum-6__c749856	5511	0.998042	0.000485084
Dairy_cattle_Abomasum-6__c755950	5750	0.944086	0.00788261
Dairy_cattle_Abomasum-6__c759489	6771	0.912544	0.0121271
Dairy_cattle_Abomasum-6__c762001	5561	0.946721	0.00739753
Dairy_cattle_Abomasum-6__c762872	7368	0.931505	0.0095804
Dairy_cattle_Abomasum-6__c763276	6903	0.996782	0.000848896
Dairy_cattle_Abomasum-6__c766971	7036	0.938212	0.00873151
Dairy_cattle_Abomasum-6__c770942	5107	0.920542	0.0110357
Dairy_cattle_Abomasum-6__c773984	5617	0.957628	0.00654863
Dairy_cattle_Abomasum-6__c774167	5964	0.930983	0.00970167
Dairy_cattle_Abomasum-6__c774350	5319	0.920192	0.0111569
Dairy_cattle_Abomasum-6__c776556	7792	0.982079	0.00339559
Dairy_cattle_Abomasum-6__c780246	10215	0.999702	0
Dairy_cattle_Abomasum-6__c784805	8933	0.911281	0.0122484
Dairy_cattle_Abomasum-6__c785299	12184	0.941754	0.00836769
Dairy_cattle_Abomasum-6__c785919	23042	0.995678	0.00133398
Dairy_cattle_Abomasum-6__c788796	6531	0.918185	0.0113995
Dairy_cattle_Cecum-1__c85	13784	0.913613	0.0117633
Dairy_cattle_Cecum-1__c287	8005	0.917506	0.011642
Dairy_cattle_Cecum-1__c733	5208	0.958885	0.00642736
Dairy_cattle_Cecum-1__c4733	6354	0.989708	0.00218288
Dairy_cattle_Cecum-1__c7377	5490	0.942637	0.00824642
Dairy_cattle_Cecum-1__c8067	7124	0.983919	0.00327431
Dairy_cattle_Cecum-1__c9045	6251	0.928542	0.0101868
Dairy_cattle_Cecum-1__c9904	6835	0.920603	0.0110357
Dairy_cattle_Cecum-1__c12409	6822	0.927806	0.0101868
Dairy_cattle_Cecum-1__c14313	7819	0.930698	0.00970167
Dairy_cattle_Cecum-1__c16908	6100	0.949984	0.00715498
Dairy_cattle_Cecum-1__c17413	11939	0.985294	0.0029105
Dairy_cattle_Cecum-1__c18440	8496	0.928828	0.0101868
Dairy_cattle_Cecum-1__c19528	5947	0.910353	0.0123696
Dairy_cattle_Cecum-1__c20480	15677	0.977828	0.0037594
Dairy_cattle_Cecum-1__c23175	13576	0.934257	0.00933786
Dairy_cattle_Cecum-1__c25860	5453	0.961751	0.00594228
Dairy_cattle_Cecum-1__c30440	5548	0.954581	0.0066699
Dairy_cattle_Cecum-1__c30804	5352	0.994279	0.00157652
Dairy_cattle_Cecum-1__c30951	6257	0.981108	0.00351686
Dairy_cattle_Cecum-1__c31061	5948	0.93685	0.00885278
Dairy_cattle_Cecum-1__c32420	7966	0.977545	0.0037594
Dairy_cattle_Cecum-1__c33579	6519	0.920755	0.0110357
Dairy_cattle_Cecum-1__c33860	7674	0.925019	0.0104293
Dairy_cattle_Cecum-1__c36009	5802	0.929352	0.0100655
Dairy_cattle_Cecum-1__c36317	5004	0.926413	0.010308
Dairy_cattle_Cecum-1__c36806	5184	0.937271	0.00885278
Dairy_cattle_Cecum-1__c37160	5647	0.963849	0.00569973
Dairy_cattle_Cecum-1__c39286	5675	0.991248	0.00206161
Dairy_cattle_Cecum-1__c40152	5971	0.902433	0.012976
Dairy_cattle_Cecum-1__c40530	5102	0.99508	0.00133398
Dairy_cattle_Cecum-1__c40699	5375	0.938132	0.00873151
Dairy_cattle_Cecum-1__c43471	6900	0.921823	0.0109144
Dairy_cattle_Cecum-1__c44923	5068	0.997882	0.000485084
Dairy_cattle_Cecum-1__c45844	10545	0.919579	0.0111569
Dairy_cattle_Cecum-1__c48152	6801	0.904899	0.0127334
Dairy_cattle_Cecum-1__c48273	5076	0.941231	0.00836769
Dairy_cattle_Cecum-1__c48747	6451	0.944216	0.00788261
Dairy_cattle_Cecum-1__c50656	5276	0.982104	0.00339559
Dairy_cattle_Cecum-1__c52447	10176	0.933835	0.00933786
Dairy_cattle_Cecum-1__c53022	5215	0.985245	0.00303177
Dairy_cattle_Cecum-1__c53988	5714	0.948179	0.00727626
Dairy_cattle_Cecum-1__c54724	6369	0.988922	0.00254669
Dairy_cattle_Cecum-1__c54754	5107	0.907065	0.0126122
Dairy_cattle_Cecum-1__c55022	9575	0.983467	0.00327431
Dairy_cattle_Cecum-1__c56153	7447	0.93214	0.00945913
Dairy_cattle_Cecum-1__c56396	7175	0.971829	0.00472957
Dairy_cattle_Cecum-1__c58593	8905	0.980427	0.00363813
Dairy_cattle_Cecum-1__c59498	6146	0.966338	0.00545719
Dairy_cattle_Cecum-1__c59562	5130	0.991796	0.00206161
Dairy_cattle_Cecum-1__c60152	6071	0.912032	0.0122484
Dairy_cattle_Cecum-1__c62014	36226	0.969474	0.00533592
Dairy_cattle_Cecum-1__c62532	5242	0.934909	0.00933786
Dairy_cattle_Cecum-1__c63551	5060	0.985884	0.00278923
Dairy_cattle_Cecum-1__c64117	7598	0.938337	0.00873151
Dairy_cattle_Cecum-1__c66262	7278	0.972524	0.00460829
Dairy_cattle_Cecum-1__c66298	8983	0.947372	0.00727626
Dairy_cattle_Cecum-1__c66840	10260	0.993445	0.00157652
Dairy_cattle_Cecum-1__c67795	5154	0.927305	0.0101868
Dairy_cattle_Cecum-1__c67837	7353	0.95003	0.00715498
Dairy_cattle_Cecum-1__c69461	44989	0.984227	0.00327431
Dairy_cattle_Cecum-1__c70320	5737	0.999528	0
Dairy_cattle_Cecum-1__c71776	6166	0.983875	0.00327431
Dairy_cattle_Cecum-1__c72460	8519	0.975389	0.00400194
Dairy_cattle_Cecum-1__c72671	7028	0.997688	0.000485084
Dairy_cattle_Cecum-1__c74462	32714	0.986315	0.00278923
Dairy_cattle_Cecum-1__c75465	8736	0.978344	0.0037594
Dairy_cattle_Cecum-1__c78937	6260	0.947333	0.00727626
Dairy_cattle_Cecum-1__c79749	5430	0.900602	0.0130973
Dairy_cattle_Cecum-1__c80463	9691	0.936967	0.00885278
Dairy_cattle_Cecum-1__c81884	5617	0.933764	0.00933786
Dairy_cattle_Cecum-1__c83942	7627	0.957691	0.00654863
Dairy_cattle_Cecum-1__c85977	5949	0.900748	0.0130973
Dairy_cattle_Cecum-1__c86904	5732	0.933132	0.00933786
Dairy_cattle_Cecum-1__c87545	5084	0.984393	0.00315304
Dairy_cattle_Cecum-1__c88113	6010	0.907484	0.0126122
Dairy_cattle_Cecum-1__c88155	8237	0.925278	0.0104293
Dairy_cattle_Cecum-1__c88756	6057	0.953164	0.00679117
Dairy_cattle_Cecum-1__c93499	7449	0.952185	0.00691244
Dairy_cattle_Cecum-1__c95263	7353	0.927364	0.0101868
Dairy_cattle_Cecum-1__c96769	5438	0.971343	0.00497211
Dairy_cattle_Cecum-1__c101435	6213	0.919349	0.0111569
Dairy_cattle_Cecum-1__c102775	7904	0.965327	0.00557846
Dairy_cattle_Cecum-1__c104046	5504	0.985172	0.00303177
Dairy_cattle_Cecum-1__c105711	7395	0.96183	0.00594228
Dairy_cattle_Cecum-1__c107024	5276	0.950944	0.00715498
Dairy_cattle_Cecum-1__c109000	5786	0.926006	0.010308
Dairy_cattle_Cecum-1__c110064	9745	0.951231	0.00703371
Dairy_cattle_Cecum-1__c110110	8800	0.909303	0.0124909
Dairy_cattle_Cecum-1__c110426	5253	0.928364	0.0101868
Dairy_cattle_Cecum-1__c113382	6545	0.993333	0.00157652
Dairy_cattle_Cecum-1__c113400	5369	0.916766	0.0117633
Dairy_cattle_Cecum-1__c114219	5360	0.96666	0.00545719
Dairy_cattle_Cecum-1__c115258	5786	0.979251	0.00363813
Dairy_cattle_Cecum-1__c117282	5013	0.989726	0.00218288
Dairy_cattle_Cecum-1__c117941	5756	0.936871	0.00885278
Dairy_cattle_Cecum-1__c119477	5505	0.971381	0.00497211
Dairy_cattle_Cecum-1__c120655	5252	0.933573	0.00933786
Dairy_cattle_Cecum-1__c122666	6754	0.91185	0.0122484
Dairy_cattle_Cecum-1__c123269	5311	0.975188	0.00400194
Dairy_cattle_Cecum-1__c123546	7719	0.982859	0.00339559
Dairy_cattle_Cecum-1__c123600	6886	0.922053	0.0109144
Dairy_cattle_Cecum-1__c124507	7433	0.952534	0.00679117
Dairy_cattle_Cecum-1__c125087	5788	0.934135	0.00933786
Dairy_cattle_Cecum-1__c126396	7888	0.984482	0.00315304
Dairy_cattle_Cecum-1__c131849	5316	0.91742	0.011642
Dairy_cattle_Cecum-1__c132533	5144	0.974002	0.00436575
Dairy_cattle_Cecum-1__c136681	21157	0.903763	0.012976
Dairy_cattle_Cecum-1__c139906	5303	0.918196	0.0113995
Dairy_cattle_Cecum-1__c140707	5849	0.971449	0.00485084
Dairy_cattle_Cecum-1__c141379	5950	0.991293	0.00206161
Dairy_cattle_Cecum-1__c142017	8306	0.921848	0.0109144
Dairy_cattle_Cecum-1__c142965	12483	0.966534	0.00545719
Dairy_cattle_Cecum-1__c144763	6895	0.90718	0.0126122
Dairy_cattle_Cecum-1__c145321	9383	0.920494	0.0110357
Dairy_cattle_Cecum-1__c146330	5529	0.905021	0.0127334
Dairy_cattle_Cecum-1__c148694	5111	0.904056	0.012976
Dairy_cattle_Cecum-1__c148897	5381	0.986701	0.00278923
Dairy_cattle_Cecum-1__c150629	12679	0.932015	0.00945913
Dairy_cattle_Cecum-1__c159344	10604	0.989829	0.00218288
Dairy_cattle_Cecum-1__c160586	5653	0.974248	0.00436575
Dairy_cattle_Cecum-1__c161266	7330	0.955464	0.00654863
Dairy_cattle_Cecum-1__c165405	6299	0.996028	0.00121271
Dairy_cattle_Cecum-1__c165408	8043	0.939238	0.00873151
Dairy_cattle_Cecum-1__c166037	8939	0.957581	0.00654863
Dairy_cattle_Cecum-1__c166818	5931	0.953361	0.00679117
Dairy_cattle_Cecum-1__c167224	9263	0.979447	0.00363813
Dairy_cattle_Cecum-1__c167810	8556	0.996131	0.000970167
Dairy_cattle_Cecum-1__c169889	7604	0.903015	0.012976
Dairy_cattle_Cecum-1__c169975	5571	0.991379	0.00206161
Dairy_cattle_Cecum-1__c170815	5860	0.989319	0.00242542
Dairy_cattle_Cecum-1__c172780	7747	0.963198	0.00569973
Dairy_cattle_Cecum-1__c173591	5788	0.964532	0.00569973
Dairy_cattle_Cecum-1__c177426	6756	0.961139	0.00618482
Dairy_cattle_Cecum-1__c179938	6192	0.990997	0.00206161
Dairy_cattle_Cecum-1__c185409	8361	0.964669	0.00569973
Dairy_cattle_Cecum-1__c185423	11355	0.927522	0.0101868
Dairy_cattle_Cecum-1__c186741	5329	0.971151	0.00497211
Dairy_cattle_Cecum-1__c187382	6656	0.964614	0.00569973
Dairy_cattle_Cecum-1__c187709	5665	0.94726	0.00727626
Dairy_cattle_Cecum-1__c188572	6074	0.960686	0.00630609
Dairy_cattle_Cecum-1__c189536	6634	0.933661	0.00933786
Dairy_cattle_Cecum-1__c190358	5414	0.999643	0
Dairy_cattle_Cecum-1__c190446	48154	0.918248	0.0113995
Dairy_cattle_Cecum-1__c190567	5297	0.921547	0.0109144
Dairy_cattle_Cecum-1__c191898	6057	0.951773	0.00691244
Dairy_cattle_Cecum-1__c192027	6314	0.948091	0.00727626
Dairy_cattle_Cecum-1__c192406	6161	0.959355	0.00642736
Dairy_cattle_Cecum-1__c192906	6109	0.973576	0.00448702
Dairy_cattle_Cecum-1__c192946	7727	0.952154	0.00691244
Dairy_cattle_Cecum-1__c195789	5178	0.933577	0.00933786
Dairy_cattle_Cecum-1__c197311	5419	0.976559	0.00388067
Dairy_cattle_Cecum-1__c197906	6182	0.988953	0.00254669
Dairy_cattle_Cecum-1__c198432	5704	0.950262	0.00715498
Dairy_cattle_Cecum-1__c199805	8881	0.967426	0.00533592
Dairy_cattle_Cecum-1__c200162	9494	0.92266	0.0106718
Dairy_cattle_Cecum-1__c200304	5400	0.907379	0.0126122
Dairy_cattle_Cecum-1__c206093	8435	0.995476	0.00133398
Dairy_cattle_Cecum-1__c207245	6810	0.957645	0.00654863
Dairy_cattle_Cecum-1__c209492	5319	0.904023	0.012976
Dairy_cattle_Cecum-1__c209777	6278	0.971362	0.00497211
Dairy_cattle_Cecum-1__c209785	6119	0.964591	0.00569973
Dairy_cattle_Cecum-1__c211997	5592	0.98498	0.00315304
Dairy_cattle_Cecum-1__c212365	6177	0.941031	0.00848896
Dairy_cattle_Cecum-1__c212517	7166	0.96731	0.00533592
Dairy_cattle_Cecum-1__c213032	5033	0.978685	0.0037594
Dairy_cattle_Cecum-1__c217451	6502	0.968184	0.00533592
Dairy_cattle_Cecum-1__c218349	5398	0.973725	0.00448702
Dairy_cattle_Cecum-1__c220300	5461	0.902618	0.012976
Dairy_cattle_Cecum-1__c220430	6485	0.9109	0.0123696
Dairy_cattle_Cecum-1__c220695	5531	0.92215	0.0109144
Dairy_cattle_Cecum-1__c220969	9591	0.945502	0.0075188
Dairy_cattle_Cecum-1__c223716	6073	0.978779	0.0037594
Dairy_cattle_Cecum-1__c225055	8590	0.959046	0.00642736
Dairy_cattle_Cecum-1__c225655	5617	0.936509	0.00897405
Dairy_cattle_Cecum-1__c230225	7748	0.921291	0.0109144
Dairy_cattle_Cecum-1__c231710	7273	0.917556	0.011642
Dairy_cattle_Cecum-1__c235555	5299	0.929404	0.0100655
Dairy_cattle_Cecum-1__c236033	30754	0.984373	0.00315304
Dairy_cattle_Cecum-1__c238927	7594	0.968797	0.00533592
Dairy_cattle_Cecum-1__c239832	6669	0.992005	0.00206161
Dairy_cattle_Cecum-1__c243258	5034	0.975972	0.00400194
Dairy_cattle_Cecum-1__c246655	6342	0.996886	0.000848896
Dairy_cattle_Cecum-1__c250529	5212	0.944901	0.00776134
Dairy_cattle_Cecum-1__c250614	11629	0.947098	0.00739753
Dairy_cattle_Cecum-1__c252829	10292	0.970506	0.00509338
Dairy_cattle_Cecum-1__c253883	9260	0.907579	0.0126122
Dairy_cattle_Cecum-1__c255314	5347	0.997442	0.000606355
Dairy_cattle_Cecum-1__c255399	29702	0.903146	0.012976
Dairy_cattle_Cecum-1__c255764	5284	0.901971	0.012976
Dairy_cattle_Cecum-1__c256421	12138	0.923927	0.0104293
Dairy_cattle_Cecum-1__c256951	5866	0.996617	0.000848896
Dairy_cattle_Cecum-1__c259252	10606	0.902098	0.012976
Dairy_cattle_Cecum-1__c259460	11195	0.988681	0.00254669
Dairy_cattle_Cecum-1__c261558	11474	0.909713	0.0124909
Dairy_cattle_Cecum-1__c262174	6965	0.945244	0.0075188
Dairy_cattle_Cecum-1__c263056	12154	0.941489	0.00836769
Dairy_cattle_Cecum-1__c263878	8957	0.999232	0.000121271
Dairy_cattle_Cecum-1__c264095	5215	0.91399	0.0117633
Dairy_cattle_Cecum-1__c267248	6219	0.976959	0.00388067
Dairy_cattle_Cecum-1__c267538	5342	0.929255	0.0100655
Dairy_cattle_Cecum-1__c268230	6988	0.902203	0.012976
Dairy_cattle_Cecum-1__c269034	7165	0.923375	0.0105506
Dairy_cattle_Cecum-1__c269149	7421	0.991869	0.00206161
Dairy_cattle_Cecum-1__c272022	5762	0.935381	0.00909532
Dairy_cattle_Cecum-1__c276468	5004	0.955218	0.0066699
Dairy_cattle_Cecum-1__c277463	6628	0.972906	0.00460829
Dairy_cattle_Cecum-1__c278970	5265	0.960433	0.00642736
Dairy_cattle_Cecum-1__c279513	6679	0.979289	0.00363813
Dairy_cattle_Cecum-1__c280103	5023	0.917517	0.011642
Dairy_cattle_Cecum-1__c281980	7920	0.986194	0.00278923
Dairy_cattle_Cecum-1__c288570	5314	0.913312	0.0118846
Dairy_cattle_Cecum-1__c290005	15370	0.930785	0.00970167
Dairy_cattle_Cecum-1__c290191	7029	0.906024	0.0127334
Dairy_cattle_Cecum-1__c291173	5082	0.940072	0.00873151
Dairy_cattle_Cecum-1__c291331	6296	0.974669	0.00424448
Dairy_cattle_Cecum-1__c293291	7343	0.905983	0.0127334
Dairy_cattle_Cecum-1__c293467	5530	0.99417	0.00157652
Dairy_cattle_Cecum-1__c294495	6196	0.994277	0.00157652
Dairy_cattle_Cecum-1__c295931	14050	0.968102	0.00533592
Dairy_cattle_Cecum-1__c297777	6797	0.901346	0.012976
Dairy_cattle_Cecum-1__c298473	6807	0.941554	0.00836769
Dairy_cattle_Cecum-1__c298974	5657	0.994556	0.00133398
Dairy_cattle_Cecum-1__c299072	5671	0.947021	0.00739753
Dairy_cattle_Cecum-1__c302092	5894	0.946401	0.00739753
Dairy_cattle_Cecum-1__c302449	6952	0.962705	0.005821
Dairy_cattle_Cecum-1__c302989	5568	0.96631	0.00545719
Dairy_cattle_Cecum-1__c303696	6783	0.907226	0.0126122
Dairy_cattle_Cecum-1__c303871	5201	0.981536	0.00339559
Dairy_cattle_Cecum-1__c304900	5187	0.962944	0.00569973
Dairy_cattle_Cecum-1__c310911	6177	0.925979	0.010308
Dairy_cattle_Cecum-1__c313788	5540	0.921888	0.0109144
Dairy_cattle_Cecum-1__c314720	5032	0.981973	0.00339559
Dairy_cattle_Cecum-1__c316576	7165	0.970723	0.00509338
Dairy_cattle_Cecum-1__c321258	8247	0.958809	0.00642736
Dairy_cattle_Cecum-1__c323451	6596	0.998721	0.000363813
Dairy_cattle_Cecum-1__c323568	12570	0.987671	0.00278923
Dairy_cattle_Cecum-1__c327938	7085	0.941373	0.00836769
Dairy_cattle_Cecum-1__c330151	5710	0.98769	0.00278923
Dairy_cattle_Cecum-1__c330450	15550	0.923079	0.0105506
Dairy_cattle_Cecum-1__c331206	8383	0.930966	0.00970167
Dairy_cattle_Cecum-1__c331405	10452	0.943972	0.00788261
Dairy_cattle_Cecum-1__c334153	5319	0.953595	0.00679117
Dairy_cattle_Cecum-1__c336558	9913	0.916206	0.0117633
Dairy_cattle_Cecum-1__c339143	9421	0.931582	0.0095804
Dairy_cattle_Cecum-1__c340526	10286	0.90488	0.0127334
Dairy_cattle_Cecum-1__c341338	5670	0.980103	0.00363813
Dairy_cattle_Cecum-1__c341612	8466	0.985073	0.00315304
Dairy_cattle_Cecum-1__c343483	5205	0.970389	0.00521465
Dairy_cattle_Cecum-1__c351812	7400	0.971781	0.00472957
Dairy_cattle_Cecum-1__c356933	5364	0.987402	0.00278923
Dairy_cattle_Cecum-1__c356945	6241	0.976229	0.00388067
Dairy_cattle_Cecum-1__c357163	5214	0.950605	0.00715498
Dairy_cattle_Cecum-1__c357933	6607	0.997773	0.000485084
Dairy_cattle_Cecum-1__c358394	8269	0.94952	0.00715498
Dairy_cattle_Cecum-1__c358448	5376	0.932605	0.00945913
Dairy_cattle_Cecum-1__c361222	5062	0.979365	0.00363813
Dairy_cattle_Cecum-1__c364072	5356	0.968772	0.00533592
Dairy_cattle_Cecum-1__c366822	11216	0.910726	0.0123696
Dairy_cattle_Cecum-1__c367850	6033	0.93741	0.00885278
Dairy_cattle_Cecum-1__c371094	5023	0.914748	0.0117633
Dairy_cattle_Cecum-1__c371919	6854	0.956692	0.00654863
Dairy_cattle_Cecum-1__c372655	6077	0.933305	0.00933786
Dairy_cattle_Cecum-1__c373195	6620	0.964941	0.00557846
Dairy_cattle_Cecum-1__c374366	5126	0.93648	0.00897405
Dairy_cattle_Cecum-1__c374447	6089	0.984135	0.00327431
Dairy_cattle_Cecum-1__c375492	5023	0.939171	0.00873151
Dairy_cattle_Cecum-1__c378769	6928	0.955955	0.00654863
Dairy_cattle_Cecum-1__c380404	5321	0.933454	0.00933786
Dairy_cattle_Cecum-1__c380938	6392	0.972287	0.00472957
Dairy_cattle_Cecum-1__c382505	8260	0.967185	0.00533592
Dairy_cattle_Cecum-1__c384284	6616	0.956767	0.00654863
Dairy_cattle_Cecum-1__c389308	8600	0.908142	0.0126122
Dairy_cattle_Cecum-1__c391549	7681	0.924457	0.0104293
Dairy_cattle_Cecum-1__c391558	12265	0.968957	0.00533592
Dairy_cattle_Cecum-1__c391579	5250	0.922071	0.0109144
Dairy_cattle_Cecum-1__c392390	6338	0.944854	0.00776134
Dairy_cattle_Cecum-1__c393052	8128	0.910514	0.0123696
Dairy_cattle_Cecum-1__c394145	5383	0.981161	0.00351686
Dairy_cattle_Cecum-1__c395899	5858	0.951811	0.00691244
Dairy_cattle_Cecum-1__c396516	5611	0.9282	0.0101868
Dairy_cattle_Cecum-1__c396905	7325	0.93589	0.00897405
Dairy_cattle_Cecum-1__c402790	6841	0.920309	0.0110357
Dairy_cattle_Cecum-1__c402924	5688	0.99676	0.000848896
Dairy_cattle_Cecum-1__c404044	8348	0.970965	0.00497211
Dairy_cattle_Cecum-1__c404380	7447	0.974953	0.00412321
Dairy_cattle_Cecum-1__c405581	7496	0.900109	0.0130973
Dairy_cattle_Cecum-1__c405958	7893	0.912805	0.0120058
Dairy_cattle_Cecum-1__c406059	5521	0.919835	0.0111569
Dairy_cattle_Cecum-1__c412367	5380	0.949178	0.00715498
Dairy_cattle_Cecum-1__c413485	6059	0.973701	0.00448702
Dairy_cattle_Cecum-1__c414061	5519	0.945471	0.0075188
Dairy_cattle_Cecum-1__c414198	18657	0.99863	0.000485084
Dairy_cattle_Cecum-1__c415305	6891	0.921358	0.0109144
Dairy_cattle_Cecum-1__c415878	14064	0.958002	0.00654863
Dairy_cattle_Cecum-1__c421040	5022	0.95495	0.0066699
Dairy_cattle_Cecum-1__c421092	15424	0.924835	0.0104293
Dairy_cattle_Cecum-1__c421586	5558	0.945012	0.00776134
Dairy_cattle_Cecum-1__c422264	5348	0.930317	0.00970167
Dairy_cattle_Cecum-1__c422345	5164	0.981011	0.00363813
Dairy_cattle_Cecum-1__c426405	5226	0.953399	0.00679117
Dairy_cattle_Cecum-1__c427369	9952	0.978827	0.0037594
Dairy_cattle_Cecum-1__c427738	7631	0.983858	0.00327431
Dairy_cattle_Cecum-1__c429497	5094	0.988665	0.00254669
Dairy_cattle_Cecum-1__c432204	5504	0.906264	0.0127334
Dairy_cattle_Cecum-1__c432292	7573	0.920312	0.0110357
Dairy_cattle_Cecum-1__c434697	6396	0.963366	0.00569973
Dairy_cattle_Cecum-1__c436075	5501	0.981207	0.00339559
Dairy_cattle_Cecum-1__c436400	5327	0.946597	0.00739753
Dairy_cattle_Cecum-1__c436776	5321	0.939459	0.00873151
Dairy_cattle_Cecum-1__c438549	8999	0.946524	0.00739753
Dairy_cattle_Cecum-1__c439870	5442	0.994242	0.00157652
Dairy_cattle_Cecum-1__c440266	5352	0.990555	0.00218288
Dairy_cattle_Cecum-1__c441648	7756	0.978363	0.0037594
Dairy_cattle_Cecum-1__c443383	7059	0.933353	0.00933786
Dairy_cattle_Cecum-1__c443458	11578	0.992589	0.00194033
Dairy_cattle_Cecum-1__c444375	16665	0.93139	0.0095804
Dairy_cattle_Cecum-1__c444443	5690	0.910338	0.0124909
Dairy_cattle_Cecum-1__c445868	5807	0.941703	0.00836769
Dairy_cattle_Cecum-1__c447536	5916	0.931069	0.00970167
Dairy_cattle_Cecum-1__c448529	5310	0.926118	0.010308
Dairy_cattle_Cecum-1__c449837	5915	0.990783	0.00206161
Dairy_cattle_Cecum-1__c451636	5622	0.97918	0.00363813
Dairy_cattle_Cecum-1__c452585	15228	0.931771	0.00945913
Dairy_cattle_Cecum-1__c453161	6079	0.988616	0.00254669
Dairy_cattle_Cecum-1__c453696	7678	0.938417	0.00873151
Dairy_cattle_Cecum-1__c454078	8760	0.90289	0.012976
Dairy_cattle_Cecum-1__c454552	6979	0.910196	0.0124909
Dairy_cattle_Cecum-1__c456282	6134	0.972974	0.00460829
Dairy_cattle_Cecum-1__c456359	9562	0.944498	0.00788261
Dairy_cattle_Cecum-1__c456618	7360	0.947772	0.00727626
Dairy_cattle_Cecum-1__c456837	5076	0.9055	0.0127334
Dairy_cattle_Cecum-1__c458257	5341	0.965286	0.00557846
Dairy_cattle_Cecum-1__c458339	10601	0.985875	0.00278923
Dairy_cattle_Cecum-1__c462054	8943	0.979529	0.00363813
Dairy_cattle_Cecum-1__c462640	5791	0.99152	0.00206161
Dairy_cattle_Cecum-1__c462730	5479	0.962298	0.005821
Dairy_cattle_Cecum-1__c464498	6392	0.934608	0.00933786
Dairy_cattle_Cecum-1__c466766	8132	0.93802	0.00873151
Dairy_cattle_Cecum-1__c467737	5077	0.961114	0.00618482
Dairy_cattle_Cecum-1__c470134	6129	0.901717	0.012976
Dairy_cattle_Cecum-1__c474586	5313	0.991083	0.00206161
Dairy_cattle_Cecum-1__c475057	5076	0.986475	0.00278923
Dairy_cattle_Cecum-1__c476216	5179	0.996408	0.000970167
Dairy_cattle_Cecum-1__c476239	5009	0.924195	0.0104293
Dairy_cattle_Cecum-1__c478483	17018	0.950334	0.00715498
Dairy_cattle_Cecum-1__c478697	7731	0.908418	0.0126122
Dairy_cattle_Cecum-1__c479563	6605	0.990582	0.00218288
Dairy_cattle_Cecum-1__c479861	7187	0.905784	0.0127334
Dairy_cattle_Cecum-1__c483208	7736	0.954917	0.0066699
Dairy_cattle_Cecum-1__c484802	10192	0.929086	0.0100655
Dairy_cattle_Cecum-1__c485107	8501	0.968369	0.00533592
Dairy_cattle_Cecum-1__c485858	5587	0.998327	0.000485084
Dairy_cattle_Cecum-1__c487402	5646	0.913401	0.0118846
Dairy_cattle_Cecum-1__c488227	6929	0.997	0.000848896
Dairy_cattle_Cecum-1__c493612	19967	0.988181	0.00254669
Dairy_cattle_Cecum-1__c496870	9931	0.980339	0.00363813
Dairy_cattle_Cecum-1__c498454	5121	0.945855	0.0075188
Dairy_cattle_Cecum-1__c501435	6718	0.918244	0.0113995
Dairy_cattle_Cecum-1__c501927	6170	0.978374	0.0037594
Dairy_cattle_Cecum-1__c511414	21275	0.931363	0.0095804
Dairy_cattle_Cecum-1__c513206	6248	0.918896	0.0112782
Dairy_cattle_Cecum-1__c513861	12564	0.970407	0.00521465
Dairy_cattle_Cecum-1__c514847	9038	0.912896	0.0120058
Dairy_cattle_Cecum-1__c518373	10446	0.996786	0.000848896
Dairy_cattle_Cecum-1__c520199	5416	0.910021	0.0124909
Dairy_cattle_Cecum-1__c522455	8291	0.908335	0.0126122
Dairy_cattle_Cecum-1__c524524	7797	0.942054	0.00836769
Dairy_cattle_Cecum-1__c525671	5937	0.955736	0.00654863
Dairy_cattle_Cecum-1__c526690	5295	0.998499	0.000485084
Dairy_cattle_Cecum-1__c532478	7367	0.924318	0.0104293
Dairy_cattle_Cecum-1__c532583	6137	0.930777	0.00970167
Dairy_cattle_Cecum-1__c532819	5486	0.972738	0.00460829
Dairy_cattle_Cecum-1__c535339	7997	0.955254	0.0066699
Dairy_cattle_Cecum-1__c537133	7797	0.932622	0.00945913
Dairy_cattle_Cecum-1__c537564	6991	0.982672	0.00339559
Dairy_cattle_Cecum-1__c537571	12286	0.973746	0.00448702
Dairy_cattle_Cecum-1__c543415	14451	0.942979	0.00800388
Dairy_cattle_Cecum-1__c543664	8084	0.93145	0.0095804
Dairy_cattle_Cecum-1__c544546	5116	0.964437	0.00569973
Dairy_cattle_Cecum-1__c546340	7253	0.975937	0.00400194
Dairy_cattle_Cecum-1__c547742	6312	0.994184	0.00157652
Dairy_cattle_Cecum-1__c548617	7800	0.961921	0.00594228
Dairy_cattle_Cecum-2__c13	10677	0.993179	0.00169779
Dairy_cattle_Cecum-2__c33	71477	0.947085	0.00739753
Dairy_cattle_Cecum-2__c50	6407	0.979765	0.00363813
Dairy_cattle_Cecum-2__c63	28036	0.966646	0.00545719
Dairy_cattle_Cecum-2__c77	6054	0.916016	0.0117633
Dairy_cattle_Cecum-2__c87	19377	0.930274	0.00970167
Dairy_cattle_Cecum-2__c93	6257	0.920102	0.0111569
Dairy_cattle_Cecum-2__c106	10047	0.958114	0.00654863
Dairy_cattle_Cecum-2__c139	26092	0.924758	0.0104293
Dairy_cattle_Cecum-2__c153	9526	0.913859	0.0117633
Dairy_cattle_Cecum-2__c160	9189	0.943851	0.00788261
Dairy_cattle_Cecum-2__c221	69363	0.926697	0.0101868
Dairy_cattle_Cecum-2__c251	37507	0.958709	0.00642736
Dairy_cattle_Cecum-2__c256	106586	0.924096	0.0104293
Dairy_cattle_Cecum-2__c270	6214	0.995133	0.00133398
Dairy_cattle_Cecum-2__c294	5207	0.91173	0.0122484
Dairy_cattle_Cecum-2__c295	55525	0.978135	0.0037594
Dairy_cattle_Cecum-2__c314	14718	0.935463	0.00909532
Dairy_cattle_Cecum-2__c352	7994	0.904416	0.012976
Dairy_cattle_Cecum-2__c875	6273	0.951127	0.00715498
Dairy_cattle_Cecum-2__c993	5886	0.936881	0.00885278
Dairy_cattle_Cecum-2__c2769	7397	0.968701	0.00533592
Dairy_cattle_Cecum-2__c3472	6193	0.936847	0.00885278
Dairy_cattle_Cecum-2__c3831	7290	0.971611	0.00485084
Dairy_cattle_Cecum-2__c5478	25504	0.937692	0.00873151
Dairy_cattle_Cecum-2__c6834	7232	0.998414	0.000485084
Dairy_cattle_Cecum-2__c6880	6291	0.938358	0.00873151
Dairy_cattle_Cecum-2__c7599	5871	0.948509	0.00727626
Dairy_cattle_Cecum-2__c11240	8366	0.973631	0.00448702
Dairy_cattle_Cecum-2__c11370	5946	0.975191	0.00400194
Dairy_cattle_Cecum-2__c14135	6828	0.910268	0.0124909
Dairy_cattle_Cecum-2__c14460	5575	0.922894	0.0106718
Dairy_cattle_Cecum-2__c14944	6360	0.979455	0.00363813
Dairy_cattle_Cecum-2__c15065	6063	0.981218	0.00339559
Dairy_cattle_Cecum-2__c17585	6563	0.986523	0.00278923
Dairy_cattle_Cecum-2__c19270	5088	0.97886	0.0037594
Dairy_cattle_Cecum-2__c20896	7613	0.997274	0.000606355
Dairy_cattle_Cecum-2__c22122	5129	0.914314	0.0117633
Dairy_cattle_Cecum-2__c22733	7190	0.920313	0.0110357
Dairy_cattle_Cecum-2__c22926	16044	0.947508	0.00727626
Dairy_cattle_Cecum-2__c23422	5022	0.953297	0.00679117
Dairy_cattle_Cecum-2__c24074	7627	0.924912	0.0104293
Dairy_cattle_Cecum-2__c25439	6583	0.901059	0.0130973
Dairy_cattle_Cecum-2__c25923	5105	0.961555	0.00606355
Dairy_cattle_Cecum-2__c26446	6391	0.996638	0.000848896
Dairy_cattle_Cecum-2__c27181	6262	0.959189	0.00642736
Dairy_cattle_Cecum-2__c32198	5330	0.912368	0.0122484
Dairy_cattle_Cecum-2__c33687	5325	0.947762	0.00727626
Dairy_cattle_Cecum-2__c34094	7506	0.900163	0.0130973
Dairy_cattle_Cecum-2__c34462	16985	0.91853	0.0112782
Dairy_cattle_Cecum-2__c34846	5291	0.9294	0.0100655
Dairy_cattle_Cecum-2__c35277	9943	0.938722	0.00873151
Dairy_cattle_Cecum-2__c35279	8392	0.989039	0.00254669
Dairy_cattle_Cecum-2__c36688	5140	0.903866	0.012976
Dairy_cattle_Cecum-2__c37115	9380	0.90209	0.012976
Dairy_cattle_Cecum-2__c38001	6723	0.989232	0.00242542
Dairy_cattle_Cecum-2__c38458	9139	0.979503	0.00363813
Dairy_cattle_Cecum-2__c43068	12835	0.952126	0.00691244
Dairy_cattle_Cecum-2__c44217	5085	0.940667	0.00848896
Dairy_cattle_Cecum-2__c44589	6923	0.961524	0.00618482
Dairy_cattle_Cecum-2__c45234	14679	0.900531	0.0130973
Dairy_cattle_Cecum-2__c45933	5853	0.983929	0.00327431
Dairy_cattle_Cecum-2__c47600	6049	0.925271	0.0104293
Dairy_cattle_Cecum-2__c48389	5410	0.991996	0.00206161
Dairy_cattle_Cecum-2__c48697	7274	0.980557	0.00363813
Dairy_cattle_Cecum-2__c49254	23501	0.920539	0.0110357
Dairy_cattle_Cecum-2__c52098	5588	0.975655	0.00400194
Dairy_cattle_Cecum-2__c53264	7231	0.995044	0.00133398
Dairy_cattle_Cecum-2__c53432	19698	0.904491	0.012976
Dairy_cattle_Cecum-2__c53482	5826	0.922747	0.0106718
Dairy_cattle_Cecum-2__c54116	5525	0.983629	0.00327431
Dairy_cattle_Cecum-2__c55793	23686	0.909014	0.0124909
Dairy_cattle_Cecum-2__c56724	11226	0.927812	0.0101868
Dairy_cattle_Cecum-2__c56751	21427	0.915482	0.0117633
Dairy_cattle_Cecum-2__c56855	17861	0.937679	0.00873151
Dairy_cattle_Cecum-2__c57087	7866	0.984421	0.00315304
Dairy_cattle_Cecum-2__c59867	6507	0.932732	0.00933786
Dairy_cattle_Cecum-2__c60030	9149	0.93974	0.00873151
Dairy_cattle_Cecum-2__c60309	5112	0.952143	0.00691244
Dairy_cattle_Cecum-2__c60327	7228	0.957229	0.00654863
Dairy_cattle_Cecum-2__c61073	11486	0.95945	0.00642736
Dairy_cattle_Cecum-2__c64140	5537	0.980221	0.00363813
Dairy_cattle_Cecum-2__c64814	25171	0.910771	0.0123696
Dairy_cattle_Cecum-2__c65037	8167	0.940872	0.00848896
Dairy_cattle_Cecum-2__c65124	6768	0.99439	0.00157652
Dairy_cattle_Cecum-2__c65185	7179	0.982209	0.00339559
Dairy_cattle_Cecum-2__c66018	6574	0.951004	0.00715498
Dairy_cattle_Cecum-2__c66345	11798	0.978531	0.0037594
Dairy_cattle_Cecum-2__c66886	7247	0.95024	0.00715498
Dairy_cattle_Cecum-2__c68279	17610	0.905199	0.0127334
Dairy_cattle_Cecum-2__c68705	5145	0.975798	0.00400194
Dairy_cattle_Cecum-2__c68999	25439	0.944314	0.00788261
Dairy_cattle_Cecum-2__c69005	6259	0.901141	0.0130973
Dairy_cattle_Cecum-2__c69844	5309	0.977184	0.0037594
Dairy_cattle_Cecum-2__c69892	13023	0.99206	0.00206161
Dairy_cattle_Cecum-2__c69939	10619	0.938078	0.00873151
Dairy_cattle_Cecum-2__c71097	5433	0.909483	0.0124909
Dairy_cattle_Cecum-2__c71686	5715	0.94262	0.00824642
Dairy_cattle_Cecum-2__c72004	5518	0.909204	0.0124909
Dairy_cattle_Cecum-2__c73756	6408	0.984539	0.00315304
Dairy_cattle_Cecum-2__c73832	10641	0.932122	0.00945913
Dairy_cattle_Cecum-2__c75611	7143	0.999587	0
Dairy_cattle_Cecum-2__c76481	8164	0.995029	0.00133398
Dairy_cattle_Cecum-2__c76555	39477	0.915527	0.0117633
Dairy_cattle_Cecum-2__c77239	6986	0.97759	0.0037594
Dairy_cattle_Cecum-2__c78329	8431	0.968469	0.00533592
Dairy_cattle_Cecum-2__c79499	9288	0.971157	0.00497211
Dairy_cattle_Cecum-2__c80229	9052	0.968352	0.00533592
Dairy_cattle_Cecum-2__c80387	6276	0.98265	0.00339559
Dairy_cattle_Cecum-2__c80859	8908	0.925822	0.010308
Dairy_cattle_Cecum-2__c81138	5141	0.975204	0.00400194
Dairy_cattle_Cecum-2__c81760	8233	0.928986	0.0100655
Dairy_cattle_Cecum-2__c82520	5147	0.922921	0.0106718
Dairy_cattle_Cecum-2__c83307	7370	0.929411	0.00994422
Dairy_cattle_Cecum-2__c84513	7474	0.912742	0.0121271
Dairy_cattle_Cecum-2__c86043	5519	0.996315	0.000970167
Dairy_cattle_Cecum-2__c86296	10092	0.967867	0.00533592
Dairy_cattle_Cecum-2__c88120	5232	0.949788	0.00715498
Dairy_cattle_Cecum-2__c88135	13357	0.960096	0.00642736
Dairy_cattle_Cecum-2__c88377	5315	0.95734	0.00654863
Dairy_cattle_Cecum-2__c88752	7823	0.975449	0.00400194
Dairy_cattle_Cecum-2__c88805	6425	0.9333	0.00933786
Dairy_cattle_Cecum-2__c89390	5790	0.950251	0.00715498
Dairy_cattle_Cecum-2__c89865	7317	0.902981	0.012976
Dairy_cattle_Cecum-2__c91014	6533	0.95149	0.00703371
Dairy_cattle_Cecum-2__c91686	7455	0.90817	0.0126122
Dairy_cattle_Cecum-2__c91754	10242	0.962938	0.00569973
Dairy_cattle_Cecum-2__c93544	7121	0.965051	0.00557846
Dairy_cattle_Cecum-2__c93754	7762	0.980475	0.00363813
Dairy_cattle_Cecum-2__c95102	5045	0.997001	0.000848896
Dairy_cattle_Cecum-2__c95947	11615	0.983874	0.00327431
Dairy_cattle_Cecum-2__c96757	6696	0.909632	0.0124909
Dairy_cattle_Cecum-2__c97459	10189	0.95005	0.00715498
Dairy_cattle_Cecum-2__c97699	5030	0.93319	0.00933786
Dairy_cattle_Cecum-2__c97754	5618	0.942643	0.00824642
Dairy_cattle_Cecum-2__c97854	17399	0.98034	0.00363813
Dairy_cattle_Cecum-2__c98508	6540	0.964648	0.00569973
Dairy_cattle_Cecum-2__c99368	7177	0.974182	0.00436575
Dairy_cattle_Cecum-2__c100289	5518	0.965581	0.00557846
Dairy_cattle_Cecum-2__c100443	5200	0.917463	0.011642
Dairy_cattle_Cecum-2__c102581	5818	0.982199	0.00339559
Dairy_cattle_Cecum-2__c103537	6033	0.939544	0.00873151
Dairy_cattle_Cecum-2__c104410	8470	0.966441	0.00545719
Dairy_cattle_Cecum-2__c105274	6203	0.946227	0.00739753
Dairy_cattle_Cecum-2__c105566	6037	0.933392	0.00933786
Dairy_cattle_Cecum-2__c106280	6210	0.955282	0.0066699
Dairy_cattle_Cecum-2__c106666	10081	0.919279	0.0111569
Dairy_cattle_Cecum-2__c107165	5251	0.969285	0.00533592
Dairy_cattle_Cecum-2__c107802	8361	0.958056	0.00654863
Dairy_cattle_Cecum-2__c107927	7282	0.911272	0.0122484
Dairy_cattle_Cecum-2__c110092	6996	0.986867	0.00278923
Dairy_cattle_Cecum-2__c110653	16072	0.937301	0.00885278
Dairy_cattle_Cecum-2__c111368	5663	0.946684	0.00739753
Dairy_cattle_Cecum-2__c112076	6947	0.948324	0.00727626
Dairy_cattle_Cecum-2__c112937	10916	0.917314	0.0117633
Dairy_cattle_Cecum-2__c113466	10902	0.9119	0.0122484
Dairy_cattle_Cecum-2__c114007	6531	0.910225	0.0124909
Dairy_cattle_Cecum-2__c115079	8527	0.976222	0.00388067
Dairy_cattle_Cecum-2__c115658	5105	0.914563	0.0117633
Dairy_cattle_Cecum-2__c116225	5552	0.99168	0.00206161
Dairy_cattle_Cecum-2__c116841	7327	0.96437	0.00569973
Dairy_cattle_Cecum-2__c116963	10168	0.97232	0.00472957
Dairy_cattle_Cecum-2__c117009	5126	0.957487	0.00654863
Dairy_cattle_Cecum-2__c118280	6289	0.909233	0.0124909
Dairy_cattle_Cecum-2__c118465	9811	0.967659	0.00533592
Dairy_cattle_Cecum-2__c122696	5726	0.980677	0.00363813
Dairy_cattle_Cecum-2__c122845	6335	0.934336	0.00933786
Dairy_cattle_Cecum-2__c123257	5912	0.961927	0.00594228
Dairy_cattle_Cecum-2__c125369	6007	0.90102	0.0130973
Dairy_cattle_Cecum-2__c125534	11846	0.916986	0.0117633
Dairy_cattle_Cecum-2__c125667	6336	0.914501	0.0117633
Dairy_cattle_Cecum-2__c126930	6692	0.973781	0.00448702
Dairy_cattle_Cecum-2__c128541	7283	0.935476	0.00909532
Dairy_cattle_Cecum-2__c128755	28512	0.966637	0.00545719
Dairy_cattle_Cecum-2__c129335	5099	0.947812	0.00727626
Dairy_cattle_Cecum-2__c129936	5898	0.99938	0
Dairy_cattle_Cecum-2__c130930	6306	0.957842	0.00654863
Dairy_cattle_Cecum-2__c131678	5182	0.98901	0.00254669
Dairy_cattle_Cecum-2__c131711	14477	0.949829	0.00715498
Dairy_cattle_Cecum-2__c131825	7890	0.945418	0.0075188
Dairy_cattle_Cecum-2__c132275	16503	0.97863	0.0037594
Dairy_cattle_Cecum-2__c132878	8761	0.960882	0.00630609
Dairy_cattle_Cecum-2__c133491	6502	0.922068	0.0109144
Dairy_cattle_Cecum-2__c135315	7785	0.983095	0.00339559
Dairy_cattle_Cecum-2__c135701	7568	0.920868	0.0110357
Dairy_cattle_Cecum-2__c136044	5264	0.969456	0.00533592
Dairy_cattle_Cecum-2__c138038	5122	0.928611	0.0101868
Dairy_cattle_Cecum-2__c139580	11960	0.935219	0.00921659
Dairy_cattle_Cecum-2__c139727	5950	0.958523	0.00642736
Dairy_cattle_Cecum-2__c142284	5149	0.922048	0.0109144
Dairy_cattle_Cecum-2__c142300	20600	0.946949	0.00739753
Dairy_cattle_Cecum-2__c142414	13558	0.988568	0.00254669
Dairy_cattle_Cecum-2__c143186	9585	0.940813	0.00848896
Dairy_cattle_Cecum-2__c143803	5512	0.986237	0.00278923
Dairy_cattle_Cecum-2__c144020	6957	0.918569	0.0112782
Dairy_cattle_Cecum-2__c144685	8026	0.97425	0.00436575
Dairy_cattle_Cecum-2__c146434	8598	0.930207	0.00970167
Dairy_cattle_Cecum-2__c147860	8478	0.965287	0.00557846
Dairy_cattle_Cecum-2__c148533	5888	0.942819	0.00812515
Dairy_cattle_Cecum-2__c148756	5182	0.911012	0.0123696
Dairy_cattle_Cecum-2__c148812	6909	0.96996	0.00521465
Dairy_cattle_Cecum-2__c149600	15814	0.956071	0.00654863
Dairy_cattle_Cecum-2__c151109	9719	0.991076	0.00206161
Dairy_cattle_Cecum-2__c151891	7466	0.914647	0.0117633
Dairy_cattle_Cecum-2__c154764	10742	0.981333	0.00339559
Dairy_cattle_Cecum-2__c156879	7034	0.984779	0.00315304
Dairy_cattle_Cecum-2__c157019	7112	0.98271	0.00339559
Dairy_cattle_Cecum-2__c157828	13158	0.974948	0.00412321
Dairy_cattle_Cecum-2__c157865	5909	0.991267	0.00206161
Dairy_cattle_Cecum-2__c158999	10444	0.974132	0.00436575
Dairy_cattle_Cecum-2__c159164	6229	0.962585	0.005821
Dairy_cattle_Cecum-2__c161355	8168	0.922894	0.0106718
Dairy_cattle_Cecum-2__c162244	7428	0.923856	0.0104293
Dairy_cattle_Cecum-2__c162687	5996	0.970287	0.00521465
Dairy_cattle_Cecum-2__c164453	6243	0.993622	0.00157652
Dairy_cattle_Cecum-2__c164894	5555	0.93846	0.00873151
Dairy_cattle_Cecum-2__c165138	5897	0.917742	0.0115207
Dairy_cattle_Cecum-2__c165616	6776	0.945359	0.0075188
Dairy_cattle_Cecum-2__c165887	7305	0.948111	0.00727626
Dairy_cattle_Cecum-2__c166723	5143	0.961817	0.00594228
Dairy_cattle_Cecum-2__c166936	5614	0.936667	0.00897405
Dairy_cattle_Cecum-2__c170558	11728	0.989323	0.00242542
Dairy_cattle_Cecum-2__c170576	11857	0.917683	0.0115207
Dairy_cattle_Cecum-2__c170803	6332	0.934427	0.00933786
Dairy_cattle_Cecum-2__c172270	28883	0.9608	0.00630609
Dairy_cattle_Cecum-2__c172510	5710	0.908306	0.0126122
Dairy_cattle_Cecum-2__c173261	8214	0.907906	0.0126122
Dairy_cattle_Cecum-2__c173816	7898	0.981538	0.00339559
Dairy_cattle_Cecum-2__c174291	5632	0.997401	0.000606355
Dairy_cattle_Cecum-2__c174325	11352	0.982528	0.00339559
Dairy_cattle_Cecum-2__c174420	10406	0.907543	0.0126122
Dairy_cattle_Cecum-2__c174836	7185	0.975739	0.00400194
Dairy_cattle_Cecum-2__c174929	5106	0.994866	0.00133398
Dairy_cattle_Cecum-2__c175241	6239	0.957194	0.00654863
Dairy_cattle_Cecum-2__c175265	21866	0.954402	0.0066699
Dairy_cattle_Cecum-2__c175491	34190	0.981626	0.00339559
Dairy_cattle_Cecum-2__c176774	9524	0.954171	0.00679117
Dairy_cattle_Cecum-2__c176852	6118	0.975486	0.00400194
Dairy_cattle_Cecum-2__c177266	8788	0.90834	0.0126122
Dairy_cattle_Cecum-2__c177533	7110	0.932583	0.00945913
Dairy_cattle_Cecum-2__c178246	5402	0.955215	0.0066699
Dairy_cattle_Cecum-2__c178380	7902	0.907012	0.0126122
Dairy_cattle_Cecum-2__c179362	5594	0.97264	0.00460829
Dairy_cattle_Cecum-2__c179393	7067	0.915098	0.0117633
Dairy_cattle_Cecum-2__c179423	5121	0.984754	0.00315304
Dairy_cattle_Cecum-2__c179556	6029	0.955381	0.00654863
Dairy_cattle_Cecum-2__c179692	6762	0.991447	0.00206161
Dairy_cattle_Cecum-2__c181789	8155	0.986093	0.00278923
Dairy_cattle_Cecum-2__c182173	8283	0.998341	0.000485084
Dairy_cattle_Cecum-2__c183090	5829	0.952913	0.00679117
Dairy_cattle_Cecum-2__c183611	9142	0.956505	0.00654863
Dairy_cattle_Cecum-2__c183854	5595	0.99588	0.00133398
Dairy_cattle_Cecum-2__c184564	9472	0.976505	0.00388067
Dairy_cattle_Cecum-2__c185255	10944	0.955257	0.0066699
Dairy_cattle_Cecum-2__c185466	5434	0.933771	0.00933786
Dairy_cattle_Cecum-2__c187023	8859	0.90513	0.0127334
Dairy_cattle_Cecum-2__c187890	7990	0.93395	0.00933786
Dairy_cattle_Cecum-2__c188035	7027	0.932113	0.00945913
Dairy_cattle_Cecum-2__c188928	13119	0.914919	0.0117633
Dairy_cattle_Cecum-2__c189022	8464	0.987727	0.00278923
Dairy_cattle_Cecum-2__c189557	16265	0.903398	0.012976
Dairy_cattle_Cecum-2__c189677	14745	0.903299	0.012976
Dairy_cattle_Cecum-2__c190674	5123	0.919362	0.0111569
Dairy_cattle_Cecum-2__c190806	6725	0.934351	0.00933786
Dairy_cattle_Cecum-2__c191056	16549	0.957124	0.00654863
Dairy_cattle_Cecum-2__c191598	24868	0.974784	0.00424448
Dairy_cattle_Cecum-2__c191999	5362	0.911659	0.0122484
Dairy_cattle_Cecum-2__c192299	6808	0.970292	0.00521465
Dairy_cattle_Cecum-2__c192313	7664	0.962104	0.00594228
Dairy_cattle_Cecum-2__c192367	6567	0.93771	0.00873151
Dairy_cattle_Cecum-2__c193472	6454	0.920772	0.0110357
Dairy_cattle_Cecum-2__c194916	6566	0.973904	0.00436575
Dairy_cattle_Cecum-2__c195638	8035	0.904978	0.0127334
Dairy_cattle_Cecum-2__c196920	5065	0.908543	0.0126122
Dairy_cattle_Cecum-2__c197567	5650	0.933115	0.00933786
Dairy_cattle_Cecum-2__c197688	7790	0.904529	0.0128547
Dairy_cattle_Cecum-2__c198185	12652	0.926389	0.010308
Dairy_cattle_Cecum-2__c199365	7674	0.972273	0.00472957
Dairy_cattle_Cecum-2__c199902	5869	0.951079	0.00715498
Dairy_cattle_Cecum-2__c201484	11112	0.978736	0.0037594
Dairy_cattle_Cecum-2__c202642	5263	0.972212	0.00472957
Dairy_cattle_Cecum-2__c202911	14812	0.900973	0.0130973
Dairy_cattle_Cecum-2__c203923	5181	0.941364	0.00836769
Dairy_cattle_Cecum-2__c204094	6029	0.963857	0.00569973
Dairy_cattle_Cecum-2__c204342	6770	0.970607	0.00509338
Dairy_cattle_Cecum-2__c205005	5416	0.930666	0.00970167
Dairy_cattle_Cecum-2__c207577	5539	0.988109	0.00254669
Dairy_cattle_Cecum-2__c207727	6962	0.941383	0.00836769
Dairy_cattle_Cecum-2__c208374	11046	0.973859	0.00436575
Dairy_cattle_Cecum-2__c208487	12995	0.97262	0.00460829
Dairy_cattle_Cecum-2__c209068	6376	0.973083	0.00460829
Dairy_cattle_Cecum-2__c210964	6157	0.912937	0.0120058
Dairy_cattle_Cecum-2__c211423	6868	0.942087	0.00824642
Dairy_cattle_Cecum-2__c211980	7982	0.968352	0.00533592
Dairy_cattle_Cecum-2__c212407	17312	0.985815	0.00278923
Dairy_cattle_Cecum-2__c213027	7055	0.921336	0.0109144
Dairy_cattle_Cecum-2__c213546	6347	0.920383	0.0110357
Dairy_cattle_Cecum-2__c213745	5823	0.917887	0.0113995
Dairy_cattle_Cecum-2__c213771	16665	0.960392	0.00642736
Dairy_cattle_Cecum-2__c213999	5265	0.978736	0.0037594
Dairy_cattle_Cecum-2__c214673	8170	0.912945	0.0120058
Dairy_cattle_Cecum-2__c215370	8086	0.923394	0.0105506
Dairy_cattle_Cecum-2__c215976	5799	0.94511	0.00776134
Dairy_cattle_Cecum-2__c216392	5161	0.932708	0.00933786
Dairy_cattle_Cecum-2__c217151	5271	0.991865	0.00206161
Dairy_cattle_Cecum-2__c217620	5853	0.991894	0.00206161
Dairy_cattle_Cecum-2__c217756	5127	0.976123	0.00388067
Dairy_cattle_Cecum-2__c218716	8995	0.900488	0.0130973
Dairy_cattle_Cecum-2__c219635	6707	0.932024	0.00945913
Dairy_cattle_Cecum-2__c220229	7509	0.980788	0.00363813
Dairy_cattle_Cecum-2__c222123	6455	0.952189	0.00691244
Dairy_cattle_Cecum-2__c222472	20362	0.916554	0.0117633
Dairy_cattle_Cecum-2__c223489	6042	0.902401	0.012976
Dairy_cattle_Cecum-2__c224395	5317	0.991806	0.00206161
Dairy_cattle_Cecum-2__c224582	10016	0.912076	0.0122484
Dairy_cattle_Cecum-2__c225273	9958	0.989934	0.00218288
Dairy_cattle_Cecum-2__c225466	6018	0.986346	0.00278923
Dairy_cattle_Cecum-2__c226310	7750	0.935537	0.00909532
Dairy_cattle_Cecum-2__c227344	11212	0.911316	0.0122484
Dairy_cattle_Cecum-2__c230208	13491	0.929977	0.00970167
Dairy_cattle_Cecum-2__c234931	17054	0.95678	0.00654863
Dairy_cattle_Cecum-2__c235820	6164	0.923932	0.0104293
Dairy_cattle_Cecum-2__c239203	6479	0.949054	0.00715498
Dairy_cattle_Cecum-2__c239355	6298	0.900127	0.0130973
Dairy_cattle_Cecum-2__c240308	6489	0.997287	0.000606355
Dairy_cattle_Cecum-2__c240541	11714	0.990307	0.00218288
Dairy_cattle_Cecum-2__c240858	10495	0.966982	0.00533592
Dairy_cattle_Cecum-2__c241832	8458	0.960654	0.00630609
Dairy_cattle_Cecum-2__c243260	6439	0.970898	0.00509338
Dairy_cattle_Cecum-2__c244044	9035	0.949161	0.00715498
Dairy_cattle_Cecum-2__c244446	5916	0.993248	0.00169779
Dairy_cattle_Cecum-2__c244947	6615	0.948009	0.00727626
Dairy_cattle_Cecum-2__c245481	6086	0.910312	0.0124909
Dairy_cattle_Cecum-2__c245865	7098	0.944059	0.00788261
Dairy_cattle_Cecum-2__c245935	7566	0.968687	0.00533592
Dairy_cattle_Cecum-2__c246254	7460	0.944731	0.00788261
Dairy_cattle_Cecum-2__c246346	7977	0.937689	0.00873151
Dairy_cattle_Cecum-2__c247196	5431	0.995355	0.00133398
Dairy_cattle_Cecum-2__c248234	5103	0.937786	0.00873151
Dairy_cattle_Cecum-2__c249303	10549	0.918927	0.0112782
Dairy_cattle_Cecum-2__c250153	5038	0.970553	0.00509338
Dairy_cattle_Cecum-2__c250803	5615	0.981984	0.00339559
Dairy_cattle_Cecum-2__c250886	6760	0.927368	0.0101868
Dairy_cattle_Cecum-2__c251092	5990	0.987504	0.00278923
Dairy_cattle_Cecum-2__c251343	61873	0.969739	0.00521465
Dairy_cattle_Cecum-2__c251870	5955	0.957314	0.00654863
Dairy_cattle_Cecum-2__c252102	5591	0.989648	0.00230415
Dairy_cattle_Cecum-2__c252170	8949	0.922615	0.0106718
Dairy_cattle_Cecum-2__c252474	5913	0.904899	0.0127334
Dairy_cattle_Cecum-2__c253898	14375	0.98501	0.00315304
Dairy_cattle_Cecum-2__c256325	10582	0.934071	0.00933786
Dairy_cattle_Cecum-2__c256587	8411	0.996192	0.000970167
Dairy_cattle_Cecum-2__c259071	9013	0.977053	0.00388067
Dairy_cattle_Cecum-2__c259390	5482	0.925617	0.0104293
Dairy_cattle_Cecum-2__c259796	9023	0.947556	0.00727626
Dairy_cattle_Cecum-2__c261077	5501	0.967223	0.00533592
Dairy_cattle_Cecum-2__c261918	5373	0.930818	0.00970167
Dairy_cattle_Cecum-2__c263161	6438	0.987194	0.00278923
Dairy_cattle_Cecum-2__c264122	5316	0.93925	0.00873151
Dairy_cattle_Cecum-2__c264225	6298	0.920895	0.0110357
Dairy_cattle_Cecum-2__c264584	5543	0.955391	0.00654863
Dairy_cattle_Cecum-2__c265431	7306	0.98151	0.00339559
Dairy_cattle_Cecum-2__c265457	5222	0.914758	0.0117633
Dairy_cattle_Cecum-2__c266185	10982	0.922604	0.0106718
Dairy_cattle_Cecum-2__c266708	5023	0.975062	0.00400194
Dairy_cattle_Cecum-2__c267812	10712	0.987174	0.00278923
Dairy_cattle_Cecum-2__c268106	6761	0.907601	0.0126122
Dairy_cattle_Cecum-2__c268452	5646	0.987797	0.00278923
Dairy_cattle_Cecum-2__c268470	5005	0.909124	0.0124909
Dairy_cattle_Cecum-2__c270156	7170	0.909654	0.0124909
Dairy_cattle_Cecum-2__c270515	8579	0.994202	0.00157652
Dairy_cattle_Cecum-2__c271237	5091	0.922179	0.0109144
Dairy_cattle_Cecum-2__c271661	6150	0.913984	0.0117633
Dairy_cattle_Cecum-2__c272238	6288	0.967485	0.00533592
Dairy_cattle_Cecum-2__c273889	6001	0.93721	0.00885278
Dairy_cattle_Cecum-2__c275491	8411	0.970837	0.00509338
Dairy_cattle_Cecum-2__c276037	7674	0.98013	0.00363813
Dairy_cattle_Cecum-2__c277294	6481	0.984552	0.00315304
Dairy_cattle_Cecum-2__c277444	5442	0.946526	0.00739753
Dairy_cattle_Cecum-2__c277830	5173	0.981934	0.00339559
Dairy_cattle_Cecum-2__c277968	5577	0.993232	0.00169779
Dairy_cattle_Cecum-2__c278514	5246	0.92719	0.0101868
Dairy_cattle_Cecum-2__c278524	10799	0.952861	0.00679117
Dairy_cattle_Cecum-2__c278760	8742	0.955587	0.00654863
Dairy_cattle_Cecum-2__c278922	7955	0.910728	0.0123696
Dairy_cattle_Cecum-2__c279083	6891	0.965428	0.00557846
Dairy_cattle_Cecum-2__c280982	5265	0.992258	0.00194033
Dairy_cattle_Cecum-2__c281049	17207	0.95166	0.00703371
Dairy_cattle_Cecum-2__c281063	6005	0.976525	0.00388067
Dairy_cattle_Cecum-2__c283458	6128	0.932568	0.00945913
Dairy_cattle_Cecum-2__c283600	86135	0.928193	0.0101868
Dairy_cattle_Cecum-2__c284127	9221	0.959101	0.00642736
Dairy_cattle_Cecum-2__c284255	11940	0.904786	0.0128547
Dairy_cattle_Cecum-2__c284789	14148	0.925274	0.0104293
Dairy_cattle_Cecum-2__c285750	9662	0.952992	0.00679117
Dairy_cattle_Cecum-2__c285940	16502	0.987614	0.00278923
Dairy_cattle_Cecum-2__c286822	7387	0.923607	0.0105506
Dairy_cattle_Cecum-2__c286948	10143	0.991438	0.00206161
Dairy_cattle_Cecum-2__c287746	14574	0.98304	0.00339559
Dairy_cattle_Cecum-2__c289245	6725	0.947564	0.00727626
Dairy_cattle_Cecum-2__c289652	7188	0.932444	0.00945913
Dairy_cattle_Cecum-2__c290079	5640	0.943704	0.00788261
Dairy_cattle_Cecum-2__c290088	5403	0.907077	0.0126122
Dairy_cattle_Cecum-2__c291208	16226	0.944711	0.00788261
Dairy_cattle_Cecum-2__c291883	5242	0.936551	0.00897405
Dairy_cattle_Cecum-2__c292824	7108	0.968332	0.00533592
Dairy_cattle_Cecum-2__c293272	7330	0.982785	0.00339559
Dairy_cattle_Cecum-2__c293868	5223	0.932187	0.00945913
Dairy_cattle_Cecum-2__c295085	5160	0.986452	0.00278923
Dairy_cattle_Cecum-2__c295783	5601	0.981029	0.00363813
Dairy_cattle_Cecum-2__c296202	8330	0.948154	0.00727626
Dairy_cattle_Cecum-2__c296887	8430	0.984698	0.00315304
Dairy_cattle_Cecum-2__c297714	7462	0.918478	0.0112782
Dairy_cattle_Cecum-2__c298097	6997	0.928421	0.0101868
Dairy_cattle_Cecum-2__c298374	9042	0.983472	0.00327431
Dairy_cattle_Cecum-2__c298613	18644	0.910398	0.0123696
Dairy_cattle_Cecum-2__c300644	6200	0.985131	0.00303177
Dairy_cattle_Cecum-2__c300650	6942	0.973971	0.00436575
Dairy_cattle_Cecum-2__c304046	8666	0.987823	0.00278923
Dairy_cattle_Cecum-2__c304305	5142	0.964218	0.00569973
Dairy_cattle_Cecum-2__c304454	11531	0.990637	0.00218288
Dairy_cattle_Cecum-2__c304686	6804	0.932702	0.00933786
Dairy_cattle_Cecum-2__c305824	5432	0.930549	0.00970167
Dairy_cattle_Cecum-2__c306497	14587	0.989648	0.00218288
Dairy_cattle_Cecum-2__c306653	6331	0.939634	0.00873151
Dairy_cattle_Cecum-2__c306845	7332	0.905161	0.0127334
Dairy_cattle_Cecum-2__c306904	5974	0.959722	0.00642736
Dairy_cattle_Cecum-2__c307545	6132	0.939476	0.00873151
Dairy_cattle_Cecum-2__c310158	5438	0.933787	0.00933786
Dairy_cattle_Cecum-2__c310349	5840	0.967414	0.00533592
Dairy_cattle_Cecum-2__c311378	7793	0.974121	0.00436575
Dairy_cattle_Cecum-2__c312155	7618	0.960788	0.00630609
Dairy_cattle_Cecum-2__c312237	8506	0.906369	0.0127334
Dairy_cattle_Cecum-2__c313641	38369	0.921934	0.0109144
Dairy_cattle_Cecum-2__c315132	22550	0.955419	0.00654863
Dairy_cattle_Cecum-2__c316251	9624	0.920787	0.0110357
Dairy_cattle_Cecum-2__c317296	5820	0.964954	0.00557846
Dairy_cattle_Cecum-2__c317404	9144	0.988057	0.00254669
Dairy_cattle_Cecum-2__c318179	5739	0.922437	0.0109144
Dairy_cattle_Cecum-2__c318636	8284	0.99601	0.00121271
Dairy_cattle_Cecum-2__c320237	6572	0.920485	0.0110357
Dairy_cattle_Cecum-2__c323011	13482	0.939435	0.00873151
Dairy_cattle_Cecum-2__c323027	12400	0.994122	0.00157652
Dairy_cattle_Cecum-2__c324251	5125	0.996865	0.000848896
Dairy_cattle_Cecum-2__c324439	7443	0.939178	0.00873151
Dairy_cattle_Cecum-2__c325541	9247	0.99107	0.00206161
Dairy_cattle_Cecum-2__c325583	5967	0.977753	0.0037594
Dairy_cattle_Cecum-2__c326326	6895	0.964001	0.00569973
Dairy_cattle_Cecum-2__c326420	14145	0.964278	0.00569973
Dairy_cattle_Cecum-2__c326993	5340	0.964779	0.00569973
Dairy_cattle_Cecum-2__c327560	5436	0.931655	0.0095804
Dairy_cattle_Cecum-2__c329609	19933	0.947716	0.00727626
Dairy_cattle_Cecum-2__c330728	49999	0.950897	0.00715498
Dairy_cattle_Cecum-2__c331284	9320	0.961218	0.00618482
Dairy_cattle_Cecum-2__c332249	10521	0.966211	0.00545719
Dairy_cattle_Cecum-2__c332676	7612	0.967827	0.00533592
Dairy_cattle_Cecum-2__c333379	6411	0.987866	0.00266796
Dairy_cattle_Cecum-2__c333790	8661	0.966689	0.00545719
Dairy_cattle_Cecum-2__c334979	5725	0.990539	0.00218288
Dairy_cattle_Cecum-2__c334989	9918	0.914093	0.0117633
Dairy_cattle_Cecum-2__c335546	6256	0.99065	0.00218288
Dairy_cattle_Cecum-2__c336013	7337	0.92392	0.0104293
Dairy_cattle_Cecum-2__c336406	8456	0.953422	0.00679117
Dairy_cattle_Cecum-2__c337063	5543	0.935086	0.00921659
Dairy_cattle_Cecum-2__c337313	5417	0.924805	0.0104293
Dairy_cattle_Cecum-2__c337854	6167	0.974721	0.00424448
Dairy_cattle_Cecum-2__c338287	26753	0.972762	0.00460829
Dairy_cattle_Cecum-2__c339096	6925	0.933503	0.00933786
Dairy_cattle_Cecum-2__c341084	8392	0.916117	0.0117633
Dairy_cattle_Cecum-2__c344979	6014	0.907365	0.0126122
Dairy_cattle_Cecum-2__c345311	7992	0.964626	0.00569973
Dairy_cattle_Cecum-2__c346272	7294	0.985746	0.00278923
Dairy_cattle_Cecum-2__c347331	6184	0.996171	0.000970167
Dairy_cattle_Cecum-2__c347660	5220	0.967614	0.00533592
Dairy_cattle_Cecum-2__c349911	6767	0.957993	0.00654863
Dairy_cattle_Cecum-2__c350462	8017	0.991751	0.00206161
Dairy_cattle_Cecum-2__c350852	5186	0.938498	0.00873151
Dairy_cattle_Cecum-2__c351018	6986	0.950846	0.00715498
Dairy_cattle_Cecum-2__c351071	14091	0.951239	0.00703371
Dairy_cattle_Cecum-2__c351184	7808	0.983707	0.00327431
Dairy_cattle_Cecum-2__c351754	6129	0.988454	0.00254669
Dairy_cattle_Cecum-2__c352026	6475	0.944044	0.00788261
Dairy_cattle_Cecum-2__c352093	8229	0.940964	0.00848896
Dairy_cattle_Cecum-2__c352269	13827	0.97439	0.00424448
Dairy_cattle_Cecum-2__c352466	5046	0.918622	0.0112782
Dairy_cattle_Cecum-2__c353331	7256	0.949405	0.00715498
Dairy_cattle_Cecum-2__c354038	5498	0.954026	0.00679117
Dairy_cattle_Cecum-2__c354587	35634	0.946404	0.00739753
Dairy_cattle_Cecum-2__c354787	6238	0.918913	0.0112782
Dairy_cattle_Cecum-2__c356256	8267	0.948822	0.00727626
Dairy_cattle_Cecum-2__c356312	9601	0.983536	0.00327431
Dairy_cattle_Cecum-2__c357529	5739	0.988052	0.00254669
Dairy_cattle_Cecum-2__c358675	6001	0.928804	0.0101868
Dairy_cattle_Cecum-2__c359615	6724	0.953322	0.00679117
Dairy_cattle_Cecum-2__c359754	5611	0.993319	0.00157652
Dairy_cattle_Cecum-2__c361130	5502	0.983558	0.00327431
Dairy_cattle_Cecum-2__c361137	7091	0.945146	0.00776134
Dairy_cattle_Cecum-2__c361960	15176	0.904504	0.0128547
Dairy_cattle_Cecum-2__c362438	11065	0.99433	0.00157652
Dairy_cattle_Cecum-2__c362918	7502	0.991111	0.00206161
Dairy_cattle_Cecum-2__c362948	8252	0.936085	0.00897405
Dairy_cattle_Cecum-2__c363134	14025	0.950353	0.00715498
Dairy_cattle_Cecum-2__c365738	5047	0.986618	0.00278923
Dairy_cattle_Cecum-2__c366273	5546	0.934872	0.00933786
Dairy_cattle_Cecum-2__c367848	5655	0.92271	0.0106718
Dairy_cattle_Cecum-2__c368303	5027	0.949118	0.00715498
Dairy_cattle_Cecum-2__c368624	13922	0.980351	0.00363813
Dairy_cattle_Cecum-2__c370394	16616	0.980364	0.00363813
Dairy_cattle_Cecum-2__c370456	6102	0.912465	0.0122484
Dairy_cattle_Cecum-2__c370654	5398	0.952564	0.00679117
Dairy_cattle_Cecum-2__c370768	5601	0.929722	0.00982294
Dairy_cattle_Cecum-2__c371206	5957	0.944174	0.00788261
Dairy_cattle_Cecum-2__c371377	6896	0.962827	0.00569973
Dairy_cattle_Cecum-2__c372832	10456	0.905656	0.0127334
Dairy_cattle_Cecum-2__c373499	5954	0.948041	0.00727626
Dairy_cattle_Cecum-2__c374822	6826	0.906561	0.0127334
Dairy_cattle_Cecum-2__c376424	7876	0.91306	0.0118846
Dairy_cattle_Cecum-2__c376600	5409	0.957461	0.00654863
Dairy_cattle_Cecum-2__c377294	5597	0.953075	0.00679117
Dairy_cattle_Cecum-2__c378519	5301	0.912852	0.0120058
Dairy_cattle_Cecum-2__c379451	5092	0.959625	0.00642736
Dairy_cattle_Cecum-2__c379515	5289	0.981392	0.00339559
Dairy_cattle_Cecum-2__c380293	12301	0.99426	0.00157652
Dairy_cattle_Cecum-2__c381820	5220	0.944313	0.00788261
Dairy_cattle_Cecum-2__c382074	12408	0.956003	0.00654863
Dairy_cattle_Cecum-2__c383723	5726	0.982162	0.00339559
Dairy_cattle_Cecum-2__c384036	6603	0.979876	0.00363813
Dairy_cattle_Cecum-2__c384061	6535	0.932398	0.00945913
Dairy_cattle_Cecum-2__c387358	5475	0.996217	0.000970167
Dairy_cattle_Cecum-2__c387491	5298	0.932108	0.00945913
Dairy_cattle_Cecum-2__c388041	11347	0.931309	0.0095804
Dairy_cattle_Cecum-2__c388257	6372	0.96912	0.00533592
Dairy_cattle_Cecum-2__c389566	8396	0.910085	0.0124909
Dairy_cattle_Cecum-2__c389684	8954	0.991081	0.00206161
Dairy_cattle_Cecum-2__c390335	6749	0.93501	0.00933786
Dairy_cattle_Cecum-2__c390433	8440	0.982157	0.00339559
Dairy_cattle_Cecum-2__c392366	18244	0.914602	0.0117633
Dairy_cattle_Cecum-2__c393863	7653	0.974961	0.00412321
Dairy_cattle_Cecum-2__c394739	5496	0.919274	0.0111569
Dairy_cattle_Cecum-2__c394781	7909	0.971404	0.00497211
Dairy_cattle_Cecum-2__c396476	5115	0.99045	0.00218288
Dairy_cattle_Cecum-2__c396679	5291	0.936029	0.00897405
Dairy_cattle_Cecum-2__c397846	6473	0.980383	0.00363813
Dairy_cattle_Cecum-2__c400911	5794	0.938757	0.00873151
Dairy_cattle_Cecum-2__c401115	7587	0.917197	0.0117633
Dairy_cattle_Cecum-2__c401615	7832	0.972626	0.00460829
Dairy_cattle_Cecum-2__c402198	5456	0.989864	0.00218288
Dairy_cattle_Cecum-2__c403171	5111	0.992855	0.00181906
Dairy_cattle_Cecum-2__c403263	14780	0.910152	0.0124909
Dairy_cattle_Cecum-2__c403369	8076	0.948921	0.00727626
Dairy_cattle_Cecum-2__c403539	6610	0.92061	0.0110357
Dairy_cattle_Cecum-2__c404688	9266	0.910016	0.0124909
Dairy_cattle_Cecum-2__c408918	9906	0.955197	0.0066699
Dairy_cattle_Cecum-2__c409056	5429	0.938842	0.00873151
Dairy_cattle_Cecum-2__c409792	7697	0.955061	0.0066699
Dairy_cattle_Cecum-2__c410649	7899	0.923075	0.0105506
Dairy_cattle_Cecum-2__c411144	15534	0.96821	0.00533592
Dairy_cattle_Cecum-2__c411309	7796	0.928889	0.0101868
Dairy_cattle_Cecum-2__c411584	6487	0.990278	0.00218288
Dairy_cattle_Cecum-2__c411954	7476	0.902035	0.012976
Dairy_cattle_Cecum-2__c412188	5454	0.948314	0.00727626
Dairy_cattle_Cecum-2__c412576	7043	0.903215	0.012976
Dairy_cattle_Cecum-2__c413359	6596	0.939887	0.00873151
Dairy_cattle_Cecum-2__c413551	8880	0.944974	0.00776134
Dairy_cattle_Cecum-2__c414015	5338	0.956348	0.00654863
Dairy_cattle_Cecum-2__c414262	5400	0.915686	0.0117633
Dairy_cattle_Cecum-2__c414273	9168	0.970794	0.00509338
Dairy_cattle_Cecum-2__c418968	6592	0.9487	0.00727626
Dairy_cattle_Cecum-2__c420206	12484	0.914173	0.0117633
Dairy_cattle_Cecum-2__c420774	13377	0.966705	0.00545719
Dairy_cattle_Cecum-2__c422230	6972	0.920375	0.0110357
Dairy_cattle_Cecum-2__c422545	8668	0.988097	0.00254669
Dairy_cattle_Cecum-2__c424687	6534	0.976716	0.00388067
Dairy_cattle_Cecum-2__c425995	65900	0.910111	0.0124909
Dairy_cattle_Cecum-2__c427819	6005	0.977025	0.00388067
Dairy_cattle_Cecum-2__c428861	5809	0.920424	0.0110357
Dairy_cattle_Cecum-2__c431168	11039	0.967302	0.00533592
Dairy_cattle_Cecum-2__c433842	7671	0.974935	0.00412321
Dairy_cattle_Cecum-2__c433843	6396	0.960821	0.00630609
Dairy_cattle_Cecum-2__c434089	8800	0.988739	0.00254669
Dairy_cattle_Cecum-2__c434883	5048	0.998945	0.000242542
Dairy_cattle_Cecum-2__c435745	10316	0.942856	0.00812515
Dairy_cattle_Cecum-2__c437109	5787	0.962607	0.005821
[truncated: 308,666+ more rows]

## Sheet: S16
Table S16. Genomic statistics for 10,373 non-redundant MAGs from our dataset
Genome name	Assembly	GTDB classification	Completeness	Contamination	Quality scores	Quality assessment	# of contigs	Total length (bp)	Estimated genome size	Average length (bp)	Largest length (bp)	N50 (bp)	N90 (bp)	GC content (%)	# of ORFs	# of tRNAs	# of rRNA_5s	# of rRNA_16s	# of rRNA_23s	Total depth	Max depth	Dairy_cattle_Rumen-1	Dairy_cattle_Rumen-2	Dairy_cattle_Rumen-3	Dairy_cattle_Rumen-4	Dairy_cattle_Rumen-5	Dairy_cattle_Rumen-6	Water_buffalos_Rumen-1	Water_buffalos_Rumen-2	Water_buffalos_Rumen-3	Water_buffalos_Rumen-4	Water_buffalos_Rumen-5	Yak_Rumen-1	Yak_Rumen-2	Yak_Rumen-3	Yak_Rumen-4	Yak_Rumen-5	Goat_Rumen-1	Goat_Rumen-2	Goat_Rumen-3	Goat_Rumen-4	Goat_Rumen-5	Goat_Rumen-6	Sheep_Rumen-1	Sheep_Rumen-2	Sheep_Rumen-3	Sheep_Rumen-4	Sheep_Rumen-5	Roe_deer_Rumen-1
[truncated: 10,373 more rows]
[truncated: 342 more columns]

## Sheet: S17
Table S17. Taxonomic classification and genome properties of 367 MAGs aggregated in Module 47 of Fig. 4
[truncated: 370 more rows]
[truncated: 114 more columns]

[truncated: 11 more sheets: S18, S19, S20, S21, S22, S23, S24, S25, S26, S27, S28]
