# Supplementary material for: An integrated gene catalog and over 10,000 metagenome-assembled genomes from the gastrointestinal microbiome of ruminants
Source: Microbiome. 2021 Jun 12;9:137. doi: 10.1186/s40168-021-01078-x (PMC8199421; doi:10.1186/s40168-021-01078-x)
Supplement: Supplementary file 6 — Additional file 5: Table S29. Taxonomic classification and counts of predicted hydrogenases and enzymes associated with methanogenesis, acetogenesis, fumarate reduction, sulfidogenesis and nitrate ammonification. [file 40168_2021_1078_MOESM6_ESM.xlsx]

## Sheet: Methanogensis_95
Table S29. Taxonomic classification and counts of predicted hydrogenases and enzymes associated with methanogenesis, acetogenesis, fumarate reduction, sulfidogenesis and nitrate ammonification
Genome name	Phlyogenetic taxonomy							Counts of predicted proteins
	Domain	Phylum	Class	Order	Family	Genus	Species	Fe	NiFe3a	NiFe3c	NiFe4h	NiFe4i	McrA
RGIG22	Archaea	Euryarchaeota	Thermoplasmata	Methanomassiliicoccales	Methanomethylophilaceae	Methanomethylophilus		0	0	1	0	0	3
RGIG45	Archaea	Euryarchaeota	Thermoplasmata	Methanomassiliicoccales	Methanomethylophilaceae	Methanomethylophilus		0	0	1	0	0	4
RGIG409	Archaea	Euryarchaeota	Methanomicrobia	Methanomicrobiales	Methanocorpusculaceae	Methanocorpusculum		0	1	0	1	0	2
RGIG582	Archaea	Euryarchaeota	Thermoplasmata	Methanomassiliicoccales	Methanomethylophilaceae	Methanomethylophilus		0	0	2	0	0	2
RGIG661	Archaea	Euryarchaeota	Methanobacteria	Methanobacteriales	Methanobacteriaceae	Methanobrevibacter		0	1	1	2	1	2
RGIG1176	Archaea	Euryarchaeota	Thermoplasmata	Methanomassiliicoccales	Methanomethylophilaceae	Methanomethylophilus		0	0	1	0	0	5
RGIG1591	Archaea	Euryarchaeota	Thermoplasmata	Methanomassiliicoccales	Methanomethylophilaceae			0	0	1	0	0	2
RGIG1506	Archaea	Euryarchaeota	Thermoplasmata	Methanomassiliicoccales	Methanomethylophilaceae	Methanomethylophilus		0	0	1	0	0	2
RGIG1513	Archaea	Euryarchaeota	Thermoplasmata	Methanomassiliicoccales	Methanomethylophilaceae			0	0	1	0	0	3
RGIG1519	Archaea	Euryarchaeota	Methanomicrobia	Methanomicrobiales	Methanomicrobiaceae	Methanomicrobium		0	1	0	2	0	2
RGIG1551	Archaea	Euryarchaeota	Methanomicrobia	Methanomicrobiales	Methanomicrobiaceae	Methanomicrobium		0	1	0	1	0	2
RGIG1678	Archaea	Euryarchaeota	Methanomicrobia	Methanomicrobiales	Methanocorpusculaceae	Methanocorpusculum		0	1	0	1	0	2
RGIG1770	Archaea	Euryarchaeota	Methanomicrobia	Methanomicrobiales	Methanocorpusculaceae	Methanocorpusculum		0	1	0	2	0	1
RGIG2195	Archaea	Euryarchaeota	Thermoplasmata	Methanomassiliicoccales	Methanomethylophilaceae			0	0	1	0	0	2
RGIG2024	Archaea	Euryarchaeota	Methanomicrobia	Methanomicrobiales	Methanocorpusculaceae	Methanocorpusculum		0	1	0	1	0	2
RGIG2071	Archaea	Euryarchaeota	Methanobacteria	Methanobacteriales	Methanobacteriaceae	Methanobrevibacter		1	1	1	1	1	2
RGIG2112	Archaea	Euryarchaeota	Methanobacteria	Methanobacteriales	Methanobacteriaceae	Methanobrevibacter		1	1	1	1	1	5
RGIG2143	Archaea	Euryarchaeota	Methanomicrobia	Methanomicrobiales	Methanocorpusculaceae	Methanocorpusculum		0	1	0	1	0	2
RGIG2257	Archaea	Euryarchaeota	Methanobacteria	Methanobacteriales	Methanobacteriaceae	Methanobrevibacter		0	1	0	1	1	1
RGIG2383	Archaea	Euryarchaeota	Methanobacteria	Methanobacteriales	Methanobacteriaceae	Methanobrevibacter		1	0	0	1	1	2
RGIG2413	Archaea	Euryarchaeota	Methanobacteria	Methanobacteriales	Methanobacteriaceae	Methanobrevibacter		2	2	1	1	1	1
RGIG2559	Archaea	Euryarchaeota	Methanobacteria	Methanobacteriales	Methanobacteriaceae	Methanosphaera		0	1	1	0	1	2
RGIG2595	Archaea	Euryarchaeota	Methanobacteria	Methanobacteriales	Methanobacteriaceae	Methanosphaera		0	0	1	0	1	1
RGIG2490	Archaea	Euryarchaeota	Methanobacteria	Methanobacteriales	Methanobacteriaceae	Methanobrevibacter		0	1	2	1	1	1
RGIG2546	Archaea	Euryarchaeota	Methanobacteria	Methanobacteriales	Methanobacteriaceae	Methanosphaera		0	1	1	0	1	2
RGIG2750	Archaea	Euryarchaeota	Methanobacteria	Methanobacteriales	Methanobacteriaceae	Methanobrevibacter		0	1	1	1	1	2
RGIG3316	Archaea	Euryarchaeota	Methanobacteria	Methanobacteriales	Methanobacteriaceae	Methanobrevibacter		1	1	1	1	1	2
RGIG3795	Archaea	Euryarchaeota	Thermoplasmata	Methanomassiliicoccales	Methanomethylophilaceae	ISO4-G1		0	0	1	0	0	3
RGIG3750	Archaea	Euryarchaeota	Thermoplasmata	Methanomassiliicoccales	Methanomethylophilaceae	ISO4-G1		0	0	1	0	0	2
RGIG3838	Archaea	Euryarchaeota	Thermoplasmata	Methanomassiliicoccales	Methanomethylophilaceae			0	0	1	0	0	2
RGIG3983	Archaea	Euryarchaeota	Thermoplasmata	Methanomassiliicoccales	Methanomethylophilaceae			0	0	1	0	0	2
RGIG4370	Archaea	Euryarchaeota	Methanobacteria	Methanobacteriales	Methanobacteriaceae	Methanobrevibacter		0	1	0	1	1	2
RGIG4352	Archaea	Euryarchaeota	Methanobacteria	Methanobacteriales	Methanobacteriaceae	Methanobrevibacter		0	1	1	1	1	4
RGIG4496	Archaea	Euryarchaeota	Thermoplasmata	Methanomassiliicoccales	Methanomethylophilaceae	ISO4-G1		0	0	1	0	0	2
RGIG4506	Archaea	Euryarchaeota	Methanobacteria	Methanobacteriales	Methanobacteriaceae	Methanobrevibacter		1	1	1	1	1	2
RGIG4717	Archaea	Euryarchaeota	Thermoplasmata	Methanomassiliicoccales	Methanomethylophilaceae			0	0	1	0	0	2
RGIG4535	Archaea	Euryarchaeota	Methanobacteria	Methanobacteriales	Methanobacteriaceae	Methanobrevibacter		1	1	1	1	1	5
RGIG4840	Archaea	Euryarchaeota	Thermoplasmata	Methanomassiliicoccales	Methanomethylophilaceae	ISO4-G1		0	0	1	0	0	3
RGIG5314	Archaea	Euryarchaeota	Thermoplasmata	Methanomassiliicoccales	Methanomethylophilaceae			0	0	2	0	0	2
RGIG5827	Archaea	Euryarchaeota	Methanobacteria	Methanobacteriales	Methanobacteriaceae	Methanosphaera		0	1	1	0	1	2
RGIG5977	Archaea	Euryarchaeota	Methanobacteria	Methanobacteriales	Methanobacteriaceae	Methanobrevibacter		0	1	1	1	1	2
RGIG5987	Archaea	Euryarchaeota	Thermoplasmata	Methanomassiliicoccales	Methanomethylophilaceae			0	0	1	0	0	2
RGIG6010	Archaea	Euryarchaeota	Methanobacteria	Methanobacteriales	Methanobacteriaceae	Methanobrevibacter		0	0	0	1	1	3
RGIG6033	Archaea	Euryarchaeota	Methanobacteria	Methanobacteriales	Methanobacteriaceae	Methanobrevibacter		1	1	1	1	1	2
RGIG6046	Archaea	Euryarchaeota	Thermoplasmata	Methanomassiliicoccales	Methanomethylophilaceae			0	0	1	0	0	2
RGIG6539	Archaea	Euryarchaeota	Thermoplasmata	Methanomassiliicoccales	Methanomethylophilaceae			0	0	1	0	0	2
RGIG7034	Archaea	Euryarchaeota	Thermoplasmata	Methanomassiliicoccales	Methanomethylophilaceae			0	0	2	0	0	1
RGIG7035	Archaea	Euryarchaeota	Thermoplasmata	Methanomassiliicoccales	Methanomethylophilaceae			0	0	1	0	0	3
RGIG6752	Archaea	Euryarchaeota	Thermoplasmata	Methanomassiliicoccales	Methanomethylophilaceae	ISO4-G1		0	0	1	0	0	2
RGIG6766	Archaea	Euryarchaeota	Thermoplasmata	Methanomassiliicoccales	Methanomethylophilaceae			0	0	1	0	0	2
RGIG6768	Archaea	Euryarchaeota	Thermoplasmata	Methanomassiliicoccales	Methanomethylophilaceae			0	0	1	0	0	2
RGIG6801	Archaea	Euryarchaeota	Thermoplasmata	Methanomassiliicoccales	Methanomethylophilaceae			0	0	1	0	0	1
RGIG6862	Archaea	Euryarchaeota	Thermoplasmata	Methanomassiliicoccales	Methanomethylophilaceae	ISO4-G1		0	0	1	0	0	2
RGIG6908	Archaea	Euryarchaeota	Thermoplasmata	Methanomassiliicoccales	Methanomethylophilaceae			0	0	1	0	0	3
RGIG7169	Archaea	Euryarchaeota	Methanomicrobia	Methanomicrobiales	Methanomicrobiaceae	Methanomicrobium		0	1	0	1	0	2
RGIG7122	Archaea	Euryarchaeota	Methanomicrobia	Methanomicrobiales	Methanomicrobiaceae	Methanomicrobium		0	1	0	1	0	2
RGIG7141	Archaea	Euryarchaeota	Methanobacteria	Methanobacteriales	Methanobacteriaceae	Methanobrevibacter		0	1	1	0	2	5
RGIG7184	Archaea	Euryarchaeota	Methanomicrobia	Methanomicrobiales	Methanocorpusculaceae	Methanocorpusculum		0	1	0	2	0	2
RGIG7426	Archaea	Euryarchaeota	Methanomicrobia	Methanomicrobiales	Methanocorpusculaceae	Methanocorpusculum		0	1	0	2	0	2
RGIG7657	Archaea	Euryarchaeota	Methanomicrobia	Methanomicrobiales	Methanocorpusculaceae	Methanocorpusculum		0	1	0	2	0	2
RGIG7892	Archaea	Euryarchaeota	Methanobacteria	Methanobacteriales	Methanobacteriaceae	Methanobrevibacter		1	2	4	1	1	4
RGIG8328	Archaea	Euryarchaeota	Thermoplasmata	Methanomassiliicoccales	Methanomethylophilaceae			0	0	1	0	0	1
RGIG8197	Archaea	Euryarchaeota	Thermoplasmata	Methanomassiliicoccales	Methanomethylophilaceae			0	0	1	0	0	2
RGIG8221	Archaea	Euryarchaeota	Methanomicrobia	Methanomicrobiales	Methanomicrobiaceae	Methanomicrobium		0	1	0	2	0	2
RGIG8234	Archaea	Euryarchaeota	Thermoplasmata	Methanomassiliicoccales	Methanomethylophilaceae	Methanomethylophilus		0	0	1	0	0	3
RGIG8455	Archaea	Euryarchaeota	Thermoplasmata	Methanomassiliicoccales	Methanomethylophilaceae	Methanomethylophilus	GCF_001560915.1	0	0	1	0	0	2
RGIG8423	Archaea	Euryarchaeota	Thermoplasmata	Methanomassiliicoccales	Methanomethylophilaceae	Methanomethylophilus	GCF_001560915.1	0	0	1	0	0	1
RGIG8512	Archaea	Euryarchaeota	Methanomicrobia	Methanomicrobiales	Methanocorpusculaceae	Methanocorpusculum		0	1	0	1	0	2
RGIG8550	Archaea	Euryarchaeota	Methanomicrobia	Methanomicrobiales	Methanocorpusculaceae	Methanocorpusculum		0	1	0	1	0	2
RGIG8680	Archaea	Euryarchaeota	Methanobacteria	Methanobacteriales	Methanobacteriaceae	Methanobrevibacter		3	1	1	1	1	3
RGIG8706	Archaea	Euryarchaeota	Methanomicrobia	Methanomicrobiales	Methanocorpusculaceae	Methanocorpusculum		0	1	0	1	0	2
RGIG8756	Archaea	Euryarchaeota	Methanomicrobia	Methanomicrobiales	Methanocorpusculaceae			0	1	0	0	0	2
RGIG9098	Archaea	Euryarchaeota	Thermoplasmata	Methanomassiliicoccales	Methanomethylophilaceae			0	0	1	0	0	2
RGIG9061	Archaea	Euryarchaeota	Methanomicrobia	Methanomicrobiales	Methanocorpusculaceae			0	1	0	0	0	2
RGIG9184	Archaea	Euryarchaeota	Methanobacteria	Methanobacteriales	Methanobacteriaceae	Methanobrevibacter	GCF_001477655.1	2	1	0	1	1	1
RGIG9220	Archaea	Euryarchaeota	Methanobacteria	Methanobacteriales	Methanobacteriaceae	Methanobrevibacter	GCF_001477655.1	1	1	1	2	2	2
RGIG9303	Archaea	Euryarchaeota	Methanobacteria	Methanobacteriales	Methanobacteriaceae	Methanobrevibacter		1	1	1	1	1	2
RGIG9316	Archaea	Euryarchaeota	Thermoplasmata	Methanomassiliicoccales	Methanomethylophilaceae			0	0	1	0	0	1
RGIG9389	Archaea	Euryarchaeota	Methanobacteria	Methanobacteriales	Methanobacteriaceae	Methanobrevibacter		0	1	1	1	1	2
RGIG9476	Archaea	Euryarchaeota	Methanobacteria	Methanobacteriales	Methanobacteriaceae	Methanobrevibacter		1	1	1	1	1	2
RGIG9583	Archaea	Euryarchaeota	Thermoplasmata	Methanomassiliicoccales	Methanomethylophilaceae			0	0	1	0	0	2
RGIG9610	Archaea	Euryarchaeota	Methanobacteria	Methanobacteriales	Methanobacteriaceae	Methanobrevibacter		0	0	0	1	1	1
RGIG9618	Archaea	Euryarchaeota	Methanobacteria	Methanobacteriales	Methanobacteriaceae	Methanobrevibacter		0	1	0	1	0	1
RGIG9632	Archaea	Euryarchaeota	Methanobacteria	Methanobacteriales	Methanobacteriaceae	Methanobrevibacter		1	0	0	1	0	2
RGIG9761	Archaea	Euryarchaeota	Methanobacteria	Methanobacteriales	Methanobacteriaceae	Methanobrevibacter		1	1	1	2	1	4
RGIG9938	Archaea	Euryarchaeota	Methanobacteria	Methanobacteriales	Methanobacteriaceae	Methanobrevibacter		1	0	0	0	1	2
RGIG9885	Archaea	Euryarchaeota	Methanobacteria	Methanobacteriales	Methanobacteriaceae	Methanobrevibacter		0	0	1	1	1	2
RGIG10042	Archaea	Euryarchaeota	Thermoplasmata	Methanomassiliicoccales	Methanomethylophilaceae	ISO4-G1		0	0	1	0	0	4
RGIG10011	Archaea	Euryarchaeota	Methanobacteria	Methanobacteriales	Methanobacteriaceae	Methanobrevibacter		0	1	1	1	2	3
RGIG10329	Archaea	Euryarchaeota	Thermoplasmata	Methanomassiliicoccales	Methanomethylophilaceae			0	0	1	0	0	2
RGIG10369	Archaea	Euryarchaeota	Methanomicrobia	Methanomicrobiales	Methanomicrobiaceae	Methanomicrobium	GCF_000711215.1	0	1	0	1	0	2
RGIG10054	Archaea	Euryarchaeota	Methanobacteria	Methanobacteriales	Methanobacteriaceae	Methanobrevibacter		0	1	1	1	1	2
RGIG10069	Archaea	Euryarchaeota	Thermoplasmata	Methanomassiliicoccales	Methanomethylophilaceae	ISO4-G1		0	0	1	0	0	4
RGIG10181	Archaea	Euryarchaeota	Methanomicrobia	Methanomicrobiales	Methanomicrobiaceae	Methanomicrobium	GCF_000711215.1	0	1	0	1	0	2
RGIG10222	Archaea	Euryarchaeota	Thermoplasmata	Methanomassiliicoccales	Methanomethylophilaceae			0	0	1	0	0	3

## Sheet: Acetogenesis_193
Genome name	Phlyogenetic taxonomy							Counts of predicted proteins
	Domain	Phylum	Class	Order	Family	Genus	Species	FeFeA3	FeFeA4	AcsB	CooS	CodH	FdhA
RGIG94	Bacteria	Firmicutes	Negativicutes	Selenomonadales	Selenomonadaceae	Selenomonas	GCF_000686945.1	2	0	0	1	1	0
RGIG52	Bacteria	Firmicutes	Negativicutes	Selenomonadales	Selenomonadaceae	Selenomonas	GCF_000686945.1	1	0	0	1	1	0
RGIG460	Bacteria	Firmicutes	Dehalobacteriia	UBA7702	UBA7702			1	0	0	1	1	0
RGIG314	Bacteria	Firmicutes	Clostridia	Oscillospirales	Oscillospiraceae	CAG-110		1	0	1	1	0	0
RGIG419	Bacteria	Proteobacteria	Alphaproteobacteria	Rhodobacterales	Rhodobacteraceae	Loktanella		1	0	0	0	0	1
RGIG567	Bacteria	Firmicutes	Clostridia	Oscillospirales	Ruminococcaceae	Ruminococcus		1	0	0	1	1	0
RGIG574	Bacteria	Firmicutes	Negativicutes	Selenomonadales	Selenomonadaceae	Selenomonas	GCF_000686945.1	2	0	0	1	1	0
RGIG576	Bacteria	Firmicutes	Clostridia	Oscillospirales	Ruminococcaceae	Ruminococcus		2	0	0	1	1	0
RGIG477	Bacteria	Firmicutes	Clostridia	Lachnospirales	Lachnospiraceae			1	0	1	1	1	0
RGIG513	Bacteria	Firmicutes	Clostridia	Lachnospirales	Lachnospiraceae	Blautia		2	0	1	1	1	0
RGIG806	Bacteria	Firmicutes	Negativicutes	Selenomonadales	Selenomonadaceae	Selenomonas		1	0	0	1	1	0
RGIG834	Bacteria	Firmicutes	Negativicutes	Selenomonadales	Selenomonadaceae	Selenomonas	GCF_000686945.1	1	0	0	1	1	0
RGIG747	Bacteria	Firmicutes	Negativicutes	Selenomonadales	Selenomonadaceae	Selenomonas	GCF_000686945.1	1	0	0	1	1	0
RGIG751	Bacteria	Firmicutes	Negativicutes	Selenomonadales	Selenomonadaceae	Selenomonas	Selenomonas bovis	1	0	0	1	1	0
RGIG1128	Bacteria	Firmicutes	Negativicutes	Selenomonadales	Selenomonadaceae	Selenomonas	GCF_000686945.1	1	0	0	2	1	0
RGIG1076	Bacteria	Firmicutes	Clostridia	Peptostreptococcales	Anaerovoracaceae	UBA1764		1	0	1	0	0	0
RGIG1346	Bacteria	Firmicutes	Clostridia	Lachnospirales	Lachnospiraceae	UBA1201		1	0	0	0	0	1
RGIG1353	Bacteria	Firmicutes	Clostridia	Oscillospirales	Ruminococcaceae	CAG-353		1	0	0	1	1	0
RGIG1371	Bacteria	Firmicutes	Clostridia	Oscillospirales	DTU089			1	0	1	1	1	0
RGIG1420	Bacteria	Firmicutes	Clostridia	Oscillospirales	Ruminococcaceae	Ruminococcus	GCA_002394695.1	1	0	0	1	1	0
RGIG1594	Bacteria	Firmicutes	Clostridia	Oscillospirales	Ruminococcaceae	CAG-353		1	0	0	0	0	1
RGIG1503	Bacteria	Firmicutes	Clostridia	Oscillospirales	Oscillospiraceae	F23-B02		1	0	0	1	1	0
RGIG1531	Bacteria	Firmicutes	Clostridia	Oscillospirales	Oscillospiraceae	F23-B02		1	0	0	1	1	0
RGIG1901	Bacteria	Firmicutes	Clostridia	Oscillospirales				1	0	0	0	0	1
RGIG1940	Bacteria	Firmicutes	Dehalobacteriia	UBA7702	UBA7702	UBA7702		3	0	0	1	1	0
RGIG1707	Bacteria	Firmicutes	Clostridia	Oscillospirales	Oscillospiraceae	CAG-110		2	0	2	1	0	0
RGIG1775	Bacteria	Firmicutes	Clostridia	Oscillospirales	Oscillospiraceae	CAG-110		1	0	1	0	0	0
RGIG1793	Bacteria	Firmicutes	Clostridia	Oscillospirales	Oscillospiraceae	CAG-110		1	0	2	0	0	0
RGIG1852	Bacteria	Firmicutes	Clostridia	Oscillospirales	CAG-272	Firm-07		1	0	1	0	0	0
RGIG2191	Bacteria	Firmicutes	Dehalobacteriia	UBA7702	UBA7702			1	0	2	2	2	0
RGIG2057	Bacteria	Firmicutes	Clostridia	Christensenellales	CAG-74	UBA11524		1	0	1	0	0	0
RGIG2106	Bacteria	Firmicutes	Clostridia	Oscillospirales	Oscillospiraceae	CAG-110		1	0	3	1	1	1
RGIG2308	Bacteria	Planctomycetes	Planctomycetes	Pirellulales	Thermoguttaceae			1	0	0	1	1	0
RGIG2430	Bacteria	Firmicutes	Clostridia	Lachnospirales	Lachnospiraceae	UBA3766		1	0	0	0	0	1
RGIG2434	Bacteria	Firmicutes	Clostridia	Christensenellales	CAG-74	UBA2862		1	0	1	1	1	0
RGIG2351	Bacteria	Firmicutes	Clostridia	Christensenellales	CAG-74	UBA2862		1	0	1	1	1	0
RGIG2373	Bacteria	Firmicutes	Clostridia	Christensenellales	CAG-74	UBA2862		2	0	2	2	2	0
RGIG2399	Bacteria	Firmicutes	Clostridia	Christensenellales	Christensenellaceae			1	0	0	0	1	0
RGIG2403	Bacteria	Firmicutes	Clostridia	Peptostreptococcales	Peptostreptococcaceae	Romboutsia		1	0	0	2	1	0
RGIG2408	Bacteria	Firmicutes	Clostridia	Lachnospirales	Lachnospiraceae	Eubacterium		1	0	0	1	1	0
RGIG2419	Bacteria	Firmicutes	Clostridia	Lachnospirales	Lachnospiraceae	Eubacterium		1	0	0	1	1	0
RGIG2471	Bacteria	Firmicutes	Clostridia	Lachnospirales	Lachnospiraceae	UBA2868	GCA_002350465.1	1	0	0	0	0	1
RGIG2473	Bacteria	Firmicutes	Clostridia	Lachnospirales	Lachnospiraceae	Eubacterium		1	0	0	0	0	1
RGIG2499	Bacteria	Firmicutes	Clostridia	Lachnospirales	Lachnospiraceae	UBA2868		1	0	0	0	0	2
RGIG2507	Bacteria	Firmicutes	Clostridia	Christensenellales	CAG-74	UBA2862		1	0	3	1	1	0
RGIG2519	Bacteria	Firmicutes	Clostridia	Christensenellales	CAG-74	UBA2862		1	0	2	1	1	0
RGIG2815	Bacteria	Firmicutes	Clostridia	Oscillospirales	Ruminococcaceae	HUN007		1	0	0	1	1	0
RGIG2826	Bacteria	Firmicutes	Clostridia	Lachnospirales	Lachnospiraceae			1	0	1	1	1	0
RGIG2838	Bacteria	Firmicutes	Clostridia	Lachnospirales	Lachnospiraceae	UBA2868		1	0	0	0	0	1
RGIG2873	Bacteria	Firmicutes	Clostridia	Lachnospirales	Lachnospiraceae	Eubacterium		1	0	0	0	0	1
RGIG2875	Bacteria	Firmicutes	Clostridia	Lachnospirales	Lachnospiraceae	Eubacterium		1	0	0	0	0	1
RGIG2878	Bacteria	Planctomycetes	Planctomycetes	Pirellulales	Thermoguttaceae			1	0	0	1	1	0
RGIG2901	Bacteria	Firmicutes	Clostridia	Lachnospirales	Lachnospiraceae			1	0	1	0	0	0
RGIG2617	Bacteria	Firmicutes	Clostridia	Oscillospirales	Ruminococcaceae	UBA3855		1	0	0	1	1	0
RGIG2622	Bacteria	Firmicutes	Clostridia	Lachnospirales	Lachnospiraceae	Eubacterium		1	0	0	0	0	1
RGIG2624	Bacteria	Firmicutes	Clostridia	Oscillospirales	Ruminococcaceae	Ruminococcus	Ruminococcus albus	1	0	0	1	1	0
RGIG2651	Bacteria	Firmicutes	Clostridia	Oscillospirales	Oscillospiraceae	F23-B02		2	0	0	1	1	0
RGIG3136	Bacteria	Firmicutes	Clostridia	Oscillospirales	Oscillospiraceae			1	0	2	1	1	0
RGIG3142	Bacteria	Firmicutes	Dehalobacteriia	UBA7702	UBA7702			2	0	0	1	1	0
RGIG2994	Bacteria	Firmicutes	Clostridia	Lachnospirales	Lachnospiraceae			1	0	0	1	1	0
RGIG3001	Bacteria	Firmicutes	Clostridia	Oscillospirales	Oscillospiraceae	CAG-110		1	0	1	0	0	0
RGIG3093	Bacteria	Firmicutes	Clostridia	Oscillospirales	Oscillospiraceae	CAG-110		1	0	1	0	0	0
RGIG3367	Bacteria	Firmicutes	Clostridia	Lachnospirales	Lachnospiraceae	UBA2868	UBA9423	1	0	0	0	0	1
RGIG3628	Bacteria	Firmicutes	Clostridia	Lachnospirales	Lachnospiraceae	UBA2868		1	0	0	0	0	1
RGIG3651	Bacteria	Planctomycetes	Planctomycetes	Pirellulales	Thermoguttaceae			1	0	0	1	1	0
RGIG3736	Bacteria	Firmicutes	Clostridia	Oscillospirales	Ruminococcaceae	Ruminococcus	Ruminococcus albus	1	0	0	1	1	0
RGIG3952	Bacteria	Firmicutes	Clostridia	Oscillospirales	Oscillospiraceae	CAG-110		1	0	4	1	1	0
RGIG4038	Bacteria	Firmicutes	Clostridia	Lachnospirales	Lachnospiraceae	Blautia		1	0	1	1	1	0
RGIG4272	Bacteria	Firmicutes	Clostridia	Lachnospirales	Lachnospiraceae			3	0	1	1	1	0
RGIG4200	Bacteria	Firmicutes	Clostridia	Oscillospirales	Oscillospiraceae	Clostridium		1	0	1	0	0	0
RGIG4249	Bacteria	Firmicutes	Clostridia	Oscillospirales	Oscillospiraceae	CAG-110		1	0	2	2	2	0
RGIG4311	Bacteria	Firmicutes	Clostridia	Oscillospirales	Ruminococcaceae	Ruminococcus		1	0	0	1	1	0
RGIG4372	Bacteria	Firmicutes	Clostridia	Christensenellales	CAG-74	UBA2862		2	0	2	1	1	0
RGIG4379	Bacteria	Actinobacteria	Coriobacteriia	Coriobacteriales	Eggerthellaceae			1	0	0	0	0	1
RGIG4385	Bacteria	Firmicutes	Clostridia	Lachnospirales	Lachnospiraceae	Eubacterium		1	0	0	0	0	1
RGIG4337	Bacteria	Firmicutes	Clostridia	Christensenellales	CAG-74	UBA2862		1	0	1	1	1	0
RGIG4367	Bacteria	Firmicutes	Clostridia	Christensenellales	CAG-74	UBA2862		1	0	2	1	1	0
RGIG4418	Bacteria	Firmicutes	Clostridia	Oscillospirales	Ruminococcaceae	Ruminococcus	GCA_002394695.1	1	0	0	1	1	0
RGIG4670	Bacteria	Firmicutes	Clostridia	Oscillospirales	Oscillospiraceae	CAG-110		1	0	4	2	2	0
RGIG4774	Bacteria	Firmicutes	Clostridia	Lachnospirales	Lachnospiraceae	UBA2868	GCA_002350465.1	1	0	0	0	0	1
RGIG4865	Bacteria	Firmicutes	Clostridia	Oscillospirales	Oscillospiraceae			2	0	0	0	0	1
RGIG4867	Bacteria	Firmicutes	Clostridia	Lachnospirales	Lachnospiraceae	Eubacterium		1	0	0	0	0	1
RGIG4890	Bacteria	Firmicutes	Clostridia	Oscillospirales	Ruminococcaceae	UBA3855		1	0	0	1	1	0
RGIG4914	Bacteria	Firmicutes	Clostridia	Oscillospirales	Ruminococcaceae	Ruminococcus		1	0	0	1	1	0
RGIG4951	Bacteria	Firmicutes	Clostridia	Lachnospirales	Lachnospiraceae	Eubacterium		1	0	0	0	0	1
RGIG5575	Bacteria	Firmicutes	Clostridia	Oscillospirales	Oscillospiraceae	CAG-110		2	0	3	1	1	0
RGIG5357	Bacteria	Firmicutes	Clostridia	Oscillospirales	Oscillospiraceae	CAG-110		2	0	2	0	0	1
RGIG5426	Bacteria	Firmicutes	Clostridia	Christensenellales	CAG-74	UBA11524		1	0	1	0	0	0
RGIG5457	Bacteria	Firmicutes	Clostridia	Oscillospirales	Oscillospiraceae	CAG-110		1	0	1	0	0	0
RGIG5683	Bacteria	Firmicutes	Clostridia	Lachnospirales	Lachnospiraceae	UBA2868		1	0	0	0	0	1
RGIG5688	Bacteria	Firmicutes	Clostridia	Peptostreptococcales	Anaerovoracaceae			1	0	0	0	0	1
RGIG5706	Bacteria	Firmicutes	Clostridia	Lachnospirales	Lachnospiraceae	Blautia		1	0	1	1	1	1
RGIG5612	Bacteria	Firmicutes	Clostridia	Lachnospirales	Lachnospiraceae			2	0	2	1	1	1
RGIG5652	Bacteria	Firmicutes	Clostridia	Oscillospirales	Oscillospiraceae	F23-B02		1	0	0	2	1	0
RGIG5665	Bacteria	Firmicutes	Clostridia	Christensenellales	CAG-74	UBA2862		2	0	2	1	1	0
RGIG5724	Bacteria	Firmicutes	Clostridia	Christensenellales	CAG-74	UBA2862		1	0	1	1	1	0
RGIG5754	Bacteria	Firmicutes	Clostridia	Lachnospirales	Lachnospiraceae			2	0	2	2	1	1
RGIG5838	Bacteria	Firmicutes	Clostridia	Lachnospirales	Lachnospiraceae	Parasporobacterium		3	0	0	0	0	1
RGIG5841	Bacteria	Firmicutes	Clostridia	Lachnospirales	Lachnospiraceae			1	0	2	1	1	1
RGIG5846	Bacteria	Firmicutes	Clostridia	Christensenellales	CAG-74	UBA2862		2	0	2	1	1	0
RGIG5848	Bacteria	Firmicutes	Clostridia	Lachnospirales	Lachnospiraceae			1	0	0	0	0	1
RGIG5865	Bacteria	Firmicutes	Clostridia	Peptostreptococcales	Anaerovoracaceae	Mogibacterium		1	0	1	0	0	0
RGIG5887	Bacteria	Firmicutes	Clostridia	Lachnospirales	Lachnospiraceae			2	0	1	1	1	1
RGIG5895	Bacteria	Firmicutes	Clostridia	Oscillospirales	Ruminococcaceae			1	0	1	0	0	0
RGIG6080	Bacteria	Firmicutes	Clostridia	Lachnospirales	Lachnospiraceae			1	0	2	1	1	0
RGIG5937	Bacteria	Firmicutes	Clostridia	Oscillospirales	Oscillospiraceae	UBA1774		1	0	1	1	1	0
RGIG5998	Bacteria	Firmicutes	Clostridia	Oscillospirales	Ruminococcaceae	HUN007		1	0	0	2	1	0
RGIG6015	Bacteria	Firmicutes	Clostridia	Lachnospirales	Lachnospiraceae			1	0	1	0	0	0
RGIG6018	Bacteria	Firmicutes	Clostridia	Lachnospirales	Lachnospiraceae	Stomatobaculum		1	0	0	0	0	1
RGIG6509	Bacteria	Firmicutes	Clostridia	Eubacteriales	Anaerofustaceae			1	0	2	1	1	0
RGIG6247	Bacteria	Firmicutes	Clostridia	Oscillospirales	Oscillospiraceae	CAG-110		1	0	3	2	1	0
RGIG6277	Bacteria	Firmicutes	Clostridia	Christensenellales	Christensenellaceae			1	0	2	1	1	0
RGIG6309	Bacteria	Firmicutes	Clostridia	Oscillospirales	Butyricicoccaceae	UBA4644		1	0	0	0	0	1
RGIG6326	Bacteria	Firmicutes	Clostridia	Oscillospirales	Oscillospiraceae	UBA5446		1	0	1	0	0	0
RGIG6375	Bacteria	Firmicutes	Clostridia	Oscillospirales	Oscillospiraceae			1	0	1	2	1	0
RGIG6572	Bacteria	Firmicutes	Clostridia	Lachnospirales	Lachnospiraceae	UBA1201	GCA_002395865.1	1	0	0	0	0	1
RGIG6552	Bacteria	Firmicutes	Clostridia	Christensenellales	CAG-74			1	0	0	0	0	1
RGIG7006	Bacteria	Firmicutes	Clostridia	Lachnospirales	Lachnospiraceae	CAG-194		1	0	0	0	0	1
RGIG7015	Bacteria	Firmicutes	Clostridia	Lachnospirales	Lachnospiraceae			1	0	1	0	0	0
RGIG7047	Bacteria	Firmicutes	Clostridia	Lachnospirales	Lachnospiraceae			1	0	1	1	1	0
RGIG7066	Bacteria	Firmicutes	Clostridia	Lachnospirales	Lachnospiraceae	UBA1267		1	0	1	1	1	0
RGIG6593	Bacteria	Firmicutes	Clostridia	Lachnospirales	Lachnospiraceae	UBA3766		1	0	0	0	0	1
RGIG6605	Bacteria	Firmicutes	Clostridia	Lachnospirales	Lachnospiraceae	Parasporobacterium		2	0	1	1	1	0
RGIG6627	Bacteria	Firmicutes	Clostridia	Lachnospirales	Lachnospiraceae	Eubacterium		1	0	0	0	0	1
RGIG6633	Bacteria	Firmicutes	Clostridia	Oscillospirales	Ruminococcaceae	HUN007		2	0	0	2	2	0
RGIG6648	Bacteria	Firmicutes	Clostridia	Oscillospirales	Oscillospiraceae	F23-B02		2	0	0	1	1	0
RGIG6664	Bacteria	Firmicutes	Clostridia	Lachnospirales	Lachnospiraceae	UBA2868		1	0	0	0	0	2
RGIG6678	Bacteria	Firmicutes	Clostridia	Lachnospirales	Lachnospiraceae	UBA1201		1	0	0	0	0	1
RGIG6709	Bacteria	Firmicutes	Clostridia	Lachnospirales	Lachnospiraceae			1	0	0	0	0	2
RGIG6765	Bacteria	Firmicutes	Clostridia	Oscillospirales	Oscillospiraceae	UBA1774		1	0	0	0	0	1
RGIG6814	Bacteria	Firmicutes	Clostridia	Lachnospirales	Lachnospiraceae	UBA3633		1	0	0	0	0	1
RGIG6897	Bacteria	Firmicutes	Clostridia	Lachnospirales	Lachnospiraceae	Eubacterium		1	0	0	0	0	1
RGIG6909	Bacteria	Spirochaetes	GWE2-31-10	GWE2-31-10				1	0	0	1	1	0
RGIG7096	Bacteria	Firmicutes	Clostridia	Lachnospirales	Lachnospiraceae	Eubacterium		1	0	0	1	1	0
RGIG7132	Bacteria	Firmicutes	Clostridia	Lachnospirales	Lachnospiraceae	UBA2868		1	0	0	0	0	1
RGIG7155	Bacteria	Firmicutes	Clostridia	Oscillospirales	Oscillospiraceae	F23-B02		1	0	0	1	1	0
RGIG7195	Bacteria	Firmicutes	Clostridia	Oscillospirales	Oscillospiraceae			1	0	1	1	1	0
RGIG7236	Bacteria	Firmicutes	Clostridia	Lachnospirales	Lachnospiraceae			2	0	3	1	1	0
RGIG7306	Bacteria	Firmicutes	Clostridia	Oscillospirales	Butyricicoccaceae	UBA4644		1	0	0	0	0	1
RGIG7329	Bacteria	Firmicutes	Clostridia	Oscillospirales	Oscillospiraceae	Oscillibacter		2	0	1	0	0	0
RGIG7469	Bacteria	Firmicutes	Clostridia	Lachnospirales	Lachnospiraceae			3	0	2	1	1	0
RGIG7624	Bacteria	Firmicutes	Clostridia	Lachnospirales	Lachnospiraceae	Eubacterium		1	0	0	0	0	1
RGIG7643	Bacteria	Firmicutes	Clostridia	Lachnospirales	Lachnospiraceae	UBA2868		1	0	0	0	0	1
RGIG7575	Bacteria	Firmicutes	Clostridia	Oscillospirales	Ruminococcaceae			1	0	3	2	2	0
RGIG7665	Bacteria	Firmicutes	Clostridia	Oscillospirales	Oscillospiraceae	CAG-110		1	0	2	0	0	0
RGIG7813	Bacteria	Firmicutes	Clostridia	Lachnospirales	Lachnospiraceae			1	0	0	0	0	1
RGIG7843	Bacteria	Firmicutes	Clostridia	Lachnospirales	Lachnospiraceae			2	0	1	0	0	0
RGIG8355	Bacteria	Firmicutes	Clostridia	Oscillospirales	Ruminococcaceae	HUN007		1	0	0	1	1	0
RGIG8400	Bacteria	Firmicutes	Clostridia	Lachnospirales	Lachnospiraceae	UBA2868		1	0	0	0	0	1
RGIG7953	Bacteria	Planctomycetes	Planctomycetes	Pirellulales	Thermoguttaceae			1	0	0	1	1	0
RGIG7959	Bacteria	Firmicutes	Clostridia	Lachnospirales	Lachnospiraceae	UBA2868		1	0	0	0	0	1
RGIG8000	Bacteria	Firmicutes	Clostridia	Lachnospirales	Lachnospiraceae			1	0	2	1	1	0
RGIG8030	Bacteria	Firmicutes	Clostridia	Oscillospirales	Ruminococcaceae	Ruminococcus	Ruminococcus albus	1	0	0	1	1	0
RGIG8047	Bacteria	Firmicutes	Clostridia	Lachnospirales	Lachnospiraceae			2	0	1	1	1	0
RGIG8133	Bacteria	Desulfobacterota	Desulfovibrionia	Desulfovibrionales	Desulfovibrionaceae	Desulfovibrio		1	0	1	1	1	0
RGIG8135	Bacteria	Firmicutes	Clostridia	Oscillospirales	Oscillospiraceae	UBA1774		1	0	1	1	1	0
RGIG8248	Bacteria	Firmicutes	Clostridia	Oscillospirales	Ruminococcaceae			1	0	2	1	1	0
RGIG8444	Bacteria	Firmicutes	Clostridia	Oscillospirales	Ruminococcaceae	Ruminococcus	Ruminococcus albus	1	0	0	1	1	0
RGIG8445	Bacteria	Firmicutes	Clostridia	Lachnospirales	CAG-274			1	0	0	0	0	1
RGIG8416	Bacteria	Firmicutes	Clostridia	Lachnospirales	Lachnospiraceae	Eubacterium		1	0	0	0	0	1
RGIG8799	Bacteria	Firmicutes	Clostridia	Oscillospirales	Butyricicoccaceae	UBA4644		1	0	1	0	0	0
RGIG8669	Bacteria	Firmicutes	Clostridia	Oscillospirales	Oscillospiraceae	CAG-110		1	0	2	1	1	1
RGIG8675	Bacteria	Firmicutes	Clostridia	Lachnospirales	Lachnospiraceae			2	1	2	1	1	1
RGIG8730	Bacteria	Firmicutes	Clostridia	Oscillospirales	Oscillospiraceae	CAG-110		1	0	2	1	1	0
RGIG8824	Bacteria	Firmicutes	Clostridia	Lachnospirales	Cellulosilyticaceae	Cellulosilyticum		2	0	0	0	0	1
RGIG8833	Bacteria	Firmicutes	Bacilli	Erysipelotrichales	Erysipelotrichaceae	Solobacterium		1	0	2	0	0	0
RGIG8889	Bacteria	Firmicutes	Clostridia	Oscillospirales	Ruminococcaceae	Ruminococcus	Ruminococcus sp1	1	0	0	1	1	0
RGIG8838	Bacteria	Firmicutes	Clostridia	Oscillospirales	Ruminococcaceae	Ruminiclostridium		1	0	0	0	0	1
RGIG8847	Bacteria	Firmicutes	Clostridia	Oscillospirales	Ruminococcaceae	Ruminococcus		1	0	0	1	1	0
RGIG8868	Bacteria	Firmicutes	Clostridia	Oscillospirales	Ruminococcaceae	Ruminococcus		1	0	0	1	1	0
RGIG9096	Bacteria	Firmicutes	Clostridia	Peptostreptococcales	Anaerovoracaceae			2	0	0	0	0	1
RGIG9130	Bacteria	Firmicutes	Clostridia	Oscillospirales	Ruminococcaceae	Ruminiclostridium		1	0	0	1	0	0
RGIG8942	Bacteria	Firmicutes	Clostridia	Oscillospirales	Oscillospiraceae	CAG-110		1	0	2	0	0	0
RGIG8958	Bacteria	Firmicutes	Clostridia	Oscillospirales	Oscillospiraceae			1	0	2	1	1	0
RGIG9158	Bacteria	Firmicutes	Clostridia	Oscillospirales	Ruminococcaceae	Ruminococcus		1	0	0	1	1	0
RGIG9271	Bacteria	Firmicutes	Clostridia	Lachnospirales	Lachnospiraceae	Eubacterium		1	0	0	0	0	1
RGIG9207	Bacteria	Firmicutes	Clostridia	Lachnospirales	Lachnospiraceae	Clostridium	UBA10301	1	0	0	0	0	1
RGIG9358	Bacteria	Firmicutes	Clostridia	Oscillospirales	Oscillospiraceae	F23-B02		1	0	0	2	0	0
RGIG9362	Bacteria	Firmicutes	Clostridia	Lachnospirales	Lachnospiraceae			1	0	0	0	0	1
RGIG9441	Bacteria	Firmicutes	Clostridia	Oscillospirales	Oscillospiraceae	CAG-110		1	0	3	0	0	0
RGIG9623	Bacteria	Firmicutes	Clostridia	Lachnospirales	Lachnospiraceae	UBA2856		1	0	1	1	1	0
RGIG9612	Bacteria	Firmicutes	Clostridia	Lachnospirales	Lachnospiraceae			1	0	1	1	1	0
RGIG9615	Bacteria	Firmicutes	Clostridia	Oscillospirales	Oscillospiraceae	F23-B02		1	0	1	0	0	0
RGIG9804	Bacteria	Firmicutes	Clostridia	Oscillospirales	Oscillospiraceae	F23-B02		1	0	0	1	1	0
RGIG9881	Bacteria	Firmicutes	Clostridia	Oscillospirales	Oscillospiraceae	CAG-110		1	0	3	0	0	1
RGIG10029	Bacteria	Firmicutes	Clostridia	Oscillospirales	Oscillospiraceae	F23-B02		1	0	0	1	1	0
RGIG10030	Bacteria	Firmicutes	Clostridia	Lachnospirales	Lachnospiraceae	UBA1712		1	0	0	0	0	1
RGIG10273	Bacteria	Firmicutes	Clostridia	Lachnospirales	Lachnospiraceae	UBA1712		1	0	0	0	0	1
RGIG10303	Bacteria	Firmicutes	Clostridia	Oscillospirales	Ruminococcaceae			1	0	2	1	1	0
RGIG10310	Bacteria	Firmicutes	Clostridia	Oscillospirales	Oscillospiraceae	F23-B02		1	0	0	1	1	0
RGIG10365	Bacteria	Firmicutes	Clostridia	Lachnospirales	Lachnospiraceae	AC2028		1	0	0	0	0	1
RGIG10183	Bacteria	Spirochaetes	GWE2-31-10	GWE2-31-10				1	0	0	1	1	0
RGIG10209	Bacteria	Firmicutes	Clostridia	Lachnospirales	Lachnospiraceae	UBA1712		1	0	0	0	0	1

## Sheet: Furmarate reducer_116
Genome name	Phlyogenetic taxonomy							Counts of predicted proteins
	Domain	Phylum	Class	Order	Family	Genus	Species	NiFe1c	NiFe1d	FrdA	SdhA
RGIG91	Bacteria	Firmicutes	Negativicutes	Selenomonadales	Selenomonadaceae	Schwartzia	Schwartzia succinivorans	0	1	1	1
RGIG94	Bacteria	Firmicutes	Negativicutes	Selenomonadales	Selenomonadaceae	Selenomonas	GCF_000686945.1	0	1	2	1
RGIG1	Bacteria	Proteobacteria	Alphaproteobacteria	Acetobacterales	Acetobacteraceae	Acetobacter		0	2	0	1
RGIG24	Bacteria	Proteobacteria	Alphaproteobacteria	Acetobacterales	Acetobacteraceae	Acetobacter		0	1	0	1
RGIG36	Bacteria	Proteobacteria	Alphaproteobacteria	Acetobacterales	Acetobacteraceae	Acetobacter		0	1	0	1
RGIG41	Bacteria	Proteobacteria	Alphaproteobacteria	Acetobacterales	Acetobacteraceae	Acetobacter		0	2	0	1
RGIG52	Bacteria	Firmicutes	Negativicutes	Selenomonadales	Selenomonadaceae	Selenomonas	GCF_000686945.1	0	1	2	1
RGIG58	Bacteria	Proteobacteria	Alphaproteobacteria	Acetobacterales	Acetobacteraceae	Acetobacter		0	1	0	1
RGIG250	Bacteria	Firmicutes	Negativicutes	Selenomonadales	Selenomonadaceae	Schwartzia		0	1	0	1
RGIG253	Bacteria	Proteobacteria	Gammaproteobacteria	Betaproteobacteriales	Burkholderiaceae	CAG-521		0	1	0	1
RGIG267	Bacteria	Proteobacteria	Alphaproteobacteria	Acetobacterales	Acetobacteraceae	Acetobacter		0	2	0	1
RGIG574	Bacteria	Firmicutes	Negativicutes	Selenomonadales	Selenomonadaceae	Selenomonas	GCF_000686945.1	0	1	2	2
RGIG587	Bacteria	Firmicutes	Negativicutes	Selenomonadales	Selenomonadaceae	Schwartzia	Schwartzia succinivorans	0	1	0	1
RGIG612	Bacteria	Firmicutes	Negativicutes	Selenomonadales	Selenomonadaceae	UBA3796		0	1	0	1
RGIG495	Bacteria	Firmicutes	Negativicutes	Selenomonadales	Selenomonadaceae	UBA3796		0	1	0	1
RGIG549	Bacteria	Firmicutes	Negativicutes	Selenomonadales	Selenomonadaceae	Selenomonas	GCF_000686945.1	0	1	2	1
RGIG645	Bacteria	Firmicutes	Negativicutes	Selenomonadales	Selenomonadaceae	Selenomonas	GCF_000686945.1	0	2	1	1
RGIG803	Bacteria	Firmicutes	Negativicutes	Selenomonadales	Selenomonadaceae	Selenomonas	GCA_002350105.1	0	1	1	1
RGIG806	Bacteria	Firmicutes	Negativicutes	Selenomonadales	Selenomonadaceae	Selenomonas		0	1	2	1
RGIG818	Bacteria	Firmicutes	Negativicutes	Selenomonadales	Selenomonadaceae	Selenomonas	Selenomonas ruminantium	0	2	1	0
RGIG833	Bacteria	Firmicutes	Negativicutes	Selenomonadales	Selenomonadaceae	Schwartzia	Schwartzia succinivorans	0	1	1	1
RGIG834	Bacteria	Firmicutes	Negativicutes	Selenomonadales	Selenomonadaceae	Selenomonas	GCF_000686945.1	0	1	1	0
RGIG836	Bacteria	Firmicutes	Negativicutes	Selenomonadales	Selenomonadaceae	UBA3796		0	1	0	1
RGIG747	Bacteria	Firmicutes	Negativicutes	Selenomonadales	Selenomonadaceae	Selenomonas	GCF_000686945.1	0	2	1	1
RGIG751	Bacteria	Firmicutes	Negativicutes	Selenomonadales	Selenomonadaceae	Selenomonas	Selenomonas bovis	0	2	0	1
RGIG1128	Bacteria	Firmicutes	Negativicutes	Selenomonadales	Selenomonadaceae	Selenomonas	GCF_000686945.1	0	1	1	1
RGIG1145	Bacteria	Firmicutes	Negativicutes	Selenomonadales	Selenomonadaceae	Schwartzia	Schwartzia succinivorans	0	1	1	0
RGIG1088	Bacteria	Firmicutes	Negativicutes	Selenomonadales	Selenomonadaceae	Selenomonas	GCF_000686945.1	0	1	0	1
RGIG1448	Bacteria	Firmicutes	Negativicutes	Selenomonadales	Selenomonadaceae	Schwartzia	Schwartzia succinivorans	0	1	1	1
RGIG1249	Bacteria	Firmicutes	Negativicutes	Selenomonadales	Selenomonadaceae	Schwartzia	Schwartzia succinivorans	0	1	1	2
RGIG1309	Bacteria	Firmicutes	Negativicutes	Selenomonadales	Selenomonadaceae	Selenomonas	GCF_000686945.1	0	2	0	2
RGIG1504	Bacteria	Proteobacteria	Alphaproteobacteria	Acetobacterales	Acetobacteraceae	Acetobacter		0	1	0	1
RGIG1560	Bacteria	Firmicutes	Negativicutes	Selenomonadales	Selenomonadaceae	UBA7018		0	1	0	1
RGIG1986	Bacteria	Deferribacteres	Deferribacteres	Deferribacterales	Mucispirillaceae			1	0	0	1
RGIG2281	Bacteria	Firmicutes	Negativicutes	Selenomonadales	Selenomonadaceae	UBA7018		0	1	0	1
RGIG2762	Bacteria	Firmicutes	Negativicutes	Selenomonadales	Selenomonadaceae	UBA7018		0	1	0	1
RGIG3400	Bacteria	Firmicutes	Negativicutes	Selenomonadales	Selenomonadaceae	UBA7018		0	2	0	1
RGIG3190	Bacteria	Firmicutes	Negativicutes	Selenomonadales	Selenomonadaceae	UBA7018		0	1	0	1
RGIG3216	Bacteria	Firmicutes	Negativicutes	Selenomonadales	Selenomonadaceae	UBA7018		0	2	0	2
RGIG3249	Bacteria	Firmicutes	Negativicutes	Selenomonadales	Selenomonadaceae	UBA7018		0	1	0	1
RGIG3264	Bacteria	Firmicutes	Negativicutes	Selenomonadales	Selenomonadaceae	UBA7018		0	1	0	2
RGIG3326	Bacteria	Firmicutes	Negativicutes	Selenomonadales	Selenomonadaceae	UBA9786		0	1	0	1
RGIG3477	Bacteria	Firmicutes	Negativicutes	Selenomonadales	Selenomonadaceae	UBA7018		0	1	0	1
RGIG3544	Bacteria	Firmicutes	Negativicutes	Selenomonadales	Selenomonadaceae	Schwartzia		0	1	0	1
RGIG3549	Bacteria	Firmicutes	Negativicutes	Selenomonadales	Selenomonadaceae	UBA3796		0	1	0	1
RGIG3554	Bacteria	Firmicutes	Negativicutes	Selenomonadales	Selenomonadaceae	UBA7018		0	1	0	1
RGIG3621	Bacteria	Firmicutes	Negativicutes	Selenomonadales	Selenomonadaceae	UBA7018		0	1	0	1
RGIG3630	Bacteria	Firmicutes	Negativicutes	Selenomonadales	Selenomonadaceae	Schwartzia		0	1	0	1
RGIG3648	Bacteria	Firmicutes	Negativicutes	Selenomonadales	Selenomonadaceae	Selenomonas	Selenomonas ruminantium	0	1	1	1
RGIG3719	Bacteria	Firmicutes	Negativicutes	Selenomonadales	Selenomonadaceae	UBA7018		0	1	0	1
RGIG3739	Bacteria	Firmicutes	Negativicutes	Selenomonadales	Selenomonadaceae	UBA7018		0	1	0	1
RGIG3955	Bacteria	Firmicutes	Bacilli	Exiguobacterales				0	1	0	1
RGIG4270	Bacteria	Proteobacteria	Gammaproteobacteria	Betaproteobacteriales	Burkholderiaceae			0	1	0	1
RGIG4412	Bacteria	Proteobacteria	Gammaproteobacteria	Betaproteobacteriales	Burkholderiaceae	Duodenibacillus	UBA9746	0	1	0	1
RGIG4586	Bacteria	Bacteroidetes	Bacteroidia	Bacteroidales	Barnesiellaceae			0	1	2	0
RGIG4678	Bacteria	Bacteroidetes	Bacteroidia	Bacteroidales	Tannerellaceae	Parabacteroides		0	1	0	1
RGIG4811	Bacteria	Firmicutes	Negativicutes	Selenomonadales	Selenomonadaceae	UBA7018		0	1	0	1
RGIG4823	Bacteria	Firmicutes	Negativicutes	Selenomonadales	Selenomonadaceae	UBA7018		0	1	0	1
RGIG4769	Bacteria	Firmicutes	Negativicutes	Selenomonadales	Selenomonadaceae	Schwartzia		0	1	0	2
RGIG5022	Bacteria	Firmicutes	Negativicutes	Selenomonadales	Selenomonadaceae	UBA7018		0	1	0	1
RGIG5045	Bacteria	Firmicutes	Negativicutes	Selenomonadales	Selenomonadaceae	UBA7018		0	2	0	2
RGIG5097	Bacteria	Firmicutes	Negativicutes	Selenomonadales	Selenomonadaceae	UBA9786		0	1	1	1
RGIG5110	Bacteria	Firmicutes	Negativicutes	Selenomonadales	Selenomonadaceae	UBA7018		0	1	0	1
RGIG4916	Bacteria	Firmicutes	Negativicutes	Selenomonadales	Selenomonadaceae	UBA7018		0	1	0	1
RGIG4933	Bacteria	Firmicutes	Negativicutes	Selenomonadales	Selenomonadaceae	UBA7018		0	1	0	1
RGIG4957	Bacteria	Firmicutes	Negativicutes	Selenomonadales	Selenomonadaceae	Selenomonas		0	1	1	1
RGIG4976	Bacteria	Firmicutes	Negativicutes	Selenomonadales	Selenomonadaceae	UBA7018		0	1	0	1
RGIG4989	Bacteria	Firmicutes	Negativicutes	Selenomonadales	Selenomonadaceae	Schwartzia		0	1	0	1
RGIG5182	Bacteria	Proteobacteria	Alphaproteobacteria	Acetobacterales	Acetobacteraceae	Acetobacter		0	1	0	1
RGIG5492	Bacteria	Proteobacteria	Gammaproteobacteria	Betaproteobacteriales	Burkholderiaceae	CAG-521		0	1	0	1
RGIG5694	Bacteria	Firmicutes	Negativicutes	Selenomonadales	Selenomonadaceae	UBA7018		0	1	1	1
RGIG5621	Bacteria	Firmicutes	Negativicutes	Selenomonadales	Selenomonadaceae	UBA7018		0	1	0	1
RGIG5900	Bacteria	Proteobacteria	Alphaproteobacteria	Rhodobacterales	Rhodobacteraceae			0	1	0	1
RGIG5909	Bacteria	Firmicutes	Negativicutes	Selenomonadales	Selenomonadaceae	UBA7018		0	1	0	1
RGIG6124	Bacteria	Firmicutes	Negativicutes	Selenomonadales	Selenomonadaceae	UBA7018		0	1	0	1
RGIG5964	Bacteria	Firmicutes	Negativicutes	Selenomonadales	Selenomonadaceae	UBA3796		0	2	0	1
RGIG6056	Bacteria	Firmicutes	Negativicutes	Selenomonadales	Selenomonadaceae	UBA7018		0	1	0	1
RGIG6581	Bacteria	Firmicutes	Negativicutes	Selenomonadales	Selenomonadaceae	UBA9786		0	1	0	1
RGIG6560	Bacteria	Firmicutes	Negativicutes	Selenomonadales	Selenomonadaceae	UBA7018		0	1	0	1
RGIG7013	Bacteria	Firmicutes	Negativicutes	Selenomonadales	Selenomonadaceae	UBA9786		0	1	0	1
RGIG6591	Bacteria	Firmicutes	Negativicutes	Selenomonadales	Selenomonadaceae	UBA7018		0	1	0	2
RGIG6653	Bacteria	Firmicutes	Negativicutes	Selenomonadales	Selenomonadaceae	UBA7018		0	1	0	1
RGIG6722	Bacteria	Firmicutes	Negativicutes	Selenomonadales	Selenomonadaceae	UBA7018		0	1	0	1
RGIG6742	Bacteria	Firmicutes	Negativicutes	Selenomonadales	Selenomonadaceae	UBA3796		0	1	0	1
RGIG6812	Bacteria	Firmicutes	Negativicutes	Selenomonadales	Selenomonadaceae	UBA7018		0	2	0	1
RGIG7390	Bacteria	Proteobacteria	Gammaproteobacteria	Betaproteobacteriales	Burkholderiaceae	CAG-521		0	1	0	1
RGIG7246	Bacteria	Firmicutes	Negativicutes	Selenomonadales	Selenomonadaceae	UBA7018		0	1	0	1
RGIG7517	Bacteria	Proteobacteria	Gammaproteobacteria	Enterobacterales	Enterobacteriaceae	Escherichia	Escherichia coli	1	0	0	1
RGIG7772	Bacteria	Proteobacteria	Gammaproteobacteria	Betaproteobacteriales	Burkholderiaceae	CAG-521		0	1	0	1
RGIG7910	Bacteria	Firmicutes	Negativicutes	Selenomonadales	Selenomonadaceae	UBA7018		0	1	0	1
RGIG7801	Bacteria	Firmicutes	Negativicutes	Selenomonadales	Selenomonadaceae	UBA7018		0	1	0	1
RGIG7806	Bacteria	Firmicutes	Negativicutes	Selenomonadales	Selenomonadaceae	UBA7018		0	1	0	1
RGIG8298	Bacteria	Firmicutes	Negativicutes	Selenomonadales	Selenomonadaceae	UBA7018		0	1	0	1
RGIG8464	Bacteria	Firmicutes	Negativicutes	Selenomonadales	Selenomonadaceae	Schwartzia		0	1	0	1
RGIG8401	Bacteria	Firmicutes	Negativicutes	Selenomonadales	Selenomonadaceae	Selenomonas	Selenomonas ruminantium	0	1	1	1
RGIG8760	Bacteria	Bacteroidetes	Bacteroidia	Bacteroidales	Muribaculaceae	CAG-1031		0	1	1	0
RGIG8921	Bacteria	Firmicutes	Negativicutes	Selenomonadales	Selenomonadaceae	Schwartzia		0	1	0	1
RGIG9068	Bacteria	Proteobacteria	Gammaproteobacteria	Betaproteobacteriales	Burkholderiaceae	Sutterella		0	1	1	0
RGIG9073	Bacteria	Bacteroidetes	Bacteroidia	Bacteroidales	Barnesiellaceae	Barnesiella	Barnesiella intestinihominis	0	2	1	0
RGIG9261	Bacteria	Firmicutes	Negativicutes	Selenomonadales	Selenomonadaceae	UBA7018		0	1	0	1
RGIG9201	Bacteria	Firmicutes	Negativicutes	Selenomonadales	Selenomonadaceae	UBA7018		0	1	0	1
RGIG9219	Bacteria	Firmicutes	Negativicutes	Selenomonadales	Selenomonadaceae	Selenomonas		0	1	1	1
RGIG9221	Bacteria	Firmicutes	Negativicutes	Selenomonadales	Selenomonadaceae	Schwartzia		0	1	0	1
RGIG9233	Bacteria	Firmicutes	Negativicutes	Selenomonadales	Selenomonadaceae	Schwartzia		0	1	0	2
RGIG9244	Bacteria	Firmicutes	Negativicutes	Selenomonadales	Selenomonadaceae	Schwartzia		0	2	0	1
RGIG9372	Bacteria	Proteobacteria	Alphaproteobacteria	Acetobacterales	Acetobacteraceae	Acetobacter		0	1	0	1
RGIG9311	Bacteria	Proteobacteria	Alphaproteobacteria	Acetobacterales	Acetobacteraceae	Acetobacter		0	2	0	1
RGIG9314	Bacteria	Proteobacteria	Alphaproteobacteria	Acetobacterales	Acetobacteraceae	Acetobacter		0	2	0	1
RGIG9342	Bacteria	Proteobacteria	Alphaproteobacteria	Acetobacterales	Acetobacteraceae	Acetobacter		0	1	0	1
RGIG9345	Bacteria	Proteobacteria	Alphaproteobacteria	Acetobacterales	Acetobacteraceae	Acetobacter		0	2	0	1
RGIG9346	Bacteria	Proteobacteria	Alphaproteobacteria	Acetobacterales	Acetobacteraceae	Acetobacter		0	1	0	1
RGIG9590	Bacteria	Proteobacteria	Gammaproteobacteria	Betaproteobacteriales	Burkholderiaceae	Duodenibacillus		0	1	1	0
RGIG9808	Bacteria	Proteobacteria	Alphaproteobacteria	Acetobacterales	Acetobacteraceae	Acetobacter		0	1	0	1
RGIG9933	Bacteria	Proteobacteria	Gammaproteobacteria	Betaproteobacteriales	Burkholderiaceae	CAG-521		0	1	0	1
RGIG9990	Bacteria	Proteobacteria	Alphaproteobacteria	Acetobacterales	Acetobacteraceae	Acetobacter		0	1	0	1
RGIG10336	Bacteria	Firmicutes	Negativicutes	Selenomonadales	Selenomonadaceae	Schwartzia		0	1	0	1

## Sheet: Sulfidogensis_47
Genome name	Phlyogenetic taxonomy							Counts of predicted proteins
	Domain	Phylum	Class	Order	Family	Genus	Species	NiFe1a	NiFe1b	AprA	AsrA	DmsA	DsrA
RGIG616	Bacteria	Desulfobacterota	Desulfovibrionia	Desulfovibrionales	Desulfovibrionaceae	Desulfovibrio		0	1	1	0	0	1
RGIG489	Bacteria	Desulfobacterota	Desulfovibrionia	Desulfovibrionales	Desulfovibrionaceae	Desulfovibrio		0	2	1	0	0	1
RGIG560	Bacteria	Desulfobacterota	Desulfovibrionia	Desulfovibrionales	Desulfovibrionaceae	Desulfovibrio		0	1	1	0	0	1
RGIG1173	Bacteria	Desulfobacterota	Desulfovibrionia	Desulfovibrionales	Desulfovibrionaceae	Desulfovibrio		0	1	0	0	0	2
RGIG1395	Bacteria	Desulfobacterota	Desulfovibrionia	Desulfovibrionales	Desulfovibrionaceae	Mailhella		0	1	0	0	0	1
RGIG1201	Bacteria	Desulfobacterota	Desulfovibrionia	Desulfovibrionales	Desulfovibrionaceae	Desulfovibrio		0	1	2	0	0	1
RGIG1253	Bacteria	Desulfobacterota	Desulfovibrionia	Desulfovibrionales	Desulfovibrionaceae	Desulfovibrio		0	1	1	0	0	1
RGIG1581	Bacteria	Campylobacterota	Campylobacteria	Campylobacterales	Campylobacteraceae	Campylobacter		0	1	0	0	1	0
RGIG1974	Bacteria	Desulfobacterota	Desulfovibrionia	Desulfovibrionales	Desulfovibrionaceae	Desulfovibrio		0	1	1	0	0	1
RGIG1737	Bacteria	Desulfobacterota	Desulfovibrionia	Desulfovibrionales	Desulfovibrionaceae	Desulfovibrio		0	1	1	0	0	1
RGIG1861	Bacteria	Campylobacterota	Campylobacteria	Campylobacterales	Campylobacteraceae	Campylobacter	GCF_002139875.1	0	1	0	0	1	0
RGIG2879	Bacteria	Campylobacterota	Campylobacteria	Campylobacterales	Campylobacteraceae	Campylobacter		0	1	0	0	1	0
RGIG3078	Bacteria	Campylobacterota	Campylobacteria	Campylobacterales	Campylobacteraceae	Campylobacter	GCF_002139875.1	0	1	0	0	1	0
RGIG3366	Bacteria	Campylobacterota	Campylobacteria	Campylobacterales	Campylobacteraceae	Campylobacter		0	1	0	0	2	0
RGIG3581	Bacteria	Campylobacterota	Campylobacteria	Campylobacterales	Campylobacteraceae	Campylobacter		0	1	0	0	1	0
RGIG3713	Bacteria	Desulfobacterota	Desulfovibrionia	Desulfovibrionales	Desulfovibrionaceae	Desulfovibrio		0	1	2	0	0	1
RGIG4247	Bacteria	Campylobacterota	Campylobacteria	Campylobacterales	Campylobacteraceae	Campylobacter	GCF_002139875.1	0	1	0	0	1	0
RGIG4459	Bacteria	Campylobacterota	Campylobacteria	Campylobacterales	Campylobacteraceae	Campylobacter		0	1	0	0	1	0
RGIG4662	Bacteria	Campylobacterota	Campylobacteria	Campylobacterales	Campylobacteraceae	Campylobacter	GCF_002139875.1	0	1	0	0	1	0
RGIG5171	Bacteria	Campylobacterota	Campylobacteria	Campylobacterales	Campylobacteraceae	Campylobacter		0	2	0	0	1	0
RGIG5198	Bacteria	Campylobacterota	Campylobacteria	Campylobacterales	Helicobacteraceae	Helicobacter	GCF_002287135.1	0	2	0	0	1	0
RGIG5201	Bacteria	Campylobacterota	Campylobacteria	Campylobacterales	Campylobacteraceae	Campylobacter		0	1	0	0	2	0
RGIG5212	Bacteria	Campylobacterota	Campylobacteria	Campylobacterales	Campylobacteraceae	Campylobacter		0	2	0	0	1	0
RGIG5213	Bacteria	Campylobacterota	Campylobacteria	Campylobacterales	Campylobacteraceae	Campylobacter		0	1	0	0	1	0
RGIG5220	Bacteria	Campylobacterota	Campylobacteria	Campylobacterales	Campylobacteraceae	Campylobacter		0	1	0	0	1	0
RGIG5510	Bacteria	Desulfobacterota	Desulfovibrionia	Desulfovibrionales	Desulfovibrionaceae	Desulfovibrio	Desulfovibrio piger	1	1	1	0	0	2
RGIG6091	Bacteria	Campylobacterota	Campylobacteria	Campylobacterales	Campylobacteraceae	Campylobacter		0	1	0	0	2	0
RGIG6990	Bacteria	Campylobacterota	Campylobacteria	Campylobacterales	Campylobacteraceae	Campylobacter		0	1	0	0	1	0
RGIG7164	Bacteria	Desulfobacterota	Desulfovibrionia	Desulfovibrionales	Desulfovibrionaceae	Desulfovibrio		0	1	1	0	0	1
RGIG7623	Bacteria	Desulfobacterota	Desulfovibrionia	Desulfovibrionales	Desulfovibrionaceae	Desulfovibrio		0	1	1	0	0	1
RGIG7909	Bacteria	Desulfobacterota	Desulfovibrionia	Desulfovibrionales	Desulfovibrionaceae	Desulfovibrio		0	1	2	0	0	1
RGIG8363	Bacteria	Desulfobacterota	Desulfovibrionia	Desulfovibrionales	Desulfovibrionaceae	Desulfovibrio		0	1	1	0	0	1
RGIG8133	Bacteria	Desulfobacterota	Desulfovibrionia	Desulfovibrionales	Desulfovibrionaceae	Desulfovibrio		0	1	1	0	0	0
RGIG8465	Bacteria	Desulfobacterota	Desulfovibrionia	Desulfovibrionales	Desulfovibrionaceae	Desulfovibrio		0	1	2	0	0	1
RGIG8721	Bacteria	Campylobacterota	Campylobacteria	Campylobacterales	Campylobacteraceae	Campylobacter	GCF_002139875.1	0	1	0	0	1	0
RGIG8909	Bacteria	Desulfobacterota	Desulfovibrionia	Desulfovibrionales	Desulfovibrionaceae	Mailhella		0	1	1	0	0	1
RGIG8910	Bacteria	Desulfobacterota	Desulfovibrionia	Desulfovibrionales	Desulfovibrionaceae	Desulfovibrio	UBA10261	0	1	1	0	0	1
RGIG8913	Bacteria	Campylobacterota	Campylobacteria	Campylobacterales	Campylobacteraceae	Campylobacter		0	1	0	0	1	0
RGIG8934	Bacteria	Campylobacterota	Campylobacteria	Campylobacterales	Campylobacteraceae	Campylobacter		0	1	0	0	1	0
RGIG9179	Bacteria	Campylobacterota	Campylobacteria	Campylobacterales	Campylobacteraceae	Campylobacter		0	1	0	0	1	0
RGIG9186	Bacteria	Campylobacterota	Campylobacteria	Campylobacterales	Campylobacteraceae	Campylobacter		0	1	0	0	1	0
RGIG9265	Bacteria	Desulfobacterota	Desulfovibrionia	Desulfovibrionales	Desulfovibrionaceae	Desulfovibrio		0	1	1	0	0	1
RGIG9369	Bacteria	Desulfobacterota	Desulfovibrionia	Desulfovibrionales	Desulfovibrionaceae	Mailhella		0	1	0	0	0	1
RGIG9805	Bacteria	Campylobacterota	Campylobacteria	Campylobacterales	Campylobacteraceae	Campylobacter		0	1	0	0	1	0
RGIG9742	Bacteria	Campylobacterota	Campylobacteria	Campylobacterales	Campylobacteraceae	Campylobacter		0	2	0	0	2	0
RGIG9945	Bacteria	Campylobacterota	Campylobacteria	Campylobacterales	Campylobacteraceae	Campylobacter		0	2	0	0	1	0
RGIG10018	Bacteria	Campylobacterota	Campylobacteria	Campylobacterales	Campylobacteraceae	Campylobacter		0	1	0	0	2	0

## Sheet: Nitrate reducer_49
Genome name	Phlyogenetic taxonomy							Counts of predicted proteins
	Domain	Phylum	Class	Order	Family	Genus	Species	NiFe1b	NapA	NarG	NirB	NirK	NirS	NorB	NosZ	NrfA
RGIG489	Bacteria	Desulfobacterota	Desulfovibrionia	Desulfovibrionales	Desulfovibrionaceae	Desulfovibrio		2	0	0	0	0	0	0	0	1
RGIG790	Bacteria	Desulfobacterota	Desulfovibrionia	Desulfovibrionales	Desulfovibrionaceae	Desulfovibrio		1	0	0	0	0	0	0	0	1
RGIG1158	Bacteria	Campylobacterota	Campylobacteria	Campylobacterales	Campylobacteraceae	Campylobacter		1	1	0	0	0	0	0	0	0
RGIG1173	Bacteria	Desulfobacterota	Desulfovibrionia	Desulfovibrionales	Desulfovibrionaceae	Desulfovibrio		1	0	0	0	0	0	0	0	1
RGIG1395	Bacteria	Desulfobacterota	Desulfovibrionia	Desulfovibrionales	Desulfovibrionaceae	Mailhella		1	0	0	0	0	0	0	0	1
RGIG1201	Bacteria	Desulfobacterota	Desulfovibrionia	Desulfovibrionales	Desulfovibrionaceae	Desulfovibrio		1	0	0	0	0	0	0	0	2
RGIG1253	Bacteria	Desulfobacterota	Desulfovibrionia	Desulfovibrionales	Desulfovibrionaceae	Desulfovibrio		1	0	0	0	0	0	0	0	2
RGIG1581	Bacteria	Campylobacterota	Campylobacteria	Campylobacterales	Campylobacteraceae	Campylobacter		1	1	0	0	0	0	0	2	0
RGIG1974	Bacteria	Desulfobacterota	Desulfovibrionia	Desulfovibrionales	Desulfovibrionaceae	Desulfovibrio		1	2	0	0	0	0	0	0	1
RGIG1737	Bacteria	Desulfobacterota	Desulfovibrionia	Desulfovibrionales	Desulfovibrionaceae	Desulfovibrio		1	1	0	0	0	0	0	0	1
RGIG1861	Bacteria	Campylobacterota	Campylobacteria	Campylobacterales	Campylobacteraceae	Campylobacter	GCF_002139875.1	1	1	0	0	0	0	0	1	1
RGIG2879	Bacteria	Campylobacterota	Campylobacteria	Campylobacterales	Campylobacteraceae	Campylobacter		1	2	0	0	0	0	0	1	0
RGIG3078	Bacteria	Campylobacterota	Campylobacteria	Campylobacterales	Campylobacteraceae	Campylobacter	GCF_002139875.1	1	1	0	0	0	0	0	1	1
RGIG3366	Bacteria	Campylobacterota	Campylobacteria	Campylobacterales	Campylobacteraceae	Campylobacter		1	2	0	0	0	0	0	1	0
RGIG3581	Bacteria	Campylobacterota	Campylobacteria	Campylobacterales	Campylobacteraceae	Campylobacter		1	1	0	0	0	0	0	1	0
RGIG3713	Bacteria	Desulfobacterota	Desulfovibrionia	Desulfovibrionales	Desulfovibrionaceae	Desulfovibrio		1	0	0	0	0	0	0	0	2
RGIG4247	Bacteria	Campylobacterota	Campylobacteria	Campylobacterales	Campylobacteraceae	Campylobacter	GCF_002139875.1	1	1	0	0	0	0	0	1	1
RGIG4459	Bacteria	Campylobacterota	Campylobacteria	Campylobacterales	Campylobacteraceae	Campylobacter		1	1	0	0	0	0	0	1	0
RGIG4662	Bacteria	Campylobacterota	Campylobacteria	Campylobacterales	Campylobacteraceae	Campylobacter	GCF_002139875.1	1	1	0	0	0	0	0	1	1
RGIG5171	Bacteria	Campylobacterota	Campylobacteria	Campylobacterales	Campylobacteraceae	Campylobacter		2	2	0	0	0	0	0	1	0
RGIG5198	Bacteria	Campylobacterota	Campylobacteria	Campylobacterales	Helicobacteraceae	Helicobacter	GCF_002287135.1	2	1	0	0	0	0	0	0	1
RGIG5201	Bacteria	Campylobacterota	Campylobacteria	Campylobacterales	Campylobacteraceae	Campylobacter		1	1	0	0	0	0	0	1	2
RGIG5212	Bacteria	Campylobacterota	Campylobacteria	Campylobacterales	Campylobacteraceae	Campylobacter		2	1	0	0	0	0	0	1	1
RGIG5213	Bacteria	Campylobacterota	Campylobacteria	Campylobacterales	Campylobacteraceae	Campylobacter		1	1	0	0	0	0	0	3	0
RGIG5220	Bacteria	Campylobacterota	Campylobacteria	Campylobacterales	Campylobacteraceae	Campylobacter		1	1	0	0	0	0	0	1	1
RGIG5510	Bacteria	Desulfobacterota	Desulfovibrionia	Desulfovibrionales	Desulfovibrionaceae	Desulfovibrio	Desulfovibrio piger	1	0	0	0	0	0	0	0	1
RGIG5417	Bacteria	Campylobacterota	Campylobacteria	Campylobacterales	Helicobacteraceae	Helicobacter		1	0	0	0	0	0	0	0	1
RGIG5473	Bacteria	Campylobacterota	Campylobacteria	Campylobacterales	Campylobacteraceae	Campylobacter		1	1	0	0	0	0	0	1	1
RGIG6091	Bacteria	Campylobacterota	Campylobacteria	Campylobacterales	Campylobacteraceae	Campylobacter		1	2	0	0	0	0	0	1	0
RGIG6341	Bacteria	Campylobacterota	Campylobacteria	Campylobacterales	Campylobacteraceae	Campylobacter		1	3	0	0	0	0	0	0	2
RGIG6990	Bacteria	Campylobacterota	Campylobacteria	Campylobacterales	Campylobacteraceae	Campylobacter		1	1	0	0	0	0	0	2	0
RGIG7164	Bacteria	Desulfobacterota	Desulfovibrionia	Desulfovibrionales	Desulfovibrionaceae	Desulfovibrio		1	0	0	0	0	0	0	0	1
RGIG7623	Bacteria	Desulfobacterota	Desulfovibrionia	Desulfovibrionales	Desulfovibrionaceae	Desulfovibrio		1	0	0	0	0	0	0	0	1
RGIG7909	Bacteria	Desulfobacterota	Desulfovibrionia	Desulfovibrionales	Desulfovibrionaceae	Desulfovibrio		1	0	0	0	0	0	0	0	2
RGIG8363	Bacteria	Desulfobacterota	Desulfovibrionia	Desulfovibrionales	Desulfovibrionaceae	Desulfovibrio		1	0	0	0	0	0	0	0	1
RGIG8133	Bacteria	Desulfobacterota	Desulfovibrionia	Desulfovibrionales	Desulfovibrionaceae	Desulfovibrio		1	0	0	0	0	0	0	0	1
RGIG8721	Bacteria	Campylobacterota	Campylobacteria	Campylobacterales	Campylobacteraceae	Campylobacter	GCF_002139875.1	1	1	0	0	0	0	0	1	1
RGIG8909	Bacteria	Desulfobacterota	Desulfovibrionia	Desulfovibrionales	Desulfovibrionaceae	Mailhella		1	0	0	0	0	0	0	0	1
RGIG8910	Bacteria	Desulfobacterota	Desulfovibrionia	Desulfovibrionales	Desulfovibrionaceae	Desulfovibrio	UBA10261	1	0	0	0	0	0	0	0	1
RGIG8913	Bacteria	Campylobacterota	Campylobacteria	Campylobacterales	Campylobacteraceae	Campylobacter		1	2	0	0	0	0	0	1	0
RGIG8934	Bacteria	Campylobacterota	Campylobacteria	Campylobacterales	Campylobacteraceae	Campylobacter		1	2	0	0	0	0	0	1	2
RGIG9179	Bacteria	Campylobacterota	Campylobacteria	Campylobacterales	Campylobacteraceae	Campylobacter		1	1	0	0	0	0	0	0	0
RGIG9186	Bacteria	Campylobacterota	Campylobacteria	Campylobacterales	Campylobacteraceae	Campylobacter		1	1	0	0	0	0	0	0	0
RGIG9265	Bacteria	Desulfobacterota	Desulfovibrionia	Desulfovibrionales	Desulfovibrionaceae	Desulfovibrio		1	0	0	0	0	0	0	0	1
RGIG9369	Bacteria	Desulfobacterota	Desulfovibrionia	Desulfovibrionales	Desulfovibrionaceae	Mailhella		1	0	0	0	0	0	0	0	1
RGIG9805	Bacteria	Campylobacterota	Campylobacteria	Campylobacterales	Campylobacteraceae	Campylobacter		1	2	0	0	0	0	0	0	0
RGIG9742	Bacteria	Campylobacterota	Campylobacteria	Campylobacterales	Campylobacteraceae	Campylobacter		2	1	0	0	0	0	0	0	0
RGIG9945	Bacteria	Campylobacterota	Campylobacteria	Campylobacterales	Campylobacteraceae	Campylobacter		2	1	0	0	0	0	0	2	1
RGIG10018	Bacteria	Campylobacterota	Campylobacteria	Campylobacterales	Campylobacteraceae	Campylobacter		1	2	0	0	0	0	0	0	0
