# Supplementary material for: An integrated gene catalog and over 10,000 metagenome-assembled genomes from the gastrointestinal microbiome of ruminants
Source: Microbiome. 2021 Jun 12;9:137. doi: 10.1186/s40168-021-01078-x (PMC8199421; doi:10.1186/s40168-021-01078-x)
Supplement: Supplementary file 7 — Additional file 6: Table S30. Significant differences in taxa between low- and high-FE cattle based on the RMG and USG datasets as a taxonomic database. [file 40168_2021_1078_MOESM7_ESM.xlsx]

## Sheet: SRA-study
Table S30. Significant differences in taxa between low- and high-FE cattle based on the RMG and USG datasets as a taxonomic database
Group	Sample name	SRA accessions
Low-FE	Low-FE1	SRR8397881
Low-FE	Low-FE2	SRR8397882
Low-FE	Low-FE3	SRR8397889
Low-FE	Low-FE4	SRR8397911
Low-FE	Low-FE5	SRR8397913
Low-FE	Low-FE6	SRR8397914
Low-FE	Low-FE7	SRR8397918
Low-FE	Low-FE8	SRR8397920
High-FE	High-FE1	SRR8397887
High-FE	High-FE2	SRR8397890
High-FE	High-FE3	SRR8397894
High-FE	High-FE4	SRR8397912
High-FE	High-FE5	SRR8397915
High-FE	High-FE6	SRR8397916
High-FE	High-FE7	SRR8397917
High-FE	High-FE8	SRR8397919

## Sheet: Phylum
Phylum	Relative abundance (%) in the Low-FE group								Relative abundance (%) in the High-FE group								P value1
	Low-FE1	Low-FE2	Low-FE3	Low-FE4	Low-FE5	Low-FE6	Low-FE7	Low-FE8	High-FE1	High-FE2	High-FE3	High-FE4	High-FE5	High-FE6	High-FE7	High-FE8
Bacteroidetes	26.406	27.7693	27.6548	15.454	40.7812	17.4744	50.7305	50.533	30.8108	14.8476	23.0958	34.994	29.2992	18.6423	39.6863	29.5374	0.445412
Firmicutes	52.7434	57.0982	51.2088	57.828	42.3285	61.4226	34.5848	32.4012	53.6198	61.7076	59.7241	45.8347	51.0092	64.7582	41.4077	50.0772	0.33596
Elusimicrobia	0.0514441	0.0238717	0.0384656	0.0851263	0.0537572	0.0344842	0.0195147	0.0158231	0.0234099	0.0770405	0.0297492	0.0241535	0.0457175	0.0445422	0.0346921	0.0418462	0.987093
Verrucomicrobia	0.902415	0.225161	0.897315	0.061841	0.362137	1.81679	0.105732	0.316132	0.297297	2.31614	0.106898	0.141841	0.737294	0.171332	0.423052	0.942661	0.869587
Patescibacteria	0.0485872	0.0203924	0.0297074	0.0345021	0.020846	0.0773229	0.0157542	0.0174955	0.0247713	0.160744	0.0281471	0.0221553	0.0381893	0.0464878	0.0269765	0.0288877	0.457793
Euryarchaeota	9.427	5.10549	9.51552	12.5535	7.4243	10.6324	3.67651	1.0808	3.43635	9.38351	3.97037	3.58857	12.0775	6.26107	6.00946	12.3356	0.878391
Spirochaetes	0.6858	1.69715	1.33421	0.990626	1.7325	0.441339	1.42493	0.703269	2.30905	0.770318	2.68917	5.5885	0.361536	1.09403	1.63208	0.584574	0.265433
Proteobacteria	0.844071	0.774242	1.17764	0.96573	1.71014	0.445437	1.98619	6.7184	0.297903	1.90166	1.90129	4.42084	0.245565	1.12839	1.88306	0.264451	0.718554
Cyanobacteria	0.208783	0.129049	0.221188	0.284868	0.245084	0.128826	0.169182	0.145234	0.365166	0.291132	0.169042	0.209603	0.0906841	0.220154	0.34709	0.145476	0.358998
Actinobacteria	2.80823	4.30613	2.64363	8.9045	2.57067	2.75124	3.6884	6.43973	4.08406	2.82468	5.58099	3.17494	1.04246	4.17756	3.36223	2.48559	0.345043
Fibrobacteres	2.8174	1.76933	2.22954	1.50886	1.18078	1.67779	2.73833	0.492493	2.00575	2.83279	1.31166	1.20937	0.680111	1.7859	3.53346	1.02738	0.99375
Planctomycetes	0.256303	0.110873	0.132657	0.147316	0.10419	0.993848	0.110613	0.208706	0.221416	0.616447	0.102491	0.0647537	0.454498	0.265413	0.0696577	0.546267	0.797877
Campylobacterota	0.00620739	0.00589484	0.00622614	0.00473608	0.00486391	0.0145362	0.00340238	0.00355825	0.006579	0.00537026	0.00343854	0.00739403	0.00432723	0.00437473	0.0034475	0.0040137	0.35898
Chloroflexi	0.285949	0.0276798	0.052613	0.0207402	0.0258395	0.0692561	0.02061	0.0243988	0.0442876	0.360422	0.028014	0.00760414	0.111668	0.0177046	0.0138334	0.0705864	0.767269
Synergistetes	0.0512347	0.0301684	0.0529222	0.0296223	0.0913528	0.0332718	0.071146	0.0529326	0.0451105	0.0601287	0.0253952	0.0445341	0.183606	0.026732	0.0401629	0.0342393	0.773678
Armatimonadetes	0.00115173	0.00419378	0.014963	0.00140081	0.00494365	0.00313292	0.00552626	0.00125072	0.00156714	0.00285807	0.00122425	0.00173451	0.0230193	0.00476384	0.00197558	0.0199975	0.485273
Desulfobacterota	0.138911	0.0364327	0.0653851	0.0124277	0.116993	0.0819736	0.0282726	0.0449581	0.0401996	0.222761	0.0537764	0.0382398	0.177204	0.0663936	0.11058	0.0882358	0.256841
Myxococcota	0.0121505	0.00735231	0.00785197	0.00656791	0.00448018	0.0190674	0.0107777	0.00887624	0.00562151	0.0129614	0.0066003	0.00663407	0.00798759	0.0117123	0.0065954	0.0178459	0.948074
UBP6	0.00371446	0.00193653	0.00345956	0.0028632	0.00288047	0.00463743	0.00190733	0.00253053	0.00370653	0.00557051	0.0023314	0.0017971	0.0045347	0.00257926	0.00203637	0.00407923	0.569288
Eremiobacteraeota	0.0139105	0.0144976	0.0294782	0.0115862	0.00476922	0.011952	0.00290264	0.00481867	0.014987	0.0455516	0.0121839	0.0411142	0.505767	0.184995	0.00544045	0.0105175	0.181957
Riflebacteria	0.00423798	0.00233033	0.00513869	0.00403311	0.00197347	0.00282317	0.00223216	0.0016143	0.00428252	0.0051245	0.00383775	0.00517672	0.00448036	0.00274602	0.00416392	0.002856	0.0835357
Desulfuromonadota	0.00231842	0.00151025	0.00210025	0.00162145	0.00186383	0.00294264	0.00124101	0.00185669	0.00138013	0.00455562	0.00183637	0.00137688	0.00413952	0.00191221	0.00241846	0.00132698	0.395041
UBA3054	0.00151071	0.00102713	0.00237745	0.00086717	0.000951851	0.00153991	0.00136178	0.00062536	0.00139883	0.00212535	0.00105392	0.000643737	0.00228711	0.00101169	0.00137205	0.00188944	0.511384
UBA6262	0.000727935	0.000296366	0.00026653	0.000944138	0.000289044	0.000442503	0.00012077	0.000349038	0.000676975	0.00121514	0.000388566	0.000411276	0.000454458	0.000550316	0.000178019	0.000371335	0.500811
Fusobacteria	0.000603289	0.000791662	0.00111409	0.00142134	0.000498351	0.000637204	0.000345652	0.000688381	0.00115572	0.0010786	0.0012136	0.00124724	0.000375422	0.000944986	0.000551426	0.000638915	0.431585
Bdellovibrionota	0.000329067	0.000223289	0.000138595	0.000369445	0.000124588	0.000252227	0.000149921	0.000159976	0.000321657	0.00038229	0.000117102	0.000214579	0.000143253	0.000327966	8.24968e-05	0.000218432	0.882895
Deferribacteres	0.000199434	5.27775e-05	0.000143926	9.74925e-05	6.47857e-05	8.40755e-05	3.33158e-05	3.39343e-05	0.000138387	0.000104675	6.38738e-05	4.02336e-05	0.00020253	5.55874e-05	0.00011289	0.000158363	0.474365
Unclassified	2.27737	0.836422	2.67236	1.08186	1.22403	1.85697	0.599489	0.779112	2.33285	1.54009	1.14881	0.568442	2.88783	1.0778	1.39138	1.72571	0.660583
1. t-test between low- and high-FE group

## Sheet: Class
Class	Relative abundance (%) in the Low-FE group								Relative abundance (%) in the High-FE group								P value1
	Low-FE1	Low-FE2	Low-FE3	Low-FE4	Low-FE5	Low-FE6	Low-FE7	Low-FE8	High-FE1	High-FE2	High-FE3	High-FE4	High-FE5	High-FE6	High-FE7	High-FE8
Bacteroidia	26.4051	27.7686	27.6541	15.4531	40.7807	17.4737	50.7298	50.5327	30.8101	14.8464	23.0951	34.9932	29.2988	18.6415	39.6854	29.5367	0.445409
Clostridia	43.5402	49.4056	42.4239	45.7784	30.6902	52.3545	28.215	17.6437	46.6314	54.0223	46.3	39.339	44.7568	57.2508	30.9738	44.298	0.215406
Elusimicrobia	0.0326025	0.0100927	0.0235079	0.00934388	0.024773	0.0117396	0.00745858	0.00512893	0.0146055	0.0499207	0.00886249	0.0073538	0.0154664	0.0191221	0.0170464	0.0214501	0.545324
Kiritimatiellae	0.857647	0.200725	0.795826	0.0372678	0.331384	1.76909	0.0830855	0.286158	0.268737	2.21833	0.0844785	0.125386	0.628871	0.14177	0.401273	0.876629	0.884616
Saccharimonadia	0.0344174	0.0134786	0.0247659	0.0219102	0.0125435	0.0726767	0.0135304	0.0153334	0.0205	0.149635	0.0243359	0.0163616	0.0339707	0.0366766	0.02306	0.0242678	0.404595
Methanobacteria	9.2032	4.8889	9.29921	12.2635	7.26896	10.4594	3.46696	1.00413	3.27358	9.14094	3.7375	3.51727	11.8367	6.08636	5.84586	12.1775	0.883221
Bacilli	3.75718	3.05092	3.76079	4.24161	3.12698	4.65844	2.52144	2.54387	2.66471	2.69015	6.28425	2.19622	3.55291	3.65566	2.51181	2.95668	0.793307
Negativicutes	5.43257	4.624	5.00679	7.79334	8.49377	4.38231	3.82621	12.1635	4.31485	4.96578	7.12489	4.29309	2.67578	3.83185	7.91053	2.79645	0.177013
Spirochaetia	0.681951	1.69333	1.33255	0.987948	1.73099	0.438781	1.42313	0.698862	2.30524	0.765194	2.68666	5.58626	0.358908	1.09132	1.63088	0.582543	0.265512
Verrucomicrobiae	0.0129732	0.00706	0.0113115	0.0100263	0.0128276	0.0183329	0.00677144	0.0172483	0.0117105	0.0179585	0.00679724	0.0059188	0.0155553	0.00923863	0.00603964	0.013723	0.595365
Alphaproteobacteria	0.102155	0.0373786	0.102086	0.0484743	0.0826416	0.0782124	0.064337	0.0747863	0.100679	0.137342	0.0606535	0.0726484	0.0753857	0.0642646	0.0698574	0.131524	0.279468
Thermoplasmata	0.116834	0.176403	0.126804	0.245353	0.120855	0.0738891	0.171893	0.0576689	0.0900489	0.124663	0.203465	0.0620401	0.0714734	0.139847	0.12668	0.0626027	0.357849
Vampirovibrionia	0.208783	0.129049	0.221188	0.284868	0.245084	0.128826	0.169182	0.145234	0.365166	0.291132	0.169042	0.209603	0.0906841	0.220154	0.34709	0.145476	0.358998
Gammaproteobacteria	0.741915	0.736863	1.07555	0.917255	1.6275	0.367224	1.92185	6.64361	0.197224	1.76432	1.84064	4.34819	0.17018	1.06412	1.8132	0.132927	0.706399
Coriobacteriia	2.51506	4.13819	2.45085	8.63775	2.41071	2.49563	3.5485	4.3314	3.88488	2.35475	5.39211	3.05076	0.846166	3.96193	3.23145	2.2795	0.450395
Fibrobacteria	2.8174	1.76933	2.22954	1.50886	1.18078	1.67779	2.73833	0.492493	2.00575	2.83279	1.31166	1.20937	0.680111	1.7859	3.53346	1.02738	0.99375
GWE2-31-10	0.00384908	0.00382434	0.00165782	0.00267848	0.00150502	0.00255767	0.00179905	0.00440661	0.00381126	0.0051245	0.00250705	0.0022352	0.00262795	0.00271267	0.00119837	0.00203142	0.994989
Peptococcia	0.00346517	0.0124758	0.00412588	0.00847158	0.0128276	0.017532	0.0171452	0.0483467	0.00498194	0.0195923	0.00979931	0.0033215	0.0067082	0.00659267	0.00659975	0.0139851	0.252147
Planctomycetes	0.256193	0.110804	0.132545	0.147132	0.104086	0.993671	0.110492	0.208604	0.221382	0.616237	0.1024	0.0646061	0.454226	0.265258	0.0695492	0.546097	0.798001
Campylobacteria	0.00620739	0.00589484	0.00622614	0.00473608	0.00486391	0.0145362	0.00340238	0.00355825	0.006579	0.00537026	0.00343854	0.00739403	0.00432723	0.00437473	0.0034475	0.0040137	0.35898
Anaerolineae	0.28557	0.0272129	0.0523784	0.0201707	0.0255405	0.0684817	0.0201644	0.0241951	0.0440707	0.359762	0.0275935	0.00720181	0.110903	0.0173989	0.0135816	0.0699366	0.767652
Synergistia	0.0512347	0.0301684	0.0529222	0.0296223	0.0913528	0.0332718	0.071146	0.0529326	0.0451105	0.0601287	0.0253952	0.0445341	0.183606	0.026732	0.0401629	0.0342393	0.773678
Gracilibacteria	0.0140252	0.00667432	0.00470692	0.0122327	0.00812313	0.004456	0.00205309	0.00209908	0.00417406	0.0108862	0.00350242	0.00533765	0.00405554	0.00965554	0.0037167	0.00438503	0.573829
UBA5829	0.00115173	0.00419378	0.014963	0.00140081	0.00494365	0.00313292	0.00552626	0.00125072	0.00156714	0.00285807	0.00122425	0.00173451	0.0230193	0.00476384	0.00197558	0.0199975	0.485273
Desulfovibrionia	0.138911	0.0364327	0.0653851	0.0124277	0.116993	0.0819736	0.0282726	0.0449581	0.0401996	0.222761	0.0537764	0.0382398	0.177204	0.0663936	0.11058	0.0882358	0.256841
Actinobacteria	0.293173	0.167938	0.192781	0.26675	0.159956	0.255607	0.139897	2.10833	0.199177	0.46993	0.18888	0.124179	0.196296	0.215629	0.130784	0.206091	0.366971
Lentisphaeria	0.0317649	0.0173476	0.090167	0.014511	0.0179207	0.0293601	0.0158667	0.012706	0.0168159	0.0798166	0.0155959	0.0104652	0.0928428	0.0203061	0.0157135	0.0522873	0.539328
UBA4248	0.00884491	0.00449827	0.00409923	0.00560325	0.00181898	0.0171691	0.00616759	0.00672868	0.0023077	0.00784604	0.00415712	0.00582492	0.00427289	0.00854379	0.00293515	0.0155196	0.846567
Dehalobacteriia	0.00966259	0.005091	0.0129907	0.00587007	0.00445526	0.00938106	0.00495573	0.00166763	0.00369157	0.00933879	0.00491829	0.00285658	0.0165186	0.0130241	0.00476311	0.011839	0.477204
Kapabacteria	0.000922384	0.000690167	0.000778267	0.000928744	0.000493368	0.00072128	0.000774593	0.000310256	0.000736818	0.00123334	0.000697289	0.000764438	0.00041988	0.000783783	0.000903123	0.000731749	0.469075
Methanomicrobia	0.106578	0.0399444	0.0890796	0.0439383	0.0340623	0.0986737	0.0375345	0.0188578	0.0724363	0.117295	0.029004	0.00898549	0.168925	0.0342696	0.0366546	0.0951546	0.611793
UBA1177	0.00371446	0.00193653	0.00345956	0.0028632	0.00288047	0.00463743	0.00190733	0.00253053	0.00370653	0.00557051	0.0023314	0.0017971	0.0045347	0.00257926	0.00203637	0.00407923	0.569288
Eremiobacteria	0.0139105	0.0144976	0.0294782	0.0115862	0.00476922	0.011952	0.00290264	0.00481867	0.014987	0.0455516	0.0121839	0.0411142	0.505767	0.184995	0.00544045	0.0105175	0.181957
Endomicrobia	0.0188416	0.013779	0.0149577	0.0757824	0.0289841	0.0227446	0.0120562	0.0106941	0.00880442	0.0271198	0.0208867	0.0167997	0.0302511	0.0254201	0.0176456	0.0203961	0.644442
UBA8953	0.00423798	0.00233033	0.00513869	0.00403311	0.00197347	0.00282317	0.00223216	0.0016143	0.00428252	0.0051245	0.00383775	0.00517672	0.00448036	0.00274602	0.00416392	0.002856	0.0835357
Myxococcia	0.00330562	0.00285404	0.00375274	0.000964662	0.0026612	0.00189834	0.00461008	0.00214756	0.00331381	0.0051154	0.00244317	0.000809141	0.0037147	0.00316848	0.00366025	0.00232631	0.630891
Desulfotomaculia	0.00028918	0.000121794	0.000202563	0.000241166	0.000244192	0.000429228	9.16185e-05	0.000140585	0.000172049	0.000486964	0.000228881	0.000205638	0.000449518	0.000261261	0.0001346	0.000256658	0.37312
Dehalococcoidia	0.000378925	0.000466878	0.000234546	0.000569561	0.000299011	0.00077438	0.000445599	0.000203606	0.000216931	0.000659905	0.000420503	0.000402336	0.000765663	0.000305731	0.000251832	0.000649836	0.710367
Desulfuromonadia	0.00231842	0.00151025	0.00210025	0.00162145	0.00186383	0.00294264	0.00124101	0.00185669	0.00138013	0.00455562	0.00183637	0.00137688	0.00413952	0.00191221	0.00241846	0.00132698	0.395041
Microgenomatia	6.9802e-05	0.000142093	0.000111943	0.000143673	0.000139538	7.96505e-05	8.32896e-05	3.39343e-05	2.61814e-05	0.000141083	0.00020759	0.000134112	0.000103735	4.44699e-05	0.000130258	0.000141981	0.541185
UBA3054	0.00151071	0.00102713	0.00237745	0.00086717	0.000951851	0.00153991	0.00136178	0.00062536	0.00139883	0.00212535	0.00105392	0.000643737	0.00228711	0.00101169	0.00137205	0.00188944	0.511384
Methanosarcinia	0.000393883	0.000243588	0.000421117	0.000636267	0.000423599	0.000340727	0.00012077	0.000145433	0.000284255	0.000614394	0.000399211	0.000277164	0.000355663	0.000589227	0.0002692	0.000376796	0.484956
Chlamydiia	2.99151e-05	2.84186e-05	1.06612e-05	3.59183e-05	4.98351e-06	8.85006e-06	8.32896e-06	1.9391e-05	3.36617e-05	3.64085e-05	2.66141e-05	7.15263e-05	2.46988e-05	1.66762e-05	2.60516e-05	2.18432e-05	0.0820274
Fusobacteriia	0.000603289	0.000791662	0.00111409	0.00142134	0.000498351	0.000637204	0.000345652	0.000688381	0.00115572	0.0010786	0.0012136	0.00124724	0.000375422	0.000944986	0.000551426	0.000638915	0.431585
Bacteriovoracia	3.98869e-05	3.24785e-05	0	6.15742e-05	1.49505e-05	2.21251e-05	8.32896e-06	1.45433e-05	1.8701e-05	5.46128e-05	5.32282e-06	1.78816e-05	4.93976e-06	3.89112e-05	8.68388e-06	7.09905e-05	0.774662
Dojkabacteria	7.47879e-05	9.74354e-05	0.000122604	0.00021551	3.98681e-05	0.000110626	8.74541e-05	2.90865e-05	7.10637e-05	8.19192e-05	0.000101134	0.000321868	5.92771e-05	0.000111175	6.9471e-05	9.28338e-05	0.661524
Oligoflexia	0.00028918	0.000190811	0.000138595	0.000307871	0.000109637	0.000230101	0.000141592	0.000145433	0.000302956	0.000327677	0.000111779	0.000196697	0.000138313	0.000289055	7.38129e-05	0.000147442	0.921671
Deferribacteres	0.000199434	5.27775e-05	0.000143926	9.74925e-05	6.47857e-05	8.40755e-05	3.33158e-05	3.39343e-05	0.000138387	0.000104675	6.38738e-05	4.02336e-05	0.00020253	5.55874e-05	0.00011289	0.000158363	0.474365
Class__norank	0.000837624	0.000365383	0.000378472	0.00112886	0.000393698	0.000619504	0.00024154	0.000450841	0.000710637	0.00142448	0.000479054	0.000558799	0.000726145	0.00070596	0.000286568	0.00054062	0.435767
Unclassified	2.27737	0.836422	2.67236	1.08186	1.22403	1.85697	0.599489	0.779112	2.33285	1.54009	1.14881	0.568442	2.88783	1.0778	1.39138	1.72571	0.660583
1. t-test between low- and high-FE group

## Sheet: Order
Order	Relative abundance (%) in the Low-FE group								Relative abundance (%) in the High-FE group								P value1
	Low-FE1	Low-FE2	Low-FE3	Low-FE4	Low-FE5	Low-FE6	Low-FE7	Low-FE8	High-FE1	High-FE2	High-FE3	High-FE4	High-FE5	High-FE6	High-FE7	High-FE8
Bacteroidales	26.3993	27.7457	27.6502	15.4444	40.7789	17.4714	50.7233	50.5312	30.7941	14.8422	23.0874	34.9358	29.2936	18.6355	39.6809	29.5337	0.444735
Oscillospirales	15.8464	8.73877	16.0195	11.502	9.62254	17.3245	12.9409	4.42658	12.6165	21.7967	13.426	5.41329	13.5536	14.821	10.5409	15.9065	0.52921
Lachnospirales	20.1219	27.408	18.8904	26.154	15.3579	25.3553	11.3494	11.5716	28.8119	20.9056	21.2908	16.7227	16.3077	19.0349	13.6817	19.7539	0.989417
Christensenellales	1.94172	1.09859	2.05729	1.05176	1.13349	3.86828	0.675628	0.73458	1.32945	4.16171	0.971447	0.761188	10.4918	1.70328	0.655528	2.94815	0.316104
Elusimicrobiales	0.0326025	0.0100927	0.0235079	0.00934388	0.024773	0.0117396	0.00745858	0.00512893	0.0146055	0.0499207	0.00886249	0.0073538	0.0154664	0.0191221	0.0170464	0.0214501	0.545324
RFP12	0.855688	0.199876	0.79323	0.0363698	0.330188	1.76538	0.0824525	0.285378	0.26766	2.2139	0.0838078	0.124603	0.626821	0.140642	0.399602	0.874882	0.8847
Peptostreptococcales	2.10399	1.42086	2.78049	4.11138	3.28109	2.6855	1.9591	0.571298	0.999058	2.80547	2.31074	0.776128	2.84295	2.98663	3.05809	3.87756	0.866243
Saccharimonadales	0.0344174	0.0134786	0.0247659	0.0219102	0.0125435	0.0726767	0.0135304	0.0153334	0.0205	0.149635	0.0243359	0.0163616	0.0339707	0.0366766	0.02306	0.0242678	0.404595
Methanobacteriales	9.2032	4.8889	9.29921	12.2635	7.26896	10.4594	3.46696	1.00413	3.27358	9.14094	3.7375	3.51727	11.8367	6.08636	5.84586	12.1775	0.883221
Mycoplasmatales	0.00884491	0.00537112	0.00713234	0.0114477	0.00637391	0.00931026	0.00306089	0.00541979	0.00712133	0.0186776	0.00435939	0.00589198	0.00651061	0.00852155	0.00422036	0.00652021	0.753907
Selenomonadales	1.18949	0.926947	0.50291	0.702834	0.28415	0.866075	1.15112	4.12123	1.99318	0.925314	0.905986	0.880757	0.717792	0.610305	0.676374	0.538048	0.513405
Treponematales	0.629345	1.59712	1.24433	0.911221	1.61552	0.390717	1.36856	0.644039	1.87371	0.699049	2.58536	5.51939	0.319677	0.956787	1.53778	0.530927	0.292277
CAG-41	0.050053	0.0716759	0.0565896	0.0485513	0.0317549	0.0425643	0.0469961	0.0219312	0.0816447	0.0538847	0.0494064	0.0612891	0.0525393	0.109574	0.0695969	0.0521289	0.0455064
Pedosphaerales	0.00698519	0.00360105	0.00651399	0.00211918	0.00688223	0.0119609	0.00263612	0.0141167	0.00844162	0.00907938	0.00221429	0.00217708	0.0101512	0.00304063	0.00171507	0.00685878	0.491377
Opitutales	0.00194448	0.000998713	0.00139129	0.00385865	0.000877098	0.00209304	0.00123269	0.00075625	0.00102481	0.00414602	0.00161814	0.000809141	0.00213398	0.00157312	0.000790233	0.00246829	0.746016
Rhodobacterales	0.000458699	0.000259828	0.000559713	0.000559299	0.000308978	0.000389402	0.000224882	0.00023754	0.000246853	0.000423249	0.000388566	0.000263753	0.000573012	0.000561433	0.000238807	0.000442326	0.801646
Erysipelotrichales	2.58062	1.85254	2.482	2.74615	2.31754	3.5747	1.97213	1.84536	1.30979	1.30377	4.50691	1.13024	2.2525	1.28576	1.60696	2.1532	0.306503
Saccharofermentanales	2.61287	8.72834	0.930088	2.08472	1.0121	2.13918	0.438195	0.169235	0.83967	3.66181	7.4976	14.4758	1.19805	17.138	0.773152	1.19888	0.187922
Acidaminococcales	3.71667	3.04972	2.79877	1.69533	6.92705	3.17245	0.702031	5.6789	2.02342	3.85572	1.24283	0.520779	1.86832	0.725922	4.17958	2.01908	0.124118
Methanomassiliicoccales	0.116834	0.176403	0.126804	0.245353	0.120855	0.0738891	0.171893	0.0576689	0.0900489	0.124663	0.203465	0.0620401	0.0714734	0.139847	0.12668	0.0626027	0.357849
Veillonellales	0.526417	0.647332	1.70512	5.39518	1.28257	0.343785	1.97306	2.36336	0.298247	0.184746	4.97608	2.89155	0.0896764	2.49562	3.05458	0.239325	0.99921
Gastranaerophilales	0.208783	0.129049	0.221188	0.284868	0.245084	0.128826	0.169182	0.145234	0.365166	0.291132	0.169042	0.209603	0.0906841	0.220154	0.34709	0.145476	0.358998
Enterobacterales	0.724824	0.725345	1.05715	0.90317	1.59707	0.342625	1.90888	6.62476	0.181766	1.74223	1.82359	4.32578	0.134055	1.04674	1.79992	0.117691	0.705262
UBA1212	0.0172511	0.0150213	0.0144566	0.0148035	0.00598022	0.0172797	0.00623006	0.00749948	0.0132889	0.0232605	0.00747324	0.00585622	0.0344598	0.0150475	0.00668658	0.0178186	0.429473
Coriobacteriales	2.45354	4.08861	2.35885	8.59658	2.38317	2.37863	3.51928	4.32529	3.87204	2.2613	5.36795	3.0432	0.774046	3.93303	3.20027	2.2175	0.461613
4C28d-15	0.11294	0.0576249	0.114165	0.0679676	0.0482404	0.0835268	0.0315834	0.0421609	0.0717332	0.144624	0.0608664	0.0634394	0.109193	0.0809575	0.0507833	0.0703407	0.463422
Cytophagales	0.00421305	0.0219879	0.00268129	0.00738377	0.000647857	0.00106643	0.00543048	0.00066899	0.0146578	0.00184318	0.00673869	0.0562376	0.00413458	0.0044192	0.00346921	0.00198773	0.400028
Verrucomicrobiales	0.00404353	0.00246024	0.00340625	0.0040485	0.00506823	0.004279	0.00290264	0.0023754	0.00224412	0.00473311	0.00296481	0.00293258	0.00327012	0.00462487	0.00353434	0.00439595	0.975534
Fibrobacterales	2.8174	1.76933	2.22954	1.50886	1.18078	1.67779	2.73833	0.492493	2.00575	2.83279	1.31166	1.20937	0.680111	1.7859	3.53346	1.02738	0.99375
RFN20	0.154257	0.0832179	0.193293	0.149004	0.130359	0.105692	0.0636416	0.0759886	0.12033	0.162009	0.0616329	0.0663407	0.14723	0.10516	0.0922575	0.139688	0.71806
RF39	0.606724	0.852624	0.863167	0.977531	0.396409	0.703938	0.316263	0.136367	0.926588	0.948811	1.45397	0.837824	0.843756	2.02812	0.560783	0.459702	0.0798048
GWE2-31-10	0.00384908	0.00382434	0.00165782	0.00267848	0.00150502	0.00255767	0.00179905	0.00440661	0.00381126	0.0051245	0.00250705	0.0022352	0.00262795	0.00271267	0.00119837	0.00203142	0.994989
Peptococcales	0.00346517	0.0124758	0.00412588	0.00847158	0.0128276	0.017532	0.0171452	0.0483467	0.00498194	0.0195923	0.00979931	0.0033215	0.0067082	0.00659267	0.00659975	0.0139851	0.252147
Betaproteobacteriales	0.0150722	0.00993841	0.0165782	0.0119864	0.0286951	0.0225588	0.0112608	0.0162788	0.0132665	0.0194831	0.0152179	0.0200095	0.0328939	0.0151698	0.011923	0.0130786	0.746351
RF32	0.0661972	0.0230922	0.0646281	0.0287603	0.035368	0.0359489	0.0360186	0.0321309	0.0629849	0.0969332	0.0413051	0.0575832	0.0331952	0.0427023	0.0442574	0.0669113	0.115222
Pirellulales	0.256193	0.110804	0.132545	0.147132	0.104086	0.993671	0.110492	0.208604	0.221382	0.616237	0.1024	0.0646061	0.454226	0.265258	0.0695492	0.546097	0.798001
TANB77	0.695507	1.82152	1.52425	0.598927	0.136339	0.768437	0.60138	0.0666663	1.12488	0.421675	0.578095	1.00562	0.127105	1.21864	2.07475	0.406841	0.767594
Campylobacterales	0.00620739	0.00589484	0.00622614	0.00473608	0.00486391	0.0145362	0.00340238	0.00355825	0.006579	0.00537026	0.00343854	0.00739403	0.00432723	0.00437473	0.0034475	0.0040137	0.35898
Anaerolineales	0.28557	0.0272129	0.0523784	0.0201707	0.0255405	0.0684817	0.0201644	0.0241951	0.0440707	0.359762	0.0275935	0.00720181	0.110903	0.0173989	0.0135816	0.0699366	0.767652
Synergistales	0.0512347	0.0301684	0.0529222	0.0296223	0.0913528	0.0332718	0.071146	0.0529326	0.0451105	0.0601287	0.0253952	0.0445341	0.183606	0.026732	0.0401629	0.0342393	0.773678
Absconditabacterales	0.0140252	0.00667432	0.00470692	0.0122327	0.00812313	0.004456	0.00205309	0.00209908	0.00417406	0.0108862	0.00350242	0.00533765	0.00405554	0.00965554	0.0037167	0.00438503	0.573829
Lactobacillales	0.330787	0.213404	0.15278	0.131717	0.164904	0.171616	0.102821	0.453018	0.237798	0.105002	0.120833	0.0602252	0.224097	0.0648261	0.181471	0.120209	0.143701
Exiguobacterales	0.00287684	0.00115299	0.00325699	0.00253994	0.00115119	0.00242934	0.00118688	0.00100349	0.00194116	0.00391847	0.00169266	0.000992428	0.00347759	0.00294057	0.00117232	0.00397001	0.314127
UBA5829	0.00115173	0.00419378	0.014963	0.00140081	0.00494365	0.00313292	0.00552626	0.00125072	0.00156714	0.00285807	0.00122425	0.00173451	0.0230193	0.00476384	0.00197558	0.0199975	0.485273
Desulfovibrionales	0.138726	0.0363109	0.0652465	0.0123251	0.116908	0.0817303	0.0282227	0.0448708	0.0401173	0.222506	0.0536114	0.0381459	0.176636	0.0662324	0.110459	0.0881429	0.2571
Actinomycetales	0.146614	0.108575	0.0732157	0.167708	0.0948662	0.107988	0.0674229	2.09313	0.171959	0.135126	0.117256	0.0819245	0.0963747	0.095855	0.0677994	0.103231	0.350054
UBA1784	0.016907	0.00664184	0.0570747	0.00785071	0.00878593	0.0133016	0.00608847	0.0069129	0.00870343	0.0344106	0.00815456	0.00620044	0.0558193	0.00980562	0.00754629	0.0260699	0.644509
Sphaerochaetales	0.0452716	0.0932822	0.0809931	0.0735452	0.111695	0.0425422	0.0521143	0.0515122	0.427572	0.0570567	0.0986585	0.0646285	0.032637	0.13092	0.0887492	0.0441725	0.322732
Eubacteriales	0.00877511	0.0193572	0.0114181	0.108576	0.0365989	0.0396969	0.0256157	0.00943858	0.00866603	0.0085014	0.0712885	0.0206532	0.0086594	0.0419963	0.0142676	0.0351567	0.662737
UBA4248	0.00870032	0.00439271	0.00400861	0.005398	0.00171931	0.0170187	0.00599685	0.00661234	0.0022329	0.00770496	0.00398679	0.00571763	0.00417904	0.00841038	0.00281792	0.015394	0.851348
Cardiobacteriales	0.000114675	0.000113675	9.59507e-05	0.000153935	0.000129571	0.000141601	8.32896e-05	0.000101803	0.00019823	0.000209349	0.000138393	0.00011176	0.000113615	7.78224e-05	4.34194e-05	0.000103755	0.728911
Bacillales	0.0245454	0.0146803	0.0235612	0.104276	0.0113923	0.0252138	0.0150754	0.00598213	0.0185588	0.0635193	0.0458774	0.0440736	0.0260622	0.0644981	0.025561	0.0214064	0.429083
Clostridiales	0.0138657	0.0143514	0.011626	0.0244552	0.00899026	0.0134344	0.0257323	0.00845449	0.716711	0.0203023	0.0134029	0.0175508	0.0114652	0.088573	0.0109938	0.010665	0.305977
UBA4068	0.00889477	0.00421814	0.0118552	0.00512092	0.00361305	0.0080801	0.00411451	0.00127011	0.00306322	0.00815551	0.00400808	0.00228437	0.010744	0.0117289	0.00397722	0.0110527	0.605051
ML615J-28	0.0131627	0.00736855	0.00747883	0.0209609	0.0594035	0.0114475	0.0050765	0.00725224	0.0167299	0.0147591	0.0383137	0.0117393	0.00843217	0.018883	0.0103729	0.00644922	0.913765
Kapabacteriales	0.000922384	0.000690167	0.000778267	0.000928744	0.000493368	0.00072128	0.000774593	0.000310256	0.000736818	0.00123334	0.000697289	0.000764438	0.00041988	0.000783783	0.000903123	0.000731749	0.469075
Methanomicrobiales	0.106578	0.0399444	0.0890796	0.0439383	0.0340623	0.0986737	0.0375345	0.0188578	0.0724363	0.117295	0.029004	0.00898549	0.168925	0.0342696	0.0366546	0.0951546	0.611793
Victivallales	0.0148579	0.0107057	0.0330923	0.00666028	0.00913478	0.0160584	0.0097782	0.00579307	0.00811248	0.045406	0.0074413	0.00426476	0.0370235	0.0105005	0.00816719	0.0262173	0.437248
Flavobacteriales	0.00131627	0.000751064	0.000927524	0.00123148	0.00103159	0.00114166	0.000816238	0.000717468	0.00109962	0.00224368	0.000878265	0.00112207	0.000894097	0.00142304	0.000837994	0.000802739	0.385215
UBA3830	0.00294664	0.00143311	0.00238811	0.00315568	0.00274592	0.0046153	0.000878705	0.00667051	0.00413291	0.00571159	0.00102198	0.00207426	0.00397157	0.0014953	0.00118969	0.00351676	0.810794
UBA1177	0.00371446	0.00193653	0.00345956	0.0028632	0.00288047	0.00463743	0.00190733	0.00253053	0.00370653	0.00557051	0.0023314	0.0017971	0.0045347	0.00257926	0.00203637	0.00407923	0.569288
Paracaedibacterales	0.020811	0.00837538	0.0269195	0.00846132	0.0371521	0.0256696	0.0234543	0.0279425	0.0247601	0.0239432	0.0132219	0.00719734	0.0303005	0.0122737	0.0198644	0.021319	0.474457
Acholeplasmatales	0.0152118	0.00602475	0.00639138	0.0151267	0.00644368	0.00952266	0.027294	0.00551675	0.009919	0.0170392	0.0073242	0.00803777	0.00538434	0.0129908	0.00535795	0.00903764	0.509649
Eremiobacterales	0.000717963	0.00041816	0.000943516	0.000610611	0.000607989	0.000915981	0.00036231	0.000736859	0.00255081	0.01769	0.000750518	0.000505155	0.18659	0.00195668	0.000564452	0.000988407	0.29863
UBA7702	0.000767822	0.000872858	0.00113542	0.000749153	0.000842214	0.00130096	0.000841225	0.000397516	0.000628353	0.00118328	0.000910202	0.000572211	0.00577458	0.00129519	0.000785891	0.000786357	0.346893
Endomicrobiales	0.0188416	0.013779	0.0149577	0.0757824	0.0289841	0.0227446	0.0120562	0.0106941	0.00880442	0.0271198	0.0208867	0.0167997	0.0302511	0.0254201	0.0176456	0.0203961	0.644442
Acetobacterales	0.00159049	0.000747004	0.000666325	0.000461806	0.000747527	0.00077438	0.000391461	0.00403333	0.00375142	0.00108771	0.00034066	0.00163169	0.00158566	0.000639255	0.000924833	0.000911955	0.752997
UBA8953	0.00423798	0.00233033	0.00513869	0.00403311	0.00197347	0.00282317	0.00223216	0.0016143	0.00428252	0.0051245	0.00383775	0.00517672	0.00448036	0.00274602	0.00416392	0.002856	0.0835357
Pseudomonadales	0.00173009	0.00136815	0.00155653	0.00180105	0.00143027	0.00171249	0.00131181	0.00224451	0.00147738	0.00217541	0.00161281	0.00209662	0.00262795	0.0018455	0.00115061	0.00194405	0.273901
Rickettsiales	0.00723448	0.00103931	0.00363014	0.00249375	0.00397684	0.00678357	0.000424777	0.00129435	0.00234136	0.00492426	0.00100069	0.00106842	0.00100771	0.00167874	0.000937859	0.0353915	0.552079
Propionibacteriales	0.000568388	0.000345084	0.000410456	0.000646529	0.00028406	0.000517728	0.000299842	0.000169671	0.000231892	0.000773682	0.000393889	0.000317398	0.000553253	0.000856046	0.000303936	0.000425943	0.450608
Myxococcales	0.00330562	0.00285404	0.00375274	0.000964662	0.0026612	0.00189834	0.00461008	0.00214756	0.00331381	0.0051154	0.00244317	0.000809141	0.0037147	0.00316848	0.00366025	0.00232631	0.630891
Desulfotomaculales	0.00028918	0.000121794	0.000202563	0.000241166	0.000244192	0.000429228	9.16185e-05	0.000140585	0.000172049	0.000486964	0.000228881	0.000205638	0.000449518	0.000261261	0.0001346	0.000256658	0.37312
Dehalococcoidales	0.000378925	0.000466878	0.000234546	0.000569561	0.000299011	0.00077438	0.000445599	0.000203606	0.000216931	0.000659905	0.000420503	0.000402336	0.000765663	0.000305731	0.000251832	0.000649836	0.710367
Spirochaetales	0.000787765	0.000146153	0.00125269	0.000107755	0.000209308	0.000508878	0.000229046	0.000121194	0.000519887	0.000459658	0.000143716	3.57632e-05	0.00140783	8.89399e-05	0.0008076	0.000688062	0.657071
UBA1400	6.9802e-05	0.000142093	0.000111943	0.000143673	0.000139538	7.96505e-05	8.32896e-05	3.39343e-05	2.61814e-05	0.000141083	0.00020759	0.000134112	0.000103735	4.44699e-05	0.000130258	0.000141981	0.541185
UBA3054	0.00151071	0.00102713	0.00237745	0.00086717	0.000951851	0.00153991	0.00136178	0.00062536	0.00139883	0.00212535	0.00105392	0.000643737	0.00228711	0.00101169	0.00137205	0.00188944	0.511384
Methanosarcinales	0.000393883	0.000243588	0.000421117	0.000636267	0.000423599	0.000340727	0.00012077	0.000145433	0.000284255	0.000614394	0.000399211	0.000277164	0.000355663	0.000589227	0.0002692	0.000376796	0.484956
LD1-PB3	0.00195944	0.0008485	0.002596	0.000897957	0.00119604	0.00370375	0.000633001	0.000780489	0.00107718	0.00442819	0.000670675	0.000782319	0.00205	0.00112842	0.00167165	0.00174746	0.8411
Acetivibrionales	0.00100216	0.000917516	0.000756945	0.00117504	0.000742544	0.00119476	0.000420612	0.000373277	0.00105848	0.00151095	0.000526959	0.00113548	0.00112133	0.00110619	0.000573136	0.000933799	0.292094
UBA7976	0.00014459	0.000105555	9.06201e-05	0.000205247	9.96703e-05	0.000150451	0.000170744	0.000116346	7.48039e-05	0.000141083	0.00017033	0.000107289	9.38555e-05	0.00013341	0.000117232	0.000125599	0.407172
Chlamydiales	2.99151e-05	2.84186e-05	1.06612e-05	3.59183e-05	4.98351e-06	8.85006e-06	8.32896e-06	1.9391e-05	3.36617e-05	3.64085e-05	2.66141e-05	7.15263e-05	2.46988e-05	1.66762e-05	2.60516e-05	2.18432e-05	0.0820274
Haloplasmatales	0.00143094	0.00118546	0.00151389	0.00295556	0.000817296	0.00138061	0.000770429	0.000790184	0.00232266	0.00170665	0.00120828	0.00140817	0.00178325	0.00318516	0.00162388	0.00113039	0.225455
Sphingomonadales	0.000762836	0.000604911	0.000900871	0.00073889	0.000488384	0.000915981	0.000616343	0.000678686	0.000725598	0.00104675	0.000521636	0.000572211	0.00139301	0.000906075	0.000620897	0.000737209	0.39632
Staphylococcales	0.000209406	0.000462818	0.000330497	0.00135976	0.000289044	0.000199126	0.000224882	0.000111498	0.000302956	0.000491515	0.000825037	0.000384454	0.00019759	0.00121736	0.000390774	0.000207511	0.59121
Rhizobiales	0.00140601	0.0012017	0.00160984	0.00284268	0.00127578	0.00212401	0.00150338	0.00122648	0.00105473	0.00218906	0.00196944	0.00153782	0.00213892	0.00269043	0.00108548	0.00163278	0.632437
Corynebacteriales	0.117591	0.0447025	0.0770591	0.0585571	0.0572556	0.134047	0.0521559	0.0138549	0.0147364	0.27752	0.0411614	0.0234696	0.0892368	0.0702069	0.0374145	0.0888856	0.747256
Izimaplasmatales	0.00109689	0.000893158	0.00106079	0.00201142	0.000882082	0.00115936	0.000737113	0.00112468	0.00117816	0.00179767	0.00100601	0.00189545	0.00143747	0.00161204	0.000894439	0.000720827	0.354737
Fusobacteriales	0.000603289	0.000791662	0.00111409	0.00142134	0.000498351	0.000637204	0.000345652	0.000688381	0.00115572	0.0010786	0.0012136	0.00124724	0.000375422	0.000944986	0.000551426	0.000638915	0.431585
Bacteriovoracales	3.98869e-05	3.24785e-05	0	6.15742e-05	1.49505e-05	2.21251e-05	8.32896e-06	1.45433e-05	1.8701e-05	5.46128e-05	5.32282e-06	1.78816e-05	4.93976e-06	3.89112e-05	8.68388e-06	7.09905e-05	0.774662
SC72	7.47879e-05	9.74354e-05	0.000122604	0.00021551	3.98681e-05	0.000110626	8.74541e-05	2.90865e-05	7.10637e-05	8.19192e-05	0.000101134	0.000321868	5.92771e-05	0.000111175	6.9471e-05	9.28338e-05	0.661524
Chitinophagales	0.000249293	0.000162392	0.000255869	0.000143673	0.000154489	0.000101776	0.000208224	7.75641e-05	0.000179529	0.000141083	5.32282e-05	8.04671e-05	0.000217349	0.000166762	0.000147626	0.000191128	0.477634
Paenibacillales	0.000992186	0.000365383	0.000645002	0.000600348	0.000792379	0.00167266	0.000304007	0.000140585	0.000489965	0.00180222	0.000670675	0.000362102	0.00126952	0.000889399	0.000395116	0.000961103	0.507716
Reyranellales	0.000269236	0.000267947	0.000298513	0.000354052	0.000239209	0.000384977	0.000254033	0.000208453	0.000228152	0.000450556	0.000420503	0.000312928	0.00041988	0.000489169	0.000286568	0.000262119	0.0917732
Deferribacterales	0.000199434	5.27775e-05	0.000143926	9.74925e-05	6.47857e-05	8.40755e-05	3.33158e-05	3.39343e-05	0.000138387	0.000104675	6.38738e-05	4.02336e-05	0.00020253	5.55874e-05	0.00011289	0.000158363	0.474365
Streptosporangiales	0.0283994	0.0143149	0.0420957	0.0398385	0.00755002	0.0130538	0.0200187	0.00117316	0.0122491	0.0565106	0.0300686	0.0184672	0.0101315	0.0487113	0.0252657	0.0135483	0.465216
Xanthomonadales	0.000174505	9.74354e-05	0.000170579	0.000143673	0.000169439	0.000185851	0.0003165	0.000222997	0.000516147	0.000223002	7.98423e-05	0.000187757	0.000489036	0.000289055	0.000160652	0.000109216	0.281006
Caulobacterales	0.000478642	0.000357263	0.000485084	0.000646529	0.000338879	0.000606229	0.000570534	0.000363582	0.000452564	0.000632599	0.000463085	0.000406806	0.000800241	0.000828253	0.000451562	0.000398639	0.348386
Thermoactinomycetales	0.0164234	0.0116273	0.0181773	0.075921	0.03022	0.0401616	0.0128557	0.00580276	0.011647	0.0468441	0.0396337	0.026809	0.0307797	0.0570549	0.020342	0.0334857	0.483017
Order__norank	0.0987698	0.0791784	0.142098	0.0685423	0.0521973	0.152814	0.149392	0.029741	0.0479418	0.153794	0.0630382	0.0670023	0.42023	0.229548	0.0792621	0.099414	0.336182
Unclassified	2.27737	0.836422	2.67236	1.08186	1.22403	1.85697	0.599489	0.779112	2.33285	1.54009	1.14881	0.568442	2.88783	1.0778	1.39138	1.72571	0.660583
1. t-test between low- and high-FE group

## Sheet: Family
Family	Relative abundance (%) in the Low-FE group								Relative abundance (%) in the High-FE group								P value1
	Low-FE1	Low-FE2	Low-FE3	Low-FE4	Low-FE5	Low-FE6	Low-FE7	Low-FE8	High-FE1	High-FE2	High-FE3	High-FE4	High-FE5	High-FE6	High-FE7	High-FE8
UBA932	1.69775	1.40986	2.3331	1.85934	5.1336	1.4921	6.51789	2.39127	1.30716	2.37949	2.01615	2.11954	3.96839	2.03984	2.29967	2.08002	0.444971
DTU089	4.23524	2.39419	3.27849	4.52166	2.5638	4.40157	5.62415	1.19658	7.58702	6.08608	3.62456	1.92023	3.9814	3.5347	3.35265	5.71035	0.269135
UBA1390	0.418712	0.137262	0.327496	0.869274	0.308071	0.582002	0.274489	0.0732108	0.110702	0.444835	0.367291	0.100781	0.0820149	0.600444	0.327499	0.339466	0.500638
CAG-74	1.65417	0.892987	1.8219	0.803076	0.989855	3.50051	0.552714	0.675132	1.18233	3.86967	0.689656	0.481926	7.91429	1.19678	0.458153	2.67241	0.353897
Lachnospiraceae	19.6645	27.2487	18.5297	25.2513	15.0261	24.7543	11.0583	11.4779	28.683	20.4383	20.9039	16.603	16.2005	18.4058	13.3341	19.3521	0.967565
Bacteroidaceae	17.0389	24.3939	14.0344	10.3687	24.5061	10.4708	36.8356	45.1521	21.8633	9.21971	18.0268	29.9583	9.80472	12.8978	29.4891	19.3657	0.463014
Elusimicrobiaceae	0.0323233	0.00996277	0.0233054	0.00903088	0.0246634	0.0114962	0.00721288	0.00504651	0.0143923	0.0494974	0.00876668	0.00718392	0.0151058	0.0188719	0.0169162	0.0210896	0.548878
UBA1067	0.55516	0.127263	0.309015	0.0328447	0.122754	1.06841	0.0543506	0.165347	0.122357	1.30852	0.0595251	0.121349	0.429241	0.0846263	0.0517646	0.699945	0.787502
Rikenellaceae	0.102365	0.0240381	0.0447397	0.0206787	0.112443	0.0343913	0.327465	0.0399164	0.0530285	0.0315844	0.0630861	0.0192227	0.0624139	0.0298004	0.110971	0.0632689	0.392147
Anaerovoracaceae	2.09732	1.41514	2.77475	4.09768	3.27671	2.67973	1.95461	0.56805	0.990074	2.79688	2.30196	0.767799	2.83812	2.97589	3.05201	3.87336	0.868098
Saccharimonadaceae	0.0344174	0.0134786	0.0247659	0.0219102	0.0125435	0.0726767	0.0135304	0.0153334	0.0205	0.149635	0.0243359	0.0163616	0.0339707	0.0366766	0.02306	0.0242678	0.404595
Methanobacteriaceae	9.2032	4.8889	9.29921	12.2635	7.26896	10.4594	3.46696	1.00413	3.27358	9.14094	3.7375	3.51727	11.8367	6.08636	5.84586	12.1775	0.883221
Ureaplasmataceae	0.00614258	0.00329656	0.00308108	0.00685526	0.00483401	0.00618176	0.00161998	0.00421755	0.00450693	0.0159651	0.00291691	0.00286999	0.00432723	0.00541977	0.00248359	0.00460892	0.621396
Selenomonadaceae	1.18895	0.926521	0.502494	0.702249	0.283806	0.865093	1.15081	4.1203	1.99262	0.924718	0.905641	0.880484	0.717184	0.609933	0.676005	0.537622	0.513514
Treponemataceae	0.629345	1.59712	1.24433	0.911221	1.61552	0.390717	1.36856	0.644039	1.87371	0.699049	2.58536	5.51939	0.319677	0.956787	1.53778	0.530927	0.292277
Firm-18	0.00124646	0.00188781	0.00152455	0.00170355	0.000752511	0.00165496	0.00246121	0.000761098	0.00158958	0.00163838	0.00106989	0.00169428	0.0012053	0.00152865	0.00179322	0.00175292	0.878504
Oscillospiraceae	6.05443	3.03642	6.81767	2.56722	3.43635	8.56149	3.28151	1.57159	3.42722	9.78607	4.3027	1.52444	7.50818	3.4561	2.44042	5.89492	0.776654
UBA1412	0.00698519	0.00360105	0.00651399	0.00211918	0.00688223	0.0119609	0.00263612	0.0141167	0.00844162	0.00907938	0.00221429	0.00217708	0.0101512	0.00304063	0.00171507	0.00685878	0.491377
CAG-312	0.000583345	0.000316665	0.000394464	0.000697841	0.0004535	0.000482328	0.000358145	0.000455689	0.000426382	0.000864703	0.000356629	0.000509625	0.000582892	0.000455817	0.000316961	0.000513316	0.640137
Rhodobacteraceae	0.000458699	0.000259828	0.000559713	0.000559299	0.000308978	0.000389402	0.000224882	0.00023754	0.000246853	0.000423249	0.000388566	0.000263753	0.000573012	0.000561433	0.000238807	0.000442326	0.801646
CAG-272	0.25921	0.201801	0.229541	0.30293	0.157305	0.27521	0.176041	0.100135	0.197385	0.430108	0.221706	0.138864	0.404853	0.415977	0.162197	0.269496	0.193796
Ruminococcaceae	5.22116	3.05745	5.61972	4.05388	3.40312	4.02303	3.80889	1.53502	1.36449	5.43455	5.22155	1.79332	1.58252	7.34948	4.53479	3.95488	0.943503
Erysipelotrichaceae	2.45096	1.67273	2.35546	2.09964	2.15902	3.44845	1.82133	1.34883	1.10196	1.15597	3.51821	0.781953	2.0587	1.14078	1.45961	2.02389	0.201971
Muribaculaceae	6.07653	1.10859	9.97619	2.30994	9.0258	4.76693	2.28678	2.02907	5.71778	2.14166	1.39305	1.38965	14.4114	2.54613	5.86788	6.67262	0.872109
Saccharofermentanaceae	2.61287	8.72834	0.930088	2.08472	1.0121	2.13918	0.438195	0.169235	0.83967	3.66181	7.4976	14.4758	1.19805	17.138	0.773152	1.19888	0.187922
Acidaminococcaceae	3.71667	3.04972	2.79877	1.69533	6.92705	3.17245	0.702031	5.6789	2.02342	3.85572	1.24283	0.520779	1.86832	0.725922	4.17958	2.01908	0.124118
P3	0.863201	0.481619	0.589356	0.621525	1.31338	0.295366	3.98387	0.513397	0.888386	0.482218	1.1396	1.20168	0.396549	0.583979	1.12354	0.869923	0.592271
Methanomethylophilaceae	0.116834	0.176403	0.126804	0.245353	0.120855	0.0738891	0.171893	0.0576689	0.0900489	0.124663	0.203465	0.0620401	0.0714734	0.139847	0.12668	0.0626027	0.357849
Megasphaeraceae	0.0759446	0.0987548	0.0973847	0.667962	0.32507	0.133676	0.26574	1.91298	0.212278	0.105548	0.302895	0.223712	0.076507	0.117684	0.373593	0.1095	0.286586
Gastranaerophilaceae	0.203533	0.126256	0.217813	0.279619	0.242533	0.126131	0.167245	0.143217	0.360495	0.285311	0.166918	0.204896	0.0880265	0.216407	0.343929	0.142915	0.360154
Succinivibrionaceae	0.723263	0.724038	1.05497	0.898439	1.5957	0.341431	1.90791	6.62376	0.180158	1.74076	1.82171	4.32379	0.132993	1.04505	1.79882	0.113082	0.705198
UBA1255	0.00380421	0.00833884	0.00391799	0.00874867	0.00249176	0.00639417	0.00192399	0.00380064	0.00472013	0.00903387	0.00222494	0.00164958	0.00744422	0.0062925	0.00202334	0.00409561	0.857975
Atopobiaceae	2.16204	3.96567	2.07559	8.31354	2.25709	2.04917	3.36565	4.26101	3.75914	1.76087	5.19061	2.93468	0.451218	3.68412	3.06848	1.81686	0.442346
CAG-727	0.0441348	0.0211881	0.0333802	0.0241063	0.0218826	0.0459849	0.0150754	0.0142621	0.0258298	0.0581262	0.0187896	0.0170367	0.0515019	0.0237025	0.0169249	0.0333546	0.665254
ML635J-15	0.0119212	0.00446579	0.0138915	0.0038176	0.0157379	0.00627911	0.0150338	0.00856114	0.00981053	0.0102991	0.00473731	0.00348691	0.00910398	0.0114955	0.0082106	0.00998782	0.441616
Paludibacteraceae	0.273504	0.182224	0.362699	0.165116	0.35966	0.235739	0.387192	0.210669	0.716531	0.280751	0.280124	0.093476	0.364451	0.24354	0.487721	0.257346	0.373811
UBA9506	0.00270233	0.00289464	0.00195633	0.00304792	0.00170436	0.00207534	0.00229879	0.00133798	0.0023077	0.00343606	0.0023101	0.0025973	0.00246	0.00342974	0.00240978	0.00213518	0.189707
CAG-917	0.0111484	0.00658095	0.0247713	0.00355591	0.00388714	0.00291167	0.0012077	0.00860961	0.00204963	0.0134074	0.00811198	0.00556564	0.00379374	0.0178658	0.00967818	0.00557003	0.899311
Akkermansiaceae	0.00404353	0.00246024	0.00340625	0.0040485	0.00506823	0.004279	0.00290264	0.0023754	0.00224412	0.00473311	0.00296481	0.00293258	0.00327012	0.00462487	0.00353434	0.00439595	0.975534
F082	0.145582	0.0608403	0.136127	0.0406749	0.174697	0.0595387	0.177507	0.0954232	0.122334	0.154859	0.0796134	0.0870565	0.105573	0.138307	0.137114	0.0782589	0.943332
Fibrobacteraceae	2.81684	1.76911	2.22901	1.50874	1.18043	1.67721	2.73813	0.492377	2.00551	2.83222	1.31148	1.20918	0.67895	1.78568	3.53317	1.02704	0.993633
Butyricicoccaceae	0.0242213	0.0183178	0.0257414	0.0170714	0.0233826	0.0216074	0.0159708	0.00681594	0.0142352	0.0177037	0.0152658	0.0147076	0.0195664	0.0211955	0.0160565	0.0202924	0.472555
CAG-826	0.134693	0.0716718	0.174886	0.107893	0.0915322	0.0962311	0.0423902	0.0315153	0.101404	0.142794	0.0360355	0.0321153	0.141341	0.0825918	0.0671047	0.129661	0.924193
UBA660	0.606724	0.852624	0.863167	0.977531	0.396409	0.703938	0.316263	0.136367	0.926588	0.948811	1.45397	0.837824	0.843756	2.02812	0.560783	0.459702	0.0798048
GWE2-31-10	0.000862553	0.00120576	0.000591696	0.000764546	0.00046845	0.000805355	0.000895363	0.00090653	0.00103229	0.00190235	0.0007931	0.000952194	0.000854579	0.00088384	0.000382091	0.000660758	0.505515
Peptococcaceae	0.00346517	0.0124758	0.00412588	0.00847158	0.0128276	0.017532	0.0171452	0.0483467	0.00498194	0.0195923	0.00979931	0.0033215	0.0067082	0.00659267	0.00659975	0.0139851	0.252147
CAG-382	0.0274322	0.0162555	0.0252937	0.0244963	0.0248279	0.0218818	0.0218177	0.00874535	0.0129598	0.0185137	0.0264225	0.0111223	0.0228118	0.0218014	0.0208239	0.0316126	0.857567
Burkholderiaceae	0.011976	0.00707218	0.0129533	0.00960044	0.0224507	0.0196869	0.00858716	0.0127399	0.0103566	0.0157376	0.0130569	0.0169786	0.0302116	0.0121736	0.00963042	0.0112438	0.564138
Rs-D84	0.0226258	0.00514784	0.00727626	0.00683987	0.00891551	0.0114077	0.0100281	0.00823149	0.0227105	0.0519413	0.0109277	0.00482803	0.00908916	0.011312	0.0164907	0.0178241	0.180498
Thermoguttaceae	0.256193	0.110804	0.132545	0.147132	0.104086	0.993671	0.110492	0.208604	0.221382	0.616237	0.1024	0.0646061	0.454226	0.265258	0.0695492	0.546097	0.798001
CAG-508	0.669935	1.7874	1.50755	0.571085	0.128819	0.747724	0.586379	0.0604224	1.06461	0.403716	0.558646	0.962306	0.116065	1.19254	2.05293	0.394571	0.783087
UBA1242	0.021504	0.00990187	0.008433	0.0165686	0.0063789	0.00987224	0.00511814	0.0056137	0.0141492	0.016839	0.00947994	0.0138761	0.00942012	0.0140414	0.00669093	0.00891204	0.609364
Campylobacteraceae	0.00529997	0.00515595	0.00525064	0.00372011	0.00441539	0.0138548	0.00290264	0.00310741	0.00546816	0.00415513	0.00276787	0.0066296	0.00312193	0.00357983	0.00264424	0.00321642	0.287295
Anaerolineaceae	0.28557	0.0272129	0.0523784	0.0201707	0.0255405	0.0684817	0.0201644	0.0241951	0.0440707	0.359762	0.0275935	0.00720181	0.110903	0.0173989	0.0135816	0.0699366	0.767652
UBA644	0.0164035	0.00855401	0.013577	0.00945164	0.0101564	0.011182	0.00751272	0.00500288	0.0093056	0.0141265	0.00822908	0.0063569	0.0206235	0.0121903	0.00924833	0.0175019	0.37642
UBA3636	0.261438	0.0700073	0.421629	0.00206787	0.198359	0.633443	0.00853302	0.117156	0.136805	0.725226	0.0193591	0.00183733	0.15951	0.0441642	0.330899	0.155507	0.881396
CAG-465	0.0105501	0.014867	0.00728692	0.0112014	0.00306984	0.0100183	0.00603017	0.00371338	0.0338151	0.00887458	0.00779261	0.0179352	0.00522133	0.0115066	0.00768523	0.0059632	0.301641
Aminobacteriaceae	0.0224463	0.00883008	0.0127881	0.0139722	0.0136797	0.0166912	0.0120062	0.0147081	0.013734	0.0237839	0.0126577	0.0243011	0.157736	0.0142971	0.015657	0.0112875	0.302257
X112	0.0140252	0.00667432	0.00470692	0.0122327	0.00812313	0.004456	0.00205309	0.00209908	0.00417406	0.0108862	0.00350242	0.00533765	0.00405554	0.00965554	0.0037167	0.00438503	0.573829
Brochotrichaceae	0.000234335	0.000239529	0.00018124	0.00034892	0.000179406	0.000137176	8.74541e-05	0.000121194	0.000287995	0.000200247	0.000127748	0.00034422	0.000153133	0.000277937	0.000182361	0.000158363	0.537039
Neisseriaceae	0.00183978	0.00172136	0.00151922	0.00158554	0.0031147	0.00165496	0.00168245	0.0020506	0.00172423	0.00269878	0.00112844	0.00193568	0.00151157	0.00221794	0.00106812	0.00104301	0.425248
Exiguobacteraceae	0.00217882	0.000604911	0.00250005	0.00198064	0.000717626	0.00146911	0.000841225	0.000761098	0.00142127	0.00317209	0.00127215	0.000406806	0.0029688	0.0023847	0.000755497	0.00301983	0.26954
WCHB1-69	0.126576	0.043379	0.0783118	0.0258304	0.0800651	0.0689419	0.11905	0.053495	0.0578832	0.0760802	0.0435939	0.0298265	0.0901309	0.054459	0.0955704	0.0576552	0.45713
vadinHA17	0.000882497	0.000292306	0.000842234	0.000133411	0.000234225	0.000685879	0.000328994	0.000271474	0.00018327	0.000332228	0.000250173	0.000379984	0.000370482	0.0021012	0.000117232	0.0004041	0.82126
UBA3824	0.0151071	0.00684483	0.0203895	0.00687065	0.0081929	0.0104254	0.0127808	0.00868718	0.0145269	0.0147637	0.0100016	0.00749685	0.013446	0.0316181	0.0088619	0.0353314	0.184095
CAG-239	0.0328319	0.0149401	0.0505394	0.0170509	0.0230089	0.0197268	0.0235335	0.0214465	0.0360817	0.0383336	0.0192633	0.0131295	0.0213645	0.0228353	0.0253482	0.0445875	0.695137
UBA1715	0.00356489	0.00198931	0.00290517	0.00295556	0.00583569	0.00379667	0.00301092	0.00293774	0.00201222	0.00507899	0.00235801	0.0017211	0.00227723	0.00300728	0.0022882	0.00306351	0.254564
Desulfovibrionaceae	0.138726	0.0363109	0.0652465	0.0123251	0.116908	0.0817303	0.0282227	0.0448708	0.0401173	0.222506	0.0536114	0.0381459	0.176636	0.0662324	0.110459	0.0881429	0.2571
Bifidobacteriaceae	0.141853	0.105141	0.0688606	0.161401	0.0921551	0.102639	0.0641746	2.09082	0.16985	0.128113	0.111364	0.0788354	0.091104	0.0864829	0.0640089	0.0992557	0.348672
UBA1829	0.0126641	0.00360105	0.0510405	0.00407929	0.00577589	0.00886333	0.00343986	0.00483321	0.00574868	0.0283896	0.004386	0.00324998	0.0153478	0.00568103	0.00441141	0.0204999	0.903105
Dialisteraceae	0.450472	0.548577	1.60773	4.72722	0.957497	0.210109	1.70732	0.450381	0.0859684	0.0791977	4.67318	2.66784	0.0131694	2.37794	2.68098	0.129825	0.757346
CAG-138	0.120658	0.1567	0.114512	0.190095	0.0744088	0.170359	0.0907815	0.0359655	0.0889792	0.13524	0.23365	0.242318	2.44983	0.426061	0.147287	0.121618	0.244078
UBA3637	0.00664615	0.00125448	0.00353952	0.00186775	0.00142528	0.00266829	0.000828731	0.00110529	0.00235632	0.00371822	0.00150636	0.0016004	0.00123988	0.0018733	0.00101601	0.00233723	0.551337
CAG-314	0.00520025	0.00151025	0.0033796	0.00233469	0.0027808	0.00297362	0.00139094	0.00127496	0.00396087	0.00624862	0.0018204	0.00142606	0.0150218	0.0025737	0.00178454	0.00477275	0.240544
Erysipelatoclostridiaceae	0.124053	0.176179	0.122156	0.642573	0.153801	0.117653	0.147864	0.492139	0.203437	0.13843	0.98543	0.346205	0.158981	0.136156	0.142989	0.122934	0.802631
Eggerthellaceae	0.244721	0.0655984	0.214924	0.0565148	0.0650648	0.22723	0.0371055	0.0519534	0.0951468	0.442273	0.0327832	0.0230717	0.274295	0.0458652	0.0463111	0.32624	0.552613
Sphaerochaetaceae	0.0450672	0.0931929	0.0808705	0.0734631	0.111446	0.0422988	0.0518644	0.0514444	0.427489	0.0569521	0.0985573	0.0645704	0.0315453	0.130747	0.0886407	0.0439868	0.323779
Anaerofustaceae	0.00372444	0.00159956	0.00450968	0.00280676	0.00249176	0.00514631	0.00193232	0.00126526	0.00172423	0.00459203	0.00194283	0.00109525	0.00575976	0.00283496	0.00181927	0.00544989	0.794419
Anaerotignaceae	0.00480637	0.00365383	0.00398196	0.00754797	0.00281569	0.0042436	0.00329827	0.0126478	0.00356067	0.00827384	0.00563154	0.00472968	0.00527073	0.0120236	0.00308278	0.00317273	0.831357
UBA4248	0.00870032	0.00439271	0.00400861	0.005398	0.00171931	0.0170187	0.00599685	0.00661234	0.0022329	0.00770496	0.00398679	0.00571763	0.00417904	0.00841038	0.00281792	0.015394	0.851348
CAG-288	0.0185972	0.0104418	0.0173671	0.0382324	0.0380392	0.00844738	0.0206808	0.0437801	0.0175789	0.0179949	0.0237717	0.0315252	0.00490518	0.0206563	0.0242714	0.00927792	0.335606
Cardiobacteriaceae	0.000114675	0.000113675	9.59507e-05	0.000153935	0.000129571	0.000141601	8.32896e-05	0.000101803	0.00019823	0.000209349	0.000138393	0.00011176	0.000113615	7.78224e-05	4.34194e-05	0.000103755	0.728911
UBA1234	0.0121206	0.0141241	0.00739354	0.0134026	0.00378249	0.00843853	0.00725452	0.00220088	0.0185663	0.00742734	0.00917654	0.0201704	0.00492	0.0118846	0.010781	0.00526422	0.355418
Enterobacteriaceae	0.00125644	0.00115299	0.00187637	0.00450518	0.00122096	0.000849605	0.000774593	0.000572035	0.00137639	0.00110136	0.00166604	0.00163616	0.000676747	0.00132854	0.000820626	0.00430858	0.885833
Lactobacillaceae	0.0620041	0.118485	0.0205761	0.0941829	0.0880836	0.102161	0.0324829	0.21317	0.161064	0.0515409	0.0762015	0.0266972	0.0480589	0.025976	0.0854884	0.0491254	0.342142
Bacillaceae	0.00845103	0.00321537	0.00611419	0.0156501	0.00384229	0.00744732	0.00438936	0.00274383	0.00626857	0.0147773	0.00911799	0.00585175	0.0115047	0.0147251	0.00541874	0.00594136	0.207223
Clostridiaceae	0.0133771	0.0138845	0.0113275	0.0238703	0.00878095	0.0129167	0.0255532	0.00818786	0.716019	0.0197835	0.012993	0.0170233	0.0109761	0.0881061	0.0106681	0.0102718	0.306289
Peptostreptococcaceae	0.00667108	0.00571621	0.00574105	0.0137003	0.00438051	0.00576581	0.00448931	0.003248	0.00898395	0.00858787	0.00877733	0.00832835	0.00483109	0.0107395	0.00608306	0.00420482	0.348702
Eubacteriaceae	0.00505067	0.0177576	0.00690845	0.105769	0.0341072	0.0345506	0.0236834	0.00817332	0.0069418	0.00390937	0.0693457	0.019558	0.00289964	0.0391613	0.0124483	0.0297068	0.653579
UBA4068	0.00853579	0.00390553	0.0115621	0.00471556	0.00337882	0.0076907	0.00361893	0.00102772	0.0027453	0.00752747	0.00365678	0.00189545	0.0101808	0.0113732	0.00371236	0.0107141	0.624137
CAG-313	0.00881001	0.0045551	0.00415253	0.0127202	0.0572556	0.0076376	0.00320248	0.00528405	0.00533352	0.00847409	0.0345877	0.00760861	0.00382338	0.0112565	0.00826271	0.00320003	0.727185
UBA2268	0.000922384	0.000690167	0.000778267	0.000928744	0.000493368	0.00072128	0.000774593	0.000310256	0.000736818	0.00123334	0.000697289	0.000764438	0.00041988	0.000783783	0.000903123	0.000731749	0.469075
Cellulomonadaceae	0.000992186	0.000694227	0.000970168	0.00119557	0.000528252	0.000991206	0.000728784	0.000363582	0.0003815	0.00130161	0.00121893	0.000639266	0.00108181	0.00216235	0.000729446	0.000731749	0.332204
Mycoplasmataceae	0.00270233	0.00207456	0.00405125	0.00459241	0.00153991	0.00312849	0.00144091	0.00120224	0.0026144	0.00271244	0.00144248	0.00302199	0.00218337	0.00310178	0.00173678	0.00191128	0.622723
CAG-274	0.0256423	0.00763244	0.0208746	0.00781992	0.0128575	0.00872173	0.00530971	0.00390244	0.00901761	0.00906118	0.00674401	0.00318739	0.00516699	0.00748207	0.00771128	0.0194023	0.353541
Methanocorpusculaceae	0.00322086	0.00754718	0.00244674	0.00294017	0.0022974	0.00284529	0.00764598	0.00219119	0.013547	0.00518367	0.00443391	0.0030354	0.00258843	0.00401341	0.00607871	0.00304713	0.386094
UBA1750	0.00078278	0.000755124	0.00195633	0.000682447	0.000418615	0.00112396	0.0003165	0.000358734	0.000336617	0.00097848	0.000484377	0.000424688	0.00114602	0.000817135	0.000399458	0.000769974	0.56412
UBA1381	0.0228003	0.0349752	0.0389134	0.0217152	0.0176267	0.0242492	0.0255199	0.0119109	0.0469432	0.0310337	0.0236599	0.0327948	0.0371124	0.0519742	0.0419518	0.0375431	0.0103558
UBA1407	0.0148579	0.0107057	0.0330923	0.00666028	0.00913478	0.0160584	0.0097782	0.00579307	0.00811248	0.045406	0.0074413	0.00426476	0.0370235	0.0105005	0.00816719	0.0262173	0.437248
UBA1402	0.00409339	0.00232627	0.00429646	0.00166763	0.00440044	0.00274794	0.0105736	0.00258385	0.00253959	0.00296275	0.00143716	0.00245872	0.00379374	0.00320739	0.00570096	0.00297068	0.401715
UBA1820	0.000339038	0.000251708	0.000197232	0.000256559	0.000294027	0.000358427	0.0003165	0.000213301	0.000261814	0.000559781	0.00034066	0.000245872	0.000311205	0.000516963	0.000208413	0.000180207	0.376568
UBA3830	0.00294664	0.00143311	0.00238811	0.00315568	0.00274592	0.0046153	0.000878705	0.00667051	0.00413291	0.00571159	0.00102198	0.00207426	0.00397157	0.0014953	0.00118969	0.00351676	0.810794
UBA1212	0.010919	0.00361323	0.00821445	0.00308384	0.00198344	0.00810223	0.00265277	0.00232207	0.00301834	0.0123653	0.00311917	0.002642	0.0253064	0.00516963	0.00234465	0.0112711	0.34653
CAG-552	0.000947313	0.000876918	0.00108211	0.000882563	0.000667791	0.00103988	0.000545547	0.000450841	0.000800402	0.00243482	0.000542928	0.000759967	0.000958314	0.00121181	0.00082931	0.00105394	0.268403
UBA1177	0.00371446	0.00193653	0.00345956	0.0028632	0.00288047	0.00463743	0.00190733	0.00253053	0.00370653	0.00557051	0.0023314	0.0017971	0.0045347	0.00257926	0.00203637	0.00407923	0.569288
CAG-977	0.000952299	0.000479057	0.00242009	0.000620873	0.000423599	0.000694729	0.000633001	0.000310256	0.000706897	0.00148365	0.00461488	0.000303987	0.000573012	0.000644814	0.000499323	0.00145804	0.417132
CAG-307	0.0141598	0.00526151	0.00569308	0.0116221	0.00602507	0.00818188	0.0270108	0.0048526	0.00925324	0.0133437	0.00500877	0.00748344	0.00485579	0.0106728	0.00481955	0.0079564	0.41911
UBA953	0.000418812	0.000263887	0.000469092	0.000251428	0.000299011	0.000278777	0.000608014	0.000179367	0.0003815	0.000364085	0.000228881	0.000201168	0.000577952	0.00022235	0.000277884	0.000371335	0.791632
Eremiobacteraceae	0.000717963	0.00041816	0.000943516	0.000610611	0.000607989	0.000915981	0.00036231	0.000736859	0.00255081	0.01769	0.000750518	0.000505155	0.18659	0.00195668	0.000564452	0.000988407	0.29863
UBA3663	0.0143493	0.00760808	0.0210825	0.00599322	0.0154439	0.0103147	0.0187235	0.00930769	0.0169057	0.0149184	0.00876136	0.00597692	0.0241703	0.0189609	0.0216532	0.0145967	0.334919
UBA9959	0.000279208	0.000129914	0.000202563	0.000313002	0.000109637	0.000243377	0.000245704	8.24118e-05	0.000213191	0.000423249	9.58108e-05	0.000169875	0.000360603	0.000250143	0.000130258	0.000360413	0.355228
Methanomicrobiaceae	0.103357	0.0323973	0.0866328	0.0409982	0.0317649	0.0958284	0.0298885	0.0166666	0.0588894	0.112111	0.0245701	0.0059501	0.166337	0.0302562	0.0305759	0.0921075	0.65638
Christensenellaceae	0.00948809	0.0037269	0.00949912	0.00220128	0.00397186	0.0189391	0.00171577	0.000795032	0.00112206	0.0220181	0.00311385	0.000867257	0.0189094	0.0105338	0.00115496	0.0301983	0.327242
Tannerellaceae	0.00352999	0.00147371	0.00351286	0.00137516	0.0035981	0.00152221	0.00204476	0.00157067	0.0057973	0.00140173	0.00126683	0.004001	0.00222783	0.00179547	0.0030958	0.00238637	0.532299
UBA7702	0.000767822	0.000872858	0.00113542	0.000749153	0.000842214	0.00130096	0.000841225	0.000397516	0.000628353	0.00118328	0.000910202	0.000572211	0.00577458	0.00129519	0.000785891	0.000786357	0.346893
Endomicrobiaceae	0.0188416	0.013779	0.0149577	0.0757824	0.0289841	0.0227446	0.0120562	0.0106941	0.00880442	0.0271198	0.0208867	0.0167997	0.0302511	0.0254201	0.0176456	0.0203961	0.644442
Helicobacteraceae	0.000443741	0.000361323	0.000645002	0.000323265	0.000134555	0.000216826	0.000183237	0.000208453	0.000628353	0.000455107	0.000260818	0.000317398	0.000874338	0.000194556	0.000512349	0.000415022	0.167379
Acetobacteraceae	0.00159049	0.000747004	0.000666325	0.000461806	0.000747527	0.00077438	0.000391461	0.00403333	0.00375142	0.00108771	0.00034066	0.00163169	0.00158566	0.000639255	0.000924833	0.000911955	0.752997
UBA8953	0.00423798	0.00233033	0.00513869	0.00403311	0.00197347	0.00282317	0.00223216	0.0016143	0.00428252	0.0051245	0.00383775	0.00517672	0.00448036	0.00274602	0.00416392	0.002856	0.0835357
Enterococcaceae	0.00311616	0.00112457	0.000698308	0.00130332	0.0013007	0.00263289	0.000662152	0.000998638	0.00203467	0.00390027	0.00141055	0.00142606	0.00116084	0.00351868	0.00123311	0.00104848	0.355369
Streptococcaceae	0.264978	0.093132	0.130861	0.035241	0.0748175	0.0663621	0.0693844	0.238384	0.0740334	0.0489194	0.0424442	0.0312123	0.174502	0.031935	0.0941115	0.0695543	0.167601
UBA5755	0.000249293	0.000247648	0.000250538	0.000343789	0.000219275	0.000314177	0.000449764	0.000169671	0.000265554	0.000537026	0.000271464	0.000299516	0.000439639	0.000289055	0.000204071	0.000273041	0.411014
Dethiosulfovibrionaceae	0.0269186	0.0197753	0.0341851	0.0148086	0.0531591	0.0156646	0.0504568	0.0358201	0.0279841	0.0349977	0.0115079	0.0179844	0.010744	0.0103393	0.0216836	0.021532	0.0796665
Pseudomonadaceae	0.000807709	0.00062521	0.000874218	0.000702972	0.000812313	0.000960231	0.000766264	0.00071262	0.000863985	0.00122424	0.000851651	0.000804671	0.00200554	0.000772665	0.000494981	0.00113039	0.193857
Moraxellaceae	0.000787765	0.000608971	0.000586366	0.000928744	0.000463467	0.000619504	0.000424777	0.00113922	0.000497446	0.000846499	0.000638738	0.000916431	0.000538434	0.000906075	0.000481955	0.000720827	0.988655
UBA11534	0.0020442	0.00232221	0.00185505	0.00250915	0.00125585	0.00226561	0.00124518	0.00071262	0.00526619	0.00130616	0.00176185	0.00116677	0.00111639	0.00321851	0.00205374	0.0018676	0.435317
DTU072	0.0142845	0.00307733	0.0254696	0.00194472	0.00260139	0.00498258	0.00122436	0.00555553	0.00692684	0.00822833	0.00549847	0.00232013	0.00514723	0.00475828	0.00525809	0.00372973	0.497881
Barnesiellaceae	0.00347016	0.000949995	0.00408857	0.0011032	0.00161466	0.00136291	0.00237792	0.00170641	0.00365043	0.00163383	0.000904879	0.00113548	0.00564615	0.00146195	0.00279621	0.00288877	0.545125
GCA-2748065	0.00266743	0.0017376	0.00355018	0.000549037	0.00486889	0.00100448	0.00687972	0.0011877	0.00306696	0.0014973	0.00155426	0.000840434	0.00261313	0.00231244	0.00298725	0.00232084	0.4455
UBA4311	0.00663618	0.000560253	0.00327832	0.00147778	0.0036579	0.00621716	0.000254033	0.00103257	0.00162324	0.00376373	0.000521636	0.000554329	0.00061253	0.000911634	0.000586162	0.0350529	0.571552
Weeksellaceae	0.000977228	0.000499356	0.000730292	0.000974925	0.00073756	0.00078323	0.000499737	0.000504167	0.000837804	0.0016839	0.000537605	0.000876197	0.000582892	0.000906075	0.000629581	0.000622532	0.433872
Propionibacteriaceae	0.000568388	0.000345084	0.000410456	0.000646529	0.00028406	0.000517728	0.000299842	0.000169671	0.000231892	0.000773682	0.000393889	0.000317398	0.000553253	0.000856046	0.000303936	0.000425943	0.450608
Shewanellaceae	9.97171e-06	1.62392e-05	5.3306e-05	3.07871e-05	9.96703e-06	3.98253e-05	1.24934e-05	4.84776e-06	3.74019e-05	7.73682e-05	1.59685e-05	1.78816e-05	2.96386e-05	3.89112e-05	3.03936e-05	2.73041e-05	0.20336
UBA3700	0.0020791	0.00572839	0.00147658	0.00713234	0.00140535	0.00542508	0.00135762	0.00125557	0.00346342	0.00248488	0.00874007	0.0120745	0.00544362	0.00466934	0.0018844	0.00182937	0.256848
Myxococcaceae	0.00330562	0.00285404	0.00375274	0.000964662	0.0026612	0.00189834	0.00461008	0.00214756	0.00331381	0.0051154	0.00244317	0.000809141	0.0037147	0.00316848	0.00366025	0.00232631	0.630891
Desulfotomaculaceae	0.00028918	0.000121794	0.000202563	0.000241166	0.000244192	0.000429228	9.16185e-05	0.000140585	0.000172049	0.000486964	0.000228881	0.000205638	0.000449518	0.000261261	0.0001346	0.000256658	0.37312
Coprobacteraceae	0.000388897	4.05981e-05	0.000922193	0.000287346	0.00026911	0.000181426	0.000633001	8.72596e-05	0.000415162	0.000282166	0.000409857	0.000134112	0.000849639	0.000216791	0.000894439	0.00046963	0.465535
UBA5627	0.000378925	0.000466878	0.000234546	0.000569561	0.000299011	0.00077438	0.000445599	0.000203606	0.000216931	0.000659905	0.000420503	0.000402336	0.000765663	0.000305731	0.000251832	0.000649836	0.710367
CAG-698	0.00115173	0.000807902	0.00110343	0.00155988	0.000598022	0.000840755	0.000374803	0.000339343	0.00107344	0.00105585	0.000686644	0.00132771	0.000691567	0.00170098	0.000551426	0.000753592	0.519172
Carnobacteriaceae	0.000304137	0.000223289	0.000207893	0.000369445	0.000289044	0.000207976	0.000141592	0.000184215	0.000216931	0.000332228	0.000228881	0.000290576	0.000128434	0.000439141	0.000243149	0.000163824	0.745304
UBA1784	0.00424296	0.0030408	0.00603423	0.00377142	0.00301004	0.0044383	0.00264861	0.00207969	0.00295475	0.00602106	0.00376856	0.00295046	0.0404715	0.00412459	0.00313488	0.00557003	0.314447
Cellulosilyticaceae	0.00251287	0.00909803	0.00216422	0.0165635	0.00548685	0.00327895	0.00645911	0.00294259	0.00429748	0.00252584	0.0056688	0.00992875	0.00244024	0.00560321	0.00692105	0.00357683	0.635624
Microbacteriaceae	0.00108692	0.000751064	0.000799589	0.00210378	0.000563137	0.00187621	0.000757935	0.000698077	0.000534848	0.00151551	0.00167137	0.000987957	0.00134855	0.00294613	0.000755497	0.000797278	0.493788
Marinifilaceae	0.0004936	0.000401921	0.000389134	0.000528512	0.000603005	0.000327452	0.001266	0.000809575	0.000527367	0.000623496	0.000468408	0.0013143	0.000380362	0.000761548	0.00069471	0.000360413	0.803705
Salinivirgaceae	0.00326574	0.00199743	0.00368344	0.0015958	0.00236717	0.00198241	0.00306506	0.00178397	0.00262188	0.00306742	0.00196944	0.00280294	0.00679711	0.00345754	0.00300462	0.00265941	0.187838
Pacebacteraceae	6.9802e-05	0.000142093	0.000111943	0.000143673	0.000139538	7.96505e-05	8.32896e-05	3.39343e-05	2.61814e-05	0.000141083	0.00020759	0.000134112	0.000103735	4.44699e-05	0.000130258	0.000141981	0.541185
UBA3054	0.00151071	0.00102713	0.00237745	0.00086717	0.000951851	0.00153991	0.00136178	0.00062536	0.00139883	0.00212535	0.00105392	0.000643737	0.00228711	0.00101169	0.00137205	0.00188944	0.511384
CAG-1252	0.00423798	0.00153055	0.00749482	0.00124175	0.00373265	0.00244704	0.0011494	0.000935617	0.00480241	0.00589363	0.00159152	0.00146629	0.0038135	0.00180659	0.00185835	0.0030799	0.848328
Methanosarcinaceae	0.000393883	0.000243588	0.000421117	0.000636267	0.000423599	0.000340727	0.00012077	0.000145433	0.000284255	0.000614394	0.000399211	0.000277164	0.000355663	0.000589227	0.0002692	0.000376796	0.484956
Lenti-01	0.00195944	0.0008485	0.002596	0.000897957	0.00119604	0.00370375	0.000633001	0.000780489	0.00107718	0.00442819	0.000670675	0.000782319	0.00205	0.00112842	0.00167165	0.00174746	0.8411
Dysgonomonadaceae	0.00183978	0.00192435	0.00627411	0.00151883	0.00283562	0.00266387	0.00437687	0.00154643	0.00150356	0.0023438	0.00488103	0.00229778	0.00128434	0.00453593	0.00259214	0.00258842	0.875804
UBA4651	0.00273724	0.00188375	0.00242542	0.00300687	0.00136548	0.00224349	0.00116605	0.00116346	0.00304452	0.019565	0.00157555	0.00350479	0.00273663	0.0031129	0.00177151	0.00224985	0.24953
Rhodocyclaceae	0.00125644	0.00114487	0.00210559	0.000800465	0.00312965	0.00121688	0.000991146	0.00148826	0.00118564	0.00104675	0.00103263	0.00109525	0.00117072	0.000778224	0.00122443	0.000791817	0.12332
UBA1257	0.000393883	0.000682048	0.000394464	0.000307871	0.000209308	0.000415953	0.000337323	0.000644751	0.000228152	0.000441454	0.000271464	0.000362102	0.000498916	0.000289055	0.000225781	0.000486012	0.31715
Acetivibrionaceae	0.00100216	0.000917516	0.000756945	0.00117504	0.000742544	0.00119476	0.000420612	0.000373277	0.00105848	0.00151095	0.000526959	0.00113548	0.00112133	0.00110619	0.000573136	0.000933799	0.292094
UBA1532	0.00014459	0.000105555	9.06201e-05	0.000205247	9.96703e-05	0.000150451	0.000170744	0.000116346	7.48039e-05	0.000141083	0.00017033	0.000107289	9.38555e-05	0.00013341	0.000117232	0.000125599	0.407172
Porphyromonadaceae	0.000109689	0.000154273	8.52895e-05	0.000138542	0.000194357	0.000137176	0.000328994	0.00043145	0.000351578	0.000259411	0.00024485	0.000165405	0.000138313	0.000161204	0.000364723	0.000141981	0.572704
Actinomycetaceae	0.00184477	0.00148995	0.00189236	0.00210892	0.00121598	0.00167709	0.00126184	0.000959856	0.00095749	0.00310838	0.0022622	0.00109525	0.00208458	0.00280716	0.00184967	0.0018949	0.159318
Chlamydiaceae	2.99151e-05	2.84186e-05	1.06612e-05	3.59183e-05	4.98351e-06	8.85006e-06	8.32896e-06	1.9391e-05	3.36617e-05	3.64085e-05	2.66141e-05	7.15263e-05	2.46988e-05	1.66762e-05	2.60516e-05	2.18432e-05	0.0820274
Turicibacteraceae	0.00143094	0.00118546	0.00151389	0.00295556	0.000817296	0.00138061	0.000770429	0.000790184	0.00232266	0.00170665	0.00120828	0.00140817	0.00178325	0.00318516	0.00162388	0.00113039	0.225455
Sphingomonadaceae	0.000762836	0.000604911	0.000900871	0.00073889	0.000488384	0.000915981	0.000616343	0.000678686	0.000725598	0.00104675	0.000521636	0.000572211	0.00139301	0.000906075	0.000620897	0.000737209	0.39632
Staphylococcaceae	0.000209406	0.000462818	0.000330497	0.00135976	0.000289044	0.000199126	0.000224882	0.000111498	0.000302956	0.000491515	0.000825037	0.000384454	0.00019759	0.00121736	0.000390774	0.000207511	0.59121
UBA9783	0.000942327	0.00041816	0.000527729	0.00290938	0.000124588	0.00133193	0.000266527	0.000121194	0.000216931	0.00291723	0.00103263	9.83487e-05	0.000973133	0.000894958	0.000195387	0.00158363	0.739439
Aerococcaceae	0.000149576	0.000198931	0.000255869	0.000271953	0.000234225	0.000115051	6.24672e-05	0.000159976	0.000160828	0.000109226	0.000420503	0.000254813	9.38555e-05	0.00267931	0.000212755	0.000158363	0.325932
Xanthobacteraceae	0.000458699	0.000320725	0.000474423	0.000595217	0.000403665	0.00072128	0.000470586	0.000290865	0.000317917	0.000673558	0.000516314	0.000303987	0.000582892	0.000672608	0.000308278	0.0004041	0.942452
CAG-449	0.000573374	0.000442519	0.000474423	0.000579824	0.000338879	0.000323027	0.000233211	0.000222997	0.000508666	0.000546128	0.000292755	0.000737615	0.000508795	0.00066149	0.000238807	0.000262119	0.406473
Oxobacteraceae	0.000488614	0.000466878	0.000298513	0.000584955	0.000209308	0.000517728	0.000179073	0.000266627	0.000691936	0.000518822	0.000409857	0.000527507	0.000489036	0.000466934	0.000325645	0.000393178	0.157066
Corynebacteriaceae	0.0068406	0.00314229	0.00561312	0.00907193	0.00227747	0.00336302	0.00453095	0.000765945	0.00220671	0.00599831	0.0072071	0.00348691	0.00348747	0.0106728	0.00567057	0.00204234	0.650838
Synergistaceae	0.0018697	0.00156303	0.00594895	0.000841514	0.0245139	0.000915981	0.00868294	0.00240449	0.00339236	0.00134712	0.00122957	0.00224861	0.0151255	0.00209565	0.00282226	0.00141981	0.529445
UBA4181	0.000528501	0.000539954	0.000607688	0.000318133	0.000667791	0.000336302	0.000986982	0.000392668	0.000519887	0.000455107	0.000356629	0.000290576	0.00114108	0.000461376	0.000651291	0.000431404	0.943154
Micrococcaceae	0.000837624	0.000499356	0.000692977	0.000897957	0.000403665	0.000805355	0.000499737	0.000295713	0.000235632	0.00108771	0.000739872	0.000366572	0.000755783	0.00145639	0.000455903	0.000551542	0.592598
UBA1188	0.00109689	0.000893158	0.00106079	0.00201142	0.000882082	0.00115936	0.000737113	0.00112468	0.00117816	0.00179767	0.00100601	0.00189545	0.00143747	0.00161204	0.000894439	0.000720827	0.354737
Fusobacteriaceae	0.000603289	0.000791662	0.00111409	0.00142134	0.000498351	0.000637204	0.000345652	0.000688381	0.00115572	0.0010786	0.0012136	0.00124724	0.000375422	0.000944986	0.000551426	0.000638915	0.431585
Bacteriovoracaceae	3.98869e-05	3.24785e-05	0	6.15742e-05	1.49505e-05	2.21251e-05	8.32896e-06	1.45433e-05	1.8701e-05	5.46128e-05	5.32282e-06	1.78816e-05	4.93976e-06	3.89112e-05	8.68388e-06	7.09905e-05	0.774662
Coriobacteriaceae	0	0	3.19836e-05	0	6.97692e-05	4.86753e-05	0	0	0	0	0.000175653	0	0	0	0	0	0.898427
Beijerinckiaceae	0.000428784	0.000328844	0.000490415	0.000774809	0.000373764	0.000641629	0.000420612	0.000378125	0.000299216	0.000655354	0.000532282	0.000366572	0.000706386	0.000689284	0.000303936	0.000666219	0.57406
SC72	7.47879e-05	9.74354e-05	0.000122604	0.00021551	3.98681e-05	0.000110626	8.74541e-05	2.90865e-05	7.10637e-05	8.19192e-05	0.000101134	0.000321868	5.92771e-05	0.000111175	6.9471e-05	9.28338e-05	0.661524
Chitinophagaceae	0.000249293	0.000162392	0.000255869	0.000143673	0.000154489	0.000101776	0.000208224	7.75641e-05	0.000179529	0.000141083	5.32282e-05	8.04671e-05	0.000217349	0.000166762	0.000147626	0.000191128	0.477634
Pasteurellaceae	0.000184477	5.68373e-05	0.000186571	0.000112886	6.97692e-05	0.000146026	0.000129099	0.000363582	0.000127167	0.000195696	9.04879e-05	0.000232461	0.00019759	0.00017788	0.000160652	0.000174746	0.727319
Arcobacteraceae	0.000463685	0.000377562	0.000330497	0.00069271	0.000313961	0.000464628	0.0003165	0.000242388	0.000482485	0.000760028	0.000409857	0.000447039	0.000330964	0.000600344	0.00029091	0.000382257	0.407801
Rhizobiaceae	0.000418812	0.000470938	0.000495745	0.00133411	0.000398681	0.000685879	0.000528889	0.000489623	0.000366539	0.000760028	0.000814391	0.000786789	0.000721205	0.0010784	0.000390774	0.000502395	0.598414
Cellvibrionaceae	8.97454e-05	0.000113675	6.92977e-05	0.00012828	0.000114621	8.40755e-05	0.000108276	0.000363582	6.73235e-05	6.3715e-05	0.000101134	0.000272694	4.93976e-05	8.89399e-05	0.000147626	4.36865e-05	0.501498
Pseudonocardiaceae	0.110751	0.0415602	0.071446	0.0494851	0.0549781	0.130684	0.047625	0.0130889	0.0125297	0.271521	0.0339543	0.0199827	0.0857493	0.0595341	0.0317439	0.0868433	0.75994
Paenibacillaceae	0.000992186	0.000365383	0.000645002	0.000600348	0.000792379	0.00167266	0.000304007	0.000140585	0.000489965	0.00180222	0.000670675	0.000362102	0.00126952	0.000889399	0.000395116	0.000961103	0.507716
Anoxybacillaceae	0.000184477	0.000105555	0.000165248	0.000431019	0.000119604	0.000132751	0.000145757	0.000140585	0.000100985	0.000491515	0.000298078	0.000259283	0.000153133	0.000333525	0.000173678	0.000109216	0.321262
Halomonadaceae	4.48727e-05	2.0299e-05	2.6653e-05	4.10495e-05	3.98681e-05	4.86753e-05	1.24934e-05	2.90865e-05	4.86225e-05	4.09596e-05	2.12913e-05	0.000102819	3.45783e-05	7.78224e-05	2.60516e-05	4.91473e-05	0.137859
Reyranellaceae	0.000269236	0.000267947	0.000298513	0.000354052	0.000239209	0.000384977	0.000254033	0.000208453	0.000228152	0.000450556	0.000420503	0.000312928	0.00041988	0.000489169	0.000286568	0.000262119	0.0917732
Hyphomicrobiaceae	9.97171e-05	8.11961e-05	0.000149257	0.000138542	9.96703e-05	7.52255e-05	8.32896e-05	6.78686e-05	7.10637e-05	0.000100124	0.000106456	8.04671e-05	0.000128434	0.000250143	8.24968e-05	6.00689e-05	0.66746
UBA9848	0.00020442	8.93158e-05	0.000122604	8.20989e-05	0.000249176	0.000243377	0.000249869	6.78686e-05	8.22843e-05	0.000104675	0.000101134	5.81151e-05	0.00109169	0.000172321	0.000108548	0.000185668	0.57187
UBA1709	0.000159547	0.000328844	0.000303844	0.00164198	0.000224258	0.000358427	0.000233211	0.000290865	0.000523627	0.00038229	0.00124554	0.00141264	0.000246988	0.000605903	0.000356039	0.000185668	0.467728
Mucispirillaceae	0.000199434	5.27775e-05	0.000143926	9.74925e-05	6.47857e-05	8.40755e-05	3.33158e-05	3.39343e-05	0.000138387	0.000104675	6.38738e-05	4.02336e-05	0.00020253	5.55874e-05	0.00011289	0.000158363	0.474365
Streptosporangiaceae	0.0283994	0.0143149	0.0420957	0.0398385	0.00755002	0.0130538	0.0200187	0.00117316	0.0122491	0.0565106	0.0300686	0.0184672	0.0101315	0.0487113	0.0252657	0.0135483	0.465216
BBW3	0.00649159	0.00597604	0.00632209	0.00157527	0.00343364	0.00209746	0.0024029	0.0003248	0.000590951	0.0135576	0.00210784	0.000992428	0.00278109	0.00909966	0.00243149	0.00641645	0.535802
Amphibacillaceae	0.00193451	0.000852559	0.000826242	0.00144186	0.000787395	0.00223464	0.000383132	0.000479928	0.0019075	0.00198882	0.00105392	0.000728674	0.00280578	0.00175656	0.00136337	0.00232084	0.0872051
Rhodanobacteraceae	0.000174505	9.74354e-05	0.000170579	0.000143673	0.000169439	0.000185851	0.0003165	0.000222997	0.000516147	0.000223002	7.98423e-05	0.000187757	0.000489036	0.000289055	0.000160652	0.000109216	0.281006
Caldibacillaceae	0.0139754	0.0105068	0.0164556	0.0867529	0.00664302	0.0153991	0.0101572	0.00261779	0.0102818	0.0462616	0.0354074	0.0372339	0.0115986	0.0476829	0.0186052	0.013035	0.530978
Caulobacteraceae	0.000478642	0.000357263	0.000485084	0.000646529	0.000338879	0.000606229	0.000570534	0.000363582	0.000452564	0.000632599	0.000463085	0.000406806	0.000800241	0.000828253	0.000451562	0.000398639	0.348386
Thermoactinomycetaceae	0.0164234	0.0116273	0.0181773	0.075921	0.03022	0.0401616	0.0128557	0.00580276	0.011647	0.0468441	0.0396337	0.026809	0.0307797	0.0570549	0.020342	0.0334857	0.483017
Neiellaceae	0.000109689	8.11961e-05	6.92977e-05	8.20989e-05	7.47527e-05	0.000159301	5.41382e-05	5.81731e-05	6.73235e-05	9.55724e-05	0.000101134	0.000107289	0.000158072	0.000138969	9.55226e-05	9.82946e-05	0.188543
CAG-631	0.000234335	0.000332904	0.000261199	0.000656791	0.000224258	0.000331877	0.000104112	0.000179367	0.000314176	0.000291268	0.000287432	0.000549859	0.000227229	0.000644814	0.000286568	0.000300345	0.376643
Family__norank	0.441154	0.285518	0.48349	0.437084	0.268248	0.583732	0.391399	0.130822	0.25185	0.63233	0.337664	0.347135	0.783688	0.648544	0.310201	0.440234	0.303454
Unclassified	2.27737	0.836422	2.67236	1.08186	1.22403	1.85697	0.599489	0.779112	2.33285	1.54009	1.14881	0.568442	2.88783	1.0778	1.39138	1.72571	0.660583
1. t-test between low- and high-FE group

## Sheet: Genus
Genus	Relative abundance (%) in the Low-FE group								Relative abundance (%) in the High-FE group								P value1
	Low-FE1	Low-FE2	Low-FE3	Low-FE4	Low-FE5	Low-FE6	Low-FE7	Low-FE8	High-FE1	High-FE2	High-FE3	High-FE4	High-FE5	High-FE6	High-FE7	High-FE8
RC9	1.4295	1.30471	1.9433	1.81009	4.87273	1.02096	6.29509	2.23317	1.14402	1.75233	1.89696	2.06385	2.78877	1.78238	2.07929	1.80805	0.34424
UBA1213	1.21831	0.196361	0.4768	0.123241	0.614108	0.484328	0.228676	0.210073	1.57283	0.629044	0.152839	0.145011	0.984075	0.290405	0.148004	1.69138	0.344297
Ruminococcus	5.39977	3.2208	5.07726	4.01592	3.35464	4.10768	6.66888	1.84138	5.77314	6.31995	5.22113	1.95708	1.75734	7.24623	4.8821	3.58353	0.671958
GCA-900199385	0.223047	0.105596	0.132071	0.0815755	0.118872	0.662431	0.0607556	0.182397	0.0963063	0.713225	0.109948	0.122332	1.31184	0.3302	0.0603356	0.214806	0.327932
CAG-791	6.58045	4.46188	7.16119	9.90111	5.49355	9.11499	3.92742	2.53191	4.44164	7.22298	5.0428	1.94764	5.51623	5.13072	5.0679	7.27848	0.399974
Prevotella	14.2652	22.9221	12.132	9.45237	20.6721	8.8541	31.698	42.3978	19.5393	7.82256	16.1469	28.3976	8.01865	11.3304	24.7104	17.7687	0.483034
UBA1436	0.0303389	0.00878136	0.0208106	0.00615742	0.0228793	0.00967311	0.00589274	0.00422724	0.0128102	0.0464755	0.00693563	0.00608421	0.0136041	0.0168319	0.0155572	0.0189545	0.538841
UBA1067	0.394471	0.0865023	0.199146	0.0231006	0.0714088	0.893749	0.0372013	0.126163	0.102328	0.937015	0.0406397	0.101009	0.327911	0.0530137	0.0366242	0.484843	0.840008
Alistipes	0.0864697	0.0151918	0.0298673	0.0127561	0.0919707	0.0180807	0.313773	0.0207872	0.0367624	0.0179221	0.0488156	0.0132011	0.0339411	0.0204117	0.0964388	0.0530081	0.395482
CAG-831	0.000518529	0.000328844	0.000287852	0.000205247	0.000353829	0.000327452	0.00079958	0.000266627	0.000628353	0.000473311	0.00020759	0.000272694	0.000242048	0.00013341	0.000191045	0.000158363	0.300702
CAG-145	0.0713775	0.0365261	0.0688446	0.0383299	0.0647109	0.0947487	0.0370764	0.0295325	0.0435433	0.110368	0.042705	0.0344757	0.0931194	0.0661046	0.0328598	0.0612102	0.68236
Methanobrevibacter	9.05931	4.80931	9.14536	12.1486	7.15541	10.2998	3.26518	0.993349	3.18114	9.03005	3.45116	3.49197	11.7095	5.98057	5.64011	12.0011	0.87487
Mycoplasma	0.000767822	0.000572433	0.000421117	0.00123662	0.000936901	0.00114608	0.000254033	0.00192941	0.0014699	0.00246213	0.00054825	0.000621385	0.00117566	0.000939427	0.000421168	0.00113585	0.539352
Selenomonas	0.78782	0.804041	0.3553	0.477472	0.181943	0.402611	0.459438	2.80377	1.54415	0.320131	0.720204	0.738478	0.178395	0.449202	0.36893	0.314013	0.554528
UBA1081	0.506588	0.641283	0.543113	0.15862	0.581706	0.668356	0.609788	0.0113486	0.16397	0.659463	0.636316	0.679974	0.162444	0.311212	1.06395	1.01532	0.43621
Treponema	0.583729	1.52503	1.21319	0.887633	1.55504	0.359202	1.30214	0.622263	1.75936	0.644691	2.48845	5.43948	0.279304	0.859048	1.46675	0.509057	0.306514
Agathobacter	0.107271	0.664136	0.0869527	0.299333	0.106622	0.110688	0.102138	0.198773	0.934626	0.112047	0.354995	0.254553	0.0294756	0.229065	0.149193	0.092042	0.635123
F23-B02	4.32091	1.75411	4.53327	0.971872	1.9633	7.00035	1.71651	0.981976	1.94222	7.96312	1.1444	0.422037	5.51834	0.895458	1.05801	4.32495	0.997911
UBA1412	0.00510053	0.00208674	0.00474956	0.00116991	0.00564134	0.00982356	0.00142009	0.0131714	0.00700538	0.0065945	0.00110715	0.000388924	0.00492	0.00125628	0.000937859	0.00496388	0.284408
CAG-603	0.0672143	6.31268	0.020688	0.0176154	0.0303695	0.0269219	0.0266402	1.08609	3.53437	0.0689032	0.480784	0.127017	0.0365147	0.134449	0.0216706	0.0393724	0.666546
Loktanella	0.000383911	0.00020705	0.000522398	0.000487462	0.000229242	0.000296477	0.000174908	0.000169671	0.000224412	0.000373188	0.000345983	0.000201168	0.000498916	0.000466934	0.000186703	0.0004041	0.667005
UBA2862	0.715755	0.22566	0.552037	0.176348	0.285735	1.70828	0.168716	0.0967224	0.479736	1.73489	0.122686	0.0933508	1.53919	0.268132	0.135369	0.92274	0.579731
UBA11512	0.0368604	0.0475363	0.0297341	0.134847	0.0633405	0.0391526	0.0424694	0.0242339	0.0152899	0.0389298	0.0833341	0.040238	0.00561651	0.106872	0.0437884	0.0367622	0.736247
UBA3855	0.0490858	0.0834331	0.0487803	0.0513683	0.0408698	0.0419847	0.0367973	0.0171417	0.0316794	0.0667824	0.0426411	0.0522053	0.0293175	0.102731	0.042577	0.0389465	0.670339
UBA2856	2.59096	3.04939	2.14861	5.17166	1.99805	3.64702	2.08244	0.679641	1.69339	3.13922	2.91752	1.00095	1.34471	2.70963	2.133	2.22887	0.353322
Faecalicoccus	0.00339537	0.00201772	0.00521332	0.00448978	0.00242697	0.00318602	0.00536385	0.00158037	0.00197108	0.0031812	0.00483844	0.00159146	0.00199072	0.00387444	0.00540137	0.00425397	0.922294
UBA1740	0.00122153	0.0011611	0.00124736	0.00132898	0.000852181	0.00133636	0.0011369	0.000649599	0.00114824	0.00172941	0.00113908	0.000755497	0.00216362	0.00156201	0.00103772	0.00139797	0.191138
Mogibacterium	0.970303	0.386749	0.555752	1.30266	0.722256	1.06132	0.371905	0.292111	0.513914	1.25252	0.540176	0.212621	1.26074	0.514728	0.679865	0.932799	0.872481
C941	5.97369	1.09801	9.80891	2.30331	8.98969	4.71608	2.27027	2.01905	5.68219	2.08677	1.38624	1.38012	14.3356	2.53056	5.74771	6.57264	0.87191
Eubacterium	2.6881	4.13467	3.14528	4.97933	3.49428	2.21049	2.33155	0.956782	1.24589	2.31623	4.89461	1.65238	1.79365	4.94559	3.71397	3.5478	0.975534
UBA737	0.0559712	0.104049	0.0453314	0.0167482	0.0155535	0.0648444	0.0185986	0.0128078	0.0214425	0.0287855	0.0257571	0.0298935	0.0295101	0.0463766	0.0303762	0.0201668	0.312813
UBA3766	0.0329465	0.0195764	0.0212264	0.0200988	0.0165203	0.0484718	0.0144216	0.0175925	0.0217492	0.0353072	0.0159099	0.00873068	0.0433415	0.0191054	0.0114931	0.0295321	0.905145
Saccharofermentans	1.09952	0.331248	0.824121	0.175871	0.526214	0.803492	0.15297	0.0629578	0.136768	1.74299	1.16637	0.100946	0.975677	1.32414	0.463654	0.94436	0.167972
Succiniclasticum	3.4978	2.60292	2.27834	0.642501	5.62537	3.0393	0.379055	5.60262	1.99954	3.82546	0.33669	0.160809	1.84189	0.202449	2.93261	1.77613	0.140584
CAG-177	0.00980219	0.00732389	0.00880614	0.00890773	0.00556658	0.0105847	0.00559706	0.00461991	0.00703157	0.0133073	0.00854313	0.00620044	0.0126952	0.0106283	0.00574438	0.0112165	0.197116
UBA1764	0.299904	0.077518	0.211118	0.0444822	0.0841117	0.274126	0.0551294	0.0654398	0.100031	0.204643	0.0907488	0.0269654	0.454033	0.167196	0.0610129	0.226023	0.659281
Firm-16	1.4637	8.39063	0.0971288	1.90424	0.473823	1.29374	0.282285	0.104295	0.684276	1.85621	6.31809	14.3721	0.205173	15.7565	0.303979	0.234968	0.232302
UBA4334	1.0561	0.451881	0.692519	0.152658	0.930571	0.454269	0.873208	0.963225	0.933702	0.495707	0.905917	0.336902	0.603728	0.380285	2.45131	0.632766	0.597314
UBA1217	0.0420756	0.0387224	0.0923579	0.0900779	0.857488	0.0781814	0.569938	0.141516	0.110381	0.27529	0.356794	0.217833	0.161975	0.129519	0.0751633	0.599411	0.987381
NK4A144	0.0632406	0.0234941	0.0341425	0.0182567	0.0292831	0.263754	0.00918684	0.0291496	0.104221	0.10868	0.0212008	0.0337247	0.27516	0.024364	0.016508	0.0778821	0.584092
Ruminiclostridium	0.275788	0.186731	0.33901	0.673334	0.313313	0.306261	0.216266	0.195738	0.241703	0.26748	0.406504	0.123173	0.355436	0.302662	0.236814	0.347521	0.666044
UBA1219	0.0334352	0.00141281	0.00465894	0.00193959	0.0064686	0.00248687	0.0117771	0.00175004	0.00318665	0.00730902	0.0023101	0.00337515	0.0062241	0.0041357	0.00350394	0.0123687	0.520746
Methanomethylophilus	0.0657934	0.143055	0.0674747	0.222934	0.0833792	0.0472018	0.101434	0.0353207	0.0632729	0.0998732	0.155756	0.0529027	0.0390587	0.107362	0.057166	0.0401042	0.481646
Megasphaera	0.0600945	0.0607347	0.0626185	0.338345	0.181749	0.0943416	0.0830147	1.83805	0.196966	0.0918861	0.120338	0.0683255	0.0674821	0.0378828	0.196646	0.0549139	0.314553
UBA2813	0.0459945	0.0384342	0.0457685	0.0546676	0.0924641	0.0196117	0.0528181	0.0338276	0.0502196	0.0507854	0.0320753	0.0865871	0.0267488	0.03497	0.15311	0.0358338	0.532634
UBA1174	0.00096227	0.00062115	0.00106079	0.00113399	0.000887065	0.000880581	0.000724619	0.000455689	0.000938789	0.00135167	0.000787777	0.000505155	0.000597711	0.00110619	0.000816284	0.00102663	0.695469
UBA2810	0.617937	0.65982	0.979812	0.843402	1.4788	0.0653842	1.76362	1.6701	0.103947	1.39122	1.71421	4.1251	0.0228859	0.993292	1.70247	0.0545207	0.640041
UBA1232	0.147686	0.06354	0.297783	0.0274108	0.109936	0.328952	0.102592	0.0748057	0.0825349	0.349913	0.0590035	0.0279131	0.752499	0.107534	0.101085	0.207336	0.492965
UBA1255	0.00359979	0.00813179	0.00365679	0.00857934	0.00225255	0.00611981	0.00165746	0.00362612	0.00456304	0.00860152	0.00202267	0.00151993	0.00710832	0.00599788	0.00187572	0.00383895	0.844086
Olegusella	0.865649	1.52526	0.698127	3.86235	0.940952	0.411815	0.934055	0.257183	0.383722	0.146817	0.839286	0.929248	0.0261462	1.58382	0.774593	0.395772	0.242113
Hungatella	0.00133621	0.00159144	0.00119405	0.00169842	0.000782412	0.00150451	0.000495573	0.000732011	0.0016195	0.00128795	0.00149039	0.0019625	0.0012053	0.00130075	0.000898781	0.00145258	0.244473
P3	0.16203	0.091232	0.410115	0.0573871	0.338929	0.125206	0.725052	0.18454	0.310425	0.136377	0.205594	0.0909323	0.209031	0.187652	0.214691	0.194694	0.429607
UBA2866	0.0104354	0.00436429	0.0063061	0.0132025	0.0055018	0.0559102	0.00299426	0.00526466	0.00961978	0.112853	0.00589236	0.00558799	0.0216362	0.0105561	0.0154964	0.00645468	0.480095
UBA4285	0.0299251	0.0573082	0.0336787	0.138598	0.0227149	0.0638045	0.0530013	0.0549735	0.0215061	0.0938794	0.0834671	0.0740923	0.0125668	0.0528192	0.0466975	0.0391212	0.823542
UBA1184	0.0119212	0.00446579	0.0138915	0.0038176	0.0157379	0.00627911	0.0150338	0.00856114	0.00981053	0.0102991	0.00473731	0.00348691	0.00910398	0.0114955	0.0082106	0.00998782	0.441616
RF16	0.109838	0.10072	0.155072	0.106462	0.118179	0.0919432	0.0985774	0.0899113	0.471377	0.168667	0.174764	0.0404526	0.1173	0.12237	0.190472	0.0931232	0.214054
UBA1211	0.00138607	0.000539954	0.00124736	0.000210378	0.000458483	0.00138061	0.000353981	0.000353886	0.000448823	0.00231194	0.000675998	0.000505155	0.00128434	0.000511404	0.000412484	0.0013652	0.515926
NK4A136	0.0739303	0.0845983	0.0559766	0.0478483	0.0414529	0.0763185	0.0229463	0.0529229	0.0865369	0.0867661	0.104136	0.14692	0.108531	0.108562	0.026894	0.0587146	0.0410137
UBA1179	0.0398869	0.012967	0.0302191	0.0108576	0.0219823	0.0142973	0.0319124	0.0247381	0.0308716	0.0295	0.0154894	0.0308904	0.0324641	0.0192666	0.020876	0.0196316	0.733234
UBA1066	1.69864	2.57478	2.43226	2.7274	1.69023	3.77406	1.0009	0.681425	1.05339	2.48635	1.49463	0.770191	1.59513	1.8842	1.18063	2.2208	0.261528
UBA1191	0.228661	0.0931969	0.2309	0.139276	0.117133	0.258435	0.0910355	0.0328823	0.0688271	0.208143	0.0886729	0.0368271	0.466822	0.0894013	0.140262	0.438711	0.528397
UBA4636	0.00423299	0.0017173	0.00401394	0.00165737	0.00214291	0.00415068	0.00157001	0.00147857	0.00251715	0.00648982	0.0027519	0.00227096	0.00287988	0.00216791	0.00146323	0.00389902	0.549971
COE1	0.00568388	0.0354827	0.0062901	0.00868196	0.00778923	0.00733227	0.00604682	0.0191147	0.053769	0.00597555	0.0138819	0.0134648	0.00614012	0.0128963	0.0085102	0.008082	0.63291
UBA4372	0.327675	0.222396	0.344468	0.0791434	0.455887	0.238323	0.408277	0.263587	0.439869	0.162268	0.204615	0.13071	0.512406	0.201454	0.452274	0.262315	0.961991
Akkermansia	0.00404353	0.00246024	0.00340625	0.0040485	0.00506823	0.004279	0.00290264	0.0023754	0.00224412	0.00473311	0.00296481	0.00293258	0.00327012	0.00462487	0.00353434	0.00439595	0.975534
F082	0.145582	0.0608403	0.136127	0.0406749	0.174697	0.0595387	0.177507	0.0954232	0.122334	0.154859	0.0796134	0.0870565	0.105573	0.138307	0.137114	0.0782589	0.943332
CAG-488	0.00156556	0.00183097	0.00136463	0.00185236	0.00100667	0.00154433	0.00112441	0.000843509	0.00176163	0.00193876	0.00126151	0.0019178	0.00178819	0.00200671	0.00128087	0.00184575	0.067713
Fibrobacter	2.81618	1.76877	2.22867	1.50816	1.18026	1.67678	2.73794	0.492081	2.00522	2.83139	1.31119	1.20891	0.678738	1.7852	3.53287	1.02661	0.993609
UBA4263	0.183903	0.201431	0.544211	0.0377245	0.253297	0.193493	0.0220259	0.199597	0.298329	0.344898	0.0245861	0.0167774	0.178671	0.0359039	0.0165471	0.936174	0.832492
UBA1227	0.89535	0.564817	0.984492	2.70403	0.61814	1.02048	1.28611	0.258065	0.324671	1.77875	1.79364	0.453982	1.09393	0.974892	1.20378	0.758785	0.984715
Butyricicoccus	0.00113179	0.00164828	0.00150856	0.00125201	0.000951851	0.00132308	0.0013951	0.00056234	0.00119686	0.000996684	0.00175653	0.00145735	0.00171904	0.00147863	0.00152836	0.00134882	0.180074
UBA733	0.0314757	0.0104905	0.021365	0.0700201	0.0133907	0.0266254	0.0118146	0.0119012	0.0149982	0.0266738	0.00880394	0.00453745	0.0134263	0.0253479	0.0141417	0.0133681	0.239872
CAG-533	0.00811697	0.00517219	0.00793726	0.0103599	0.00378249	0.00566404	0.00219468	0.00189062	0.0657564	0.0174898	0.0548463	0.0063122	0.037315	0.0514128	0.00593109	0.00379526	0.0268565
UBA7185	0.00327571	0.012285	0.00397129	0.00805083	0.0126781	0.0173151	0.0170202	0.0482885	0.00485851	0.0194513	0.00962898	0.00312481	0.00661928	0.0062647	0.00647383	0.0136957	0.253984
Firm-07	0.0409389	0.0333229	0.0333589	0.0309	0.0155037	0.0300592	0.0343611	0.0102385	0.0545395	0.0303465	0.0260712	0.0259193	0.0252076	0.0344531	0.0388734	0.023061	0.484823
Duodenibacillus	0.0055692	0.00144935	0.00553849	0.00272979	0.00398681	0.0110272	0.00265277	0.00290865	0.00440221	0.00822833	0.00241656	0.00168087	0.0104525	0.0025459	0.00162823	0.0059086	0.913067
F0040	0.00701011	0.0084444	0.00772936	0.00396127	0.00874108	0.0288822	0.0119937	0.0139567	0.0125708	0.00501983	0.00613721	0.00830599	0.00900024	0.00812132	0.0105249	0.0193313	0.65158
Olsenella	0.526676	1.14761	0.684054	2.53797	0.852261	1.19333	1.09421	2.02091	1.34214	0.991164	2.39075	0.32426	0.140003	0.851099	1.27432	0.891952	0.512606
CAG-710	0.0113329	0.0188253	0.0121644	0.0190367	0.00599018	0.0107218	0.00401872	0.00602576	0.0114824	0.0153735	0.0131846	0.00843563	0.0127742	0.0268432	0.00785022	0.00748677	0.533528
UBA636	0.931283	0.450748	1.00305	0.391874	0.646481	2.04909	0.109438	0.263456	0.600787	0.543921	0.134337	0.127598	1.28235	0.190715	0.284258	0.874723	0.404859
Phascolarctobacterium	0.00625226	0.0024846	0.00489349	0.00250915	0.00358813	0.00800045	0.00183237	0.00926406	0.00490714	0.00646707	0.00301272	0.0015244	0.0104822	0.00285163	0.00252267	0.00525876	0.875516
CAG-628	0.00145088	0.00127478	0.00211092	0.00928744	0.00083723	0.00188506	0.000703797	0.000659295	0.00233388	0.00719069	0.0174109	0.00175687	0.00908422	0.0301339	0.00130258	0.000972024	0.123318
CAG-110	0.462832	0.289911	0.541738	0.138178	0.241845	0.350984	0.262004	0.0929363	0.223492	0.476174	1.87916	0.131769	0.623625	0.918994	0.173934	0.358071	0.194137
UBA2883	0.0311766	0.0239001	0.0259547	0.15547	0.0534731	0.0503568	0.0586192	0.0119158	0.212155	0.03609	0.0925638	0.0501042	0.0114207	0.084643	0.0551991	0.0399185	0.444612
CAG-877	0.127129	0.244368	0.329713	0.378461	0.077693	0.118927	0.10781	0.0413514	0.0959285	0.160475	0.787383	0.408648	0.22469	0.280194	0.254003	0.0886945	0.25798
Rs-D84	0.0223865	0.00507476	0.00715899	0.00668593	0.00877597	0.0113148	0.00993645	0.00811514	0.0224973	0.0508081	0.0106403	0.00472521	0.00886193	0.0111731	0.0161998	0.017693	0.181789
UBA933	0.00014459	0.000369442	8.52895e-05	0.000159067	8.47197e-05	0.000123901	7.49606e-05	0.000101803	0.000157088	0.000200247	0.000223558	0.000219049	0.000138313	0.000144527	0.00015631	8.7373e-05	0.558712
Bacteroides	0.161956	0.102819	0.196731	0.0693428	0.210249	0.0826241	0.270749	0.202176	0.157593	0.126388	0.125108	0.0508239	0.135903	0.0971557	0.266334	0.0933526	0.380445
CAG-492	0.206699	1.01278	1.13364	0.0704152	0.0533485	0.167483	0.272715	0.0114407	0.177139	0.0631415	0.223606	0.0954832	0.0202283	0.888259	1.72073	0.133642	0.854483
UBA4626	0.00221871	0.00198119	0.00138595	0.00302227	0.00122096	0.00204879	0.000732948	0.00120224	0.00267424	0.00292634	0.00146378	0.00275376	0.00188699	0.00299616	0.00105943	0.00131059	0.302843
Campylobacter	0.00529997	0.00515595	0.00525064	0.00372011	0.00441539	0.0138548	0.00290264	0.00310741	0.00546816	0.00415513	0.00276787	0.0066296	0.00312193	0.00357983	0.00264424	0.00321642	0.287295
CAG-536	0.00844106	0.00891128	0.00748949	0.0314901	0.0103308	0.0259439	0.00889949	0.0123763	0.00739436	0.00618945	0.0245009	0.131917	0.00642169	0.0220515	0.0118622	0.0105557	0.41292
Butyrivibrio	0.518983	0.447854	0.32369	0.0907398	0.172146	0.276281	0.152274	0.309389	0.595383	0.211625	0.166248	0.141703	0.442958	0.146417	0.151673	0.183696	0.697982
UBA1723	0.0404104	0.0345936	0.032426	0.0281086	0.116385	0.0687561	0.161165	0.0347826	0.13057	0.0256635	0.0640548	0.0253605	0.0465968	0.0338194	0.169062	0.0321041	0.959827
Flexilinea	0.241271	0.00621962	0.0124043	0.00630622	0.00548186	0.0166116	0.00306922	0.00666566	0.0253922	0.288856	0.00542928	0.00234696	0.0498718	0.00676499	0.00299594	0.0214228	0.775892
CAG-914	0.0495843	0.0128533	0.0155174	0.0211097	0.00758491	0.0304176	0.00723786	0.00719892	0.0239036	0.025577	0.0201788	0.0265318	0.0361097	0.0370435	0.00908333	0.0106213	0.474537
UBA2868	1.11002	0.222015	1.09441	0.0794564	0.481228	0.841322	0.0728659	0.100155	0.258556	0.844396	0.0903229	0.0807174	2.16509	0.186251	0.0780159	1.21142	0.720073
Solobacterium	1.25795	0.966762	1.13001	1.43922	1.32594	1.04611	1.5791	0.896714	0.446983	0.433881	3.17084	0.461649	0.230677	0.766401	0.994226	0.68199	0.400843
Fretibacterium	0.00176001	0.000572433	0.0010448	0.00086717	0.00112627	0.00127441	0.000620507	0.000698077	0.000733078	0.00125154	0.00121893	0.00113101	0.131195	0.000911634	0.00281792	0.00116315	0.341789
CAG-448	0.00224364	0.00150619	0.00236145	0.00195498	0.00165453	0.00249129	0.00160749	0.000964703	0.00153348	0.00277615	0.00168201	0.00136347	0.00387771	0.00204006	0.00159349	0.00236453	0.398019
Paraprevotella	0.00159049	0.0012017	0.00303844	0.00171382	0.00174423	0.000814205	0.00408535	0.00284078	0.00206833	0.00187959	0.00319369	0.00137688	0.0015906	0.00239026	0.00446785	0.00129421	0.780468
UBA8612	0.00265248	0.00190405	0.00234546	0.00304792	0.0017841	0.00287627	0.0016533	0.00143009	0.00348586	0.00455107	0.00173524	0.00150652	0.00384313	0.0028961	0.00183664	0.00278501	0.189202
UBA6263	0.0135715	0.00643885	0.00427514	0.0117761	0.00792877	0.0041905	0.00186569	0.00193425	0.00377012	0.0105949	0.00336934	0.00506049	0.00347265	0.00941651	0.00341711	0.00400277	0.560038
Brochothrix	0.000234335	0.000239529	0.00018124	0.00034892	0.000179406	0.000137176	8.74541e-05	0.000121194	0.000287995	0.000200247	0.000127748	0.00034422	0.000153133	0.000277937	0.000182361	0.000158363	0.537039
UBA6987	0.0560211	0.0554854	0.0603264	0.0701792	0.0357119	0.0586936	0.0364808	0.0218488	0.0221532	0.0907347	0.0881778	0.0383381	0.0836055	0.0716578	0.104884	0.0667475	0.0864682
Zag111	0.0117068	0.00861491	0.00764941	0.00681421	0.0046845	0.00409758	0.00736696	0.00127011	0.0068483	0.00790521	0.0018417	0.0113235	0.00209446	0.00964998	0.00557505	0.00427035	0.840687
Exiguobacterium	0.00217882	0.000604911	0.00250005	0.00198064	0.000717626	0.00146911	0.000841225	0.000761098	0.00142127	0.00317209	0.00127215	0.000406806	0.0029688	0.0023847	0.000755497	0.00301983	0.26954
UBA1205	0.00312115	0.00112457	0.00222286	0.00276571	0.00171931	0.00151336	0.00290681	0.00117316	0.00145494	0.00407776	0.00140522	0.0015557	0.00352205	0.00289055	0.00157612	0.00131606	0.750339
DTU089	0.00285191	0.00304892	0.00288385	0.00346355	0.0023273	0.00338957	0.00341071	0.00169671	0.0034148	0.00410506	0.0021451	0.0032008	0.00286012	0.00352424	0.0024749	0.00314543	0.476199
UBA1240	0.00605782	0.00384058	0.00654597	0.00265282	0.00488384	0.00469495	0.00874957	0.00240933	0.00482111	0.0173623	0.00650981	0.00260177	0.00968687	0.0144916	0.00465022	0.00490381	0.150751
UBA1259	0.00185474	0.00119358	0.00135397	0.00203708	0.00121099	0.00306654	0.00108276	0.000945312	0.00211695	0.0076549	0.00168201	0.00167193	0.00545844	0.00201226	0.00111154	0.00139797	0.174249
UBA6382	0.107435	0.0976546	0.132455	0.0597834	0.495875	0.0540827	0.257785	0.271072	0.130095	0.0835394	0.140123	0.253382	0.027964	0.0962663	0.10646	0.0966618	0.270926
UBA4951	0.00498586	0.00254956	0.00628477	0.00609071	0.00597025	0.00414183	0.00479748	0.00262748	0.00311932	0.016129	0.00490764	0.00295493	0.00244518	0.0086772	0.00224912	0.00322734	0.670079
UBA1756	0.00837624	0.00423438	0.00995755	0.0029453	0.00678755	0.00622159	0.0134429	0.00584639	0.0100836	0.00727716	0.00456166	0.00215473	0.00939543	0.00702625	0.0105596	0.00738302	0.960263
UBA3824	0.0151071	0.00684483	0.0203895	0.00687065	0.0081929	0.0104254	0.0127808	0.00868718	0.0145269	0.0147637	0.0100016	0.00749685	0.013446	0.0316181	0.0088619	0.0353314	0.184095
CAG-267	0.000912412	0.000677988	0.00117273	0.00108268	0.000951851	0.00102661	0.000345652	0.000378125	0.00096871	0.00177492	0.000649384	0.000469391	0.000721205	0.000828253	0.000577478	0.00155633	0.547732
UBA1715	0.00356489	0.00198931	0.00290517	0.00295556	0.00583569	0.00379667	0.00301092	0.00293774	0.00201222	0.00507899	0.00235801	0.0017211	0.00227723	0.00300728	0.0022882	0.00306351	0.254564
AC2028	0.0636744	0.0471019	0.0425648	0.030315	0.028705	0.0629327	0.0146923	0.0215774	0.0546031	0.0675834	0.0365518	0.0530546	0.109021	0.041168	0.0155311	0.0488906	0.238656
UBA4855	0.00955789	0.00900465	0.00885412	0.00375089	0.00577091	0.00198241	0.0038688	0.00309287	0.00157088	0.00713152	0.00398679	0.00149758	0.00257856	0.0069929	0.00171941	0.00851886	0.330447
ER4	0.165371	0.291876	0.135957	0.0542982	0.331409	0.105718	0.54867	0.08852	0.525269	0.145393	0.191228	0.33139	0.0432723	0.437495	0.399259	0.0715858	0.551013
Bifidobacterium	0.0209356	0.0403098	0.00776668	0.0126124	0.00808326	0.0255501	0.00639248	0.410062	0.0616047	0.017872	0.0113536	0.00548517	0.0138116	0.00975003	0.00557505	0.0308263	0.375438
CAG-724	0.0065913	0.00417348	0.00997355	0.00357643	0.00520279	0.0072482	0.00336906	0.00462476	0.00716621	0.00695403	0.00294884	0.00259283	0.0571234	0.00407456	0.00236636	0.0139524	0.353941
UBA1732	0.00923879	0.00231815	0.0451768	0.00247323	0.00432071	0.00608441	0.0020989	0.00293289	0.00400949	0.0218497	0.0026827	0.00206085	0.00923735	0.00347421	0.00254438	0.0158036	0.785689
Phil12	0.616267	0.342944	0.0729652	0.465229	0.0765667	0.0781637	2.56411	0.178194	0.446493	0.0528151	0.565943	0.880896	0.0101117	0.237086	0.812407	0.0515173	0.614757
UBA2887	0.0256024	0.0590783	0.0328258	0.050147	0.0264475	0.03394	0.0214512	0.0234486	0.0363509	0.0326448	0.0545962	0.0670649	0.019191	0.0439808	0.0252484	0.0304113	0.54574
Dialister	0.450472	0.548577	1.60773	4.72722	0.957497	0.210109	1.70732	0.450381	0.0859684	0.0791977	4.67318	2.66784	0.0131694	2.37794	2.68098	0.129825	0.757346
CAG-822	0.0202625	0.0307327	0.0245527	0.0183132	0.00777926	0.0151911	0.00766681	0.00378125	0.0260318	0.0163474	0.019902	0.0116588	0.0112923	0.0364654	0.0201596	0.0087646	0.553032
UBA2943	0.224364	0.159818	0.223634	0.18324	0.168851	0.443003	0.12281	0.0798231	0.140702	0.482841	0.183887	0.105497	0.805789	0.188469	0.110567	0.236071	0.411415
UBA3624	0.145278	0.034415	0.0928003	0.007158	0.0469696	0.159305	0.0137261	0.0355922	0.0156527	0.32501	0.0141374	0.0158341	0.0876017	0.0267765	0.0113151	0.198773	0.67244
UBA2843	0.0711881	0.0304445	0.059095	0.0280265	0.0278977	0.0736811	0.0290139	0.0175731	0.0553586	0.058413	0.0434821	0.0155793	0.18208	0.0874001	0.0340582	0.0692649	0.214728
CAG-475	0.0104204	0.00594762	0.0242169	0.00276058	0.00292532	0.00196471	0.000749606	0.000824118	0.00128663	0.00750926	0.00739872	0.00503366	0.00217843	0.0170709	0.00926135	0.00494749	0.856877
UBA1248	0.0158999	0.0221462	0.0386895	0.00696815	0.00514797	0.0231916	0.0266777	0.0081006	0.00896525	0.0164794	0.0115984	0.00450616	0.0894196	0.0566881	0.00790667	0.0189108	0.4784
D5	0.00069802	0.00043034	0.000421117	0.000626004	0.000358813	0.000805355	0.00048308	0.000382973	0.000374019	0.00104219	0.000489699	0.000442569	0.000908916	0.000650373	0.000503665	0.000698984	0.286046
CAG-180	0.0146285	0.0226415	0.0115674	0.0197397	0.0106747	0.0208596	0.0161249	0.00513862	0.0488694	0.0266511	0.0178155	0.0101433	0.0143401	0.018783	0.00964344	0.0135046	0.361489
CAG-1435	0.00462189	0.000974354	0.00289451	0.00143673	0.0022675	0.00240279	0.000974488	0.000838662	0.00334747	0.00540667	0.00129877	0.000894079	0.0144883	0.00180103	0.00127219	0.00413383	0.254294
CAG-103	0.0204919	0.0163894	0.0186358	0.0506448	0.033245	0.0408563	0.00975737	0.00461506	0.00889418	0.0821741	0.142843	0.0154318	0.0220709	0.058339	0.0137857	0.0189545	0.263867
Sharpea	0.0579905	0.080035	0.0512057	0.162181	0.0707858	0.039781	0.0935342	0.105637	0.0939761	0.0468259	0.80175	0.26087	0.0468388	0.0639144	0.0709082	0.0570163	0.328584
UBA9732	0.0294215	0.0612016	0.0345423	0.0257534	0.0228693	0.0237137	0.0197063	0.0245442	0.40902	0.0261049	0.0551551	0.0391249	0.026571	0.0580889	0.0220527	0.0247047	0.302367
Ga6A1	0.0701211	0.05553	0.0721816	0.026754	0.0887564	0.044768	0.103583	0.0647078	0.0596374	0.0607613	0.0471016	0.0569707	0.102782	0.0577831	0.0703828	0.059146	0.889145
UBA1367	0.113653	0.0286744	0.0591696	0.0443437	0.0242448	0.0509409	0.0235418	0.0338616	0.0378769	0.088268	0.0199393	0.00822106	0.0712215	0.0236802	0.0293732	0.0973935	0.984893
UBA7597	0.000857567	0.000718586	0.000943516	0.00105702	0.000687725	0.00112396	0.000599685	0.000358734	0.000852764	0.00123789	0.000675998	0.000818082	0.00140783	0.0014286	0.000616555	0.000835504	0.212348
UBA2912	0.020108	0.105035	0.0245847	0.148614	0.0702675	0.0411705	0.121061	0.00248205	0.0613504	0.134125	0.309394	0.0336129	0.00279097	0.112036	0.0308104	0.0366748	0.567486
CAG-127	0.0305882	0.158065	0.0177456	0.0403875	0.0194058	0.0350595	0.0204643	0.0755523	0.128304	0.0598329	0.122042	0.0722282	0.0455199	0.0807129	0.0122964	0.0271511	0.413186
CAG-269	0.341177	0.513736	0.295688	0.342163	0.0492271	0.49074	0.255116	0.0338616	0.678191	0.263088	0.247618	0.48907	0.0621471	0.18728	0.214883	0.212791	0.964982
UBA7748	0.0532789	0.180487	0.0849697	0.369122	0.0810618	0.0878324	0.101276	0.105259	0.0543899	0.052087	0.229786	0.674811	0.0275984	0.131798	0.12256	0.0981308	0.632948
CAG-964	0.0610568	0.0112497	0.0276391	0.0148856	0.0227796	0.0486311	0.0407703	0.00996214	0.0962913	0.0644022	0.00959172	0.00365678	0.0538088	0.0266431	0.0155615	0.536355	0.299041
UBA9715	0.173967	0.0229257	0.128809	0.00939006	0.0200885	0.122056	0.00878289	0.0184312	0.0549921	0.276632	0.00510991	0.00214132	0.130681	0.00851599	0.0159132	0.234809	0.55163
CAG-81	0.00205417	0.00238717	0.00154587	0.00198577	0.00158476	0.00311522	0.00128682	0.0031268	0.00264058	0.00306742	0.00443923	0.00341091	0.00322072	0.00309622	0.00169336	0.00244644	0.0367456
UBA2834	0.000852582	0.00103525	0.00103414	0.00172921	0.000882082	0.00167266	0.00106611	0.00071262	0.000800402	0.00379104	0.00129877	0.00079573	0.00106205	0.0012396	0.00102036	0.00129967	0.454605
CAG-65	0.0394082	0.0394735	0.0452408	0.033091	0.0328613	0.0626628	0.0297219	0.0276807	0.0386175	0.0593186	0.0529354	0.0887597	0.0472933	0.0397061	0.0221005	0.0563992	0.163079
Phocaeicola	0.0305134	0.0655415	0.0211945	0.017287	0.108292	0.0126821	0.0420363	0.177345	0.0291099	0.0172986	0.018582	0.0559872	0.021488	0.0271878	0.0302937	0.0163497	0.158879
TF01-11	0.00724944	0.0235225	0.00520799	0.00729141	0.00350341	0.00775265	0.00428108	0.00393638	0.0211919	0.0072544	0.00787777	0.0052393	0.0113417	0.0126684	0.00655198	0.00512224	0.555617
CAG-1000	0.00449724	0.00428716	0.00490415	0.0077173	0.00438051	0.00833233	0.00206558	0.00195365	0.00401697	0.0217222	0.00601479	0.00413959	0.00712808	0.0180492	0.00352131	0.003484	0.197332
UBA7096	0.00026425	0.0206928	0.000383803	0.000400232	0.000289044	0.000336302	0.000295678	0.000945312	0.0107157	0.000464209	0.0012136	0.000554329	0.000330964	0.000644814	0.000651291	0.000262119	0.70694
51-20	0.000792751	0.000665808	0.00113009	0.00151883	0.00065284	0.00075668	0.000412283	0.000436298	0.00135395	0.00154281	0.00096343	0.0010416	0.000716265	0.000783783	0.000746813	0.00679871	0.239456
CAG-196	0.0272278	0.00855807	0.035006	0.0141826	0.0262432	0.0134698	0.00796248	0.0652896	0.0209526	0.0505942	0.00795229	0.0100673	0.0223969	0.0188775	0.0133211	0.0141981	0.559052
Anaerotignum	0.00464682	0.00354421	0.00385935	0.00742482	0.00273097	0.0041374	0.00314835	0.012609	0.0034709	0.00813731	0.0055038	0.00464027	0.00509783	0.0118179	0.00300896	0.00307444	0.837069
UBA2882	0.096581	0.0644982	0.221833	0.65518	0.0853477	0.419767	0.290414	0.0143784	0.0469918	0.359789	0.482061	0.126937	0.0975059	0.221288	0.343421	0.135565	0.964268
Kandleria	0.0658033	0.0959617	0.0705558	0.479986	0.0828509	0.0776106	0.0541341	0.386308	0.109143	0.0913172	0.183414	0.0850448	0.111668	0.0718412	0.0718417	0.0655843	0.316162
Mitsuokella	0.00520523	0.0163123	0.00404059	0.0139773	0.00794372	0.00549588	0.00760017	0.0531314	0.0119013	0.00471946	0.0224729	0.0256779	0.00306759	0.017788	0.0187051	0.00316181	0.908342
Methanosphaera	0.0474255	0.0382637	0.0593349	0.0198577	0.0409146	0.0604946	0.0191316	0.00784367	0.0134086	0.087781	0.0625005	0.0102238	0.0740964	0.0243918	0.0343013	0.0575242	0.485655
Aeriscardovia	0.118559	0.0573976	0.0595854	0.0621181	0.0819539	0.0731369	0.0547337	0.0621579	0.0910588	0.105107	0.0803107	0.0608063	0.0750794	0.0710352	0.0516995	0.0658519	0.689926
Pseudobutyrivibrio	0.0378028	0.036656	0.0266317	0.0158707	0.0420559	0.0351303	0.0651866	0.066676	0.0488208	0.0194786	0.0248895	0.0460629	0.0288383	0.0501899	0.0439795	0.112733	0.619607
UBA4248	0.00870032	0.00439271	0.00400861	0.005398	0.00171931	0.0170187	0.00599685	0.00661234	0.0022329	0.00770496	0.00398679	0.00571763	0.00417904	0.00841038	0.00281792	0.015394	0.851348
UBA7642	0.0178145	0.00960144	0.014899	0.0372062	0.0375857	0.00778805	0.0200978	0.0433292	0.01667	0.0169755	0.0230052	0.0307697	0.00399627	0.019261	0.022387	0.00867177	0.329431
M3	0.00287684	0.00218418	0.00349154	0.00128793	0.00174921	0.00159301	0.00218219	0.00169671	0.00249471	0.00186139	0.00127215	0.00193121	0.00464832	0.00116178	0.00357342	0.0029543	0.488549
CAG-83	0.0332208	0.0236606	0.0283481	0.0797848	0.0303895	0.0939655	0.0363351	0.0355583	0.124107	0.191514	0.0162027	0.195003	0.0237306	0.128424	0.0164342	0.0460237	0.13294
Tidjanibacter	0.0034901	0.00127884	0.00476022	0.000749153	0.00228743	0.00197356	0.0036106	0.00156582	0.00375142	0.00212535	0.00146378	0.00132771	0.00620928	0.00183439	0.00416392	0.00372427	0.44055
UBA1258	0.00531492	0.00322755	0.00372609	0.00295043	0.00248179	0.0071951	0.00540133	0.00235601	0.00787311	0.0153462	0.0026827	0.0025973	0.0231724	0.00404676	0.00255306	0.00525876	0.195302
UBA3857	0.0111384	0.013641	0.0141527	0.0133052	0.00832745	0.0139256	0.0102155	0.00504167	0.00690814	0.0169618	0.0305902	0.00977228	0.0432674	0.0404232	0.0106421	0.0110691	0.0989106
ISDg	0.0337543	0.0318573	0.0364613	0.0351743	0.0312018	0.0560828	0.0218843	0.0180385	0.0243449	0.0719069	0.0245701	0.0101299	0.0449864	0.0263929	0.0272587	0.0409506	0.923485
UBA5578	0.0375285	0.025796	0.0315145	0.0581568	0.02722	0.0916246	0.0138261	0.0132489	0.29907	0.0672602	0.0884759	0.0665865	0.0878882	0.275241	0.0194302	0.0352823	0.0759676
UBA2804	0.0667207	0.00922388	0.0138009	0.0126227	0.0294326	0.191781	0.00829148	3.81883	0.0188207	0.20878	0.0140416	0.0147121	0.0316787	0.0116067	0.014107	0.0213135	0.346257
UBA5489	0.000937341	0.000511536	0.000362481	0.00161119	0.000523269	0.000955806	0.000208224	0.000479928	0.00108466	0.00166569	0.000532282	0.000576681	0.000464338	0.000850488	0.000277884	0.00060615	0.796755
Schwartzia	0.138512	0.0364124	0.0581675	0.0211815	0.0346703	0.242686	0.0201228	0.730625	0.119746	0.299069	0.0240485	0.0288475	0.197092	0.0209342	0.0170334	0.124212	0.559414
UBA6857	0.0126242	0.00973542	0.00863557	0.050183	0.012683	0.015377	0.00725869	0.00614695	0.0552876	0.155433	0.0103476	0.00704087	0.0433859	0.0654875	0.00864046	0.0154978	0.143655
NK3B98	0.113254	0.0320928	0.12319	0.0145982	0.0233777	0.110112	0.00751688	0.0089635	0.0446392	0.0412782	0.00947462	0.00528848	0.0393501	0.0115844	0.0120662	0.155486	0.581593
CAG-390	0.00427787	0.00290276	0.00391266	0.00252967	0.00214789	0.003571	0.00289431	0.00286987	0.00443961	0.00479683	0.00303401	0.00186415	0.00640193	0.00359651	0.00398156	0.00332017	0.171347
UBA1394	0.00956287	0.0335421	0.00555448	0.0175384	0.00833243	0.00393385	0.0188359	0.0103839	0.0266414	0.0057571	0.0176132	0.00425135	0.00287494	0.0263206	0.0225694	0.00421028	0.950576
UBA2918	0.163905	0.0687082	0.102172	0.0353282	0.292373	0.0722961	0.134059	0.311463	0.235681	0.0776276	0.0731888	0.0464072	0.0813974	0.0756378	0.123554	0.069041	0.263167
UBA4246	0.0108393	0.005838	0.0107358	0.00887182	0.00463965	0.0205056	0.00555125	0.00310741	0.00609278	0.0233106	0.00636609	0.00408147	0.0303548	0.0104671	0.00528848	0.0127565	0.37908
UBA4363	0.00931358	0.00673116	0.00959507	0.00381247	0.00611975	0.00513303	0.010128	0.00584155	0.00401323	0.00845589	0.00670675	0.00293258	0.00657976	0.006198	0.011758	0.00602873	0.696568
CAG-793	0.0189662	0.136093	0.0177189	0.0635959	0.00665797	0.0207401	0.0149963	0.00286502	0.0362313	0.0163338	0.0331133	0.232541	0.00502374	0.0378384	0.0294079	0.0108779	0.63606
Proteus	0.000164533	7.30765e-05	6.92977e-05	0.000241166	0.000129571	0.000168151	2.91514e-05	6.78686e-05	0.000138387	0.000295819	0.000186299	0.000429158	0.000108675	0.000166762	3.47355e-05	0.000109216	0.219926
Lactobacillus	0.0619243	0.118295	0.0205015	0.0940546	0.087949	0.10209	0.0324288	0.213112	0.160963	0.0514862	0.0760684	0.0265094	0.0480194	0.0258426	0.0853495	0.0490872	0.342045
Bacillus	0.00845103	0.00321537	0.00611419	0.0156501	0.00384229	0.00744732	0.00438936	0.00274383	0.00626857	0.0147773	0.00911799	0.00585175	0.0115047	0.0147251	0.00541874	0.00594136	0.207223
Parasporobacterium	0.0513793	0.0217159	0.0462909	0.0211713	0.026597	0.0834649	0.0130473	0.00948221	0.027453	0.0802808	0.0136903	0.00687994	0.116124	0.0230966	0.0149015	0.0505671	0.652357
CAG-353	0.00859063	0.00746193	0.00818247	0.00787123	0.00558154	0.0074252	0.00516395	0.0057252	0.0073046	0.0087517	0.00918719	0.00849822	0.00607591	0.0115733	0.00607437	0.0074267	0.184926
UBA4675	0.00020442	0.000158332	0.000143926	0.000287346	8.97032e-05	0.000185851	9.5783e-05	8.24118e-05	0.000172049	0.000250309	0.000122425	0.000178816	0.000118554	0.000227908	0.000195387	0.000196589	0.382501
UBA1189	0.0117766	0.00805466	0.0145525	0.00400745	0.015708	0.00571714	0.0242956	0.0116443	0.0114113	0.00727261	0.00760631	0.00697382	0.0123988	0.00975003	0.0207805	0.00930522	0.652828
Clostridium	0.526801	0.169935	0.485095	0.127956	0.435818	0.696654	0.144653	0.123099	0.92038	0.430608	0.0785595	0.0584862	0.241954	0.206924	0.161247	0.565134	0.96498
Peptostreptococcus	0.000473656	0.000503416	0.000330497	0.000672185	0.000348846	0.000500028	0.000208224	0.000227844	0.000587211	0.000750926	0.000463085	0.000621385	0.000291446	0.000611462	0.000334329	0.000354953	0.264694
ISO4-G1	0.00251786	0.0012423	0.00167914	0.00180618	0.0023871	0.00172576	0.00134096	0.00143494	0.000998632	0.00312203	0.00144781	0.000880668	0.00295398	0.00211788	0.000837994	0.00192767	0.958789
Bact-11	0.112277	0.0355923	0.0810144	0.0157271	0.139887	0.13322	0.106494	0.0750675	0.0714602	0.262533	0.0525682	0.0197368	0.402877	0.14157	0.0894483	0.0561535	0.338501
Anaerovibrio	0.0400414	0.0279234	0.0236838	0.019088	0.0268263	0.0649373	0.00906191	0.182285	0.100073	0.104552	0.00788842	0.00641502	0.109435	0.0197891	0.0234248	0.0250378	0.989472
G11	0.00744887	0.00266729	0.00457365	0.00100058	0.00338879	0.00553571	0.00109942	0.00257901	0.00357189	0.00681295	0.00137861	0.00122489	0.0201443	0.00225129	0.000898781	0.00808746	0.428734
UBA11524	0.00489611	0.00436429	0.00517601	0.00483871	0.00353829	0.012368	0.003798	0.00211362	0.00365791	0.0112138	0.00450843	0.0037149	0.013856	0.006198	0.00337803	0.00574477	0.440636
UBA7018	0.0170167	0.0107341	0.0129	0.0177385	0.0112279	0.0171293	0.0269442	0.01608	0.0152413	0.0224868	0.0149518	0.0283468	0.0374928	0.0184272	0.0157308	0.0162131	0.173897
GCA-2749205	0.000184477	0.00020705	0.000138595	0.000200116	0.000129571	0.000190276	0.000224882	0.000189062	0.000284255	0.000232104	0.000308724	0.000134112	0.000108675	0.000555874	0.000238807	7.64513e-05	0.312991
UBA1737	0.00187468	0.00176196	0.00133798	0.00352512	0.00134555	0.00183639	0.000878705	0.00132828	0.00212817	0.00308107	0.00183105	0.00232908	0.00178325	0.00338527	0.00141547	0.00131606	0.292025
CAG-45	0.0140751	0.0776682	0.0113009	0.0272722	0.0229491	0.0126467	0.0106444	0.105759	1.58919	0.0135394	0.0357268	0.027256	0.00924723	0.0192221	0.0172418	0.00935437	0.390896
Desulfovibrio	0.134718	0.0342242	0.0593615	0.0101187	0.114775	0.0766282	0.0257989	0.0415016	0.0364557	0.217423	0.0512694	0.0365544	0.163704	0.0633975	0.107037	0.0795585	0.267911
KH10	0.000134618	7.30765e-05	0.000154587	0.000292477	0.000134555	0.000101776	0.000170744	5.81731e-05	7.48039e-05	0.0002139	0.000175653	9.83487e-05	0.000128434	0.000333525	0.000186703	0.000120138	0.507117
UBA2727	0.409379	1.18757	0.337827	0.662123	0.567752	0.127759	0.564712	1.44409	3.81059	0.15668	1.25291	1.60078	0.0425511	0.929277	0.369512	0.169039	0.442163
UBA710	0.00270233	0.00207456	0.00405125	0.00459241	0.00153991	0.00312849	0.00144091	0.00120224	0.0026144	0.00271244	0.00144248	0.00302199	0.00218337	0.00310178	0.00173678	0.00191128	0.622723
UBA1774	0.103192	0.0214358	0.252676	0.00368932	0.0403316	0.134291	0.0437728	0.00468293	0.0102444	0.0402997	0.0207004	0.00342879	0.365651	0.112542	0.0411312	0.114169	0.806493
Methanocorpusculum	0.000752864	0.00146965	0.000575704	0.00069271	0.000682741	0.000699154	0.000603849	0.000305409	0.00118938	0.00107405	0.00041518	0.00068397	0.000444578	0.000911634	0.000521033	0.00122322	0.617468
43-108	0.0117616	0.0112781	0.0131506	0.00142647	0.0218228	0.0109165	0.0218094	0.00827512	0.00763748	0.00663546	0.00460424	0.00244084	0.00807157	0.00687616	0.0108462	0.0188835	0.169815
Succinivibrio	0.0249044	0.0422342	0.046099	0.0306024	0.0738108	0.0724156	0.122802	0.554423	0.0313241	0.125719	0.0722253	0.157765	0.0555081	0.0294113	0.0666835	0.0169285	0.453026
Eisenbergiella	0.00145587	0.0011611	0.000692977	0.00100058	0.000887065	0.00115493	0.000803744	0.000610817	0.000923828	0.00126975	0.000835683	0.00033528	0.00190675	0.000978339	0.000399458	0.00125053	0.936885
XBB1006	0.00143094	0.00116516	0.00103414	0.00121096	0.00135552	0.00175674	0.000791251	0.00104712	0.00191872	0.00144724	0.00106989	0.000728674	0.00161036	0.00144527	0.000772865	0.00141981	0.671961
UBA2931	0.00801227	0.00142499	0.02467	0.00251428	0.00681745	0.00288954	0.00852052	0.00149796	0.00905127	0.00911124	0.00508862	0.00404571	0.0024847	0.00534751	0.00700355	0.00781988	0.785801
Mailhella	0.0029965	0.00144123	0.00494146	0.0012828	0.00156482	0.00416395	0.00186569	0.00284078	0.00271164	0.00410051	0.00167137	0.000925372	0.0119641	0.00181215	0.00271805	0.007525	0.303494
UBA1783	0.126661	0.0757844	0.124608	0.189366	0.0646162	0.260612	0.0910064	0.161964	0.0301422	0.127289	0.16398	0.0523349	0.499548	0.104427	0.107189	0.208226	0.673792
UBA11517	0.0100465	0.00160362	0.00146058	0.00310437	0.00107644	0.00173019	0.000757935	0.000833814	0.00230022	0.00305377	0.0022622	0.00226649	0.00205494	0.00192332	0.00128087	0.00128329	0.652779
UBA1738	0.000588331	0.000751064	0.000570374	0.000528512	0.000303994	0.000376127	0.000653823	0.0003248	0.000467524	0.000659905	0.000388566	0.000599033	0.000306265	0.000550316	0.000547084	0.000486012	0.871783
F23-D06	0.0339188	0.0118628	0.029249	0.00523381	0.028112	0.0243598	0.032408	0.0192844	0.0233575	0.0280209	0.0189439	0.0065983	0.0328593	0.0207119	0.0315008	0.0195661	0.939982
Firm-08	0.0023633	0.00021923	0.00392865	0.00060548	0.000353829	0.000915981	0.000774593	0.000349038	0.00226656	0.000837397	0.000968753	0.00022352	0.00471253	0.000416906	0.00259648	0.00275225	0.368668
UBA1181	0.0828051	0.0213789	0.117151	0.00851263	0.0847945	0.0519985	0.071121	0.0319758	0.0710263	0.0343924	0.0160802	0.0140057	0.160918	0.0484778	0.0781071	0.0811203	0.842945
Roseburia	0.00490608	0.0043034	0.0044084	0.00461293	0.00366787	0.00625256	0.00204892	0.00283109	0.00861741	0.00679475	0.00432745	0.00395183	0.00595241	0.00519187	0.00321303	0.00557549	0.105154
PeH17	0.021519	0.0886134	0.0240143	0.0592498	0.0230836	0.0492904	0.0309421	0.00571066	0.0143736	0.0280937	0.0911959	0.101818	0.0686133	0.132937	0.0326557	0.0185449	0.227699
CAG-433	0.0211849	0.0176967	0.0392598	0.0379092	0.0120153	0.0213286	0.0112899	0.00617604	0.0200474	0.0361355	0.0303347	0.0190171	0.0932923	0.0561489	0.0163648	0.0142363	0.187978
UBA11963	0.00801726	0.00721022	0.0108851	0.0130024	0.00493866	0.00752255	0.00309004	0.00404788	0.0114263	0.0115825	0.0176079	0.00801095	0.0110206	0.0181604	0.00564886	0.00437957	0.114277
UBA1407	0.00850587	0.00697881	0.0128201	0.00481305	0.0069221	0.012014	0.00637165	0.00418361	0.00592073	0.0191145	0.00526427	0.00242742	0.0324147	0.00499175	0.00555334	0.0115059	0.436482
UBA3839	0.500819	0.16184	0.122934	0.268843	0.445885	0.194281	2.19035	0.201991	0.109	0.198449	0.179315	0.467675	0.113372	0.254174	0.863264	0.167756	0.427895
UBA1757	0.00409339	0.00232627	0.00429646	0.00166763	0.00440044	0.00274794	0.0105736	0.00258385	0.00253959	0.00296275	0.00143716	0.00245872	0.00379374	0.00320739	0.00570096	0.00297068	0.401715
UBA629	0.245534	1.67176	0.148132	0.746269	0.276281	0.186541	0.17547	1.48688	2.34867	0.149607	2.26962	6.70091	0.129955	0.985837	0.194918	0.0855818	0.266989
UBA4644	0.00575368	0.0054239	0.00732957	0.00361235	0.00290539	0.00574811	0.0042436	0.00190032	0.00412917	0.00611664	0.00406663	0.00664748	0.00648591	0.00611462	0.00334763	0.00638369	0.327693
UBA1820	0.000339038	0.000251708	0.000197232	0.000256559	0.000294027	0.000358427	0.0003165	0.000213301	0.000261814	0.000559781	0.00034066	0.000245872	0.000311205	0.000516963	0.000208413	0.000180207	0.376568
Oribacterium	0.160978	0.24047	0.187792	0.163526	0.224742	0.190126	0.153399	0.231354	0.260807	0.195323	0.331372	0.719582	0.126048	0.132053	0.210367	0.144826	0.34576
UBA5026	0.0101263	0.00510724	0.0382097	0.0112681	0.00488883	0.0246518	0.00164913	0.00197304	0.00794043	0.0105585	0.0145952	0.00672347	0.010986	0.0390168	0.00461114	0.00908133	0.90775
UBA3830	0.000937341	0.000361323	0.00080492	0.00056443	0.000398681	0.00116821	0.000254033	0.00116346	0.000590951	0.00162018	0.000260818	0.000661618	0.00102253	0.000655932	0.00029091	0.000693523	0.929652
Blautia	0.0520723	0.0463346	0.0650919	0.0353641	0.0352783	0.0980276	0.022838	0.0178058	0.0591474	0.0782966	0.0351838	0.0187354	0.0851121	0.0343086	0.0228343	0.0693141	0.774868
UBA1221	0.0148279	0.0218621	0.0190675	0.015178	0.0164406	0.0035356	0.0063425	0.00127496	0.0140369	0.0122014	0.00308191	0.00314716	0.00382338	0.0399396	0.0380658	0.00405192	0.693689
UBA2942	0.0380471	0.0302659	0.0353578	0.0429172	0.0322533	0.0454849	0.0126725	0.0235746	0.0867127	0.0311657	0.0406238	0.0312436	0.0281221	0.0349645	0.0189873	0.0263047	0.584148
UBA9786	0.0175303	0.0115623	0.0114501	0.143955	0.00725101	0.0271298	0.617955	0.0222754	0.0524113	0.087872	0.104333	0.0390176	0.0741359	0.0742259	0.221122	0.0164097	0.768338
UBA3207	0.0393185	0.00705594	0.0648467	0.00172408	0.00807329	0.0458433	0.00397708	0.0032383	0.0599254	0.0249808	0.00151168	0.00169875	0.0940926	0.00275714	0.0368283	0.0469684	0.430081
UBA1212	0.0100764	0.00293118	0.00736155	0.00211918	0.00156981	0.0072128	0.00217386	0.00203121	0.00244983	0.0115916	0.00242721	0.00188204	0.0223327	0.00438585	0.00174112	0.0104083	0.358215
Oscillibacter	0.0154611	0.0155166	0.0212211	0.0153525	0.0138841	0.0173417	0.0326745	0.0166278	0.0397657	0.0189689	0.0205621	0.0285837	0.018613	0.0293335	0.0223306	0.0157326	0.128294
UBA1206	0.0035599	0.0011611	0.00525597	0.0015958	0.00149007	0.00411528	0.00174492	0.000736859	0.00253959	0.00395488	0.00141055	0.000876197	0.00683169	0.00224017	0.00289173	0.0044451	0.448594
XBD2001	0.0103307	0.0269774	0.00657796	0.012792	0.0102162	0.00849605	0.00487244	0.0168653	0.020874	0.0109089	0.0144461	0.0661797	0.0178572	0.0166095	0.0030437	0.00632908	0.345969
UBA3388	0.00287684	0.00257798	0.00214823	0.00361748	0.00268113	0.00394712	0.00326912	0.00365521	0.00699042	0.00502893	0.00243253	0.00367466	0.00378386	0.00315181	0.00205374	0.00220617	0.389834
UBA1177	0.00371446	0.00193653	0.00345956	0.0028632	0.00288047	0.00463743	0.00190733	0.00253053	0.00370653	0.00557051	0.0023314	0.0017971	0.0045347	0.00257926	0.00203637	0.00407923	0.569288
UBA1724	0.00430279	0.00235875	0.0179321	0.00065166	0.000976769	0.00157088	0.0019115	0.000572035	0.000617132	0.0226734	0.000936816	0.000590092	0.00151651	0.002129	0.00139376	0.0123414	0.67891
UBA3636	0.260885	0.0694633	0.421154	0.00179078	0.19806	0.633058	0.0083123	0.116826	0.136128	0.724753	0.0190131	0.00115336	0.159045	0.0433971	0.330613	0.155043	0.880491
UBA10677	0.000159547	0.00020299	0.00017591	0.00021551	0.000134555	0.000190276	0.00015825	0.000116346	0.000142127	0.000304922	0.000127748	0.00011176	0.00019759	0.000289055	0.000143284	0.000169285	0.575898
UBA1739	0.021858	0.00234657	0.0176763	0.0317825	0.0190719	0.0697296	0.0120936	0.000785336	0.00211695	0.0493336	0.0121094	0.00277164	0.0572222	0.0144861	0.00841902	0.0686642	0.691373
Acidaminococcus	0.212607	0.444273	0.515527	1.05029	1.29805	0.125122	0.321123	0.0670154	0.0189703	0.0237202	0.903128	0.358369	0.0159406	0.520598	1.24445	0.237665	0.698316
UBA3738	0.0677179	0.0410568	0.0525703	0.262814	0.112408	0.103957	0.0773968	0.0134768	0.025351	0.142303	0.108607	0.0666312	0.0538039	0.129057	0.0734178	0.110598	0.931074
UBA3633	0.0346916	0.0054848	0.00523465	0.0146803	0.00786398	0.0125715	0.00680892	0.00463445	0.0065042	0.0165659	0.0125831	0.0124456	0.0171064	0.00957215	0.0144152	0.0099769	0.817166
CAG-1193	0.00342528	0.00523715	0.00506407	0.00495672	0.00767461	0.00315947	0.00758352	0.00134768	0.00982549	0.00396853	0.00514184	0.00308457	0.00334422	0.011162	0.00464153	0.00320003	0.594184
KLE1615	0.000368953	0.000288246	0.000399795	0.000369445	0.000294027	0.000646054	0.000170744	0.000300561	0.000325397	0.000700865	0.000324692	0.000353161	0.000676747	0.000322407	0.000243149	0.000502395	0.348707
CAG-411	0.0577312	0.223578	0.0112369	0.00908732	0.0224258	0.0180054	0.0089453	0.0738652	1.49515	0.029004	0.0417628	0.0275287	0.0256176	0.22713	0.00914412	0.0381438	0.348717
UBA9506	0.000219378	0.000243588	0.000186571	0.000343789	0.000189374	0.000256652	0.000191566	0.000179367	0.000220671	0.000182043	0.000191622	0.000326339	0.000167952	0.000416906	0.000199729	0.000174746	0.818382
UBA7004	0.0139155	0.00499356	0.00550651	0.0112886	0.0058955	0.00796505	0.026711	0.00465869	0.00885304	0.012966	0.00467344	0.00728227	0.00458904	0.0104171	0.00467193	0.00776527	0.409364
CAG-495	0.0119062	0.00414506	0.0115088	0.00423323	0.00764969	0.00586316	0.00787503	0.00696622	0.0135769	0.0108361	0.00663223	0.00316504	0.00814567	0.0073431	0.0109243	0.0129913	0.317417
UBA2450	0.0109539	0.00885444	0.00969635	0.0118376	0.00784405	0.00773937	0.00408952	0.00395577	0.0101284	0.0163292	0.00450311	0.00741191	0.0180054	0.00767662	0.00439838	0.00933252	0.451787
UBA3792	0.0101562	0.0149969	0.0113435	0.0218588	0.0109288	0.0236119	0.0158708	0.00501258	0.00838178	0.0211306	0.0157343	0.0113012	2.12606	0.137334	0.0105249	0.0158036	0.322658
UBA4705	7.47879e-05	4.87177e-05	9.59507e-05	0.00012828	0.000204324	0.000110626	5.83027e-05	0.000334495	0.00196734	0.000309473	0.00020759	9.38783e-05	0.00998326	0.00127851	4.77613e-05	0.000103755	0.220462
FD2005	0.52179	0.0174003	0.00330497	0.00906167	0.00659817	0.424626	0.00235293	0.0158376	0.0939238	0.0224504	0.01517	0.0636852	0.023449	0.0143304	0.00256174	0.00325464	0.256377
UBA3663	0.0143493	0.00760808	0.0210825	0.00599322	0.0154439	0.0103147	0.0187235	0.00930769	0.0169057	0.0149184	0.00876136	0.00597692	0.0241703	0.0189609	0.0216532	0.0145967	0.334919
UBA5920	7.97737e-05	5.68373e-05	8.52895e-05	5.6443e-05	7.47527e-05	8.40755e-05	1.66579e-05	5.81731e-05	8.22843e-05	0.000109226	0	4.02336e-05	6.91567e-05	2.77937e-05	6.07871e-05	8.7373e-05	0.772739
CAG-170	0.100744	0.0420799	0.26952	0.031916	0.049586	0.0264484	0.0290431	0.00772732	0.0157275	0.0164066	0.100021	0.0216278	0.015249	0.0553373	0.101823	0.0852596	0.59541
Methanomicrobium	0.103357	0.0323973	0.0866328	0.0409982	0.0317649	0.0958284	0.0298885	0.0166666	0.0588894	0.112111	0.0245701	0.0059501	0.166337	0.0302562	0.0305759	0.0921075	0.65638
HUN007	0.032074	0.0246227	0.0391746	0.0284165	0.0210205	0.0324266	0.0195189	0.0281752	0.0238998	0.0280846	0.0323574	0.0398312	0.0258843	0.0396005	0.0305803	0.032115	0.293057
UBA1754	0.00034901	0.000263887	0.000261199	0.000118017	0.000308978	0.000234526	0.000466422	0.000261779	0.000179529	0.000741824	0.000255495	0.000210109	7.90362e-05	0.000372436	0.000668658	0.000114677	0.649329
UBA1195	0.00722451	0.00741321	0.0133052	0.00370471	0.0120153	0.0072482	0.00991562	0.00720861	0.00448449	0.0115916	0.00522701	0.00295493	0.0102796	0.00692619	0.00903992	0.00666219	0.384532
UBA3796	0.175851	0.00893564	0.0312	0.0035713	0.0105999	0.0982533	0.00541382	0.284554	0.13927	0.0798166	0.00394953	0.00360314	0.108576	0.00361874	0.00509309	0.0333273	0.482144
Parabacteroides	0.00352999	0.00147371	0.00351286	0.00137516	0.0035981	0.00152221	0.00204476	0.00157067	0.0057973	0.00140173	0.00126683	0.004001	0.00222783	0.00179547	0.0030958	0.00238637	0.532299
CAG-873	0.00194448	0.00127884	0.00256402	0.000800465	0.00176416	0.00135406	0.00194898	0.00124587	0.00299216	0.000964827	0.00086762	0.00150205	0.00273169	0.00125628	0.00190611	0.00199866	0.634566
Tyzzerella	0.00293168	0.0164585	0.00246807	0.00276058	0.0018439	0.00265059	0.00142425	0.00181306	0.00923828	0.00246213	0.00339596	0.0039116	0.00238096	0.00341863	0.00196256	0.00277955	0.862163
UBA1417	0.000852582	0.000742945	0.00089554	0.00103137	0.00065284	0.00101333	0.000999475	0.00056234	0.000695676	0.00110591	0.00118699	0.00105948	0.00140289	0.00126739	0.000690368	0.00111401	0.0643761
UBA1201	0.0118564	0.00626022	0.00910466	0.00584442	0.0125086	0.00912883	0.00992812	0.00309287	0.00725598	0.0163338	0.00623302	0.00413512	0.013199	0.0116956	0.00508875	0.0127783	0.572796
Wolinella	0.00020442	4.05981e-05	0.000250538	2.56559e-05	2.49176e-05	7.96505e-05	2.49869e-05	9.21074e-05	0.00019075	0.000118328	5.32282e-05	3.12928e-05	0.000385301	3.89112e-05	0.000160652	0.000185668	0.325948
UBA9845	0.00181485	0.000401921	0.000634341	0.000749153	0.000388714	0.000650479	0.000383132	0.000242388	0.000987411	0.00186594	0.000729226	0.000934313	0.00117566	0.000722637	0.000399458	0.00174746	0.12388
Acetobacter	0.00159049	0.000747004	0.000666325	0.000461806	0.000747527	0.00077438	0.000391461	0.00403333	0.00375142	0.00108771	0.00034066	0.00163169	0.00158566	0.000639255	0.000924833	0.000911955	0.752997
CAG-303	0.000568388	0.000349143	0.000549051	0.000518249	0.000303994	0.000641629	0.000216553	0.000247236	0.000849024	0.000527924	0.000489699	0.000290576	0.000553253	0.000377994	0.000338671	0.000693523	0.319577
Firm-04	0.242542	0.213923	0.685595	0.415975	0.0724653	0.423555	0.0946503	0.0307105	0.0408766	0.529203	0.262362	0.0640697	0.332891	0.483688	0.126719	0.823403	0.632454
UBA2922	0.0206016	0.0889544	0.0834771	0.0774603	0.0987184	0.032785	0.0536427	0.0129193	0.0275503	0.029145	0.0573694	0.032084	0.0326716	0.0929255	0.0930955	0.0575351	0.711024
Enterococcus	0.00311616	0.00112457	0.000698308	0.00130332	0.0013007	0.00263289	0.000662152	0.000998638	0.00203467	0.00390027	0.00141055	0.00142606	0.00116084	0.00351868	0.00123311	0.00104848	0.355369
UBA738	0.0150024	0.00768927	0.0212691	0.00595217	0.0070118	0.0179789	0.00653407	0.0038782	0.00818355	0.0197016	0.00558896	0.00303093	0.0497335	0.00926642	0.00521467	0.022231	0.448329
Streptococcus	0.26429	0.0925758	0.13021	0.034225	0.0742294	0.0659506	0.0689679	0.237952	0.0732405	0.0483141	0.041864	0.0303674	0.173761	0.0311401	0.0934125	0.0690246	0.166934
Pseudomonas	0.000807709	0.00062521	0.000874218	0.000702972	0.000812313	0.000960231	0.000766264	0.00071262	0.000863985	0.00122424	0.000851651	0.000804671	0.00200554	0.000772665	0.000494981	0.00113039	0.193857
CAG-510	0.000513543	0.00210298	0.000479754	0.000466938	0.00026911	0.000712429	0.000366474	0.00056234	0.00198604	0.000696313	0.000553573	0.000259283	0.000740964	0.000539198	0.000473271	0.000393178	0.941669
UBA7001	0.0393683	0.0428025	0.0217595	0.0297763	0.00892049	0.0307407	0.0157209	0.00599667	0.0620947	0.0216676	0.0205354	0.0537967	0.0123939	0.0276047	0.0292777	0.0160602	0.461783
Psychrobacter	0.00026425	0.000243588	0.000149257	0.000164198	0.000104654	7.08004e-05	0.000145757	0.00028117	0.000153348	0.000163838	0.000154362	0.00022352	8.39759e-05	0.00013341	9.55226e-05	0.000147442	0.304588
UBA11534	0.00200431	0.00215982	0.00180707	0.00238087	0.00120103	0.00214614	0.00119937	0.000664142	0.00517269	0.0012743	0.00161281	0.000992428	0.000997832	0.0030184	0.00198427	0.00180753	0.463323
UBA5446	0.000368953	0.000288246	0.000293183	0.000205247	0.000239209	0.000522153	0.00024154	0.000184215	0.000291735	0.000386841	0.000282109	0.000174345	0.000553253	0.000361318	0.000243149	0.000480551	0.375569
CAG-776	0.0016204	0.00131538	0.0020203	0.0031916	0.000872115	0.00204879	0.000666317	0.000858053	0.00234884	0.00269878	0.00492361	0.00170322	0.00262301	0.00585891	0.0013981	0.00107032	0.0904952
UBA5893	0.000628218	0.000499356	0.000660994	0.000908219	0.000299011	0.000535428	0.000495573	0.000295713	0.00104351	0.000942071	0.000505668	0.00126065	0.000360603	0.000633697	0.000512349	0.000633454	0.159337
UBA1390	0.000528501	0.000442519	0.000453101	0.000461806	0.000254159	0.000814205	0.000266527	0.00023754	0.000265554	0.00100124	0.000681321	0.000321868	0.000973133	0.000550316	0.000347355	0.000731749	0.172484
UBA11549	0.000224364	0.000198931	0.000485084	0.000379708	0.000204324	0.000300902	0.000191566	0.00015028	0.000258073	0.000828294	0.00045244	0.000169875	0.000271687	0.000322407	0.000199729	0.000431404	0.265803
UBA5394	0.000867539	0.000779483	0.000671655	0.000749153	0.000533236	0.00122573	0.000662152	0.000412059	0.000561029	0.00110136	0.000926171	0.000809141	0.00164	0.00120625	0.000868388	0.000906494	0.0860057
UBA1425	0.00238823	0.00179443	0.00229749	0.002073	0.0013007	0.0032524	0.00149088	0.00106651	0.00162324	0.00499707	0.00197477	0.00106395	0.0202184	0.00309066	0.00131127	0.00229354	0.290842
Alloprevotella	0.108901	0.119943	0.0504914	0.0829404	0.0981005	0.0601494	0.221363	0.151895	0.0563647	0.035694	0.0770691	0.0253293	0.00733061	0.193133	0.170091	0.0234924	0.24751
Caecibacter	0.01585	0.0380201	0.0347661	0.329617	0.143321	0.0393341	0.182725	0.0749269	0.0153124	0.0136623	0.182557	0.155386	0.00902494	0.0798013	0.176947	0.0545863	0.651755
UBA4311	0.00663618	0.000560253	0.00327832	0.00147778	0.0036579	0.00621716	0.000254033	0.00103257	0.00162324	0.00376373	0.000521636	0.000554329	0.00061253	0.000911634	0.000586162	0.0350529	0.571552
Algoriella	0.000224364	0.000125854	0.00018124	0.000354052	0.000149505	0.000221251	0.00015825	0.000111498	0.000246853	0.000314024	0.00017033	0.000402336	0.000177831	0.000333525	0.000186703	0.000152903	0.199867
Lachnobacterium	0.012674	0.131997	0.0131239	0.0668183	0.00732078	0.00842968	0.00952	0.0172144	0.0485552	0.00866979	0.0861392	0.166925	0.0091435	0.186846	0.0237504	0.0115551	0.276503
Tessaracoccus	0.00043377	0.000300426	0.000378472	0.000518249	0.000239209	0.000469053	0.000254033	0.000169671	0.00019075	0.000646252	0.000314046	0.000205638	0.000424819	0.000789341	0.000286568	0.000311266	0.573727
Chryseobacterium	0.000752864	0.000373502	0.000549051	0.000620873	0.000588055	0.000561979	0.000341487	0.000392668	0.000590951	0.00136987	0.000367275	0.000473862	0.00040506	0.00057255	0.000442878	0.00046963	0.622089
Shewanella	9.97171e-06	1.62392e-05	5.3306e-05	3.07871e-05	9.96703e-06	3.98253e-05	1.24934e-05	4.84776e-06	3.74019e-05	7.73682e-05	1.59685e-05	1.78816e-05	2.96386e-05	3.89112e-05	3.03936e-05	2.73041e-05	0.20336
UBA9416	0.00156057	0.00150213	0.00199897	0.00271953	0.000882082	0.00207091	0.000774593	0.000504167	0.00311932	0.00265782	0.00215574	0.00268671	0.00249952	0.00550871	0.00151099	0.00134336	0.046064
UBA2730	0.00567889	0.0178144	0.00535192	0.0341018	0.00316453	0.00651364	0.0605682	0.00110044	0.00467524	0.00714973	0.0294033	0.0544539	0.00358133	0.0173544	0.0365852	0.00673864	0.749218
UBA1712-A	0.0199783	0.00510724	0.0198458	0.00324291	0.00803841	0.0118015	0.00333575	0.00302985	0.00630223	0.012784	0.00615318	0.00542259	0.0145822	0.00886064	0.00421602	0.0147169	0.955811
UBA1203	0.00330562	0.00285404	0.00375274	0.000964662	0.0026612	0.00189834	0.00461008	0.00214756	0.00331381	0.0051154	0.00244317	0.000809141	0.0037147	0.00316848	0.00366025	0.00232631	0.630891
CAG-552	0.000269236	0.000223289	0.000426448	0.00021551	0.00028406	0.000411528	6.66317e-05	0.000174519	0.00020197	0.000172941	5.32282e-05	0.000120701	0.000232169	0.000244585	0.000243149	0.0004041	0.386789
Achromobacter	0.000229349	0.000190811	0.000309175	0.000472069	0.00026911	0.000384977	0.000528889	0.000222997	0.000362799	0.000377739	0.000393889	0.000321868	0.000508795	0.000489169	0.000299594	0.000218432	0.425272
Romboutsia	0.00354494	0.00315853	0.00241476	0.00611637	0.00200337	0.00289839	0.00172826	0.0015125	0.00516895	0.0044919	0.00307127	0.00473862	0.0024106	0.00516407	0.00247925	0.00234269	0.258732
UBA1753	0.0344124	0.0106895	0.0127081	0.00177026	0.00605995	0.0571227	0.00179489	0.0025887	0.0253847	0.0280482	0.00225155	0.00121595	0.036737	0.00281272	0.00348658	0.0122104	0.830793
Stomatobaculum	0.608265	0.208435	0.489386	0.10445	0.568579	0.60064	0.117193	0.483239	0.205284	0.865245	0.124565	0.0195133	0.430802	0.271506	0.283924	1.09166	0.928596
Desulfotomaculum	0.00028918	0.000121794	0.000202563	0.000241166	0.000244192	0.000429228	9.16185e-05	0.000140585	0.000172049	0.000486964	0.000228881	0.000205638	0.000449518	0.000261261	0.0001346	0.000256658	0.37312
Coprobacter	0.000388897	4.05981e-05	0.000922193	0.000287346	0.00026911	0.000181426	0.000633001	8.72596e-05	0.000415162	0.000282166	0.000409857	0.000134112	0.000849639	0.000216791	0.000894439	0.00046963	0.465535
UBA3775	0.00441248	0.00358887	0.00392865	0.00306845	0.0037775	0.00571271	0.00254033	0.0015125	0.00279767	0.00465119	0.00287432	0.00138135	0.00460386	0.00366321	0.00233162	0.00519869	0.842851
UBA1254	0.00570881	0.00144935	0.0064287	0.00188828	0.00290539	0.00314619	0.00203227	0.00104227	0.0023638	0.00898836	0.00227284	0.00109525	0.0021241	0.00330189	0.00222307	0.00986222	0.506064
UBA1685	0.000284194	0.000312605	0.000149257	0.000266822	0.000234225	0.000455778	0.000229046	0.000222997	0.000332877	0.000405045	0.000431148	0.000303987	0.00082	0.000472493	0.000408142	0.000212972	0.0549883
Ruminobacter	0.0123899	0.0104053	0.0132252	0.00934902	0.0121548	0.0106245	0.0111525	0.547544	0.0248573	0.0128386	0.018582	0.0214847	0.0218683	0.0093776	0.0128478	0.0191784	0.395194
UBA7741	0.281531	1.03551	0.454497	1.39591	0.300416	0.196188	1.16268	1.78642	1.86479	0.2359	1.65163	0.978194	0.064454	1.025	0.814639	0.238184	0.919726
CAG-272	0.000543458	0.00143311	0.00141794	0.002386	0.000792379	0.000960231	0.00104528	0.000368429	0.000411421	0.000714518	0.0013307	0.00139029	0.000696506	0.00131742	0.00133297	0.000611611	0.601734
CAG-698	0.00115173	0.000807902	0.00110343	0.00155988	0.000598022	0.000840755	0.000374803	0.000339343	0.00107344	0.00105585	0.000686644	0.00132771	0.000691567	0.00170098	0.000551426	0.000753592	0.519172
Carnobacterium	0.000304137	0.000223289	0.000207893	0.000369445	0.000289044	0.000207976	0.000141592	0.000184215	0.000216931	0.000332228	0.000228881	0.000290576	0.000128434	0.000439141	0.000243149	0.000163824	0.745304
CAG-582	0.00311117	0.00319507	0.00423782	0.00633188	0.00245189	0.00392942	0.00143258	0.00158037	0.00491836	0.00586633	0.00523765	0.00378195	0.00491012	0.00943874	0.00274845	0.00230992	0.11733
UBA1784	0.00308625	0.0020096	0.00456832	0.00227311	0.00209308	0.0033232	0.00197813	0.00134768	0.00201596	0.00445094	0.00266141	0.00166299	0.039118	0.00275714	0.00222741	0.00431404	0.325516
Niameybacter	0.000358982	0.000682048	0.000202563	0.000754284	0.000308978	0.000194701	0.0003165	0.000189062	0.000531108	0.000364085	0.000489699	0.000473862	0.000167952	0.000589227	0.00042551	0.000256658	0.702686
XBB2008	0.00210902	0.00131944	0.00192968	0.00142134	0.00147014	0.0033409	0.00071629	0.00109074	0.00239372	0.00283076	0.0020067	0.00130536	0.00470265	0.00188997	0.00106812	0.00232631	0.212575
Lactococcus	0.000688048	0.000556194	0.000650333	0.00101597	0.000588055	0.000411528	0.000416448	0.00043145	0.000792921	0.000605292	0.000580187	0.000844905	0.000740964	0.0007949	0.000699052	0.000529699	0.231004
CAG-460	0.00149077	0.00139657	0.00167914	0.00262203	0.000951851	0.00182754	0.000682975	0.000407211	0.0014886	0.00222547	0.00198541	0.00150652	0.00234145	0.00534195	0.00141981	0.000961103	0.181914
CAG-95	0.00406846	0.00758372	0.00353952	0.008918	0.00399678	0.00484983	0.00290681	0.00233177	0.00730086	0.0046785	0.00669078	0.00578469	0.00428771	0.00463043	0.00372538	0.00486012	0.621036
Microbacterium	0.00108692	0.000751064	0.000799589	0.00210378	0.000563137	0.00187621	0.000757935	0.000698077	0.000534848	0.00151551	0.00167137	0.000987957	0.00134855	0.00294613	0.000755497	0.000797278	0.493788
Butyricimonas	0.000254279	0.000223289	0.000165248	0.000251428	0.000378747	0.000181426	0.000945337	0.000591426	0.000265554	0.000441454	0.000180976	0.000970076	0.000103735	0.000594785	0.000356039	0.000229354	0.892759
Odoribacter	0.000214392	0.000125854	0.00018124	0.000189854	0.000189374	0.000101776	0.000233211	0.000155128	0.00019823	0.000141083	0.000202267	0.000277164	0.000242048	0.000144527	0.000191045	8.19122e-05	0.689426
CAG-115	0.00223366	0.00169294	0.0014979	0.00185236	0.00109139	0.00196914	0.00138677	0.00116831	0.00141379	0.00214355	0.00175653	0.00146182	0.00158072	0.00250699	0.00148494	0.00166555	0.485134
UBA11490	0.000922384	0.0012423	0.000607688	0.00131358	0.000672774	0.000831905	0.000508066	0.00047508	0.00135769	0.00104219	0.000787777	0.00154229	0.000543374	0.00119513	0.000738129	0.000562463	0.403804
UBA1246	0.00129632	0.00113269	0.00157786	0.000615742	0.000797362	0.00129211	0.000928679	0.00023754	0.000546068	0.00119693	0.000745195	0.000496214	0.00222289	0.00103948	0.000803259	0.00116315	0.868012
UBA1231	0.00128635	0.00107179	0.00103947	0.00177026	0.000712642	0.00111953	0.000608014	0.00066899	0.001238	0.00149275	0.00132538	0.00130536	0.000953374	0.0017788	0.00108983	0.000753592	0.259354
UBA1265	0.000214392	0.000113675	0.000234546	0.00017446	0.000139538	0.000309752	0.000224882	0.000130889	0.000138387	0.000277615	0.000122425	0.000134112	0.000340844	0.000255702	0.000217097	0.000223893	0.56954
UBA9650	3.4901e-05	0.000117734	9.59507e-05	0.000102624	0.000109637	3.98253e-05	3.74803e-05	4.84776e-06	1.8701e-05	2.27553e-05	0.000149039	7.15263e-05	6.42169e-05	2.77937e-05	0.000104207	0.000103755	0.917299
UBA3054	0.00151071	0.00102713	0.00237745	0.00086717	0.000951851	0.00153991	0.00136178	0.00062536	0.00139883	0.00212535	0.00105392	0.000643737	0.00228711	0.00101169	0.00137205	0.00188944	0.511384
CAG-1782	0.0139803	0.00268759	0.0251817	0.00160606	0.00244691	0.00466398	0.00102446	0.00542949	0.00665755	0.00785059	0.00520572	0.00191333	0.00475205	0.00425244	0.00497586	0.00342393	0.480344
CAG-194	0.00199434	0.0013032	0.00141261	0.00277084	0.00123093	0.00210631	0.000903692	0.000911378	0.00250967	0.00219817	0.00218236	0.00222179	0.0028453	0.00171209	0.0014285	0.00180207	0.0816719
Methanosarcina	0.000239321	0.00020705	0.000202563	0.000405363	0.000164456	0.000163726	8.74541e-05	0.000121194	0.000254333	0.000318575	0.000314046	0.000219049	0.000286506	0.000344642	0.000151968	0.000251197	0.116943
Proteiniphilum	0.00131627	0.000929696	0.00404059	0.000697841	0.00108641	0.00123901	0.00224049	0.00106651	0.000946269	0.00122424	0.00119231	0.000965605	0.00105217	0.00128963	0.00149363	0.00116861	0.328247
CAG-1252	0.00193451	0.000937815	0.00634341	0.000600348	0.00155984	0.00153548	0.000474751	0.000426602	0.000609652	0.00352708	0.000835683	0.00056327	0.00216362	0.00105616	0.000629581	0.00148534	0.646567
UBA10281	0.00503572	0.00379186	0.00611952	0.00207813	0.00252166	0.0036595	0.00119104	0.00136707	0.00498194	0.00777778	0.00236865	0.0025213	0.00246494	0.00259037	0.00181493	0.00355499	0.762223
Pyramidobacter	0.0243609	0.0172217	0.0318023	0.0140902	0.051081	0.0127883	0.0462757	0.0337404	0.0242103	0.0329588	0.0103369	0.0133039	0.00953868	0.00821026	0.0192348	0.0193913	0.071882
UBA3774	0.00675085	0.00340212	0.00786263	0.00316081	0.00225753	0.00754467	0.00198646	0.00145433	0.00328015	0.00926598	0.00508862	0.00346456	0.0131447	0.0102892	0.00329553	0.00486012	0.186623
An181	0.000877511	0.000292306	0.00114608	0.000507987	0.000458483	0.000920406	0.000224882	9.21074e-05	0.000250593	0.000923867	0.000191622	6.25855e-05	0.00256374	0.000305731	0.000377749	0.00169831	0.514574
UBA2821	0.00762836	0.107544	0.0198725	0.0159015	0.00936402	0.00453565	0.0415948	0.023371	3.18926	0.0164794	0.23917	0.0723533	0.00242542	0.0515573	0.0811074	0.0114568	0.308857
UBA1257	0.000393883	0.000682048	0.000394464	0.000307871	0.000209308	0.000415953	0.000337323	0.000644751	0.000228152	0.000441454	0.000271464	0.000362102	0.000498916	0.000289055	0.000225781	0.000486012	0.31715
UBA6984	0.0101113	0.00390553	0.00720697	0.0100161	0.00621444	0.00416395	0.0107568	0.00142039	0.0104464	0.00608023	0.0120828	0.018266	0.00286012	0.00643147	0.00554465	0.0131715	0.244363
UBA1267	0.0219079	0.0115704	0.0257841	0.00815858	0.0131066	0.0292981	0.00873291	0.00441146	0.0073794	0.0221546	0.00861765	0.00427817	0.024353	0.0121236	0.00881848	0.0197244	0.650578
CAG-1031	0.00164035	0.000775423	0.00281455	0.000538774	0.00152496	0.00102661	0.00212388	0.000916226	0.00230022	0.000951173	0.000670675	0.000858316	0.00321578	0.000872723	0.00227952	0.00210787	0.588943
V9D3004	0.00310619	0.0563014	0.00622614	0.00435124	0.00297017	0.00382322	0.00168245	0.0129435	0.0466739	0.00261231	0.0162346	0.0182839	0.00267241	0.00846596	0.00248793	0.0171797	0.733823
UBA1776	0.000219378	0.000231409	0.000351819	0.000425888	0.000274093	0.000349577	0.000191566	0.000252083	0.000172049	0.000345881	0.000250173	0.000254813	0.000330964	0.000344642	0.000282226	0.000387718	0.812994
Acinetobacter	0.000523515	0.000365383	0.000437109	0.000764546	0.000358813	0.000548703	0.00027902	0.000858053	0.000344098	0.00068266	0.000484377	0.000692911	0.000454458	0.000772665	0.000386432	0.000573385	0.729907
Methanobacterium	0.000548444	0.00064145	0.0030491	0.00100571	0.000523269	0.000840755	0.16914	0.000189062	0.000871465	0.00113777	0.219199	0.000397865	0.000558193	0.0145528	0.125764	0.000698984	0.526503
CAG-312	0.000239321	0.000142093	0.000111943	0.000246297	0.000204324	0.000216826	0.000154086	0.000164824	0.000209451	0.000395943	0.000122425	0.000147523	0.000281566	0.000150086	0.000104207	0.00026758	0.539468
UBA1234	0.000912412	0.000742945	0.000517068	0.00065166	0.000353829	0.000508878	0.000312336	7.27163e-05	0.000789181	0.000300371	0.000308724	0.000916431	0.000276627	0.000783783	0.000738129	0.000551542	0.580111
UBA1238	0.00014459	0.000105555	9.06201e-05	0.000205247	9.96703e-05	0.000150451	0.000170744	0.000116346	7.48039e-05	0.000141083	0.00017033	0.000107289	9.38555e-05	0.00013341	0.000117232	0.000125599	0.407172
Catonella	0.178838	0.210144	0.12746	0.0827044	0.0961669	0.0361746	0.16563	0.0107135	0.0204514	0.0171757	0.0988873	0.0211584	0.0021241	0.21504	0.116894	0.0842876	0.262905
Porphyromonas	0.000109689	0.000154273	8.52895e-05	0.000138542	0.000194357	0.000137176	0.000328994	0.00043145	0.000351578	0.000259411	0.00024485	0.000165405	0.000138313	0.000161204	0.000364723	0.000141981	0.572704
CAG-521	5.48444e-05	8.52559e-05	0.000117273	9.23613e-05	6.97692e-05	9.73506e-05	2.08224e-05	0.00043145	5.23627e-05	0.000100124	0.000111779	0.000120701	0.000138313	7.78224e-05	6.51291e-05	4.91473e-05	0.519103
Ottowia	0.00434268	0.00372284	0.0034489	0.00408955	0.00814804	0.00654462	0.00347734	0.00777095	0.0045219	0.00528834	0.00561557	0.00291023	0.00680699	0.0030184	0.00367762	0.00281778	0.341005
UBA6879	0.000274222	0.000495296	0.000143926	0.000318133	0.000154489	0.000323027	0.000112441	0.00023754	0.000280515	0.000400494	0.000154362	0.000312928	0.000177831	0.000344642	0.000173678	7.64513e-05	0.774538
Gastranaerophilus	0.000747879	9.33756e-05	0.000618349	0.000143673	0.000189374	0.000106201	0.000104112	4.84776e-05	0.000306696	0.000245758	0.000101134	3.12928e-05	0.000177831	0.000200115	0.000316961	7.64513e-05	0.484509
Dorea	0.00918893	0.0186508	0.00868887	0.0491875	0.0114023	0.0170452	0.00752938	0.0115813	0.0132178	0.0129478	0.0273061	0.0210824	0.00984494	0.0240971	0.0118274	0.0169831	0.926759
Firm-10	0.0204719	0.0158698	0.0229695	0.0344918	0.00670781	0.0475381	0.0113274	0.0173453	0.0153124	0.0505442	0.0319209	0.0402514	0.170204	0.0562712	0.00900952	0.0200794	0.188805
CAG-302	0.0049011	0.00490019	0.0100642	0.00681421	0.0060749	0.00613309	0.00510565	0.00262264	0.00586088	0.00861517	0.0121893	0.00453745	0.103982	0.0255146	0.0052494	0.00480005	0.239721
UBA7702	0.000563402	0.000665808	0.000922193	0.000523381	0.000583071	0.000938106	0.000608014	0.000252083	0.000407681	0.000778233	0.000702612	0.000353161	0.00543374	0.00106728	0.000629581	0.000589768	0.346072
UBA3631	0.0480437	0.0558954	0.0931948	0.0525228	0.0991071	0.0784292	0.00250285	0.00402848	0.00828827	0.0644477	0.0979292	0.0398133	0.0129718	0.585958	0.064747	0.0722083	0.381171
UBA3263	7.97737e-05	4.87177e-05	0.000117273	4.61806e-05	0.000104654	0.000101776	0.000166579	4.84776e-05	0.000100985	9.55724e-05	6.91967e-05	0.000120701	0.000182771	6.11462e-05	0.000125916	6.00689e-05	0.547556
Marseille-P3106	0.000623232	0.000361323	0.000490415	0.000672185	0.000189374	0.000849605	0.000570534	0.000382973	0.000519887	0.000791886	0.000479054	0.000473862	0.00121024	0.00057255	0.000369065	0.000682601	0.332221
UBA946	0.00127638	0.00115299	0.00125802	0.00169842	0.000702675	0.00107971	0.00121603	0.000925921	0.00117442	0.00121058	0.00134667	0.00122042	0.00108181	0.00190109	0.00122877	0.00120684	0.347767
UBA11452	0.0020791	0.000803842	0.0035715	0.000939006	0.000782412	0.00180099	0.000787087	0.0012992	0.000759259	0.0053202	0.00108586	0.000657148	0.00369988	0.00135633	0.00111154	0.00301983	0.390221
Angelakisella	0.000862553	0.000929696	0.00258534	0.0104574	0.000727593	0.00081863	0.000878705	0.000227844	0.000475005	0.000814641	0.00208122	0.0011623	0.000434699	0.00454149	0.00131995	0.00120138	0.610997
UBA2903	6.48161e-05	4.87177e-05	0.000101281	9.74925e-05	4.48516e-05	7.08004e-05	3.33158e-05	2.42388e-05	3.74019e-05	9.10214e-05	0.000127748	6.70559e-05	6.91567e-05	6.67049e-05	3.47355e-05	0.000114677	0.337604
UBA1224	0.00654643	0.00564719	0.0219034	0.00476687	0.00398183	0.0181161	0.00419779	0.00113922	0.00553175	0.0126747	0.00410389	0.002794	0.030009	0.0130353	0.00173243	0.0161203	0.572689
UBA4293	0.0633852	0.0310697	0.0272873	0.00598809	0.484178	0.289392	0.0305673	0.0143639	0.0328052	0.0104902	0.0113323	0.00496661	0.0384017	0.0146918	0.0619725	0.0238528	0.1748
Faecalibacterium	0.000219378	0.000154273	0.000245207	0.000323265	0.000149505	0.000269927	0.000174908	7.75641e-05	0.000157088	0.000373188	0.00017033	0.000138582	0.000350723	0.000205673	0.000151968	0.000169285	0.769537
Chlamydia	2.99151e-05	2.84186e-05	1.06612e-05	3.59183e-05	4.98351e-06	8.85006e-06	8.32896e-06	1.9391e-05	3.36617e-05	3.64085e-05	2.66141e-05	7.15263e-05	2.46988e-05	1.66762e-05	2.60516e-05	2.18432e-05	0.0820274
Turicibacter	0.00143094	0.00118546	0.00151389	0.00295556	0.000817296	0.00138061	0.000770429	0.000790184	0.00232266	0.00170665	0.00120828	0.00140817	0.00178325	0.00318516	0.00162388	0.00113039	0.225455
Sphingobium	0.000164533	0.000146153	0.000202563	0.000143673	0.000104654	0.000137176	0.000133263	0.000140585	0.000127167	0.000200247	0.00017033	0.000107289	0.00021241	0.000166762	0.000199729	0.000147442	0.251378
Sphingopyxis	0.000124646	0.000121794	0.000138595	0.000169329	0.000114621	0.000234526	0.000204059	0.000184215	0.000123426	0.000259411	7.98423e-05	0.00011623	0.000227229	0.000244585	0.000117232	0.000114677	0.969642
Leuconostoc	7.97737e-05	0.000190811	7.46283e-05	0.00012828	0.000134555	7.08004e-05	5.41382e-05	5.81731e-05	0.000100985	5.46128e-05	0.00013307	0.000187757	3.95181e-05	0.00013341	0.000138942	3.82257e-05	0.865725
UBA4224	0.00730428	0.00449015	0.00634341	0.00709129	0.00760983	0.0072482	0.00168245	0.00290865	0.00591325	0.00381835	0.00318305	0.000961135	0.00262795	0.00102837	0.00118101	0.00799463	0.0830476
Escherichia	0.000857567	0.000933756	0.00152455	0.00407416	0.000807329	0.000464628	0.00043727	0.000344191	0.00103229	0.000550679	0.000958108	0.000840434	0.000271687	0.000906075	0.000455903	0.00395909	0.923716
UBA3305	0.0455957	0.0220163	0.0390733	0.0489874	0.033539	0.0518702	0.0143924	0.0117122	0.0260018	0.041219	0.0224783	0.00833729	0.0700063	0.01557	0.0120445	0.0542914	0.825013
Pseudoscardovia	0.00125145	0.00685701	0.000692977	0.0862603	0.00120103	0.00268599	0.00263612	1.61842	0.0164905	0.00386386	0.0193272	0.0121997	0.00113121	0.00473049	0.00633923	0.00180753	0.337336
Staphylococcus	0.000209406	0.000462818	0.000330497	0.00135976	0.000289044	0.000199126	0.000224882	0.000111498	0.000302956	0.000491515	0.000825037	0.000384454	0.00019759	0.00121736	0.000390774	0.000207511	0.59121
Clostridioides	0.000573374	0.000397861	0.000373142	0.00060548	0.000234225	0.000508878	0.000291514	0.000247236	0.000792921	0.000614394	0.000393889	0.000393395	0.000281566	0.000544757	0.000347355	0.000300345	0.511886
Succinimonas	0.00131128	0.00235469	0.00203096	0.00246297	0.00150004	0.00122573	0.00204059	0.0328629	0.00120808	0.00220727	0.00265076	0.00472968	0.00105217	0.00136745	0.00271371	0.00114131	0.387845
UBA9783	0.000942327	0.00041816	0.000527729	0.00290938	0.000124588	0.00133193	0.000266527	0.000121194	0.000216931	0.00291723	0.00103263	9.83487e-05	0.000973133	0.000894958	0.000195387	0.00158363	0.739439
Lachnospira	0.0118165	0.058721	0.0103147	0.0112424	0.0144173	0.0109475	0.00593438	0.0427524	0.0588744	0.0125609	0.0394527	0.0349451	0.0095041	0.0246864	0.0178193	0.0102172	0.575455
UBA4345	0.011971	0.0076162	0.0259227	0.0104009	0.0163708	0.00498258	0.0194856	0.0311808	0.018701	0.018227	0.00624367	0.00289235	0.00874832	0.0191276	0.0135078	0.0258842	0.67247
Aerococcus	0.000149576	0.000198931	0.000255869	0.000271953	0.000234225	0.000115051	6.24672e-05	0.000159976	0.000160828	0.000109226	0.000420503	0.000254813	9.38555e-05	0.00267931	0.000212755	0.000158363	0.325932
Afipia	0.000458699	0.000320725	0.000474423	0.000595217	0.000403665	0.00072128	0.000470586	0.000290865	0.000317917	0.000673558	0.000516314	0.000303987	0.000582892	0.000672608	0.000308278	0.0004041	0.942452
UBA1762	0.000319095	0.000263887	0.000293183	0.000359183	0.000149505	0.000429228	0.000220717	0.000145433	0.000164569	0.000359534	0.000260818	0.000192227	0.000424819	0.000422464	0.000164994	0.000300345	0.795913
UBA3212	0.00084261	0.00230597	0.000261199	0.00198064	0.00147512	0.00109741	0.000199895	0.00242388	0.003052	0.000691762	0.00394953	0.00545835	0.00316639	0.00101169	0.000273542	0.00138705	0.171235
UBA3210	0.000573374	0.000442519	0.000474423	0.000579824	0.000338879	0.000323027	0.000233211	0.000222997	0.000508666	0.000546128	0.000292755	0.000737615	0.000508795	0.00066149	0.000238807	0.000262119	0.406473
CAG-484	0.0044075	0.000596792	0.00341158	0.000626004	0.003628	0.000115051	0.000187402	2.42388e-05	0.00038898	0.000400494	0.00017033	0.00022352	0.000153133	0.00105616	0.00316961	0.000453247	0.26709
UBA11475	0.000368953	0.00042628	0.00035715	0.000682447	0.000244192	0.000327452	0.000183237	0.000344191	0.000418902	0.000332228	0.00020759	0.000599033	0.000360603	0.000377994	0.000356039	0.000365874	0.873663
Oxobacter	0.000488614	0.000466878	0.000298513	0.000584955	0.000209308	0.000517728	0.000179073	0.000266627	0.000691936	0.000518822	0.000409857	0.000527507	0.000489036	0.000466934	0.000325645	0.000393178	0.157066
UBA1409	0.000179491	0.000194871	0.000245207	0.000292477	0.000169439	0.000243377	0.000224882	0.000329647	0.000205711	0.000163838	0.000223558	9.38783e-05	0.00020747	0.000394671	0.000273542	0.000333109	0.95895
UBA3637	0.00491605	0.000365383	0.00225484	0.000425888	0.000473434	0.00117706	0.000216553	0.000363582	0.000433863	0.00189324	0.000372597	0.000326339	0.000375422	0.000594785	0.000217097	0.00116861	0.348945
Cryptobacterium	0.00061326	0.000385682	0.000788928	0.00127766	0.000598022	0.00102661	0.000595521	0.000586578	0.000534848	0.00132436	0.000995367	0.000424688	0.00112133	0.00121181	0.000651291	0.000862808	0.327737
Rhodococcus	0.000478642	0.000154273	0.000389134	0.000338658	0.000239209	0.000623929	0.000224882	0.000101803	0.000127167	0.000628047	0.000271464	0.000178816	0.00041	0.000644814	0.00029091	0.000294884	0.693657
UBA3680	0.00251287	0.00162798	0.00415253	0.00231416	0.00307483	0.00345595	0.00258198	0.00201182	0.00125671	0.00286717	0.00277319	0.00121148	0.00104229	0.00267376	0.0019365	0.00299798	0.15274
Synergistes	0.00170516	0.00133974	0.00568242	0.000584955	0.0242996	0.00083633	0.00839975	0.00230268	0.00332129	0.00116052	0.00100069	0.00201615	0.0147798	0.00182327	0.00267463	0.00125599	0.526239
UBA3864	0.000578359	0.000158332	0.00165782	4.10495e-05	0.000139538	6.63754e-05	0.000233211	5.81731e-05	8.97647e-05	0.000191145	0.0036621	2.2352e-05	0.000108675	6.67049e-05	6.51291e-05	0.000486012	0.659212
UBA1712	0.00377429	0.002172	0.00286253	0.00205247	0.00198842	0.00415953	0.000778758	0.00181791	0.00273408	0.00301736	0.00306062	0.00312481	0.00761217	0.0027627	0.00149363	0.00414475	0.190782
UBA3818	0.0154412	0.00126666	0.0551184	0.00588547	0.00221268	0.034117	0.00134513	0.000882291	0.00176911	0.00333593	0.0300154	0.0196787	0.0256571	0.0368044	0.01478	0.0184029	0.615534
CAG-24	0.000882497	0.000673928	0.000698308	0.000733759	0.000548186	0.00112396	0.000408119	0.000334495	0.00077796	0.000873805	0.00075584	0.000469391	0.000953374	0.00097278	0.000547084	0.00087919	0.369123
Spiro-01	0.000239321	0.000150213	0.000170579	0.000153935	9.46868e-05	0.00106643	5.83027e-05	0.000421755	0.00107344	0.000345881	0.000186299	0.000250342	0.000661928	0.00013341	9.55226e-05	0.000169285	0.681473
UBA7584	0.000413826	0.000300426	0.000319836	0.000615742	0.000289044	0.000358427	0.000179073	0.000242388	0.000647054	0.000732722	0.000266141	0.000540918	0.000503856	0.000600344	0.000308278	0.000507855	0.0330394
CAG-417	0.134389	0.24874	0.12899	0.0561146	0.0644418	0.153141	0.0170702	0.00347584	0.187092	0.26495	0.0654441	0.0815445	0.0186624	0.204678	0.0344924	0.0493057	0.778263
UBA3747	0.000977228	0.00146965	0.00121538	0.000364314	0.00138043	0.000588529	0.00173659	0.00114892	0.00102855	0.00072362	0.000819714	0.00106842	0.00100771	0.00129519	0.00138508	0.000977485	0.696081
UBA4717	0.000353996	0.000336964	0.000255869	0.000194985	0.000119604	0.000327452	0.000254033	0.000140585	0.000273034	0.000345881	0.000239527	0.000169875	0.00040506	0.000316848	0.000221439	0.000289423	0.414189
Cellulosilyticum	0.00215389	0.00841598	0.00196166	0.0158092	0.00517787	0.00308424	0.00614261	0.00275352	0.00376638	0.00216176	0.0051791	0.00945488	0.00227229	0.00501399	0.00649554	0.00332017	0.609099
Slackia	0.00192454	0.00120982	0.00200963	0.00167277	0.000911983	0.00268599	0.000924514	0.000736859	0.000908867	0.00265782	0.00162878	0.000572211	0.0029688	0.00148418	0.00116798	0.00202596	0.666614
Helicobacter	0.000169519	9.33756e-05	0.000282522	0.000123148	5.98022e-05	9.29256e-05	0.000116605	4.36298e-05	0.000231892	0.000113777	6.91967e-05	0.00011176	0.000400121	3.89112e-05	0.000277884	0.000152903	0.324106
Coprococcus	0.00100714	0.0041816	0.000906201	0.00117504	0.000528252	0.000924831	0.000537218	0.00120709	0.00380378	0.00103764	0.00171927	0.00206085	0.000958314	0.00183439	0.000620897	0.00177476	0.456231
Acetitomaculum	0.00971245	0.021245	0.0105812	0.0139466	0.00822778	0.0120405	0.00487244	0.0061518	0.011632	0.0111683	0.0200244	0.0247258	0.0132237	0.0118957	0.00820626	0.010381	0.272523
Megamonas	0.000458699	0.000479057	0.000517068	0.000774809	0.000448516	0.000575254	0.000408119	0.000649599	0.000635833	0.000832846	0.000526959	0.000849375	0.000340844	0.000778224	0.0005384	0.000464169	0.31734
UBA3700	0.00138607	0.00540766	0.000852895	0.00630109	0.000802346	0.004633	0.000961995	0.00100349	0.0031455	0.00153826	0.00833554	0.0116588	0.00216856	0.00368545	0.00158047	0.00131606	0.357517
Cutibacterium	0.000134618	4.46579e-05	3.19836e-05	0.00012828	4.48516e-05	4.86753e-05	4.58093e-05	0	4.11421e-05	0.00012743	7.98423e-05	0.00011176	0.000128434	6.67049e-05	1.73678e-05	0.000114677	0.259849
Cellulomonas	0.000857567	0.00062115	0.000815581	0.000903088	0.000393698	0.000889431	0.00055804	0.000305409	0.000306696	0.00108771	0.00104327	0.000540918	0.000953374	0.00182883	0.000542742	0.000611611	0.32116
Morganella	0.000104703	6.90167e-05	0.000143926	0.000102624	0.000134555	0.000110626	0.000141592	6.30208e-05	6.73235e-05	0.000141083	0.00037792	0.000232461	0.000128434	8.89399e-05	0.000238807	0.000103755	0.135353
Actinomyces	0.000573374	0.000544014	0.000495745	0.00128793	0.000433566	0.000668179	0.000528889	0.00043145	0.000448823	0.00106495	0.000798423	0.000616914	0.000795302	0.0012396	0.000594846	0.000682601	0.257022
UBA7867	0.0015855	0.00084444	0.00141794	0.00153422	0.000802346	0.00140273	0.000616343	0.000649599	0.00151104	0.018095	0.000777132	0.0011623	0.00140289	0.00145639	0.000911807	0.00119046	0.331938
Paraclostridium	0.000154562	0.000198931	0.000117273	0.000246297	8.47197e-05	0.000132751	3.33158e-05	0.000126042	0.000250593	0.000232104	0.000122425	0.000120701	0.000158072	0.000227908	4.77613e-05	0.000103755	0.549679
Micrococcus	0.000593317	0.000349143	0.000469092	0.000590086	0.000254159	0.000544278	0.000299842	0.000174519	0.000149608	0.000760028	0.000537605	0.00022799	0.000518675	0.00108951	0.00031262	0.000316727	0.534517
Pseudoramibacter	0.00353497	0.01656	0.00521865	0.103619	0.0325174	0.0324045	0.0223799	0.00736374	0.00549809	0.00143359	0.0674029	0.0184001	0.000770603	0.0374993	0.0112196	0.0276044	0.640843
UBA4273	0.0146484	0.0313011	0.0452834	0.0468066	0.0880188	0.0165231	0.0316542	0.0261246	0.0167598	0.0295137	0.0426411	0.0247168	0.00344795	0.0717022	0.0659975	0.0182773	0.778971
UBA3206	0.000244307	0.000267947	0.000186571	0.000333527	0.000129571	0.000216826	0.000299842	0.00019391	0.000400201	0.000377739	0.000335338	0.000201168	0.000266747	0.000255702	0.000147626	0.000191128	0.360871
CAG-485	0.00113179	0.000604911	0.0016898	0.000313002	0.00110634	0.000610654	0.00154919	0.000596274	0.00130159	0.000559781	0.00066003	0.000782319	0.00164	0.000783783	0.00155007	0.00113039	0.666636
Oxalobacter	0.000643176	0.000397861	0.000479754	0.000236034	0.000328912	0.000597379	0.000345652	0.000504167	0.00018701	0.000496066	0.000165007	8.04671e-05	0.0110601	0.000200115	0.000468929	0.000518777	0.400475
UBA1188	0.00109689	0.000893158	0.00106079	0.00201142	0.000882082	0.00115936	0.000737113	0.00112468	0.00117816	0.00179767	0.00100601	0.00189545	0.00143747	0.00161204	0.000894439	0.000720827	0.354737
Fusobacterium	0.000603289	0.000791662	0.00111409	0.00142134	0.000498351	0.000637204	0.000345652	0.000688381	0.00115572	0.0010786	0.0012136	0.00124724	0.000375422	0.000944986	0.000551426	0.000638915	0.431585
CAG-632	0.000668105	0.00274037	0.000559713	0.000631135	0.000423599	0.000681454	0.000412283	0.000528405	0.00288743	0.000719069	0.000872942	0.00110866	0.000592771	0.0010506	0.00042551	0.00110854	0.503591
CAG-594	0.00956287	0.00544826	0.00336361	0.00446413	0.00264126	0.00677029	0.00184903	0.00117316	0.0300225	0.0089292	0.00448714	0.0052393	0.00360603	0.0142193	0.0030958	0.00561917	0.174198
UBA1775	0.00043377	0.000381622	0.000639672	0.000225772	0.000318945	0.000858455	0.00168245	0.000363582	0.000650794	0.000559781	0.000372597	0.000523036	0.000493976	0.000478052	0.000937859	0.000655297	0.874428
Homeothermus	0.000269236	9.74354e-05	0.00035715	0.000246297	0.000249176	0.000238952	0.000254033	0.000135737	0.000407681	0.000141083	0.000159685	0.000151993	0.000553253	0.000111175	0.000421168	0.000273041	0.490095
UBA11493	0.000209406	0.000170512	0.000405125	0.000102624	0.000174423	0.000212401	0.000104112	8.72596e-05	0.00020197	0.000300371	0.00017033	0.000205638	0.000326024	0.000188997	6.9471e-05	0.000180207	0.636255
UBA1829	0.000468671	8.52559e-05	0.00114075	0.000118017	0.000169439	0.000203551	7.49606e-05	0.000130889	0.000130907	0.000309473	4.25826e-05	1.78816e-05	0.00136337	0.000255702	0.000212755	0.000720827	0.693192
Collinsella	0	0	3.19836e-05	0	6.97692e-05	4.86753e-05	0	0	0	0	0.000175653	0	0	0	0	0	0.898427
Cloacibacillus	0.000164533	0.000223289	0.00026653	0.000256559	0.000214291	7.96505e-05	0.000283185	0.000101803	7.10637e-05	0.000186594	0.000228881	0.000232461	0.000345783	0.000272378	0.000147626	0.000163824	0.85694
UBA1719	0.000119661	8.52559e-05	7.46283e-05	0.000210378	6.47857e-05	0.000141601	7.07961e-05	5.81731e-05	9.35049e-05	0.000241207	8.51651e-05	0.00011176	4.93976e-05	0.000155645	9.98646e-05	7.09905e-05	0.720321
NC2004	0.000932355	0.00109209	0.000762275	0.00139568	0.000692708	0.000964656	0.000424777	0.000620513	0.00155592	0.000814641	0.00111247	0.00134112	0.000913856	0.0010506	0.000486297	0.000999328	0.287085
UBA4647	0.000483628	0.000381622	0.000367811	0.000333527	0.000149505	0.000207976	0.000308171	0.000111498	0.000347838	0.000295819	0.000292755	0.000406806	0.000143253	0.000522522	0.000295252	0.000147442	0.833852
Bosea	0.000428784	0.000328844	0.000490415	0.000774809	0.000373764	0.000641629	0.000420612	0.000378125	0.000299216	0.000655354	0.000532282	0.000366572	0.000706386	0.000689284	0.000303936	0.000666219	0.57406
UBA791	0.002114	0.000511536	0.00142327	0.00130332	0.00177413	0.00134078	0.00328994	0.000412059	0.00314176	0.00197971	0.000649384	0.000621385	0.000992892	0.00138969	0.00144587	0.000551542	0.703208
UBA1200	0.00063819	0.000267947	0.000474423	0.000112886	0.000249176	0.000628354	0.000166579	0.000159976	0.000175789	0.000719069	0.000143716	0.000205638	0.000577952	0.000211232	0.000303936	0.000562463	0.81986
UBA5232	7.47879e-05	9.74354e-05	0.000122604	0.00021551	3.98681e-05	0.000110626	8.74541e-05	2.90865e-05	7.10637e-05	8.19192e-05	0.000101134	0.000321868	5.92771e-05	0.000111175	6.9471e-05	9.28338e-05	0.661524
Corynebacterium	0.00636195	0.00298802	0.00522398	0.00873327	0.00203826	0.00273909	0.00430607	0.000664142	0.00207955	0.00537026	0.00693563	0.00330809	0.00307747	0.010028	0.00537966	0.00174746	0.657968
CAG-1024	0.00366959	0.00181067	0.00365146	0.00133924	0.00219773	0.00658444	0.00109109	0.0010859	0.00202719	0.00738638	0.0032895	0.000867257	0.0249606	0.00526969	0.00185401	0.00426489	0.24825
UBA4716	0.00671595	0.00810337	0.0207947	0.00706051	0.00422104	0.00493833	0.00435605	0.000877444	0.00814614	0.00803264	0.00664288	0.0167282	0.00224265	0.00405788	0.0126871	0.0206473	0.383086
Alysiella	0.000139604	0.000142093	9.59507e-05	0.000153935	0.000104654	9.73506e-05	9.16185e-05	0.00019391	7.85441e-05	0.000109226	4.79054e-05	0.000241401	0.000108675	0.000183439	8.68388e-05	6.55297e-05	0.653013
Enterobacter	0.000129632	7.71363e-05	0.000138595	8.72301e-05	0.000149505	0.000106201	0.000166579	9.69551e-05	0.000138387	0.000113777	0.000143716	0.000134112	0.000167952	0.000166762	9.11807e-05	0.00013652	0.244016
Sediminibacterium	0.000249293	0.000162392	0.000255869	0.000143673	0.000154489	0.000101776	0.000208224	7.75641e-05	0.000179529	0.000141083	5.32282e-05	8.04671e-05	0.000217349	0.000166762	0.000147626	0.000191128	0.477634
Basfia	0.000184477	5.68373e-05	0.000186571	0.000112886	6.97692e-05	0.000146026	0.000129099	0.000363582	0.000127167	0.000195696	9.04879e-05	0.000232461	0.00019759	0.00017788	0.000160652	0.000174746	0.727319
Arcobacter	0.000463685	0.000377562	0.000330497	0.00069271	0.000313961	0.000464628	0.0003165	0.000242388	0.000482485	0.000760028	0.000409857	0.000447039	0.000330964	0.000600344	0.00029091	0.000382257	0.407801
Pseudochrobactrum	0.000119661	0.000113675	0.000133265	0.000420757	0.000139538	0.000177001	0.000174908	0.000101803	0.000108466	0.000204798	0.000218236	0.000277164	9.38555e-05	0.000233467	8.68388e-05	0.000152903	0.989303
Cellvibrio	8.97454e-05	0.000113675	6.92977e-05	0.00012828	0.000114621	8.40755e-05	0.000108276	0.000363582	6.73235e-05	6.3715e-05	0.000101134	0.000272694	4.93976e-05	8.89399e-05	0.000147626	4.36865e-05	0.501498
CAG-611	0.00330562	0.00253332	0.0031877	0.00839462	0.00254658	0.00644284	0.00131181	0.000707772	0.00216931	0.00886093	0.00379517	0.00620491	0.0135992	0.0267765	0.00329553	0.00347854	0.142351
CAG-313	0.00505067	0.00107991	0.00125802	0.00570074	0.0548037	0.00406218	0.00119104	0.00277776	0.00117816	0.00286262	0.0305849	0.00274929	0.000528554	0.00495284	0.00512349	0.00067168	0.654699
UBA7173	0.000732921	0.000182691	0.000959507	0.000179591	0.000289044	0.000230101	0.000262362	0.00019391	0.00057599	0.0002139	9.04879e-05	0.000290576	0.00126458	0.000372436	0.000664317	0.000622532	0.439049
UBA6345	0.000219378	0.000353203	0.000223885	0.00056443	0.000164456	0.000190276	0.000124934	0.000140585	0.000314176	0.000459658	0.000266141	0.000509625	0.000330964	0.000450258	0.00015631	0.000218432	0.205225
UBA1752	0.000373939	0.00021517	0.000218554	0.00030274	0.000109637	0.000376127	0.000137428	0.000130889	8.60245e-05	0.000450556	0.00013307	0.000201168	0.000326024	0.000489169	0.000138942	0.00026758	0.669437
Proteiniclasticum	0.000324081	0.000345084	0.000202563	0.000338658	0.000164456	0.000247802	0.000154086	9.69551e-05	0.000273034	0.000259411	0.000330015	0.000464921	0.000242048	0.000377994	0.000277884	0.000294884	0.07928
Saccharopolyspora	0.106139	0.0380282	0.0684608	0.0451493	0.0533286	0.126883	0.0450847	0.0123521	0.0114637	0.25891	0.0309096	0.017971	0.0831164	0.054409	0.0296989	0.0838016	0.772342
UBA9722	0.00328069	0.00448609	0.00223352	0.0030274	0.00186882	0.00346037	0.00134929	0.00190032	0.0023264	0.0042416	0.00352371	0.00511413	0.00222783	0.00493616	0.00224478	0.00357137	0.162305
Paenibacillus	0.000992186	0.000365383	0.000645002	0.000600348	0.000792379	0.00167266	0.000304007	0.000140585	0.000489965	0.00180222	0.000670675	0.000362102	0.00126952	0.000889399	0.000395116	0.000961103	0.507716
Aquamicrobium	0.000299151	0.000357263	0.000362481	0.000913351	0.000259143	0.000508878	0.000353981	0.00038782	0.000258073	0.00055523	0.000596156	0.000509625	0.00062735	0.000844929	0.000303936	0.000349492	0.467812
Geobacillus	0.000184477	0.000105555	0.000165248	0.000431019	0.000119604	0.000132751	0.000145757	0.000140585	0.000100985	0.000491515	0.000298078	0.000259283	0.000153133	0.000333525	0.000173678	0.000109216	0.321262
Halomonas	4.48727e-05	2.0299e-05	2.6653e-05	4.10495e-05	3.98681e-05	4.86753e-05	1.24934e-05	2.90865e-05	4.86225e-05	4.09596e-05	2.12913e-05	0.000102819	3.45783e-05	7.78224e-05	2.60516e-05	4.91473e-05	0.137859
Reyranella	0.000269236	0.000267947	0.000298513	0.000354052	0.000239209	0.000384977	0.000254033	0.000208453	0.000228152	0.000450556	0.000420503	0.000312928	0.00041988	0.000489169	0.000286568	0.000262119	0.0917732
Hyphomicrobium	9.97171e-05	8.11961e-05	0.000149257	0.000138542	9.96703e-05	7.52255e-05	8.32896e-05	6.78686e-05	7.10637e-05	0.000100124	0.000106456	8.04671e-05	0.000128434	0.000250143	8.24968e-05	6.00689e-05	0.66746
UBA9848	0.00020442	8.93158e-05	0.000122604	8.20989e-05	0.000249176	0.000243377	0.000249869	6.78686e-05	8.22843e-05	0.000104675	0.000101134	5.81151e-05	0.00109169	0.000172321	0.000108548	0.000185668	0.57187
UBA7477	0.000453713	0.000349143	0.000325166	0.000395101	0.000264126	0.000354002	0.000345652	0.000290865	0.00038524	0.000473311	0.000436471	0.000312928	0.000321084	0.000455817	0.000273542	0.0004041	0.30274
Petrimonas	0.000523515	0.000994653	0.00223352	0.000820989	0.00174921	0.00142486	0.00213638	0.000479928	0.000557289	0.00111956	0.00368871	0.00133218	0.000232169	0.00324631	0.00109851	0.00141981	0.571716
UBA11940	0.000368953	0.000235469	0.000458431	0.000225772	0.000159472	0.000177001	0.000166579	0.000184215	0.000329137	0.000309473	0.000191622	0.000232461	0.000518675	0.000161204	0.000191045	0.000376796	0.478111
UBA7862	0.00141598	0.00157115	0.000852895	0.00221667	0.000747527	0.00123901	0.000537218	0.000916226	0.00164569	0.00204343	0.00109118	0.00163169	0.000987952	0.00182327	0.000859704	0.000813661	0.505014
DTU053	0.00063819	0.000738885	0.00071963	0.000400232	0.000727593	0.00079208	0.000820402	0.000126042	0.000287995	0.00114232	0.000644061	0.000625855	0.00101265	0.000600344	0.000968252	0.00120138	0.199454
CAG-590	0.000942327	0.00279315	0.000570374	0.00201655	0.000812313	0.00129211	0.000670481	0.000557492	0.00980679	0.00158377	0.00187896	0.00156017	0.00139301	0.00169542	0.000646949	0.00115223	0.283797
CAG-452	0.00614756	0.00967858	0.00388067	0.0156552	0.00180902	0.00411085	0.00309004	0.000828966	0.0133675	0.00560237	0.00475328	0.00952641	0.00220313	0.00821026	0.00697315	0.00260481	0.6507
Thermobifida	0.0283994	0.0143149	0.0420957	0.0398385	0.00755002	0.0130538	0.0200187	0.00117316	0.0122491	0.0565106	0.0300686	0.0184672	0.0101315	0.0487113	0.0252657	0.0135483	0.465216
UBA7160	0.000822666	0.000503416	0.000858226	0.000543905	0.000388714	0.00146911	0.000353981	0.000261779	0.000531108	0.00139263	0.00075584	0.000268224	0.00174374	0.000566992	0.000386432	0.00111947	0.413446
Renibacterium	0.000244307	0.000150213	0.000223885	0.000307871	0.000149505	0.000261077	0.000199895	0.000121194	8.60245e-05	0.000327677	0.000202267	0.000138582	0.000237109	0.000366877	0.000143284	0.000234815	0.813386
Oceanobacillus	0.00193451	0.000852559	0.000826242	0.00144186	0.000787395	0.00223464	0.000383132	0.000479928	0.0019075	0.00198882	0.00105392	0.000728674	0.00280578	0.00175656	0.00136337	0.00232084	0.0872051
UBA1765	0.000663119	0.000341024	0.000341158	0.000579824	0.000169439	0.000424803	0.000191566	0.000295713	0.000295475	0.000823743	0.000298078	0.000268224	0.00021241	0.000483611	0.000299594	0.000431404	0.888663
Parasutterella	3.4901e-05	4.46579e-05	6.39672e-05	2.05247e-05	1.99341e-05	3.09752e-05	1.24934e-05	3.8782e-05	2.61814e-05	9.10214e-05	5.8551e-05	1.78816e-05	1.48193e-05	5.00287e-05	8.68388e-06	1.63824e-05	0.856112
Rudaea	0.000174505	9.74354e-05	0.000170579	0.000143673	0.000169439	0.000185851	0.0003165	0.000222997	0.000516147	0.000223002	7.98423e-05	0.000187757	0.000489036	0.000289055	0.000160652	0.000109216	0.281006
Sutterella	6.48161e-05	4.46579e-05	9.59507e-05	6.67054e-05	4.98351e-05	6.63754e-05	6.24672e-05	5.81731e-05	2.99216e-05	9.10214e-05	7.45195e-05	0.000147523	0.000153133	8.89399e-05	6.9471e-05	4.91473e-05	0.1703
Barnesiella	6.48161e-05	8.11961e-05	8.52895e-05	0.000143673	0.000109637	7.08004e-05	0.000187402	9.69551e-05	0.000104725	0.000163838	0.000127748	0.000156464	5.43374e-05	0.000138969	0.000147626	7.64513e-05	0.434495
Ruthenibacterium	0.000443741	0.000755124	0.000575704	0.000574692	0.000578088	0.000592954	0.000578863	0.0038879	0.000598431	0.000669007	0.000798423	0.00156017	0.000568073	0.00157868	0.000534058	0.000349492	0.717766
UBA9775	0.000304137	0.000178632	0.000229216	0.000148804	0.000129571	0.000269927	8.74541e-05	0.000130889	0.000306696	0.000327677	0.000159685	0.000107289	0.000370482	0.000188997	0.000178019	0.000218432	0.28193
Dakarella	0.000563402	0.000803842	0.00237212	0.00146752	0.00926934	0.000376127	0.00103696	0.000363582	0.000243113	0.000400494	0.00382711	0.0112565	0.000266747	0.00482499	0.00303936	0.00101571	0.535604
Sphingomonas	0.000473656	0.000336964	0.000559713	0.000425888	0.00026911	0.000544278	0.00027902	0.000353886	0.000475005	0.000587088	0.000271464	0.000348691	0.000953374	0.000494728	0.000303936	0.00047509	0.355607
UBA5005	0.000274222	0.000182691	0.000346489	0.000282215	0.000204324	0.000349577	0.000358145	0.000266627	0.000239372	0.000391392	0.000218236	0.000219049	0.000424819	0.000389112	0.000264858	0.00020205	0.796171
Caulobacter	0.00020442	0.000174572	0.000138595	0.000364314	0.000134555	0.000256652	0.000212388	9.69551e-05	0.000213191	0.000241207	0.00024485	0.000187757	0.000375422	0.000439141	0.000186703	0.000196589	0.183162
CDF	0.0164234	0.0116273	0.0181773	0.075921	0.03022	0.0401616	0.0128557	0.00580276	0.011647	0.0468441	0.0396337	0.026809	0.0307797	0.0570549	0.020342	0.0334857	0.483017
Aquincola	0.000448727	0.000284186	0.000485084	0.000369445	0.000289044	0.000500028	0.000383132	0.000319952	0.000422642	0.000582537	0.000356629	0.000357632	0.000780482	0.000655932	0.000334329	0.000442326	0.131352
UBA1448	0.000518529	0.000304486	0.000474423	0.000354052	0.000244192	0.000623929	0.000220717	0.000121194	0.000246853	0.000696313	0.000250173	0.000281635	0.000918796	0.000483611	0.000212755	0.000611611	0.356883
Prauserella	0.00461192	0.00353203	0.00298513	0.00433585	0.00164954	0.0038011	0.00254033	0.000736859	0.00106596	0.012611	0.00304465	0.00201168	0.00263289	0.00512516	0.00204505	0.00304167	0.523133
KH17	0.000304137	0.000150213	0.00035715	0.000343789	0.000159472	0.000234526	0.000183237	9.21074e-05	0.00019449	0.000391392	0.000282109	0.000102819	0.000449518	0.000494728	0.000325645	0.000360413	0.1154
CAG-273	0.00194947	0.0033534	0.00110343	0.00191393	0.000413632	0.00154433	0.00123269	0.000159976	0.003527	0.000914765	0.00132538	0.00503366	0.000469277	0.0017788	0.00187572	0.000890112	0.442384
Genus__norank	5.51481	3.01919	4.91684	5.03133	3.54156	7.10522	3.41297	1.88971	3.48155	7.19371	3.42034	2.3306	9.34659	5.56919	3.06945	5.78344	0.497022
Unclassified	2.27737	0.836422	2.67236	1.08186	1.22403	1.85697	0.599489	0.779112	2.33285	1.54009	1.14881	0.568442	2.88783	1.0778	1.39138	1.72571	0.660583
1. t-test between low- and high-FE group

## Sheet: Species
Species	Relative abundance (%) in the Low-FE group								Relative abundance (%) in the High-FE group								P value1
	Low-FE1	Low-FE2	Low-FE3	Low-FE4	Low-FE5	Low-FE6	Low-FE7	Low-FE8	High-FE1	High-FE2	High-FE3	High-FE4	High-FE5	High-FE6	High-FE7	High-FE8
GCA_002368625.1	0.202132	0.210164	0.179305	0.214879	0.225878	0.234261	0.26554	0.213636	1.3762	0.229574	0.294852	0.355155	0.0569505	0.233778	0.112825	0.233537	0.367719
GCA_002395235.1	0.00187967	0.00100277	0.00215356	0.00110834	0.00115119	0.00395597	0.000595521	0.000373277	0.00110336	0.0017203	0.000915525	0.000487273	0.00215374	0.00101169	0.000729446	0.00248467	0.680225
GCA_002350805.1	0.185663	0.0508044	0.119059	0.0109346	0.176112	0.109471	0.0881828	0.138103	0.114181	0.0578122	0.0243945	0.0154229	0.425111	0.0891122	0.11042	0.0996489	0.889343
GCF_900100595.1	0.0902739	0.0267622	0.060449	0.0302586	0.068623	0.164182	0.082211	0.0491902	0.306535	0.354123	0.0514876	0.0123159	0.112286	0.0378773	0.0884713	0.101243	0.228136
C941 sp1	1.66612	0.137274	2.87952	0.00763007	5.06978	2.61735	0.581211	0.324504	1.68759	0.421074	0.0106297	0.00794836	3.84733	0.133393	1.45903	1.90601	0.553958
Succiniclasticum ruminis	1.21491	0.430287	0.938985	0.15783	1.56471	2.28153	0.0904691	4.24063	1.76838	2.98811	0.194017	0.0636495	1.43673	0.117334	0.164455	1.16771	0.548981
C941 sp3	0.244571	0.304835	0.675093	1.00839	1.94714	0.228854	0.723233	0.980478	0.157806	0.405045	0.93886	0.832294	0.130499	0.861033	0.64836	0.21639	0.326679
GCA_002505605.1	6.97854	3.80431	7.84933	8.42352	5.88921	7.73363	1.35335	0.370199	1.30102	1.9468	0.503725	2.34533	7.2154	4.52109	3.64968	9.55029	0.376133
Ruminiclostridium sp2	0.00589827	0.00234657	0.00289984	0.00165224	0.00217281	0.00739422	0.00143258	0.00208938	0.00304826	0.0172577	0.00203332	0.000956664	0.00889651	0.00259593	0.00226215	0.00394817	0.386826
GCF_001481295.1	0.0288881	0.0281751	0.0403526	0.0819604	0.0512355	0.0204171	0.0375386	0.0217955	0.0170029	0.0813185	0.0554851	0.0336442	0.0166569	0.0337972	0.0225954	0.0139032	0.6871
Megasphaera elsdenii	0.0600945	0.0607347	0.0626185	0.338345	0.181749	0.0943416	0.0830147	1.83805	0.196966	0.0918861	0.120338	0.0683255	0.0674821	0.0378828	0.196646	0.0549139	0.314553
GCA_002351065.1	0.103018	0.072159	0.0688553	0.0264564	0.163579	0.152588	0.114865	0.0286793	0.0251603	0.285716	0.0807206	0.0041977	0.0102994	0.147585	0.125634	0.189545	0.668457
UBA2810 sp1	0.482591	0.336802	0.551498	0.773705	0.788731	0.0489541	0.906228	0.687698	0.0908605	1.31251	0.903857	2.3899	0.0106798	0.775534	0.891218	0.0421902	0.464358
RC9 sp5	0.145587	0.114665	0.179726	0.0751975	0.252061	0.156234	0.308588	0.212472	0.179039	0.207984	0.141017	0.0947366	0.256956	0.149263	0.158646	0.170208	0.7377
GCA_002481895.1	0.0144241	0.155028	0.0326126	1.96257	0.240235	0.0563572	0.0577697	0.0668021	0.0921023	0.0161882	0.237856	0.162195	0.00363566	0.217219	0.141169	0.0190036	0.401322
UBA1067 sp3	0.262196	0.0171689	0.0516535	0.00578797	0.032029	0.823352	0.00910355	0.012003	0.0569145	0.816926	0.0092138	0.00381772	0.264816	0.0191443	0.0102774	0.352807	0.782766
Hungatella celerecrescens	0.00096227	0.00112051	0.000922193	0.00116478	0.000583071	0.00101776	0.000366474	0.000407211	0.00117816	0.000837397	0.00108586	0.00171216	0.000800241	0.000889399	0.000725104	0.000977485	0.211159
GCA_002309585.1	0.00108692	0.000341024	0.000735622	0.000148804	0.000279077	0.000991206	0.000249869	0.000256931	0.000224412	0.00182043	0.000441794	0.000245872	0.000839759	0.000344642	0.000195387	0.000939259	0.620279
GCA_002372755.1	0.00503073	0.00199743	0.00440307	0.00387917	0.0013605	0.00159744	0.00181571	0.00461991	0.00262936	0.00240296	0.00395486	0.00450169	0.00497928	0.00577553	0.00151099	0.00196589	0.632565
GCA_002391125.1	0.963103	2.23048	0.79033	3.64691	0.891207	1.03442	1.46774	0.446561	0.73395	0.975694	2.16916	0.688325	0.274977	1.97294	1.34594	0.893399	0.500942
UBA9773	0.145228	0.117954	0.133947	0.0872147	0.102621	0.183586	0.104995	0.0430578	0.0706261	0.204775	0.0812422	0.0208097	0.211333	0.069551	0.0614688	0.142025	0.810344
Prevotella sp29	0.00612263	0.00446173	0.00629543	0.00170868	0.0103856	0.00742077	0.0105694	0.00615665	0.00664259	0.00767765	0.00560493	0.00347797	0.0107835	0.00492505	0.00673869	0.00720827	0.99525
GCA_002372355.1	0.00362472	0.00533865	0.00802255	0.00139055	0.00340872	0.00405775	0.0025445	0.0022639	0.028792	0.0100715	0.00600414	0.000853845	0.00368012	0.00331301	0.00692973	0.00336932	0.2471
GCA_002350925.1	0.0488614	0.0234048	0.0276231	0.00801491	0.0514797	0.0714155	0.0717623	0.127365	0.166457	0.0224686	0.0318624	0.0094683	0.0135102	0.0610128	0.0612951	0.0244153	0.829877
GCA_002498445.1	0.00280704	0.00291088	0.000948846	0.036103	0.0046546	0.0106776	0.000849554	0.00211847	0.0113665	0.0347019	0.00367275	0.00175239	0.0729899	0.00245696	0.00160652	0.0245354	0.266632
GCA_002308535.1	0.020796	0.00765274	0.0186304	0.00306332	0.00538718	0.0230101	0.00883702	0.00948221	0.00694554	0.0175353	0.00274657	0.00193568	0.00743928	0.00634253	0.0106247	0.00896119	0.202941
GCA_002392565.1	1.61803	0.680582	2.80878	1.42529	0.433591	0.242089	3.12668	0.0977938	0.0883434	0.845802	2.35549	0.144434	0.908625	1.11828	3.55199	0.73585	0.885616
UBA9827	0.00446234	0.0013235	0.00496278	0.00259638	0.00375757	0.00985454	0.00256115	0.00269535	0.00374767	0.00673558	0.00218768	0.00151099	0.00921759	0.0021957	0.00148928	0.00503487	0.993201
GCA_002509015.1	0.834293	0.595894	0.56008	2.52684	0.621384	1.64266	0.147689	0.322381	1.01682	2.80886	0.530509	0.723699	2.30587	0.743376	0.443989	1.38434	0.430188
Prevotella ruminicola	0.229863	0.145775	0.111505	0.0211507	0.118503	0.0964214	0.158496	0.237249	0.344457	0.0769677	0.0795229	0.0847855	0.0597217	0.104404	0.135968	0.0412837	0.581101
UBA11492	0.000468671	0.000499356	0.000858226	0.00791742	0.000234225	0.000517728	0.000312336	0.000295713	0.000950009	0.0057298	0.0164209	0.00101031	0.00514229	0.0275213	0.000577478	0.000393178	0.142762
GCA_002342595.1	0.13933	0.0795032	0.151719	0.0203913	0.158406	0.0763362	0.177607	0.105405	0.219239	0.0460841	0.0774683	0.0314403	0.163916	0.0817302	0.189604	0.0745455	0.922462
UBA1227 sp1	0.536698	0.260254	0.138025	0.0959172	0.211879	0.576466	0.0711168	0.185301	0.261836	1.57134	0.0729173	0.0277656	0.897594	0.0783282	0.0849761	0.216188	0.509393
GCA_002349985.1	0.220829	0.0575315	0.231454	0.0269079	0.102302	0.0789115	0.0659237	0.0248787	0.078402	0.110163	0.113419	0.0258612	0.060107	0.116989	0.056202	0.0907696	0.542004
Treponema berlinense	0.000862553	0.000162392	0.00053839	0.00017446	0.000134555	0.000225676	0.000208224	0.000266627	0.000811622	0.000673558	0.000186299	9.83487e-05	0.00123988	0.000333525	0.000434194	0.00067168	0.165533
GCA_002392725.1	0.170093	0.0603734	0.154246	0.0184825	0.135023	0.0948328	0.112853	0.0954765	0.153584	0.0879767	0.0660136	0.0120611	0.144829	0.0733643	0.114011	0.101511	0.651625
Eubacterium pyruvativorans	0.0141548	0.034415	0.0147071	0.128244	0.0321387	0.0300504	0.0413908	0.00814908	0.0204177	0.0312977	0.26159	0.0529384	0.0119592	0.351579	0.0274107	0.0189599	0.258152
GCA_002350785.1	0.231279	0.0506907	0.0787222	0.0570588	0.0608138	0.20079	0.110467	0.124306	0.572968	0.376665	0.0609356	0.0139253	0.20542	0.0650929	0.092149	0.131911	0.322052
NK4A144 sp2	0.0161193	0.00246024	0.00757478	0.00107755	0.0077394	0.184148	0.000895363	0.00265172	0.0112206	0.0153826	0.000878265	0.000594563	0.0194528	0.0011451	0.00325645	0.0353096	0.480659
GCA_002354055.1	0.000413826	0.000324785	0.000639672	0.000112886	0.000318945	0.000274352	0.00012077	9.21074e-05	0.00285751	0.000482413	0.000404534	3.12928e-05	0.000513735	0.000172321	0.000824968	0.000431404	0.225177
Brochothrix thermosphacta	0.000234335	0.000239529	0.00018124	0.00034892	0.000179406	0.000137176	8.74541e-05	0.000121194	0.000287995	0.000200247	0.000127748	0.00034422	0.000153133	0.000277937	0.000182361	0.000158363	0.537039
Agathobacter faecis	0.0592669	0.172083	0.06232	0.175302	0.0768956	0.0739909	0.0696759	0.0319225	0.278375	0.0573844	0.10264	0.120276	0.00681687	0.124738	0.111466	0.0642628	0.603114
Zag111 sp3	0.00106697	0.00671898	0.000954177	0.00562378	0.00063789	0.00130096	0.00135346	0.000232692	0.00280889	0.00116052	0.0010965	0.010273	0.000103735	0.00163983	0.0022882	0.00128329	0.813161
Exiguobacterium profundum	0.00217882	0.000604911	0.00250005	0.00198064	0.000717626	0.00146911	0.000841225	0.000761098	0.00142127	0.00317209	0.00127215	0.000406806	0.0029688	0.0023847	0.000755497	0.00301983	0.26954
GCA_002309475.1	0.00233338	0.000613031	0.00152455	0.00114425	0.00108641	0.000977931	0.00229463	0.000882291	0.00112954	0.00293999	0.00113908	0.000737615	0.00295398	0.00197891	0.00115061	0.000813661	0.539202
Eubacterium cellulosolvens	0.00287185	0.00837132	0.00242009	0.00843053	0.00288545	0.00392057	0.00201144	0.00262748	0.0049595	0.00381835	0.00971415	0.00999133	0.00314663	0.00624803	0.00303067	0.00312904	0.361157
GCA_002481255.1	0.585669	0.443916	0.737323	1.68671	0.889612	0.636261	0.922998	0.340962	0.296347	0.902095	0.974635	0.323603	0.16896	1.24794	1.88068	0.606237	0.939035
GCA_002371705.1	0.00199933	0.000901277	0.00147124	0.000990318	0.00262631	0.00204879	0.00103696	0.000858053	0.00077422	0.00329497	0.000681321	0.000523036	0.000958314	0.00201782	0.00087273	0.00195497	0.799463
GCA_002308755.1	0.000214392	0.000121794	0.000149257	9.23613e-05	6.47857e-05	8.85006e-05	0.000116605	1.9391e-05	0.000108466	0.000245758	0.00013307	0.00011623	0.000740964	0.000155645	0.000147626	0.000152903	0.172491
Bifidobacterium pseudolongum	0.0102908	0.022808	7.99589e-05	0.000661923	0.000423599	0.00498701	0.000366474	0.0755571	0.0336842	0.00188869	0.0018417	8.94079e-05	0.000148193	0.000844929	0.0002692	0.0120848	0.443176
GCA_002372835.1	2.93803	1.98514	3.95224	3.04358	2.30984	3.69249	1.86001	1.03261	3.0668	3.26078	1.84301	0.48109	2.42567	2.02817	1.77377	3.72447	0.592149
GCA_002472145.1	0.0594563	0.427246	1.33029	1.12033	1.7181	0.177563	0.968425	0.00317043	0.0222018	0.0775548	0.491419	0.0470777	0.00473229	1.01713	1.71587	1.36125	0.694453
GCA_002351305.1	0.0715022	0.0804167	0.0748522	0.154449	0.0820286	0.0660568	0.117005	0.0519243	0.01477	0.0246531	0.318007	0.218285	0.00409012	0.116867	0.0673608	0.0461821	0.743118
GCA_002350275.1	0.16747	1.51504	0.154299	1.05769	0.2434	0.0995897	3.07831	0.609969	0.0928167	0.036495	0.273353	1.69025	0.0477774	0.183394	1.30033	0.0673209	0.365981
UBA2943 sp1	0.178942	0.132033	0.1722	0.15077	0.142583	0.350462	0.103958	0.0631953	0.113679	0.356057	0.160254	0.0889653	0.696847	0.154572	0.0927742	0.186317	0.401375
CAG-791 sp5	0.772788	0.687447	0.513011	3.65767	0.641353	0.866478	0.347467	0.496425	0.406428	0.90422	0.979926	0.618233	0.153172	0.683686	0.450767	0.524975	0.333982
GCA_002396305.1	0.0449824	0.0344962	0.0820006	0.0180464	0.509883	0.0508745	0.146061	1.77923	0.0974096	1.4408	0.223739	0.0103311	0.0350427	0.139224	0.553315	0.0491528	0.95848
UBA11907	0.010211	0.00821299	0.00751081	0.0087538	0.00600513	0.0145451	0.011419	0.0031268	0.0438762	0.0190781	0.00876668	0.00358079	0.0101166	0.0100669	0.00455035	0.00754684	0.355141
Sharpea azabuensis	0.0579905	0.080035	0.0512057	0.162181	0.0707858	0.039781	0.0935342	0.105637	0.0939761	0.0468259	0.80175	0.26087	0.0468388	0.0639144	0.0709082	0.0570163	0.328584
GCA_002481795.1	0.0125295	0.0122038	0.010336	0.0462063	0.029009	0.0296787	0.00570117	0.00179852	0.00420772	0.0702184	0.100702	0.0119404	0.00786904	0.0526858	0.00919622	0.0111674	0.30713
GCA_002351015.1	0.0273474	0.0398876	0.0230495	0.0126176	0.0629468	0.0176249	0.0522434	0.0919959	0.0998071	0.0207165	0.0620215	0.0194686	0.0338868	0.0164817	1.76184	0.0158637	0.357026
GCA_002350465.1	1.01603	0.200977	0.997616	0.0678086	0.442491	0.763286	0.0592356	0.0800849	0.190877	0.669881	0.0696012	0.0588259	0.422256	0.173711	0.0547518	1.11503	0.592152
Ga6A1 sp1	0.0689694	0.0548845	0.0712541	0.0261485	0.0877198	0.0441131	0.101472	0.0632729	0.0588894	0.0601014	0.0465002	0.0562197	0.10209	0.0571383	0.0692583	0.0582614	0.911027
GCA_002349545.1	1.14754	0.168977	0.348999	0.0769472	0.0517438	0.0373472	0.0964951	0.10939	0.0700314	0.172891	0.380198	0.155234	0.239554	1.09842	0.0394943	0.415038	0.715165
GCA_002349455.1	0.020108	0.105035	0.0245847	0.148614	0.0702675	0.0411705	0.121061	0.00248205	0.0613504	0.134125	0.309394	0.0336129	0.00279097	0.112036	0.0308104	0.0366748	0.567486
Bifidobacterium boum	0.00260262	0.00850124	0.000660994	0.00368932	0.00283064	0.00488966	0.00169078	0.22288	0.0104651	0.00403225	0.00267738	0.00139923	0.00390735	0.00136189	0.00101601	0.0109708	0.366779
GCA_002369115.1	0.0280504	0.0168807	0.0165462	0.0171689	0.0125983	0.0533083	0.0110359	0.00704379	0.011359	0.0682251	0.0198488	0.0102953	0.0271983	0.0195835	0.0130084	0.0243006	0.651182
GCA_002480885.1	0.576784	1.49338	0.042874	0.195934	1.43575	0.0186161	2.5707	2.10667	0.671803	0.0253449	0.181838	7.55544	0.00232169	0.126117	1.06389	0.0455322	0.878702
Ruminococcus flavefaciens	1.34903	0.412996	2.12096	0.864086	0.515764	0.520175	0.672817	0.307576	0.276554	0.897566	1.53216	0.311819	0.267612	0.945131	0.6223	0.61853	0.552512
GCA_002353385.1	0.0114076	0.00749034	0.01169	0.00198577	0.017522	0.00849163	0.0141259	0.0140439	0.0171899	0.00931149	0.00805343	0.00310692	0.00812591	0.0102837	0.0156787	0.00898849	0.750838
GCF_900101015.1	0.375465	0.195516	0.315433	0.213544	0.267625	0.568076	0.118788	0.119264	0.108054	0.41473	0.135514	0.0361342	0.761242	0.145678	0.117389	0.364673	0.912405
UBA9242	0.0216037	0.0306272	0.0190302	0.0213509	0.0436954	0.0179081	0.0253825	0.010636	0.00951505	0.02433	0.0617766	0.0322137	0.00326518	0.0635475	0.0488815	0.0184958	0.337579
GCA_002350665.1	0.0629215	0.329352	0.0126335	0.0751051	0.128555	0.0100315	0.293912	0.642803	0.124029	0.0164703	0.0947302	1.53306	0.00440627	0.0346643	0.129998	0.00741032	0.813447
Ruminococcus albus	0.132868	0.214476	0.253848	0.274729	0.125261	0.100665	0.359653	0.0792705	0.0922818	0.162473	0.193932	0.339956	0.0314021	0.578637	0.363915	0.116414	0.573297
CAG-791 sp2	0.217553	0.18518	0.105183	0.416344	0.199635	0.726143	0.160811	0.192451	0.0331419	0.186708	0.502192	0.265801	0.0178622	0.411758	0.324495	0.255167	0.787026
GCA_002350185.1	0.0943673	0.0586277	0.220372	0.653692	0.0844805	0.417957	0.289385	0.0125993	0.0401211	0.357441	0.479623	0.122511	0.0953078	0.219159	0.342483	0.13338	0.95716
GCA_002393785.1	0.0491755	0.0582745	0.0573092	0.453012	0.071942	0.0666675	0.0410784	0.0497428	0.0711123	0.0793342	0.162091	0.05896	0.098405	0.0486668	0.0593543	0.0461002	0.602727
Mitsuokella jalaludinii	0.00520523	0.0163123	0.00404059	0.0139773	0.00794372	0.00549588	0.00760017	0.0531314	0.0119013	0.00471946	0.0224729	0.0256779	0.00306759	0.017788	0.0187051	0.00316181	0.908342
GCF_900199555.1	0.00528999	0.00374314	0.0111569	0.000939006	0.00821781	0.00365507	0.0282976	0.0113437	0.00901013	0.00233925	0.00441262	0.00346456	0.00211422	0.00361874	0.0051148	0.00622532	0.186776
Butyrivibrio sp5	0.00430778	0.00425062	0.0024734	0.00379194	0.0033539	0.00481443	0.00189067	0.00434359	0.00735322	0.00331773	0.00404534	0.00569975	0.00575482	0.00376327	0.0022361	0.00318911	0.294859
GCF_000424145.1	0.00129134	0.00138845	0.00089021	0.00102624	0.000892049	0.00123901	0.000462257	0.00126042	0.00215809	0.00138352	0.0010486	0.00174345	0.00151157	0.000950545	0.000529716	0.000890112	0.325115
GCF_000424265.1	0.00177497	0.00121388	0.00146058	0.000456675	0.000722609	0.00218596	0.000549711	0.000785336	0.00138013	0.00112866	0.000750518	0.000938783	0.00142759	0.000667049	0.000416826	0.00151811	0.667837
Butyrivibrio sp4	0.00343526	0.00361729	0.00261732	0.00107242	0.00102162	0.00253112	0.0011494	0.00244812	0.00592073	0.00224368	0.00115505	0.00107737	0.00239084	0.00108951	0.00136771	0.00156725	0.846563
GCA_000433195.1	0.156032	0.282839	0.12383	0.0508654	0.324073	0.0954877	0.538284	0.0836044	0.508038	0.134734	0.182115	0.320281	0.0240418	0.427856	0.387865	0.0652621	0.575568
Pseudobutyrivibrio ruminis	0.00261259	0.00221665	0.00132732	0.000641398	0.00417618	0.00297362	0.00154919	0.00402364	0.00177285	0.000942071	0.000601479	0.00153782	0.00150663	0.00100613	0.000950884	0.00167101	0.0334359
Pseudobutyrivibrio sp1	0.000907426	0.00149401	0.000453101	0.000800465	0.000772445	0.000986781	0.000528889	0.00107135	0.00152226	0.000409596	0.00146378	0.00273141	0.000469277	0.000700402	0.000555768	0.00060615	0.570699
Selenomonas ruminantium	0.168158	0.0289667	0.0986427	0.0376218	0.030534	0.108533	0.0105028	0.53621	0.184635	0.0810045	0.0193484	0.00910172	0.0779889	0.0165373	0.0318351	0.0865866	0.349761
GCF_000424165.1	0.00189961	0.00153055	0.00098083	0.00069271	0.00110634	0.00143371	0.00048308	0.00162885	0.00261066	0.00120148	0.00058551	0.000867257	0.00174868	0.00066149	0.000421168	0.00107578	0.816976
Butyrivibrio sp6	0.00104703	0.000673928	0.000687647	0.000189854	0.000498351	0.00075668	0.000304007	0.00095016	0.00158958	0.000482413	0.000282109	0.000147523	0.00136337	0.000383553	0.000238807	0.000764513	0.935766
GCF_000423925.1	0.00155559	0.000864739	0.000970168	0.000333527	0.000692708	0.00132308	0.000287349	0.00119255	0.00203841	0.0010786	0.000718581	0.000482803	0.00122012	0.000628138	0.000460245	0.000846426	0.898567
GCA_002392505.1	0.000932355	0.000747004	0.00133798	0.000420757	0.00113126	0.000544278	0.00158667	0.00138646	0.000710637	0.000482413	0.000745195	0.000603503	0.00102253	0.000772665	0.00111588	0.000627993	0.161999
UBA9224	0.349698	0.045754	0.168314	0.0123559	0.173292	0.116529	0.019927	0.00789215	0.362447	0.153717	0.0092138	0.00169428	0.306571	0.0653486	0.0147105	0.400796	0.482213
GCF_900167925.1	0.00755357	0.00192841	0.00568242	0.00163172	0.0120003	0.0130361	0.00346901	0.018276	0.00396087	0.0102945	0.00206525	0.000974546	0.0224562	0.00561989	0.00293081	0.00896665	0.811991
CAG-127 sp2	0.00379424	0.0401718	0.00147124	0.00821502	0.00374262	0.00189834	0.00864962	0.00130889	0.049019	0.00245303	0.0630967	0.000268224	0.00061747	0.0320628	0.00031262	0.00134882	0.349816
Prevotella copri	0.0457004	0.0515636	0.0450382	0.0367752	0.107425	0.0189347	0.0969158	0.0529229	0.141447	0.013007	0.0999838	0.100772	0.0144883	0.100519	0.0597016	0.0202978	0.570076
Prevotella sp8	0.448672	4.35297	0.111319	0.281035	0.609688	0.0889032	1.70465	11.4966	0.525172	0.122861	1.06371	2.9503	0.0229551	0.176623	0.795148	0.0345942	0.278272
GCA_002372425.1	0.00194448	0.00172136	0.0016898	0.000667054	0.00200836	0.00103546	0.00173242	0.00107135	0.00632841	0.00222547	0.00323095	0.000576681	0.00412964	0.00185106	0.00200163	0.000840965	0.129596
GCA_002342485.1	0.0755158	0.0493388	0.076686	0.0295351	0.106672	0.0287406	0.173642	0.109724	0.100054	0.0379468	0.0861605	0.0397284	0.0372458	0.0571328	0.143401	0.0412291	0.552994
Proteus mirabilis	0.000164533	7.30765e-05	6.92977e-05	0.000241166	0.000129571	0.000168151	2.91514e-05	6.78686e-05	0.000138387	0.000295819	0.000186299	0.000429158	0.000108675	0.000166762	3.47355e-05	0.000109216	0.219926
Lactobacillus mucosae	0.0144989	0.0273834	0.0085716	0.0403157	0.0450759	0.0261873	0.0173534	0.0853981	0.0382248	0.023347	0.0129824	0.00518566	0.0158221	0.00571439	0.0416435	0.0196644	0.224249
Clostridium cochlearium	0.00063819	0.000791662	0.000575704	0.00153935	0.000448516	0.000734555	0.000466422	0.000368429	0.00118938	0.00114687	0.000638738	0.0010416	0.000518675	0.00126183	0.000542742	0.000486012	0.38728
Kandleria vitulina	0.0158401	0.0364652	0.0129747	0.0220743	0.0105003	0.0106024	0.0127391	0.335188	0.0371177	0.0116189	0.0199499	0.0199782	0.0128335	0.0224629	0.0120532	0.0192384	0.377237
Peptostreptococcus russellii	0.000473656	0.000503416	0.000330497	0.000672185	0.000348846	0.000500028	0.000208224	0.000227844	0.000587211	0.000750926	0.000463085	0.000621385	0.000291446	0.000611462	0.000334329	0.000354953	0.264694
GCF_900116865.1	0.00133621	0.000673928	0.0018817	0.000502856	0.000991719	0.00243377	0.000208224	0.000901682	0.00183644	0.00145179	0.000441794	0.000393395	0.00390241	0.000683725	0.000438536	0.00185668	0.611873
Anaerovibrio lipolyticus	0.0158451	0.0110995	0.00964305	0.00843566	0.00825768	0.0329134	0.00339821	0.0975999	0.0474631	0.0363994	0.00369404	0.00394736	0.0657729	0.00603124	0.00584425	0.0101298	0.944654
GCA_002350585.1	0.0189662	0.012764	0.0176176	0.0128587	0.0552572	0.011182	0.0834437	0.0243163	0.0129934	0.0719888	0.0167349	0.00674136	0.428831	0.0173655	0.0213971	0.0169067	0.418081
Bifidobacterium ruminantium	0.000269236	0.00084444	0.00017591	0.000754284	0.000194357	0.000323027	0.000366474	0.0175634	0.000807882	0.000632599	0.00112311	0.000652678	0.000652048	0.000539198	0.000212755	0.000365874	0.396593
Lactobacillus ruminis	0.0402558	0.0746923	0.0070044	0.0350203	0.0206517	0.0644594	0.00518894	0.0878122	0.103491	0.0177537	0.0552189	0.0175552	0.0259337	0.0165595	0.0209195	0.019162	0.642891
GCF_900176545.1	0.00229848	0.00133162	0.00391266	0.000995449	0.00199341	0.00313292	0.000670481	0.000494471	0.0135582	0.00351798	0.00267206	0.000514095	0.00207964	0.00421353	0.00184098	0.00428674	0.171306
Treponema bryantii	0.0567291	0.0421083	0.0386735	0.0158861	0.0440792	0.0073898	0.0772178	0.0092883	0.0117554	0.0597146	0.0534518	0.0170411	0.0348994	0.0373714	0.0267507	0.0379854	0.884048
GCA_002351705.1	0.135346	0.323019	0.428313	0.0696969	0.690067	0.0164301	0.857395	0.982402	0.0130869	0.0787016	0.810357	1.7352	0.0122061	0.217758	0.811248	0.0123305	0.927985
GCA_002350105.1	0.0635497	0.140181	0.0387694	0.0698559	0.0227846	0.032077	0.0604516	0.53973	0.299519	0.0442	0.111561	0.0959302	0.0202975	0.0791065	0.0664099	0.0252508	0.69112
Prevotella bryantii	0.141548	0.0835346	0.17623	0.0656073	0.138033	0.0550872	0.177232	0.144453	0.12456	0.0538801	0.0884706	0.133061	0.177822	0.0511293	0.202751	0.0941007	0.790369
GCF_900188465.1	0.000134618	7.30765e-05	0.000154587	0.000292477	0.000134555	0.000101776	0.000170744	5.81731e-05	7.48039e-05	0.0002139	0.000175653	9.83487e-05	0.000128434	0.000333525	0.000186703	0.000120138	0.507117
GCA_002474355.1	0.0174355	0.0544988	0.0139288	0.0425632	0.0349693	0.0119653	0.0156168	0.0264154	0.114226	0.00805084	0.0613774	0.0726082	0.00140289	0.0449424	0.0151664	0.010239	0.382962
Prevotella sp5	0.360168	1.54345	0.119213	0.616491	0.858938	0.0575519	1.74601	3.63118	0.434353	0.0849502	0.830291	2.53358	0.0287346	0.464366	0.793945	0.0422885	0.38067
UBA10301	0.470775	0.133052	0.443052	0.0846491	0.398537	0.639124	0.101159	0.0807151	0.179324	0.370234	0.0483259	0.0166656	0.205484	0.0971946	0.131613	0.506976	0.325925
Eisenbergiella tayi	0.00145587	0.0011611	0.000692977	0.00100058	0.000887065	0.00115493	0.000803744	0.000610817	0.000923828	0.00126975	0.000835683	0.00033528	0.00190675	0.000978339	0.000399458	0.00125053	0.936885
GCA_002395825.1	0.505671	0.758128	0.1556	0.0135361	1.34442	1.19131	0.728784	0.665267	0.277867	0.120362	0.0379251	0.0107602	0.149077	0.0684003	0.248394	0.783146	0.0302803
GCA_002472065.1	0.746293	0.719974	0.503416	0.417006	0.417265	0.150039	0.589528	0.0690175	0.0625585	0.0739139	0.233666	0.0735648	0.0118011	1.00609	0.38546	0.314565	0.230824
GCA_002391185.1	0.0456455	0.0553473	0.0242489	0.100294	0.0653737	0.0145893	0.0703464	0.0829499	0.0968262	0.0246713	0.016011	0.040694	0.00715771	0.0160536	0.0632534	0.0201504	0.163963
GCF_000621565.1	0.0112182	0.00502198	0.00635407	0.00542879	0.00750019	0.0125538	0.00275689	0.00312195	0.00461914	0.0118737	0.00267206	0.00256154	0.0220807	0.00506957	0.00322172	0.0125271	0.637391
Butyrivibrio sp1	0.00464682	0.00358887	0.00235612	0.000626004	0.00164456	0.00260192	0.00110775	0.00300561	0.00698294	0.00205708	0.000777132	0.00100584	0.0029441	0.000694843	0.000920491	0.00200958	0.760849
UBA2804 sp1	0.0637442	0.00725082	0.00989892	0.00993397	0.0268163	0.187555	0.00636749	3.79075	0.0159856	0.205399	0.0119284	0.0122712	0.028127	0.00889399	0.0114193	0.0176002	0.346195
GCA_002349865.1	0.122881	0.0467893	0.0672828	0.0227773	0.24781	0.0553571	0.0750148	0.15747	0.136367	0.05601	0.0515834	0.0293928	0.044937	0.0508792	0.0712773	0.0508183	0.213155
Roseburia hominis	0.000339038	0.000669868	0.000431778	0.000831252	0.000358813	0.000566404	0.000229046	0.000344191	0.00104351	0.000669007	0.000979399	0.000540918	0.000701446	0.000655932	0.000334329	0.000458708	0.0925457
GCA_002350995.1	0.0258716	0.0193247	0.200073	0.0173844	0.0522123	0.0233155	0.12588	0.0363824	0.0392683	0.0159651	0.0881619	0.0144036	0.0128236	0.0271267	0.025079	0.0349929	0.254587
GCF_000701625.1	0.00163038	0.00114487	0.000660994	0.000851776	0.000832247	0.00120803	0.000528889	0.00113922	0.00181773	0.00117418	0.000894234	0.00206532	0.00149181	0.000728195	0.000594846	0.00115223	0.299546
GCA_002393625.1	0.0127738	0.00852559	0.0119512	0.00616768	0.00367783	0.00791195	0.00643412	0.00309287	0.00398331	0.00613484	0.0769839	0.00270906	0.0178078	0.039506	0.00525375	0.00421575	0.240126
UBA3839 sp2	0.00509555	0.00491643	0.00792127	0.00152396	0.0148808	0.00601804	0.0151337	0.00671899	0.00849398	0.00398218	0.00726033	0.00318292	0.00493482	0.00479719	0.0256869	0.00590314	0.93614
GCA_002300065.1	0.108487	1.0563	0.00518134	0.523925	0.136882	0.0221517	0.0832105	0.926309	1.63962	0.00431896	0.843161	5.87991	0.00197096	0.539381	0.0398286	0.00239183	0.326596
GCF_900115435.1	0.00671096	0.00387306	0.00347555	0.00104676	0.00472935	0.00452238	0.0048308	0.00751402	0.0129448	0.00319485	0.00258689	0.00140817	0.00315157	0.00414682	0.00536664	0.0021461	0.884359
GCA_002350005.1	0.29099	0.361619	0.266423	1.18323	0.614597	0.376247	0.366045	0.138646	0.160054	0.381029	0.490365	0.214901	0.0546535	0.46291	0.453893	0.472087	0.400659
GCF_000513555.1	3.98869e-05	0.000109615	2.6653e-05	1.53935e-05	1.99341e-05	7.52255e-05	8.32896e-06	0.000116346	8.22843e-05	5.46128e-05	2.66141e-05	0.000125171	8.39759e-05	0.000105616	8.68388e-06	0.000103755	0.303183
GCA_002371555.1	0.854202	0.556742	0.953542	0.254106	0.731296	1.67132	0.236913	0.105162	0.134378	0.604901	0.133475	0.0518298	0.489718	0.237025	0.195339	1.0917	0.189106
GCA_000432355.1	0.000872525	0.00459976	0.000911532	0.0012828	0.000558154	0.000641629	0.00140343	0.000276322	0.0010884	0.00046876	0.00292755	0.0105367	0.000395181	0.00351868	0.000885755	0.000584307	0.370354
GCA_002395135.1	0.00505067	0.00526557	0.00575704	0.00148291	0.0148509	0.00614194	0.0120187	0.00826057	0.00741681	0.00376828	0.00457762	0.0021145	0.00698976	0.00528081	0.0101992	0.00438503	0.334875
GCA_002361565.1	0.00314608	0.00158738	0.00390733	0.00272466	0.00236219	0.00123016	0.0020989	0.000746554	0.0400799	0.0206436	0.00765954	0.000379984	0.00299843	0.00239026	0.0212191	0.00564648	0.0689547
GCA_002350505.1	0.420662	0.152681	0.239594	0.33696	0.282047	0.441069	0.0828148	0.0654689	0.168769	0.538887	0.0972852	0.0404973	0.559556	0.105922	0.144925	0.360097	0.994109
GCA_002320515.1	0.0140252	0.0106732	0.00850763	0.023157	0.0180951	0.00742077	0.00670898	0.0581925	0.010884	0.00906573	0.0642039	0.0988717	0.00102253	0.00938316	0.020368	0.00331471	0.540032
GCA_002349005.1	0.0373092	0.0297665	0.0347342	0.0424965	0.0318596	0.0444892	0.0124393	0.0230511	0.0850333	0.0303465	0.0401394	0.0306624	0.027307	0.0343141	0.0186573	0.0255184	0.595123
GCA_002309915.1	0.000199434	0.000190811	0.000223885	0.000133411	0.000299011	7.52255e-05	0.000553876	9.21074e-05	0.000205711	0.000122879	0.000165007	0.000482803	0.000133374	0.000305731	0.000416826	0.000207511	0.643616
GCA_002310055.1	0.00229349	0.000312605	0.00339559	0.000754284	0.000872115	0.00234084	0.000778758	0.000465385	0.0018514	0.00241207	0.000500345	0.000281635	0.00502374	0.000900516	0.00194085	0.00298706	0.401764
GCA_002350955.1	0.0249442	0.00337776	0.0113062	0.00332501	0.0107295	0.0456132	0.00670898	0.00500288	0.00693432	0.0128886	0.00315111	0.00130983	0.0147946	0.00423576	0.00313922	0.0155688	0.299042
GCA_002350225.1	0.849146	0.643833	0.893637	0.994403	0.87797	0.614902	1.31689	0.586113	0.12352	0.212949	2.4067	0.119154	0.0434156	0.451881	0.61012	0.410227	0.326112
GCF_900116395.1	0.0083214	0.02634	0.00454167	0.0120685	0.0093092	0.00634549	0.00466005	0.0163321	0.0199652	0.00946622	0.0137435	0.065536	0.0162913	0.0160481	0.00270937	0.00372427	0.34903
GCA_002358835.1	0.00133122	0.000742945	0.000549051	0.00112886	0.00144024	0.00263289	0.000562205	0.00235601	0.0018514	0.00238931	0.000505668	0.00130088	0.00247976	0.00111175	0.000334329	0.00109216	0.920671
Succinivibrio dextrinosolvens	0.00426789	0.00152649	0.00167914	0.00153422	0.00190869	0.04787	0.00190317	0.0734483	0.00325771	0.0780281	0.00143184	0.00115336	0.037147	0.00116178	0.00176283	0.0014908	0.939197
Ruminococcus sp1	0.0347564	0.046225	0.0303844	0.0108935	0.133738	0.0402545	0.10811	0.00610332	0.013749	0.129232	0.0721934	0.00350926	0.0066094	0.109885	0.115982	0.057688	0.621501
GCA_002309115.1	0.0298852	0.00749034	0.031184	0.00412034	0.0109787	0.057667	0.0236293	0.0298476	0.0207843	0.106786	0.0105871	0.00254365	0.415602	0.00916081	0.018184	0.0222692	0.340161
Acidaminococcus fermentans	0.0385407	0.210107	0.135195	0.150708	0.411055	0.0358118	0.0594729	0.0506736	0.0137826	0.0105903	0.208979	0.163339	0.00479651	0.0898348	0.308234	0.059217	0.633262
GCA_002350085.1	0.00284194	0.178753	0.119549	0.383746	0.16485	0.0138371	0.248178	0.00544403	0.00867725	0.00124244	0.326417	0.0282171	0.00205494	0.143132	0.495406	0.0068697	0.874358
GCA_002363535.1	0.00173508	0.00131538	0.0014286	0.0011853	0.00114621	0.00147353	0.000720455	0.00038782	0.000691936	0.00114687	0.0322403	0.00144841	0.00697988	0.012535	0.00105509	0.00122868	0.166149
GCA_002358855.1	0.000942327	0.00118546	0.00115674	0.00141621	0.000727593	0.000867305	0.00141592	0.000877444	0.00435359	0.00178402	0.00121893	0.0011176	0.000721205	0.00142304	0.00098562	0.000780896	0.301976
GCF_000420825.1	0.00180987	0.000592732	0.000511737	0.000523381	0.00143027	0.00198684	0.000233211	0.00380549	0.0022142	0.000964827	0.00054825	0.00163169	0.00179313	0.000255702	0.000277884	0.000688062	0.53677
Butyrivibrio fibrisolvens	0.020447	0.0130969	0.0164342	0.00926692	0.0113823	0.0186161	0.00472252	0.0133798	0.0192994	0.0142312	0.0117102	0.0171216	0.0171311	0.0128907	0.00550558	0.013521	0.831999
GCA_000434515.1	0.00739901	0.0327342	0.00750548	0.0219512	0.015708	0.00263732	0.0269067	0.0278504	0.0215809	0.00371367	0.0122638	0.0805878	0.00436181	0.0135522	0.0165384	0.00493657	0.85401
GCF_000702005.1	0.0165132	0.00415318	0.00678585	0.00646529	0.0060151	0.00759335	0.00615926	0.0909197	0.0192134	0.0103355	0.00476392	0.000894079	0.00677241	0.00836591	0.00436365	0.00892296	0.37229
GCA_002350265.1	0.01764	0.146173	0.084975	0.0961378	0.110475	0.0200277	0.0862089	0.0344578	0.11675	0.00817372	0.250811	0.647724	0.0020006	0.0482165	0.125486	0.00950727	0.36028
GCA_002395465.1	0.00261259	0.00118952	0.00405125	0.00150857	0.00421107	0.00134078	0.00397708	0.00171611	0.00191872	0.00498797	0.00334805	0.00148864	0.000760723	0.00620356	0.00115061	0.00172016	0.887066
GCF_001560915.1	0.000892468	0.000483117	0.000927524	0.000497725	0.00177413	0.000606229	0.000587192	0.000557492	0.000269294	0.00132436	0.000409857	0.000397865	0.000370482	0.000450258	0.000594846	0.000567924	0.229193
GCA_002351235.1	0.0570332	0.0962783	0.0412535	0.171474	0.0605248	0.111197	0.0532554	0.0359994	0.0332466	0.0639971	0.158508	0.0515615	0.0266648	0.0851377	0.0620463	0.0698547	0.668278
UBA9234	0.100674	0.108523	0.0743885	0.445197	0.149874	0.135008	0.0993895	0.0878122	0.0534062	0.13645	0.153963	0.0441451	0.0117961	0.116628	0.118865	0.0981144	0.239501
GCA_002348925.1	0.00096227	0.000799782	0.000517068	0.000241166	0.00108641	1.77001e-05	0.00122019	0.000256931	0.00102855	0.000628047	0.000425826	2.2352e-05	0.000276627	0.000277937	0.000946542	0.000486012	0.535257
UBA4372 sp2	0.00952797	0.00638202	0.0082411	0.00168816	0.0102461	0.00625256	0.00917018	0.0131277	0.0122604	0.00805084	0.00444455	0.00174792	0.00862976	0.00776556	0.0143371	0.00778165	0.97975
GCA_002349105.1	0.0523066	0.0305419	0.0435936	0.00787637	0.0802445	0.0317009	0.0819195	0.11846	0.142688	0.0606293	0.0412944	0.0237646	0.0411186	0.037138	0.0411355	0.0280959	0.838085
GCA_002349055.1	0.00804219	0.0046566	0.0149523	0.000769677	0.0181699	0.00508436	0.0305631	0.00530829	0.0140407	0.00323126	0.00148507	0.00129641	0.0102945	0.00582556	0.00809771	0.0105011	0.310287
GCA_002448445.1	0.00705	0.00353203	0.00740953	0.0022218	0.00960323	0.00435423	0.00754604	0.00321406	0.0104127	0.0126065	0.00316708	0.00126959	0.00456434	0.00712631	0.00300028	0.0049748	0.87192
GCA_002481285.1	0.0316452	0.176066	0.0213117	0.0587366	0.353236	0.00912883	0.345294	0.45709	0.0659172	0.0134666	0.247628	0.244727	0.00336892	0.0789008	0.129546	0.0128875	0.28253
RC9 sp6	0.010216	0.00316665	0.0121698	0.00283754	0.0206866	0.00486311	0.0154294	0.0126914	0.0110785	0.0223594	0.00731355	0.00305775	0.0167705	0.00644814	0.00604832	0.0106813	0.947543
UBA7909	0.000917398	0.00356451	0.000282522	0.000415626	0.00459978	0.00432325	0.0423278	0.280685	0.00402071	0.00894285	0.0116144	0.000384454	0.000513735	0.000188997	0.000620897	0.00105394	0.298267
GCA_002373235.1	0.00199434	0.000755124	0.00234013	0.000333527	0.00118109	0.00244262	0.000603849	0.000145433	0.000561029	0.00285352	0.00228349	0.000169875	0.000800241	0.00315737	0.000907465	0.00212972	0.469844
GCA_002309655.1	0.00709986	0.00176196	0.0050001	0.000713234	0.000563137	0.00506223	0.00103696	0.00131859	0.000983671	0.00775047	0.00114441	0.000916431	0.0183364	0.00207897	0.000616555	0.00786903	0.388016
GCF_000711215.1	0.000164533	0.000170512	0.000133265	0.000138542	9.46868e-05	0.000128326	4.99737e-05	5.81731e-05	0.000172049	0.000236656	0.000154362	0.000295046	0.000118554	0.000105616	9.11807e-05	0.000147442	0.128175
GCF_000686945.1	0.0351702	0.00795722	0.0123243	0.0038176	0.0116365	0.032493	0.00442684	0.0655756	0.0328277	0.0260731	0.00423164	0.00271353	0.0133374	0.00650373	0.00632186	0.0256167	0.437455
Parabacteroides johnsonii	0.00014459	4.46579e-05	0.00017591	9.74925e-05	0.000129571	0.000132751	0.000108276	0.000184215	0.000153348	0.000159287	4.25826e-05	0.00180157	0.000158072	0.000138969	9.55226e-05	0.000125599	0.357768
GCA_002404795.1	0.00387401	0.0296285	0.0160717	0.0125765	0.00816798	0.00506666	0.010482	0.00327223	0.00727094	0.00247578	0.0271677	0.014113	0.00118554	0.00300728	0.0157395	0.00530791	0.720124
CAG-83 sp4	0.0174056	0.0125935	0.0142327	0.0646119	0.020871	0.077792	0.0236501	0.0280443	0.11123	0.171229	0.00180976	0.176831	0.00206482	0.110686	0.00525809	0.0324645	0.151808
Schwartzia succinivorans	0.090239	0.0160606	0.0163596	0.00717339	0.0243445	0.169868	0.00737529	0.53843	0.0887885	0.201162	0.00432213	0.0053153	0.0216954	0.00424688	0.00570096	0.0796787	0.428147
GCA_002309175.1	0.0276167	0.0370214	0.00739354	0.0019909	0.0762428	0.0648045	0.0360727	0.0379773	0.0225496	0.00857876	0.00208122	0.000929842	0.00961771	0.00237914	0.0103512	0.0310775	0.0282158
UBA6382 sp2	0.0292171	0.0120617	0.0260453	0.0208275	0.0288795	0.0351878	0.0234294	0.0329405	0.0658274	0.0308335	0.0130249	0.00689782	0.00470759	0.00955548	0.0286742	0.0335403	0.805669
UBA7906	0.137934	0.233451	0.112092	0.0127818	0.251707	0.0155097	0.0643745	0.0525303	1.25279	0.0123425	0.0343109	0.0998552	0.000686627	0.0360207	0.0102904	0.0463841	0.637821
GCA_002350525.1	0.111793	0.0460301	0.0558753	0.0281702	0.0226949	0.0268555	0.0148797	0.0150911	0.0182671	0.0325993	0.0433171	0.031476	0.062241	0.124566	0.0133645	0.0748459	0.57496
Wolinella succinogenes	0.00020442	4.05981e-05	0.000250538	2.56559e-05	2.49176e-05	7.96505e-05	2.49869e-05	9.21074e-05	0.00019075	0.000118328	5.32282e-05	3.12928e-05	0.000385301	3.89112e-05	0.000160652	0.000185668	0.325948
GCA_002353995.1	0.0764083	0.0194505	0.0835038	0.00501317	0.0524963	0.0620433	0.121207	0.02245	0.061889	0.0408003	0.0198115	0.00311139	0.183606	0.0405177	0.0580387	0.116031	0.688786
GCF_000621765.1	0.00275718	0.00303674	0.00165248	0.00335066	0.00244192	0.0033232	0.00144091	0.000227844	0.000676975	0.00377739	0.00248576	0.00221285	0.00347759	0.0114621	0.00141113	0.0138322	0.178218
GCA_002349765.1	0.0114027	0.0195196	0.0195739	0.0290528	0.0171433	0.0203065	0.0111483	0.013821	0.0184167	0.0223685	0.0259381	0.0264558	0.00949916	0.020106	0.0151447	0.0121612	0.741185
GCF_000619825.1	0.00453713	0.00307327	0.00471225	0.000836383	0.00438549	0.00276122	0.00622173	0.00469747	0.00766366	0.00196606	0.00392292	0.00182392	0.00210928	0.00406344	0.00795443	0.00223893	0.95247
Bifidobacterium merycicum	0.00620739	0.00409229	0.00550118	0.00497212	0.00333895	0.00927486	0.00294429	0.0230996	0.00514277	0.00966192	0.00297013	0.00121595	0.0054041	0.00489169	0.00282226	0.0045707	0.286181
Enterococcus faecium	1.49576e-05	2.43588e-05	3.73142e-05	6.67054e-05	7.47527e-05	3.54002e-05	4.58093e-05	1.45433e-05	2.99216e-05	0.000172941	5.32282e-05	1.34112e-05	0.00021241	0	6.07871e-05	8.19122e-05	0.202649
Streptococcus agalactiae	0.000174505	0.000182691	7.99589e-05	0.000112886	7.47527e-05	6.63754e-05	2.49869e-05	8.72596e-05	0.000149608	0.000100124	5.32282e-05	0.000156464	5.43374e-05	8.89399e-05	7.38129e-05	4.91473e-05	0.695853
GCA_002351275.1	0.00314608	0.0441748	0.00216422	0.00263743	0.00154987	0.00216384	0.00351898	0.0039897	0.113717	0.00542487	0.00690902	0.00423346	0.00234145	0.00703181	0.00283963	0.00415568	0.493594
FD2005 sp1	0.0131876	0.016702	0.00289451	0.00837409	0.00438051	0.00311964	0.00207391	0.0146693	0.0293717	0.00221182	0.0138872	0.06259	0.00186229	0.0136745	0.00186703	0.00247375	0.343275
GCA_002448255.1	0.0158351	0.00679612	0.0249952	0.0066808	0.0101614	0.0215853	0.00580112	0.0041012	0.00856505	0.0237975	0.00764889	0.00246766	0.0196059	0.00664826	0.00499323	0.0233887	0.972598
Pseudomonas fragi	0.000393883	0.000243588	0.000463762	0.000328396	0.000498351	0.000420378	0.000420612	0.000479928	0.000261814	0.000646252	0.000409857	0.000326339	0.00128928	0.000350201	0.000147626	0.00060615	0.470834
GCA_002349185.1	0.00110187	8.93158e-05	0.00197765	0.000184723	0.000423599	0.000238952	0.000245704	0.000179367	0.00164569	0.000955724	0.000308724	4.47039e-05	0.000276627	0.00121181	0.000473271	0.0008082	0.602742
GCF_000424445.1	0.056061	0.0350037	0.0434177	0.0252762	0.0421755	0.0704243	0.0274356	0.0268663	0.0372636	0.0707555	0.0220897	0.0122936	0.0407678	0.0282217	0.032469	0.0662505	0.824472
GCA_002395525.1	0.00224364	0.00256174	0.00210559	0.00194985	0.00205321	0.00206649	0.00138261	0.00209908	0.00264432	0.00227098	0.00301804	0.0052706	0.00116084	0.00260705	0.00189308	0.00179661	0.278032
GCF_001477655.1	0.0226507	0.0143149	0.0184012	0.0286115	0.0369378	0.0480691	0.0138427	0.00662203	0.0527293	0.0398992	0.0156384	0.0113459	0.1214	0.0174155	0.0211973	0.0263648	0.315884
UBA9766	0.0113329	0.0104296	0.00722296	0.0104368	0.0106298	0.0287317	0.00279853	0.00196334	0.00420398	0.0270015	0.00819182	0.00217708	0.00902988	0.0157201	0.0068646	0.0113203	0.976533
GCA_002310075.1	0.00842111	0.00301644	0.0323087	0.00184723	0.00511308	0.00232314	0.00840392	0.00351462	0.00332503	0.0112002	0.00343854	0.0049532	0.0134954	0.0232244	0.00377314	0.00638369	0.891255
GCF_000702245.1	0.0146484	0.00449015	0.0025267	0.00259125	0.00210803	0.00153548	0.00116189	0.00294259	0.00271538	0.00459203	0.00469473	0.00337068	0.00506819	0.0110285	0.00224912	0.0185012	0.331638
Streptococcus equinus	0.262889	0.0911021	0.129416	0.026051	0.0731331	0.063831	0.0681892	0.223288	0.071505	0.045893	0.0413051	0.02929	0.171647	0.0298115	0.0923139	0.0681618	0.180104
GCA_900199385.1	0.000867539	0.000466878	0.000591696	0.000549037	0.000348846	0.00240279	0.00039979	0.000344191	0.000433863	0.00126065	0.000569542	0.000616914	0.00262301	0.00108395	0.000208413	0.000933799	0.552891
Bacteroides vulgatus	0.000368953	0.000483117	0.000490415	0.000364314	0.000607989	0.000309752	0.000774593	0.00056234	0.000901387	0.000423249	0.000713258	0.000500684	0.000256868	0.000605903	0.000907465	0.000382257	0.382351
GCA_002308915.1	0.000398869	0.000336964	0.00026653	0.000425888	0.000169439	0.000345152	0.000199895	0.000213301	0.000710637	0.000659905	0.000271464	0.000827023	0.000237109	0.000327966	0.000178019	0.000387718	0.130063
GCF_000320505.1	0.0078278	0.0224223	0.0316264	0.0297455	0.00675266	0.00927486	1.60385	0.00601122	0.00569632	0.00713152	2.05824	0.0285703	0.00289964	0.120847	1.1636	0.0143619	0.543424
GCA_002299995.1	0.00150573	0.00622774	0.00178042	0.00582902	0.00151997	0.00114166	0.0017824	0.0035534	0.00666129	0.000737273	0.00982593	0.0209259	0.000745904	0.00488613	0.00202334	0.00127237	0.275863
GCA_002352745.1	0.00371945	0.000389741	0.00432844	0.00115965	0.00590048	0.000561979	0.0014659	0.000334495	0.0030894	0.00412782	0.0010486	0.000786789	0.00123	0.00218459	0.00524072	0.000333109	0.981808
GCA_002393835.1	0.00096227	0.000974354	0.000778267	0.00177026	0.00151	0.000407103	0.00216136	0.00264203	0.00169057	0.00165659	0.0027519	0.000286105	0.000884217	0.00314069	0.00377314	0.00111401	0.329294
GCA_002308955.1	0.00078278	0.000284186	0.000597027	0.000282215	0.000488384	0.000898281	0.000216553	0.000261779	0.000351578	0.000782784	0.000330015	0.000214579	0.000716265	0.000489169	0.000338671	0.000786357	0.842827
Succinivibrio sp2	0.00772309	0.0057974	0.00415253	0.00661923	0.00953346	0.00985011	0.02704	0.0508869	0.0039085	0.0227189	0.00969285	0.00569081	0.00855073	0.00727084	0.0100082	0.00504579	0.341977
Bact-11 sp1	0.00342528	0.00234251	0.00366212	0.00117504	0.0111681	0.00230101	0.00536385	0.00260324	0.00151104	0.00491515	0.00138393	0.00133218	0.00932627	0.00232911	0.00230123	0.00336932	0.642841
Caecibacter massiliensis	0.01585	0.0380201	0.0347661	0.329617	0.143321	0.0393341	0.182725	0.0749269	0.0153124	0.0136623	0.182557	0.155386	0.00902494	0.0798013	0.176947	0.0545863	0.651755
GCF_900119625.1	0.0806911	0.134587	0.0790687	0.47973	0.162906	0.162668	0.19212	0.0551675	0.0198567	0.0150913	0.193021	0.0512352	0.00715771	0.286809	0.113325	0.239069	0.407903
Succiniclasticum sp1	0.0524761	0.0104093	0.0190302	0.00183183	0.0258744	0.0405598	0.0022155	0.0775108	0.0257438	0.059751	0.00311385	0.00240507	0.0272774	0.00173989	0.00333027	0.021117	0.381695
GCF_900107705.1	0.0129882	0.00466066	0.0052613	0.00108781	0.00939392	0.00565076	0.00843723	0.0101512	0.0186898	0.00392757	0.0382285	0.000965605	0.00350229	0.0336137	0.0158568	0.00341847	0.192764
Algoriella xinjiangensis	0.000224364	0.000125854	0.00018124	0.000354052	0.000149505	0.000221251	0.00015825	0.000111498	0.000246853	0.000314024	0.00017033	0.000402336	0.000177831	0.000333525	0.000186703	0.000152903	0.199867
C941 sp2	0.125619	0.0381622	0.0740793	0.00203195	0.0287549	0.0279352	0.014634	0.0384815	0.123307	0.0133938	0.00236333	0.00185521	0.16401	0.00610906	0.0399111	0.10393	0.630274
Lachnobacterium bovis	0.0054296	0.100131	0.00371543	0.0266001	0.00561642	0.00539411	0.00625921	0.012003	0.0194004	0.00671283	0.0697768	0.162646	0.00432723	0.160926	0.00620029	0.0064929	0.241424
GCF_000619925.1	0.00339038	0.00125854	0.000826242	0.00106215	0.00133558	0.00076553	0.00305256	0.00111014	0.00254707	0.00159743	0.00477989	0.000469391	0.0017141	0.00146751	0.00122008	0.00184575	0.550779
Agathobacter ruminis	0.00152567	0.00568373	0.00110876	0.0015958	0.00119106	0.00108856	0.00067881	0.00279231	0.00526619	0.00109226	0.00446052	0.0132905	0.000973133	0.00602012	0.0005384	0.00120138	0.219483
GCF_000702085.1	0.000573374	0.000483117	0.00044777	0.00060548	0.000363796	0.00075668	0.000195731	0.000353886	0.000632093	0.000755477	0.000691967	0.000527507	0.00101265	0.000400229	0.000212755	0.00060615	0.227531
GCF_000619965.1	0.00043377	0.000300426	0.000378472	0.000518249	0.000239209	0.000469053	0.000254033	0.000169671	0.00019075	0.000646252	0.000314046	0.000205638	0.000424819	0.000789341	0.000286568	0.000311266	0.573727
GCA_002449335.1	0.000423798	0.000974354	0.000415786	0.010406	0.000353829	0.000924831	0.000578863	0.00661234	0.000493706	0.000746375	0.00112844	0.00406359	0.000558193	0.00170098	0.000733788	0.000753592	0.376983
Prevotella sp33	0.0182034	0.0105433	0.00779333	0.00187801	0.00960821	0.00879253	0.0101572	0.0137967	0.018959	0.00682205	0.00540798	0.00221732	0.00564615	0.00783783	0.0125308	0.00304167	0.386427
Prevotella sp27	0.0227854	0.0465132	0.0294995	0.0160914	0.0729836	0.0214791	0.0842349	0.063016	0.0171114	0.0207938	0.0199606	0.0530815	0.138876	0.0332913	0.0362943	0.0135756	0.86734
GCF_001643375.1	6.48161e-05	6.49569e-05	5.3306e-05	0.000118017	8.47197e-05	6.19504e-05	4.99737e-05	4.36298e-05	7.85441e-05	0.000113777	3.72597e-05	3.12928e-05	2.96386e-05	8.33811e-05	3.47355e-05	5.46081e-05	0.491154
Shewanella baltica	9.97171e-06	1.62392e-05	5.3306e-05	3.07871e-05	9.96703e-06	3.98253e-05	1.24934e-05	4.84776e-06	3.74019e-05	7.73682e-05	1.59685e-05	1.78816e-05	2.96386e-05	3.89112e-05	3.03936e-05	2.73041e-05	0.20336
RC9 sp17	0.00377429	0.00166046	0.00377939	0.00131358	0.00416622	0.00180541	0.00994061	0.00307832	0.00268172	0.0130661	0.00182573	0.001283	0.0283987	0.00232911	0.00265292	0.00322188	0.37901
GCA_002391225.1	0.00138108	0.000755124	0.00101814	0.000913351	0.000588055	0.00341612	0.000616343	0.000479928	0.000673235	0.00373643	0.000825037	0.000496214	0.00463844	0.00153977	0.000633923	0.00149626	0.36833
GCA_002472155.1	0.0442944	0.23095	0.0702359	0.218747	0.0331802	0.014753	0.24453	0.235053	0.358479	0.0267011	0.331899	0.213891	0.00613024	0.202738	0.141369	0.023203	0.67102
Psychrobacter alimentarius	4.48727e-05	8.93158e-05	6.39672e-05	6.67054e-05	1.49505e-05	1.77001e-05	5.41382e-05	3.39343e-05	5.23627e-05	3.64085e-05	4.79054e-05	8.04671e-05	9.87952e-06	3.89112e-05	4.34194e-05	2.73041e-05	0.605368
GCA_002368605.1	0.000887483	0.000738885	0.000591696	0.000964662	0.000847197	0.000473478	0.00149088	0.0015222	0.00114824	0.00126975	0.00153829	0.000174345	0.000647109	0.00190665	0.00204071	0.000911955	0.329803
GCF_900112855.1	0.00168023	0.000921576	0.00289984	0.00101084	0.00235222	0.00113723	0.00335241	0.00162885	0.00237128	0.00224823	0.0023314	0.00115336	0.00470759	0.0022235	0.00336066	0.00154541	0.240715
GCA_002355235.1	0.004936	0.017177	0.00471758	0.0320648	0.00280572	0.00581449	0.0601851	0.0008629	0.00402071	0.00575255	0.0283547	0.0535062	0.00249458	0.0154589	0.036138	0.00626355	0.76972
GCA_002481535.1	0.0129732	0.00626834	0.0109384	0.0336606	0.0355474	0.00415068	0.0192857	0.0415307	0.0105361	0.012256	0.0213179	0.0281054	0.000750844	0.0171543	0.0198731	0.0063127	0.336081
GCF_000702685.1	0.000628218	0.000328844	0.000506407	0.000502856	0.000363796	0.000561979	0.000229046	0.000276322	0.000643313	0.000655354	0.000468408	0.000831493	0.00220313	0.000500287	0.000260516	0.000464169	0.177207
GCA_002394695.1	0.0863899	0.0157561	0.0079799	0.017836	0.00749022	0.00626141	0.00814156	0.00674323	0.0031642	0.00741369	0.101059	0.0479405	0.0020253	0.0198336	0.0108114	0.00516593	0.747391
GCA_002371755.1	0.00417316	0.0162514	0.00281989	0.00253994	0.00197347	0.0035356	0.00234877	0.0968388	0.00898395	0.00348157	0.00887846	0.0388433	0.00144735	0.00274046	0.00305238	0.00210241	0.555425
GCA_002393895.1	0.00178992	0.000759184	0.00121538	0.000379708	0.0013007	0.000522153	0.00325246	0.000581731	0.0010697	0.00162018	0.000654707	0.000433628	0.00146711	0.00127851	0.000824968	0.000775435	0.579439
GCA_002392445.1	0.0324529	0.00667838	0.0514189	0.00148804	0.0208211	0.0171027	0.0219385	0.00806182	0.0317056	0.0108725	0.00481715	0.00342879	0.0679662	0.00638144	0.0315659	0.0363198	0.677553
GCA_002393965.1	0.000912412	0.00127478	0.000847565	0.000538774	0.000911983	0.00077438	0.00227381	0.00150765	0.00077796	0.000414147	0.00122425	0.00103266	0.000790362	0.000767106	0.0016152	0.00114677	0.508687
Prevotella sp6	0.155688	0.433782	0.0486577	0.0970461	0.334613	0.0636894	0.38155	1.40321	0.118078	0.0770723	0.186166	0.812347	0.388107	0.0463544	0.163817	0.04912	0.475485
GCA_001563305.1	0.000134618	8.11961e-05	0.000154587	4.61806e-05	0.000114621	0.000159301	0	5.33253e-05	3.74019e-05	0.000628047	6.38738e-05	3.12928e-05	0.000148193	6.67049e-05	3.90774e-05	0.000158363	0.487637
UBA4372 sp1	0.0123001	0.00243588	0.00290517	0.000620873	0.00205819	0.00597379	0.00302341	0.00974884	0.00489591	0.00530199	0.00124022	0.00134112	0.0033047	0.00212344	0.0032304	0.00133244	0.225805
GCF_001548675.1	0.00370948	0.00150619	0.00271327	0.00467451	0.00198344	0.00456663	0.000591356	0.00113437	0.00151852	0.00358169	0.000926171	0.00150205	0.00210928	0.00324631	0.00224044	0.00382257	0.72472
GCA_002392745.1	0.000159547	0.000174572	0.000410456	5.6443e-05	0.000343862	9.73506e-05	0.000499737	5.33253e-05	0.00106222	0.000273064	0.000521636	9.38783e-05	0.000242048	0.000383553	0.00101167	0.000223893	0.109614
Treponema sp1	0.000443741	0.000117734	0.000501076	0.000205247	0.000328912	0.000323027	0.000383132	0.000121194	0.000456304	0.00188869	0.000308724	0.000138582	0.000716265	0.000600344	0.000373407	0.000496934	0.145393
GCA_002394335.1	0.00281202	0.00297178	0.00302778	0.00165737	0.00304991	0.0033409	0.0037397	0.00743646	0.00945521	0.0049015	0.00413583	0.00224861	0.00395675	0.00346866	0.00569662	0.00193313	0.364014
Desulfotomaculum ruminis	0.00028918	0.000121794	0.000202563	0.000241166	0.000244192	0.000429228	9.16185e-05	0.000140585	0.000172049	0.000486964	0.000228881	0.000205638	0.000449518	0.000261261	0.0001346	0.000256658	0.37312
UBA4334 sp2	0.0456306	0.0373137	0.0684182	0.0122533	0.194551	0.0343913	0.243368	0.223651	0.0711198	0.144701	0.080481	0.0735156	0.0120086	0.0697678	0.171151	0.0358011	0.52869
GCA_002361625.1	0.00490608	0.00261452	0.00705238	0.00369958	0.0123192	0.0179523	0.0218927	0.00889563	0.00238998	0.0154372	0.00444455	0.00666983	0.0901753	0.00479164	0.00552729	0.00859532	0.516435
Desulfovibrio desulfuricans	1.99434e-05	1.21794e-05	3.19836e-05	4.61806e-05	1.49505e-05	4.42503e-06	2.49869e-05	4.84776e-05	5.23627e-05	1.36532e-05	4.25826e-05	0	1.9759e-05	0	4.34194e-06	0	0.354459
GCF_900100635.1	0.0759894	0.047244	0.0853588	0.0363852	0.0782412	0.0401881	0.162794	0.235179	0.219867	0.0914128	0.0750411	0.206398	0.0287692	0.0656487	0.107767	0.0357246	0.810693
Butyrivibrio hungatei	0.0453065	0.0257676	0.0341798	0.0162197	0.0316304	0.0699154	0.0120645	0.0254846	0.0355281	0.0468032	0.0578378	0.0219943	0.216164	0.0527969	0.0233466	0.0344959	0.258931
GCA_002350935.1	0.0399766	0.0126219	0.023412	0.00558786	0.00975772	0.0285326	0.00669232	0.00812969	0.0388344	0.0217405	0.0173258	0.00481462	0.0412371	0.0154755	0.0148581	0.0367731	0.294646
Eubacterium sp2	0.0251487	0.00986533	0.0162423	0.0114015	0.0330855	0.0216738	0.00714625	0.0150426	0.00545694	0.0200065	0.0078618	0.000742086	0.00839265	0.0182438	0.0197688	0.0484811	0.831256
GCF_002139875.1	0.000169519	0.00021111	0.000293183	0.000256559	7.47527e-05	0.000247802	9.99475e-05	0.000111498	0.000415162	0.000432352	0.000282109	6.25855e-05	0.000281566	0.000188997	0.000164994	0.000218432	0.193039
Carnobacterium maltaromaticum	0.000304137	0.000223289	0.000207893	0.000369445	0.000289044	0.000207976	0.000141592	0.000184215	0.000216931	0.000332228	0.000228881	0.000290576	0.000128434	0.000439141	0.000243149	0.000163824	0.745304
Bacteroides sartorii	0.000523515	0.000450639	0.000309175	0.00149317	0.000279077	0.000588529	0.000395626	0.000295713	0.000235632	0.000623496	0.000553573	0.000429158	0.000489036	0.000439141	0.000360381	0.000502395	0.56788
GCA_002353885.1	0.0254229	0.167228	0.0171645	0.0042948	0.0138392	0.00481001	0.00997393	0.0172532	0.0252014	0.0383928	0.00450843	0.00470733	0.0347364	0.0273379	0.0188701	0.0107086	0.566437
GCF_900114585.1	0.00200431	0.00125854	0.0016205	0.00305818	0.00175918	0.00215499	0.00157417	0.00028117	0.00147364	0.00143814	0.000798423	0.00120254	0.000755783	0.00294613	0.00117232	0.00240276	0.633521
UBA629 sp1	0.137046	0.615467	0.142951	0.222344	0.139399	0.16439	0.0922599	0.56057	0.709051	0.145288	1.42646	0.821006	0.127984	0.446456	0.15509	0.08319	0.237092
GCF_000024185.1	0.00731924	0.00330468	0.00617816	0.00835357	0.00434562	0.00607999	0.00102863	0.000644751	0.0022329	0.0104174	0.000606801	0.00218602	0.00441121	0.00516407	0.00306107	0.0076779	0.903848
Lactococcus raffinolactis	0.00014459	9.33756e-05	9.06201e-05	0.000292477	0.000144522	0.000101776	7.91251e-05	0.000116346	7.48039e-05	8.19192e-05	0.000218236	0.000245872	0.000138313	0.000239026	0.000160652	5.46081e-05	0.614186
GCA_002393655.1	0.00061326	0.000588672	0.00080492	0.000194985	0.000727593	0.000194701	0.00027902	0.000261779	0.00361677	0.00076458	0.000691967	0.000187757	0.000489036	0.000472493	0.00114193	0.000371335	0.242363
GCA_002481295.1	0.016927	0.260924	0.0162157	0.0174255	0.059857	0.0046684	0.230621	0.639763	0.0296186	0.00841493	0.199957	0.311113	0.00152639	0.0218181	0.111679	0.00274679	0.443737
GCA_001603665.1	0.000284194	4.46579e-05	0.00018124	3.07871e-05	0.000109637	6.19504e-05	0.000179073	4.84776e-05	0.000138387	0.00012743	2.66141e-05	1.34112e-05	0.000182771	8.89399e-05	0.000138942	7.64513e-05	0.636499
GCA_002309855.1	0.00207412	0.00465254	0.00605023	0.00222693	0.0070118	0.00435423	0.00373554	0.00206514	0.00176537	0.00647162	0.00144781	0.00130536	0.0058635	0.00155089	0.00485863	0.00323826	0.491799
GCF_001984105.1	0.000483628	0.000349143	0.000399795	0.000974925	0.000274093	0.00085403	0.000341487	0.000286018	0.000291735	0.000705416	0.000787777	0.000572211	0.000642169	0.00148418	0.000399458	0.000376796	0.339787
Butyricimonas virosa	0.000254279	0.000223289	0.000165248	0.000251428	0.000378747	0.000181426	0.000945337	0.000591426	0.000265554	0.000441454	0.000180976	0.000970076	0.000103735	0.000594785	0.000356039	0.000229354	0.892759
GCA_002392905.1	0.00809703	0.0012829	0.0125855	0.000538774	0.00520777	0.00409315	0.00616759	0.00232692	0.0081424	0.00347702	0.00137329	0.00120254	0.0177634	0.00129519	0.00849283	0.00895573	0.607035
Prevotella sp13	0.0372244	0.112948	0.00794792	0.0324599	0.0402568	0.00726147	0.12214	0.261822	0.306184	0.0154645	0.0452493	0.126499	0.0057894	0.0934369	0.0626759	0.00516593	0.91966
GCF_900109595.1	0	0	0	0	0	0	0	0	0	0	0	0	0	0	0	0	#DIV/0!
GCA_001543385.1	0.00676082	0.0165803	0.00612485	0.00465911	0.0111083	0.0119432	0.0155002	0.0183681	0.0171264	0.0053293	0.00493425	0.00744321	0.0045594	0.0113565	0.00877506	0.00764513	0.226254
F082 sp1	0.0235731	0.0199134	0.0300699	0.00855881	0.0431423	0.013899	0.0542923	0.0226633	0.0449197	0.0105721	0.0181721	0.0123517	0.0188057	0.0277214	0.0376576	0.0188562	0.630798
GCA_002373535.1	0.00096227	0.00157521	0.000591696	0.000277084	0.00214291	0.000601804	0.002228	0.0019488	0.00173545	0.000559781	0.00141587	0.000755497	0.000656988	0.000856046	0.00374709	0.000442326	0.967283
Alistipes senegalensis	0.000912412	0.000332904	0.000410456	0.00021551	0.000473434	0.000376127	0.000753771	0.000998638	0.00126045	0.000541577	0.000739872	0.000241401	0.000637229	0.000655932	0.0010768	0.000251197	0.486784
GCA_002308875.1	0.00222369	0.00100277	0.00160451	0.000831252	0.00136548	0.00124786	0.00224049	0.00095016	0.00143249	0.0032085	0.00142652	0.00100137	0.00304289	0.00363542	0.00128956	0.00128875	0.179545
GCA_002308315.1	0.000508557	0.000548074	0.000597027	0.00026169	0.000308978	0.000420378	0.000324829	5.33253e-05	0.000179529	0.000345881	0.000255495	0.000165405	0.000790362	0.000322407	0.000347355	0.000524238	0.9063
GCA_002308255.1	0.00259265	0.00220042	0.00252137	0.0012674	0.00154987	0.00366835	0.00313169	0.000804727	0.000714377	0.0104811	0.00196944	0.000572211	0.00410494	0.00108395	0.0012939	0.00435773	0.505096
GCA_002308475.1	0.000139604	4.05981e-05	0.000138595	9.23613e-05	6.97692e-05	0.000177001	0.000112441	6.30208e-05	7.85441e-05	0.00012743	0.000101134	8.04671e-05	0.00021241	0.000127851	0.000151968	0.000152903	0.288953
GCA_002308235.1	0.00182981	0.000880978	0.00071963	0.000579824	0.000627923	0.0034117	0.00311503	0.000184215	0.00368783	0.00774137	0.000644061	0.000442569	0.000973133	0.000944986	0.000946542	0.00228262	0.43869
Fibrobacter sp6	0.0229349	0.00369848	0.00898739	0.0015804	0.00531243	0.00418165	0.00336906	0.00716983	0.00238998	0.0167616	0.00178314	0.00318292	0.00369494	0.008138	0.00374275	0.0058103	0.628793
GCA_002373855.1	0.000877511	0.00041816	0.000847565	0.000184723	0.000338879	0.000663754	7.49606e-05	0.000252083	0.000860245	0.000646252	0.000266141	0.000406806	0.00604133	0.000283496	0.000138942	0.000868269	0.334371
GCF_000970025.1	0.000239321	0.00020705	0.000202563	0.000405363	0.000164456	0.000163726	8.74541e-05	0.000121194	0.000254333	0.000318575	0.000314046	0.000219049	0.000286506	0.000344642	0.000151968	0.000251197	0.116943
Eubacterium innocuum	0.000623232	0.00143311	0.000559713	0.00109807	0.000518285	0.000557554	0.000408119	0.000402364	0.000688196	0.000800988	0.00119231	0.0014797	0.000479157	0.00141192	0.000603529	0.000617072	0.290946
Proteiniphilum saccharofermentans	0.000872525	0.000576493	0.00312906	0.000502856	0.000906999	0.00080978	0.00173659	0.000925921	0.000467524	0.000964827	0.000862297	0.000554329	0.00041	0.000878281	0.000742471	0.000611611	0.156322
GCA_002308575.1	6.9802e-05	5.27775e-05	0.000117273	5.6443e-05	3.48846e-05	6.19504e-05	4.58093e-05	3.39343e-05	7.10637e-05	0.000223002	3.19369e-05	3.57632e-05	0.000261807	6.11462e-05	4.77613e-05	0.000114677	0.189785
GCA_002308595.1	0.000209406	0.000133974	9.59507e-05	0.000107755	2.49176e-05	0.000159301	2.49869e-05	5.33253e-05	7.48039e-05	0.000250309	8.51651e-05	5.36447e-05	0.000177831	0.000150086	2.60516e-05	0.000141981	0.599395
GCA_002308615.1	0.000209406	0.000158332	0.000170579	0.00012828	4.48516e-05	0.000216826	0.00012077	7.75641e-05	0.000104725	0.00025486	0.000101134	6.70559e-05	0.000385301	0.000316848	3.90774e-05	9.82946e-05	0.564195
GCF_002441855.1	0.000194448	0.000276067	0.000239877	0.000425888	0.000199341	0.000389402	0.000295678	0.000126042	0.000205711	0.000373188	0.000383243	0.00033975	0.000464338	0.000389112	0.000356039	0.000327649	0.0721173
GCA_002308635.1	0.02643	0.00185939	0.0111623	0.00159067	0.0107046	0.00646939	0.00223633	0.000814423	0.0191722	0.0139354	0.00137861	0.00117124	0.0206729	0.0053753	0.00193216	0.0254365	0.46579
Eubacterium uniforme	8.97454e-05	0.00020705	7.99589e-05	2.56559e-05	2.99011e-05	4.42503e-06	4.16448e-05	2.90865e-05	0.000168309	5.91639e-05	2.66141e-05	4.91743e-05	0.00020747	0.000194556	8.68388e-06	5.46081e-05	0.386191
Eubacterium xylanophilum	0.00043377	0.00062521	0.000378472	0.000405363	0.000279077	0.000376127	0.00015825	0.000382973	0.000938789	0.000418698	0.000388566	0.00079126	0.000568073	0.000539198	0.000286568	0.000300345	0.144388
Fibrobacter succinogenes	0.00334052	0.000328844	0.000676986	7.18366e-05	0.000144522	0.000814205	0.000441435	0.00160945	0.000538588	0.00798713	0.000191622	0.000724204	0.000736024	0.00197891	0.0001346	0.000453247	0.527204
GCA_002308155.1	0.000428784	3.65383e-05	0.000559713	1.53935e-05	0.000363796	7.52255e-05	4.16448e-06	0.000130889	4.11421e-05	0.000814641	0.000319369	1.34112e-05	3.45783e-05	0.000172321	8.24968e-05	0.000158363	0.982388
GCA_002308215.1	0.000179491	9.33756e-05	0.000191901	5.13118e-05	0.000139538	5.75254e-05	4.16448e-05	5.81731e-05	5.61029e-05	0.000282166	0.00017033	4.02336e-05	5.92771e-05	0.000105616	3.90774e-05	0.000114677	0.854581
GCF_900111435.1	0.00482132	0.00303268	0.00398729	0.00173947	0.00352833	0.00599591	0.00142425	0.0214756	0.00534474	0.00694948	0.0054825	0.00679053	0.0498274	0.00930534	0.00256174	0.00825675	0.333169
GCA_002373505.1	0.000772808	0.000434399	0.000645002	0.000159067	0.000398681	0.000296477	0.00043727	0.00038782	0.0035083	0.000837397	0.000766486	0.000210109	0.000459398	0.00070596	0.00165862	0.000578846	0.130532
GCF_000746155.1	0.00646167	0.00764056	0.0315678	0.00969794	0.0136399	0.0307318	0.0391128	0.0264251	0.0473883	0.00968012	0.0417841	0.00697829	0.0185537	0.0152143	0.0706086	0.00774343	0.498598
Bacillus nealsonii	0.000837624	0.000560253	0.000591696	0.00227825	0.000882082	0.00079208	0.000970324	0.000916226	0.00145494	0.00188869	0.0010965	0.000670559	0.00126952	0.00133966	0.00125482	0.000698984	0.35174
GCA_002308775.1	0.000393883	0.000682048	0.000394464	0.000307871	0.000209308	0.000415953	0.000337323	0.000644751	0.000228152	0.000441454	0.000271464	0.000362102	0.000498916	0.000289055	0.000225781	0.000486012	0.31715
NK4A136 sp3	0.00154063	0.00118952	0.00107145	0.00184209	0.00141532	0.00155761	0.000657988	0.00198273	0.00448449	0.00129705	0.00274125	0.00757285	0.00154121	0.00150642	0.00122443	0.00130513	0.150733
GCA_002308815.1	0.000239321	0.000109615	0.000154587	4.10495e-05	8.97032e-05	8.40755e-05	0.000124934	0.000101803	0.000157088	7.73682e-05	7.45195e-05	8.94079e-05	0.00020747	9.44986e-05	0.00011289	0.000141981	0.962589
Anaerovibrio sp1	0.00116669	0.00150619	0.000613019	0.000656791	0.000946868	0.00350905	0.000337323	0.0111983	0.006104	0.00481048	0.00045244	0.000245872	0.00648097	0.000878281	0.00103338	0.000764513	0.949175
Ruminiclostridium cellobioparum	0.000563402	0.000479057	0.000442439	0.000559299	0.000508318	0.000553128	0.000295678	0.000286018	0.000493706	0.000814641	0.000319369	0.000447039	0.000498916	0.000644814	0.0002692	0.000578846	0.532056
GCF_000621985.1	0.00164533	0.00142093	0.0010448	0.00203195	0.000707659	0.00167709	0.000570534	0.00233177	0.00602919	0.00143814	0.00265076	0.00995557	0.00119542	0.00140636	0.00087273	0.00122322	0.193098
GCA_002349225.1	0.0559214	0.00413288	0.00951511	0.0133206	0.00678755	0.00536313	0.00434772	0.0164145	0.056937	0.0201703	0.0110236	0.0309083	0.0176745	0.00962218	0.00715551	0.00938713	0.500444
GCA_002308795.1	0.000368953	0.000146153	0.000469092	0.000256559	0.000199341	0.00079208	0.000204059	7.75641e-05	0.000231892	0.000873805	0.000138393	0.00011623	0.000573012	0.000733754	0.00015631	0.000486012	0.46461
GCA_002395225.1	0.118509	0.165047	0.491017	0.0161324	0.227936	0.0673312	0.00764182	0.147604	0.225193	0.206787	0.00560493	0.00325445	0.0865743	0.011351	0.00468495	0.832632	0.885019
GCA_002449595.1	0.0071198	0.00311793	0.0048082	0.00170355	0.0023572	0.00631451	0.0010786	0.00245781	0.00510911	0.0160152	0.00122957	0.000692911	0.00855073	0.00191777	0.00134166	0.00616525	0.470268
GCA_002311645.1	0.000194448	6.49569e-05	6.92977e-05	4.61806e-05	0.000224258	9.73506e-05	8.32896e-05	0.000140585	4.11421e-05	0.000364085	6.38738e-05	0.000120701	0.000133374	0.000100057	0	0.000147442	0.891694
GCA_002395365.1	0.0103008	0.0124758	0.00731358	0.00320186	0.01359	0.00328337	0.0284017	0.0137191	0.0168309	0.00439633	0.00861232	0.0194865	0.00438651	0.00786562	0.0188874	0.0049748	0.819541
Acinetobacter johnsonii	4.48727e-05	2.43588e-05	2.6653e-05	7.69677e-05	5.48186e-05	4.42503e-05	2.49869e-05	8.24118e-05	4.11421e-05	5.00618e-05	2.12913e-05	4.02336e-05	5.92771e-05	6.67049e-05	2.17097e-05	8.19122e-05	0.973179
Selenomonas bovis	0.0193352	0.175359	0.010304	0.0117863	0.00474929	0.0155009	0.012431	0.538852	0.0715761	0.0134029	0.0576621	0.185115	0.00361591	0.0199225	0.0117363	0.00599597	0.471497
UBA9735	0.00122153	0.00084444	0.00154587	0.000543905	0.00254159	0.00079208	0.00249036	0.00210393	0.000781701	0.00280346	0.000936816	0.00090302	0.00338868	0.00103948	0.000989962	0.00101025	0.950331
GCF_000762265.1	0.000548444	0.00064145	0.0030491	0.00100571	0.000523269	0.000840755	0.16914	0.000189062	0.000871465	0.00113777	0.219199	0.000397865	0.000558193	0.0145528	0.125764	0.000698984	0.526503
GCA_002369025.1	0.000972242	0.000483117	0.000490415	0.000230903	0.000478417	0.000495603	0.000657988	0.000213301	0.000635833	0.00219362	0.000425826	0.00011176	0.000765663	0.00057255	0.000399458	0.000458708	0.44305
GCF_900141705.1	0.000418812	0.000101495	0.000159918	4.10495e-05	1.49505e-05	9.73506e-05	4.58093e-05	8.72596e-05	3.36617e-05	0.00025486	3.19369e-05	0.000129641	4.93976e-05	0.000372436	4.34194e-06	7.64513e-05	0.978865
GCA_002308995.1	0.000912412	0.000742945	0.000517068	0.00065166	0.000353829	0.000508878	0.000312336	7.27163e-05	0.000789181	0.000300371	0.000308724	0.000916431	0.000276627	0.000783783	0.000738129	0.000551542	0.580111
GCA_002309015.1	0.00014459	0.000105555	9.06201e-05	0.000205247	9.96703e-05	0.000150451	0.000170744	0.000116346	7.48039e-05	0.000141083	0.00017033	0.000107289	9.38555e-05	0.00013341	0.000117232	0.000125599	0.407172
GCA_002371295.1	0.0208309	0.0112457	0.0203842	0.00790715	0.0126531	0.0222048	0.00615926	0.00863385	0.0148486	0.021117	0.0070687	0.00397865	0.0146118	0.00589783	0.00638265	0.0259279	0.731365
GCA_002472045.1	0.178838	0.210144	0.12746	0.0827044	0.0961669	0.0361746	0.16563	0.0107135	0.0204514	0.0171757	0.0988873	0.0211584	0.0021241	0.21504	0.116894	0.0842876	0.262905
GCA_002472565.1	0.119586	0.254022	0.0847245	0.107739	0.314026	0.0550164	0.342345	0.547312	0.128053	0.107323	0.153829	0.383041	0.0892022	0.102425	0.128708	0.0885143	0.267743
UBA2922 sp1	0.0111234	0.0842126	0.0726454	0.0717955	0.0941137	0.0195409	0.0499529	0.00903622	0.0213341	0.0133938	0.049614	0.0304121	0.0085853	0.0872222	0.0897652	0.048694	0.636954
GCA_002349385.1	0.00231842	0.00146965	0.00263331	0.0012828	0.00710151	0.00146468	0.000816238	0.00141554	0.00215061	0.00238476	0.00112844	0.00139029	0.000913856	0.00521966	0.0109721	0.00630177	0.317405
Dialister succinatiphilus	0.0952947	0.0810216	0.0784024	0.222226	0.158595	0.0447238	0.0888617	0.37605	0.070282	0.0653397	0.405242	0.787397	0.00556711	0.104704	0.0909897	0.0247539	0.631429
Porphyromonas levii	0.000109689	0.000154273	8.52895e-05	0.000138542	0.000194357	0.000137176	0.000328994	0.00043145	0.000351578	0.000259411	0.00024485	0.000165405	0.000138313	0.000161204	0.000364723	0.000141981	0.572704
GCA_000431835.1	0.00115672	0.0054036	0.00393398	0.00354052	0.00662309	0.00256209	0.00616759	0.0362079	0.0019636	0.00647162	0.00358226	0.00224414	0.00265759	0.00535863	0.0048456	0.00303621	0.3138
UBA3636 sp1	0.0131926	0.0025658	0.00977631	0.000225772	0.00733075	0.0220543	0.000583027	0.00380064	0.00553549	0.0291769	0.00228881	0.000263753	0.0164296	0.00248476	0.00653027	0.00840965	0.741147
Dorea formicigenerans	0.000932355	0.00127884	0.000852895	0.00132898	0.000488384	0.00102661	0.000732948	0.000513862	0.00627231	0.000983031	0.00117634	0.000938783	0.000997832	0.000894958	0.000599187	0.00104301	0.322024
GCF_000424185.1	0.00841114	0.049757	0.0034489	0.0231108	0.0192563	0.00158858	0.0643745	0.0514201	0.0128476	0.0017203	0.0157343	0.14367	0.00128928	0.00615353	0.0336457	0.00156179	0.975855
GCF_000424365.1	0.00276715	0.00101495	0.00121538	0.000626004	0.000857164	0.00181426	0.000403954	0.000809575	0.00302582	0.00128795	0.00107521	0.00154229	0.00140783	0.00106728	0.000438536	0.00163824	0.523357
GCA_002351045.1	0.118265	0.0547627	0.169561	0.0770652	0.0619202	0.131043	0.275418	0.0934211	0.33738	0.15551	0.20734	0.0655718	0.0620088	0.099835	0.169878	10.784	0.339364
F23-B02 sp5	0.0238872	0.0173719	0.0239131	0.0147932	0.00914973	0.0220189	0.00706296	0.00442115	0.00986289	0.0123835	0.0154575	0.0150652	0.019433	0.0210287	0.0100082	0.0258078	0.816252
GCF_900199655.1	0.00954792	0.000714526	0.0156933	0.00160093	0.00689718	0.00203994	0.00483496	0.00301046	0.00929064	0.00390937	0.00291691	0.00185521	0.0256868	0.002318	0.0106291	0.00818575	0.454691
GCA_002350235.1	0.180144	1.27296	0.916266	0.673406	1.17795	0.156341	0.893393	0.347574	1.2525	0.081678	2.20424	5.2916	0.0136436	0.414871	1.19177	0.0507473	0.374964
UBA1066 sp2	0.257166	0.275442	0.16809	0.858821	0.277731	0.219309	0.190533	0.201502	0.25173	0.629126	0.374758	0.299767	0.0218782	0.304886	0.229671	0.240669	0.90641
Clostridium lavalense	0.000862553	0.000669868	0.000836904	0.00124175	0.000632906	0.000991206	0.000757935	0.000707772	0.000755519	0.00136532	0.00152765	0.00204744	0.00157578	0.00124516	0.000764181	0.00107032	0.0229972
GCA_002351365.1	0.000189463	0.000438459	0.000383803	0.000723497	0.000289044	0.000309752	0.000378968	8.72596e-05	0.000112206	0.000309473	0.000308724	0.000151993	8.39759e-05	0.000227908	0.000243149	0.000289423	0.0992942
GCA_002351185.1	0.0107695	0.0251911	0.00570374	0.013885	0.00787395	0.00904918	0.0126933	0.272386	0.0237989	0.00825109	0.0200351	0.0503501	0.00205494	0.0140247	0.00891834	0.00686424	0.424847
GCF_000421045.1	0.0226757	0.0604871	0.0182626	0.0270105	0.0163509	0.0193993	0.0114273	0.0366975	0.0494304	0.030342	0.0796773	0.1199	0.0355515	0.0742314	0.0125612	0.0147824	0.104127
GCA_002349735.1	0.0011617	0.00175384	0.0016205	0.000790202	0.00065284	0.000690304	0.000462257	0.00448417	0.00185888	0.00131526	0.000745195	0.000321868	0.000795302	0.00194	0.00209281	0.000480551	0.633269
CAG-302 sp2	0.00412829	0.00398673	0.00853428	0.00518763	0.00568121	0.00522153	0.00461424	0.00221542	0.00466028	0.00732267	0.0110182	0.00354502	0.101818	0.0213956	0.00447654	0.00409561	0.252913
UBA2883 sp1	0.0173458	0.021992	0.0154321	0.149323	0.0430875	0.0450733	0.0563662	0.0103597	0.0266451	0.0144815	0.0904879	0.048173	0.00855567	0.0781003	0.0436321	0.0350639	0.928992
Bifidobacterium longum	0.000139604	0.00021923	9.06201e-05	4.10495e-05	3.48846e-05	0.000283202	4.16448e-05	0.00276807	0.000602171	9.55724e-05	7.98423e-05	6.70559e-05	0.000167952	0.000150086	8.24968e-05	0.000185668	0.443704
UBA9738	0.00965262	0.00298802	0.0035715	0.000574692	0.00731081	0.01139	0.0022155	0.0222173	0.00866603	0.0149912	0.00291158	0.000303987	0.00709844	0.00209565	0.0016977	0.00563556	0.506607
GCF_000424225.1	0.000224364	0.000235469	9.06201e-05	0.000138542	3.98681e-05	0.000247802	4.99737e-05	0.00148826	0.000340358	0.000191145	0.000367275	0.000134112	0.000128434	0.000272378	9.55226e-05	0.000163824	0.572103
UBA9423	0.000807709	0.000304486	0.000469092	0.000374576	0.000518285	0.00113281	0.00024154	0.000368429	0.000931308	0.00136532	0.00034066	0.00011176	0.00229699	0.000494728	0.000421168	0.00120684	0.210488
GCF_900110895.1	0.00335548	0.00278909	0.00782532	0.000774809	0.0100767	0.00380552	0.0128099	0.0121873	0.00372523	0.00771861	0.00640335	0.000876197	0.00285024	0.00748207	0.014489	0.00371335	0.724438
GCA_002350765.1	0.0951102	0.252589	0.247094	0.076393	0.017537	0.0222579	2.49235	0.0145481	0.24747	0.103555	0.0289668	0.0035942	0.0544213	0.360974	0.260907	0.0581686	0.415426
GCA_002342585.1	0.00245803	0.00170918	0.00170579	0.000626004	0.00236717	0.00111953	0.00312752	0.0020603	0.00252837	0.00109681	0.00137861	0.000630326	0.00208458	0.000950545	0.00236201	0.00128875	0.355006
Alistipes shahii	0.000119661	0.000109615	0.000111943	0.000374576	0.000189374	0.000128326	0.000266527	0.00100349	0.000112206	0.000154736	0.000234204	0.000438099	0.000192651	0.000377994	0.000147626	0.000191128	0.632876
GCA_000432275.1	8.97454e-05	4.05981e-05	4.26448e-05	9.74925e-05	4.98351e-05	9.29256e-05	3.74803e-05	3.39343e-05	6.35833e-05	0.000109226	5.8551e-05	7.15263e-05	8.39759e-05	3.33525e-05	3.03936e-05	0.000109216	0.52622
UBA11452	0.000139604	8.11961e-05	0.000341158	0.000148804	0.000144522	8.85006e-05	0.000137428	7.27163e-05	8.22843e-05	0.000154736	0.000143716	8.49375e-05	0.000128434	0.000183439	0.000195387	0.000256658	0.800132
GCA_002392345.1	0.000319095	6.08971e-05	0.000111943	0.000118017	6.47857e-05	0.000225676	8.32896e-05	0.00015028	0.000142127	0.00108315	0.000154362	5.36447e-05	0.00122506	0.000144527	0.000117232	0.000589768	0.121377
GCF_000270305.1	0.0050058	0.0379876	0.00777201	0.0142288	0.00954343	0.0157531	0.0128724	0.000833814	0.00203841	0.000769131	0.0163038	0.0108899	0.000681687	0.011879	0.0146497	0.0137722	0.389302
GCA_002371985.1	0.0133272	0.000945935	0.000794259	0.00166763	0.00378747	0.0161337	0.000229046	0.00116346	0.00607782	0.00981665	0.00100601	0.00116677	0.00391229	0.00190665	0.00015631	0.000431404	0.51574
GCA_002350855.1	0.00672592	0.00171324	0.00132732	0.000923613	0.00281569	0.00139388	0.00394793	0.00289411	0.00652664	0.00168845	0.00135732	0.00132324	0.00399133	0.00178992	0.00306541	0.00115223	0.912238
GCA_000434435.1	0.000199434	8.93158e-05	9.59507e-05	0.000138542	6.97692e-05	8.85006e-05	4.16448e-05	9.21074e-05	0.00019075	0.000195696	0.000191622	6.70559e-05	0.00021241	0.000111175	8.24968e-05	0.000114677	0.121541
GCA_002102725.1	0.000309123	4.05981e-05	0.000277191	4.61806e-05	7.97362e-05	8.40755e-05	8.74541e-05	0.000106651	0.000164569	0.000223002	5.32282e-05	5.81151e-05	0.000217349	8.89399e-05	0.000182361	0.000109216	0.855081
GCA_000434495.1	0.00367458	0.00110833	0.00176976	0.00122122	0.00125086	0.000725705	0.000620507	0.000169671	0.00666877	0.0117281	0.000894234	0.00106842	0.00206482	0.00315737	0.002019	0.000425943	0.160885
GCA_002309335.1	0.00155559	0.000556194	0.00185505	0.000600348	0.00796864	0.00164169	0.0198104	0.0008629	0.00201222	0.000882907	0.00143184	0.000500684	0.00145229	0.00424132	0.00224912	0.00233723	0.336733
GCA_002349565.1	6.48161e-05	4.87177e-05	0.000101281	9.74925e-05	4.48516e-05	7.08004e-05	3.33158e-05	2.42388e-05	3.74019e-05	9.10214e-05	0.000127748	6.70559e-05	6.91567e-05	6.67049e-05	3.47355e-05	0.000114677	0.337604
GCA_002350545.1	0.000189463	7.30765e-05	9.59507e-05	0.000497725	0.000159472	0.0143105	7.07961e-05	0.00062536	0.00314176	0.00545673	0.000266141	0.000143053	0.000518675	7.22637e-05	0.00011289	0.000502395	0.710066
GCA_002350615.1	0.0265646	0.0129508	0.0309708	0.0198679	0.0183443	0.0210631	0.0179156	0.00636025	0.021091	0.0458156	0.0118007	0.00414406	0.029851	0.0130575	0.0103946	0.040754	0.644165
GCA_002350625.1	0.234181	0.199893	1.26672	0.0872558	0.515046	2.03892	0.151466	0.00656871	0.30275	0.284246	0.0918825	0.00274035	0.305811	0.729229	0.202269	0.842232	0.448499
GCA_002350685.1	0.0720606	0.0286501	0.184151	0.0270311	0.0823575	0.24285	0.0184778	0.010699	0.0665829	0.130698	0.01517	0.00446145	0.118278	0.0649483	0.0353738	0.130967	0.729979
GCA_002353215.1	8.47596e-05	6.90167e-05	5.86366e-05	8.72301e-05	0.000124588	5.75254e-05	0.000170744	7.27163e-05	0.000145868	6.3715e-05	0.000138393	0.000125171	0.000123494	0.000144527	0.000195387	4.36865e-05	0.168094
Butyrivibrio proteoclasticus	0.00785771	0.00542796	0.00390733	0.00281702	0.0040217	0.00473035	0.00170744	0.00866294	0.0124474	0.0051063	0.00332144	0.00988404	0.00686627	0.00315181	0.00204939	0.00403554	0.541332
GCF_900115635.1	0.002114	0.00270789	0.0025267	0.00196524	0.00182397	0.00279219	0.00353981	0.00179367	0.00245357	0.00304011	0.00241124	0.00425582	0.00236615	0.00310734	0.002857	0.00293246	0.108562
GCA_002350705.1	0.0960376	0.00184315	0.0105919	0.000846645	0.0441041	0.00818188	0.00101197	0.00109559	0.0598094	0.0183317	0.000553573	0.00144394	0.0397453	0.00758768	0.000642607	0.0516265	0.894079
GCA_002350725.1	0.00297157	0.0200676	0.00718564	0.012048	0.00622441	0.00119476	0.00194898	0.000256931	0.00739436	0.00260321	0.000596156	0.00133218	0.000400121	0.0352869	0.0253005	0.00149626	0.606922
GCA_002354035.1	0.000189463	0.00021111	0.000282522	0.000354052	0.00111132	0.000384977	0.00183237	0.000286018	0.000130907	0.000332228	0.000691967	0.000201168	0.000558193	0.000505846	0.00024749	0.000660758	0.473198
GCA_002351735.1	0.0748477	0.0504309	0.0445798	0.0101084	0.0511956	0.0641098	0.0647701	0.177588	0.244339	0.037783	0.0407675	0.0126959	0.0450407	0.0975059	0.24502	0.0167155	0.525691
Odoribacter splanchnicus	0.000109689	0.000105555	0.000101281	0.000118017	9.46868e-05	9.29256e-05	0.000124934	0.000140585	0.000115946	9.10214e-05	0.000138393	0.000183286	0.00019759	0.000100057	0.000108548	6.00689e-05	0.462451
GCA_002351795.1	0.0125045	0.00129102	0.00676453	0.00121096	0.00533734	0.00493833	0.00193648	0.00043145	0.0192209	0.0108634	0.00155959	0.000804671	0.0111984	0.00390224	0.00197124	0.0242296	0.181999
GCA_002351535.1	0.00237327	0.0558954	0.00227083	0.00114938	0.000767461	0.000331877	0.00107444	0.0205981	0.135249	0.00415968	0.0157981	0.0126959	0.000844699	0.00837147	0.00227518	0.00489835	0.494141
GCA_002351725.1	1.73511	0.9816	0.173036	0.0702459	0.223615	0.736572	0.235722	1.82804	1.10542	0.606698	0.220146	0.100208	0.335597	0.297799	0.0855535	0.0453575	0.185006
GCA_002353275.1	0.00195944	0.000852559	0.000591696	0.00674751	0.000627923	0.000442503	0.00024154	0.00143978	0.00336992	0.00209349	0.000292755	0.000156464	0.000780482	0.000950545	0.000486297	0.000764513	0.56905
GCA_002394385.1	0.0184277	0.0114243	0.0386841	0.00336606	0.0464663	0.0154079	0.0360019	0.0138985	0.0219549	0.00828294	0.00959172	0.00298622	0.0472439	0.0145583	0.0378183	0.0284017	0.838152
C941 sp5	0.00291673	0.000783543	0.00509605	0.000194985	0.00441539	0.00171691	0.00335241	0.000586578	0.00293231	0.00101944	0.00248576	0.000107289	0.0164494	0.002129	0.0074855	0.00468538	0.279711
GCA_002353295.1	0.00633702	0.0028784	0.00716432	0.00129819	0.00795867	0.00340727	0.00938257	0.00952584	0.0116806	0.00453742	0.00530685	0.000607974	0.00290952	0.0059423	0.0135772	0.00371335	0.983452
Prevotella sp30	0.00263253	0.00449827	0.00501076	0.000728628	0.00580579	0.00267272	0.00712959	0.00572035	0.00693432	0.00347702	0.0029861	0.00137688	0.0036406	0.00363542	0.00765918	0.00225531	0.798523
GCA_002353205.1	0	0.000300426	0	0	0.000104654	0.000247802	0.000828731	0.000557492	0.000482485	0.00016839	0.000388566	0.000585622	0	0.000200115	0.000329987	0.000103755	0.833597
UBA2813 sp1	0.0220175	0.0339034	0.0207413	0.0492286	0.0198792	0.0131291	0.0401747	0.00307348	0.0162923	0.0283486	0.0246819	0.0804716	0.00707868	0.0269377	0.067782	0.0168411	0.453462
GCA_002350445.1	0.0266594	0.047175	0.0199311	0.026323	0.0328513	0.00503568	0.0258656	0.0235262	0.131621	0.0226461	0.0328897	0.00113548	0.0391822	0.0107173	0.008076	0.110636	0.327482
GCA_002350355.1	0.143697	1.03055	0.103915	0.359347	0.518166	0.031546	2.59567	1.83839	0.147405	0.0421611	1.44935	1.24082	0.00600675	0.23837	1.10794	0.0258842	0.470602
GCA_002351925.1	0.000184477	7.30765e-05	0.000389134	0.000169329	0.00026911	7.96505e-05	0.000174908	4.36298e-05	0.000433863	0.000100124	0.000127748	5.36447e-05	0.000291446	0.000116734	0.000751155	0.000283962	0.314471
GCA_002351885.1	0.0158201	0.345201	0.00496812	0.00471043	0.00411638	0.00863323	0.00403954	0.0665354	0.508461	0.0122105	0.0508915	0.0132503	0.00772579	0.0164316	0.00917017	0.00993321	0.775143
GCA_002352705.1	0.000184477	0.000109615	0.000207893	3.59183e-05	0.000134555	0.000128326	4.58093e-05	0.000126042	0.000329137	0.000268513	0.000138393	0.000102819	0.000103735	8.33811e-05	0.000699052	0.000125599	0.189504
GCA_002353085.1	0.000678077	0.00129914	0.00239877	0.000118017	0.00297017	0.000305327	0.00344402	0.00126526	0.000901387	0.00121969	0.00106989	0.000491743	0.000390241	0.000983897	0.00281358	0.00121776	0.425166
GCA_002394365.1	0.00354993	0.00353203	0.00417386	0.00132385	0.010266	0.00319045	0.00736696	0.00619543	0.0127316	0.00384565	0.0101453	0.00257942	0.00556711	0.00348533	0.0167251	0.00695161	0.196567
UBA4334 sp3	0.041961	0.0272413	0.0889517	0.0142544	0.0714586	0.0289928	0.0990188	0.0309869	0.0325995	0.0216085	0.0422206	0.0157671	0.0710436	0.0442531	0.0831959	0.0553617	0.746225
GCA_002349525.1	0.00146086	0.0548805	0.00518134	0.00231929	0.00226252	0.00214614	0.00111192	0.0106117	0.0406447	0.00117418	0.0135838	0.00832835	0.00147699	0.0070596	0.0016152	0.0159565	0.879826
GCA_002350025.1	0.104932	0.650259	0.162098	1.48278	0.283452	0.205419	0.286758	0.121364	0.229061	0.0567154	0.367764	0.693488	0.0107094	0.360512	0.247964	0.0622041	0.405968
Leuconostoc gasicomitatum	7.97737e-05	0.000190811	7.46283e-05	0.00012828	0.000134555	7.08004e-05	5.41382e-05	5.81731e-05	0.000100985	5.46128e-05	0.00013307	0.000187757	3.95181e-05	0.00013341	0.000138942	3.82257e-05	0.865725
GCA_002351645.1	0.0078627	0.00138033	0.00826242	0.000528512	0.00572107	0.00197799	0.00485578	0.00115377	0.00485851	0.0100124	0.00409325	0.00180604	0.0041741	0.00339083	0.0117449	0.00842057	0.229589
GCA_002394965.1	0.00823664	0.0100277	0.0125642	0.00993397	0.00452005	0.0111378	0.00435605	0.00429511	0.00573372	0.00724985	0.0268004	0.0117393	0.00364554	0.00942763	0.0110502	0.0139742	0.296731
GCA_002363575.1	0.000234335	8.93158e-05	0.000234546	6.15742e-05	8.47197e-05	0.000207976	6.24672e-05	3.8782e-05	5.98431e-05	0.000309473	9.04879e-05	8.04671e-05	0.000163012	0.000138969	7.38129e-05	0.000207511	0.749637
UBA11901	0.0134518	0.00626022	0.0250058	0.033599	0.0279326	0.0170895	0.0164913	0.000828966	0.00230396	0.0057571	0.0358119	0.00253471	0.00813579	0.0216513	0.0435236	0.0142418	0.903441
CAG-83 sp5	0.0011268	0.000474997	0.000735622	0.000533643	0.000887065	0.00113723	0.000249869	0.000358734	0.000897647	0.00121058	0.000750518	0.000992428	0.00222289	0.000516963	0.000225781	0.000759053	0.307725
UBA4224 sp1	0.00710983	0.00438053	0.00619948	0.00681934	0.00753009	0.00704907	0.00155752	0.00283594	0.00582722	0.00359534	0.00293287	0.000835964	0.00247482	0.000772665	0.00104207	0.00781442	0.0787281
GCA_002394725.1	0.00114176	0.000373502	0.000495745	0.00056443	0.000209308	0.0103723	0.000412283	0.000111498	0.00258821	0.00152916	0.000111779	5.36447e-05	0.00190675	0.00061702	0.00029091	0.00660758	0.99838
GCA_002361535.1	0.00404353	0.00267135	0.0220847	0.0139876	0.004231	0.00133193	0.0274273	0.00115861	0.00122678	0.00632599	0.0210943	0.00132324	0.00128928	0.0112954	0.0311274	0.00701168	0.930385
GCF_900114405.1	0.00538473	0.00373096	0.00342757	0.00184723	0.00208311	0.00348692	0.0011494	0.00689836	0.0349858	0.00366361	0.0023101	0.0039116	0.00847663	0.00753765	0.00398156	0.00363144	0.23394
Bacteroides thetaiotaomicron	0.105152	0.0766857	0.150899	0.0224694	0.117212	0.0593617	0.154365	0.0950984	0.0986663	0.0625954	0.0569914	0.022875	0.10989	0.0446478	0.159106	0.0534723	0.345523
Escherichia coli	0.000857567	0.000933756	0.00152455	0.00407416	0.000807329	0.000464628	0.00043727	0.000344191	0.00103229	0.000550679	0.000958108	0.000840434	0.000271687	0.000906075	0.000455903	0.00395909	0.923716
GCF_900119285.1	0.00158052	0.00155491	0.00201497	0.000620873	0.0019635	0.000831905	0.00324413	0.00219119	0.00215435	0.000696313	0.00299142	0.0015557	0.00155108	0.00105616	0.00183664	0.00112493	0.742785
Ruminococcus bromii	0.00154562	0.000694227	0.000218554	0.0399052	0.000558154	0.00519941	0.000149921	0.00071262	1.39745	0.00530199	0.00165007	0.000576681	0.000711326	0.000578109	0.000204071	0.138797	0.315281
GCA_002361485.1	0.00121156	0.000231409	0.00089554	0.000313002	0.000642873	0.000292052	0.000441435	0.000135737	0.00119312	0.0017021	0.000287432	0.000536447	0.000237109	0.000383553	0.00104641	0.000600689	0.330095
GCA_002363125.1	2.99151e-05	3.24785e-05	6.39672e-05	0.000123148	3.98681e-05	0.000101776	8.32896e-06	1.45433e-05	5.23627e-05	0.000473311	3.72597e-05	4.91743e-05	7.40964e-05	6.11462e-05	0.000160652	3.27649e-05	0.263479
UBA3305 sp	0.0299151	0.0129183	0.0212851	0.04146	0.0238013	0.0271298	0.00864129	0.00739283	0.0189964	0.0216676	0.0144461	0.00449275	0.0114405	0.00719301	0.00574873	0.0328085	0.212783
UBA737 sp3	0.0232889	0.000166452	0.0222926	0.000123148	0.000229242	0.000327452	7.91251e-05	8.72596e-05	0.000130907	0.000914765	0.0010273	7.59967e-05	0.00369494	0.0103059	0.000104207	0.000737209	0.369464
GCA_002363115.1	0.00899449	0.00639826	0.0185611	0.0011853	0.0194457	0.00376127	0.0285475	0.00519679	0.0276213	0.00493791	0.0149412	0.00284764	0.00975109	0.00574218	0.0352522	0.00830043	0.692489
GCF_900100245.1	0.000817681	0.000438459	0.000250538	0.000395101	0.000234225	0.000646054	0.000170744	0.000368429	0.000362799	0.000650803	0.000255495	0.000214579	0.000632289	0.000366877	0.00029091	0.000311266	0.766461
UBA1066 sp1	0.000847596	0.000491237	0.000634341	0.000980056	0.000677758	0.000995631	0.000508066	0.000218149	0.000430122	0.00136532	0.00083036	0.000384454	0.00130904	0.000961662	0.000534058	0.00087919	0.321496
GCA_002361425.1	9.97171e-06	3.24785e-05	0	5.13118e-06	9.96703e-06	1.32751e-05	1.24934e-05	3.39343e-05	2.61814e-05	5.91639e-05	2.66141e-05	2.68224e-05	2.96386e-05	3.33525e-05	0.00011289	3.82257e-05	0.0289175
Pseudoscardovia suis	0.00112182	0.00669056	0.000501076	0.085465	0.00112627	0.00253997	0.00244871	1.61252	0.0163035	0.00364996	0.0152712	0.0114353	0.000884217	0.00371324	0.00621766	0.00162732	0.335951
Staphylococcus epidermidis	0.000209406	0.000462818	0.000330497	0.00135976	0.000289044	0.000199126	0.000224882	0.000111498	0.000302956	0.000491515	0.000825037	0.000384454	0.00019759	0.00121736	0.000390774	0.000207511	0.59121
Clostridium algidicarnis	0.000817681	0.00084038	0.000597027	0.00128793	0.000383731	0.000584104	0.000370639	0.000450841	0.00153722	0.000964827	0.00105392	0.00129194	0.00082988	0.000956104	0.000625239	0.000622532	0.0597294
Clostridioides mangenotii	0.000573374	0.000397861	0.000373142	0.00060548	0.000234225	0.000508878	0.000291514	0.000247236	0.000792921	0.000614394	0.000393889	0.000393395	0.000281566	0.000544757	0.000347355	0.000300345	0.511886
GCF_000703165.1	0.00147581	0.00114893	0.00110343	0.00114425	0.000976769	0.00157531	0.000562205	0.000916226	0.00179529	0.0010695	0.00124554	0.00136794	0.00186229	0.00162871	0.00134166	0.00111947	0.060503
GCF_000687975.1	0.0199235	0.0310169	0.00139129	0.00107242	0.00245687	0.00072128	0.000274856	0.111993	0.0223589	0.00664001	0.0202853	0.0623709	0.0800933	0.0678667	0.000286568	0.00123414	0.527128
GCF_000688015.1	0.11827	0.0180134	0.0657476	0.103937	0.124683	0.127795	0.0174159	0.00715529	0.0241579	0.255661	0.0123649	0.00186863	0.0364357	0.0424744	0.0690021	0.0988953	0.880932
GCA_002361365.1	0.000164533	6.49569e-05	0.000437109	0.000287346	0.000199341	8.40755e-05	6.66317e-05	3.8782e-05	0.000396461	0.000327677	0.000298078	4.47039e-05	7.40964e-05	0.000327966	8.68388e-05	0.000387718	0.31161
GCA_002481605.1	0.00916899	0.0215819	0.00997888	0.0726883	0.0156632	0.0237845	0.0144133	0.0391262	0.0178744	0.0103309	0.0160589	0.0189858	0.00400121	0.0129741	0.0177108	0.0119428	0.157538
GCA_002354095.1	0.0135366	0.00698287	0.0134651	0.00174973	0.0209656	0.00679242	0.0203935	0.015571	0.0473135	0.00584812	0.00930429	0.00090302	0.00908916	0.0107951	0.0207154	0.00847518	0.780732
GCA_002363035.1	0.000468671	0.000129914	0.000261199	0.00151883	4.48516e-05	0.000628354	6.66317e-05	2.90865e-05	4.48823e-05	0.00137442	0.000521636	3.57632e-05	1.9759e-05	0.000433582	6.9471e-05	0.000731749	0.966541
GCA_002362155.1	0.00193451	0.000954055	0.00172178	0.00107242	0.00102162	0.00250014	0.000791251	0.000722316	0.000785441	0.00190235	0.00075584	0.000558799	0.00187217	0.00103948	0.000768523	0.00153449	0.535605
Clostridium lundense	0.000977228	0.00111239	0.000810251	0.00194985	0.000593038	0.000960231	0.000832896	0.000538101	0.00195238	0.00144724	0.00145313	0.00174345	0.000661928	0.00155089	0.000955226	0.000627993	0.183635
Lachnospira multipara	0.00344024	0.00984909	0.00243075	0.00499264	0.00254159	0.00446043	0.00213638	0.00514347	0.00695676	0.00301736	0.00847925	0.0127406	0.00286506	0.00957215	0.00238807	0.00392086	0.267753
GCA_002362065.1	0.00395877	0.00273631	0.00523998	0.000903088	0.00261136	0.00748715	0.00064133	0.000858053	0.00195612	0.0021208	0.000495022	0.000755497	0.00580422	0.000722637	0.00105075	0.00574477	0.541578
UBA4345 sp1	0.00748377	0.00628864	0.0107625	0.00893852	0.0125086	0.00284087	0.0101863	0.0277776	0.0155667	0.0129478	0.00483844	0.00206979	0.00488542	0.009889	0.00955661	0.00991683	0.501326
GCA_002363545.1	0.000209406	0.000263887	7.99589e-05	0	0.000807329	0.000207976	8.32896e-06	8.72596e-05	1.8701e-05	0.000304922	0.000143716	0	0.000444578	7.22637e-05	0	0.000196589	0.587696
GCA_002363075.1	0.000194448	0.00021517	0.000138595	0.000718366	0.000134555	0.000137176	0.00012077	0.000213301	0.000647054	0.000414147	0.000287432	0.00107289	0.000854579	0.000150086	0.000178019	0.000229354	0.107786
GCA_002353485.1	0.00135615	0.00238311	0.00833705	0.000862039	0.00936402	0.000995631	0.0118896	0.00251598	0.00477997	0.00147	0.00474263	0.000531977	0.00146217	0.00509181	0.0116017	0.00384987	0.796964
GCA_002353525.1	0.00443243	0.00426686	0.00960573	0.000687578	0.0116664	0.00380995	0.0131598	0.00461506	0.00724102	0.00205708	0.0035929	0.000929842	0.00808639	0.0061702	0.0113932	0.00580484	0.664357
Prevotella sp26	0.00308126	0.0038081	0.00173244	0.000774809	0.00629916	0.00334532	0.0071046	0.00421755	0.00231144	0.00113322	0.00246979	0.00107289	0.00155108	0.00299616	0.00785457	0.0025502	0.3442
GCA_002353635.1	0.000344024	0.00108397	0.000383803	0.00123662	0.000383731	0.000553128	0.000308171	0.000261779	0.000273034	0.000641701	0.00145313	0.00121148	0.000577952	0.00146195	0.000573136	0.000365874	0.267143
GCA_002353875.1	0.000254279	0.000393801	0.000442439	0.000118017	0.000169439	9.73506e-05	0.000162415	0.00015028	0.000295475	0.00016839	5.32282e-05	4.02336e-05	0.000543374	5.55874e-06	0.000373407	0.000344031	0.957384
GCA_002353835.1	0.000249293	0.000101495	0.000229216	0.000446413	0.000174423	0.000411528	4.16448e-05	0.000111498	0.000448823	0.000791886	0.000282109	7.59967e-05	0.000133374	0.000366877	0.000117232	0.000376796	0.309042
GCA_002353675.1	0.0191756	0.0189228	0.034457	0.0333424	0.0394794	0.00910228	0.0373554	0.0849375	0.0219699	0.00930238	0.0443178	0.0454013	0.0343264	0.0163371	0.041522	0.0185449	0.566297
GCA_002353715.1	0.000518529	0.00150213	0.000186571	0.000897957	0.000782412	1.32751e-05	0.00237792	0.00332556	0.000280515	4.09596e-05	0.00066003	0.00244531	4.44578e-05	0.000344642	0.00118101	0.000120138	0.28126
GCA_002353815.1	0.000129632	0.000166452	0.000191901	0.000795333	7.47527e-05	0.000146026	0.000187402	0.00589487	0.00018701	0.0002139	0.00405599	0.000764438	0.000246988	0.00101725	0.000121574	0.000180207	0.908795
GCA_002353825.1	0.224728	0.758413	0.210457	2.70136	0.911111	0.0712031	0.546921	0.833266	0.509112	0.1361	0.86062	3.28757	0.0394094	0.709284	0.441662	0.0979615	0.964055
GCA_002353935.1	0.000573374	0.000332904	0.000319836	0.000338658	0.000154489	0.00136291	0.000212388	6.78686e-05	0.00284629	0.000527924	0.000308724	0.00011623	0.000217349	0.000244585	0.000238807	0.00132152	0.416526
F23-B02 sp1	0.00794247	0.00255768	0.00920061	0.00509526	0.00351836	0.00757565	0.00167829	0.00301046	0.00506422	0.0102581	0.00258157	0.00220838	0.0203666	0.00588671	0.00178019	0.00434134	0.551093
GCA_002363615.1	0.00084261	0.00230597	0.000261199	0.00198064	0.00147512	0.00109741	0.000199895	0.00242388	0.003052	0.000691762	0.00394953	0.00545835	0.00316639	0.00101169	0.000273542	0.00138705	0.171235
GCA_002363635.1	0.000573374	0.000442519	0.000474423	0.000579824	0.000338879	0.000323027	0.000233211	0.000222997	0.000508666	0.000546128	0.000292755	0.000737615	0.000508795	0.00066149	0.000238807	0.000262119	0.406473
Prevotella sp31	0.00922882	0.0058786	0.0132465	0.00196524	0.0127129	0.00363737	0.012735	0.00900228	0.00510537	0.0068357	0.00459359	0.00329021	0.00493482	0.00647594	0.0154182	0.00625809	0.355916
GCA_002310095.1	0.00142097	0.000519655	0.00174844	0.0013495	0.000882082	0.00158416	0.000583027	0.000174519	0.000445083	0.00162928	0.000739872	0.000348691	0.0041247	0.000644814	0.000798917	0.00211879	0.527621
GCA_002309995.1	0.000324081	0.00020299	0.000261199	0.000107755	0.000294027	0.000132751	0.000295678	0.000421755	0.000216931	0.000304922	0.00013307	0.000183286	0.00061253	0.000205673	0.000117232	0.000169285	0.85983
GCA_002310015.1	0.000139604	8.93158e-05	0.000170579	9.23613e-05	0.000139538	0.000172576	0.000312336	0.000189062	0.000362799	0.000104675	0.000165007	0.000245872	0.000548313	0.000138969	0.000282226	0.000163824	0.155868
GCA_002310035.1	7.47879e-05	6.90167e-05	5.3306e-05	0.000107755	9.46868e-05	7.96505e-05	5.41382e-05	1.45433e-05	4.11421e-05	6.3715e-05	5.8551e-05	2.68224e-05	2.96386e-05	0.000111175	9.11807e-05	7.64513e-05	0.680123
GCA_002379425.1	0.00320092	0.00494484	0.0332683	0.000790202	0.0383432	0.00203994	0.0454928	0.00169187	0.00911485	0.00224823	0.0213711	0.000286105	0.00166964	0.025548	0.0501928	0.0149845	0.952754
GCA_002382975.1	0.000458699	9.33756e-05	0.000319836	0.000118017	2.99011e-05	0.000154876	0.000262362	0.000368429	0.000123426	0.00157922	0.000186299	0.000183286	0.000103735	0.000550316	6.51291e-05	0.000234815	0.438069
GCA_002390025.1	0.00433271	0.003394	0.00502142	0.000939006	0.00348846	0.00811993	0.00107444	0.000412059	0.000908867	0.00391847	0.000596156	0.000259283	0.00649579	0.00104504	0.000885755	0.00595774	0.523146
GCA_002390045.1	0.000518529	0.000381622	0.00071963	9.74925e-05	0.000219275	0.000915981	0.000549711	0.000397516	0.000287995	0.00158377	0.000271464	0.000424688	0.000128434	0.000561433	0.000108548	0.000436865	0.998249
Oscillibacter ruminantium	0.00117666	0.00100277	0.00111943	0.0010365	0.00083723	0.00119476	0.00168661	0.00109559	0.00131655	0.00133346	0.00121893	0.00222626	0.00119542	0.00179547	0.00126785	0.00135428	0.0601783
Oxobacter pfennigii	0.000488614	0.000466878	0.000298513	0.000584955	0.000209308	0.000517728	0.000179073	0.000266627	0.000691936	0.000518822	0.000409857	0.000527507	0.000489036	0.000466934	0.000325645	0.000393178	0.157066
GCA_002373935.1	4.48727e-05	4.05981e-06	0	2.05247e-05	1.49505e-05	1.77001e-05	4.16448e-06	9.69551e-06	7.48039e-06	8.64703e-05	1.59685e-05	0	1.9759e-05	1.66762e-05	1.73678e-05	1.09216e-05	0.510028
GCA_002373015.1	0.0101711	0.0072021	0.00715366	0.00152396	0.0189124	0.0165806	0.0142592	0.028403	0.0385651	0.00675834	0.0101346	0.00056327	0.00412964	0.0121736	0.0175327	0.00750315	0.870186
GCA_002491605.1	0.000179491	0.000194871	0.000245207	0.000292477	0.000169439	0.000243377	0.000224882	0.000329647	0.000205711	0.000163838	0.000223558	9.38783e-05	0.00020747	0.000394671	0.000273542	0.000333109	0.95895
GCA_002373085.1	0.00165032	0.00101901	0.00254269	0.000810727	0.000966802	0.00253554	0.000408119	0.000382973	0.000785441	0.00281256	0.00129345	0.00499343	0.00186723	0.000956104	0.00069471	0.00317273	0.22717
GCF_900110975.1	0.000398869	0.000377562	0.000319836	0.000415626	0.000393698	0.000331877	0.000212388	0.000378125	0.000564769	0.000819192	0.000675998	0.00107737	0.000513735	0.000461376	0.000295252	0.000207511	0.0608837
GCA_002372295.1	0.000573374	0.000535895	0.00017591	5.13118e-05	0.000433566	0.000141601	0.000412283	0.000664142	0.000564769	0.000291268	0.000351306	0.000518566	0.000671808	0.000377994	0.000620897	0.000212972	0.445275
GCA_002373325.1	0.000174505	6.49569e-05	0.000261199	8.72301e-05	0.000209308	0.000128326	0.000137428	7.27163e-05	0.000250593	0.000259411	8.51651e-05	3.12928e-05	0.000370482	9.44986e-05	0.000151968	0.000234815	0.3801
Eubacterium sp1	0.00254777	0.00952025	0.00312373	0.00377655	0.00270605	0.00284529	0.00152836	0.00197304	0.00600301	0.00312203	0.0034066	0.00317398	0.00428277	0.021012	0.00315659	0.00192221	0.36928
GCA_002373595.1	0.000503572	0.000653629	0.000309175	0.000595217	0.000493368	0.000734555	0.000304007	0.000203606	0.000344098	0.000446005	0.000388566	0.000460451	0.000607591	0.00156201	0.0002692	0.00219525	0.263445
GCA_002373615.1	0.00254279	3.65383e-05	0.00117806	4.10495e-05	0.000124588	3.98253e-05	2.91514e-05	3.8782e-05	5.61029e-05	0.000796437	2.66141e-05	2.2352e-05	5.92771e-05	9.44986e-05	5.64452e-05	0.000567924	0.411017
RF16 sp2	0.000179491	8.93158e-05	0.000351819	8.72301e-05	0.000289044	3.98253e-05	0.000295678	0.000155128	0.000508666	0.000250309	6.38738e-05	4.02336e-05	0.00021241	0.000150086	0.00042551	0.000103755	0.652333
GCA_002373695.1	0.00127139	0.00064145	0.00131133	0.000164198	0.000254159	0.00114166	0.000370639	0.000368429	0.000243113	0.00270333	0.000489699	0.000607974	0.000983012	0.000439141	0.000173678	0.000901034	0.709998
GCA_002373715.1	0.000224364	4.46579e-05	0.000314505	5.13118e-05	0.000154489	0.000101776	0.000233211	0.000111498	0.000254333	0.0002139	7.98423e-05	0.000102819	0.000884217	6.67049e-05	0.000260516	0.000360413	0.248485
GCA_002373755.1	0.00178992	0.00020705	0.00402993	0.000123148	0.000906999	0.00076553	0.000928679	0.000334495	0.00233762	0.00059619	0.000356629	0.00011176	0.00507807	0.000366877	0.00273976	0.00258296	0.419504
GCF_001486445.1	0.00061326	0.000385682	0.000788928	0.00127766	0.000598022	0.00102661	0.000595521	0.000586578	0.000534848	0.00132436	0.000995367	0.000424688	0.00112133	0.00121181	0.000651291	0.000862808	0.327737
GCA_002371335.1	0.0308276	0.0199418	0.0424156	0.016743	0.0183543	0.0396305	0.0129515	0.00512408	0.0134647	0.0273701	0.0314419	0.0282216	0.0158468	0.00814356	0.00941332	0.0431513	0.863267
GCA_002394525.1	0.00160545	0.000994653	0.00151922	0.000785071	0.00109139	0.00229216	0.00043727	0.000247236	0.000475005	0.00188869	0.000564219	0.000183286	0.00430253	0.000844929	0.000390774	0.00193313	0.717516
GCA_002372935.1	0.0174256	0.0165112	0.00470692	0.0125355	0.00126083	0.0112617	0.00337739	0.000615665	0.0245581	0.00430076	0.0725128	0.0406225	0.00218831	0.00730975	0.00680382	0.00471268	0.227579
GCA_002310215.1	0.0148977	0.00801812	0.0168607	0.00086717	0.0215985	0.00691632	0.0386963	0.00879868	0.0110298	0.00415057	0.00464682	0.00505155	0.0435045	0.014714	0.0124614	0.0105721	0.83358
GCA_002369385.1	0.00116669	0.000795722	0.000996821	0.000631135	0.000548186	0.00227446	0.000233211	0.000552644	0.00123426	0.000837397	0.000495022	0.000491743	0.00145723	0.000422464	0.000620897	0.000840965	0.705823
RF16 sp1	0.000134618	8.52559e-05	7.46283e-05	1.02624e-05	7.47527e-05	2.65502e-05	0.000108276	0	0.000643313	6.3715e-05	0.000138393	0	0.000158072	7.22637e-05	0.0001346	0.000141981	0.186491
Ruminobacter amylophilus	0.00764332	0.00558629	0.00704705	0.00560838	0.00692708	0.00653577	0.00626754	0.432948	0.0185738	0.00861062	0.00909138	0.00827023	0.00589807	0.00553095	0.0064912	0.0101516	0.372953
GCA_002373875.1	0.00159547	0.000320725	0.00135397	0.000374576	0.000682741	0.00143813	0.000137428	0.000353886	0.00204589	0.00198427	0.000287432	0.000151993	0.0137128	0.000227908	0.000273542	0.00179115	0.311806
GCA_002373915.1	0.0668205	0.11635	0.0658115	0.209619	0.0519083	0.249293	0.0816321	0.334035	0.27315	0.257727	0.057891	0.0182929	0.0470809	0.0547592	0.103803	0.0818739	0.500085
GCA_002394535.1	0.0292071	0.00440083	0.0345049	0.000210378	0.00934907	0.0175762	0.000566369	0.00131374	0.00294353	0.0175444	0.000298078	0.000138582	0.010329	0.000867164	0.000316961	0.0278501	0.457667
UBA7004 sp1	0.00034901	0.000186751	0.000218554	0.000513118	0.000154489	0.000331877	0.000570534	0.000169671	0.000508666	0.000391392	0.00024485	0.000393395	0.00020747	0.000377994	0.000212755	0.000305805	0.788981
Desulfovibrio piger	0.00028918	0.00020299	0.000250538	0.0004772	0.000274093	0.000252227	0.000183237	0.000213301	0.000160828	0.000405045	0.000436471	0.000308457	0.00041	0.000344642	0.000455903	0.000207511	0.167981
GCA_002373975.1	0.00208907	0.00203396	0.00154054	0.000579824	0.000852181	0.00187621	0.000337323	0.000528405	0.00162698	0.00151551	0.0019588	0.000500684	0.00143253	0.00110063	0.000781549	0.00131059	0.876838
GCA_002373995.1	0.000254279	0.000328844	0.000778267	0.000138542	0.00328912	0.000486753	0.00558457	0.000664142	0.00136517	0.00059619	0.000803746	0.000375513	0.000533494	0.00214567	0.000759839	0.00111401	0.525399
GCA_002480925.1	0.0473906	0.173869	0.0300539	0.091879	0.0854772	0.0263864	0.0397416	0.12641	0.234435	0.0216449	0.136584	0.506464	0.00721205	0.122248	0.0416696	0.0274733	0.3651
GCA_002374055.1	0.04054	0.049213	0.0705078	0.0415164	0.087974	0.0693181	0.000487244	0.00223966	0.00140257	0.052888	0.0824984	0.0334475	0.00634265	0.54767	0.0568664	0.067228	0.377767
GCA_002374095.1	0.000673091	9.33756e-05	0.000549051	0.000230903	0.000239209	0.00156203	3.74803e-05	0.000174519	0.000104725	0.00158377	0.000138393	0.000259283	0.00111639	0.000239026	0.000282226	0.000518777	0.747029
UBA3680 sp1	0.0016204	0.00108397	0.00347555	0.00140594	0.00252664	0.00272582	0.00213221	0.00177428	0.000643313	0.00223002	0.00192154	0.000661618	0.00061253	0.00164539	0.00154139	0.00235907	0.111906
GCA_002372815.1	0.00128137	0.000511536	0.0014286	0.00115452	0.00092195	0.00198241	0.000533053	0.000470232	0.000740558	0.00195696	0.000851651	0.000527507	0.00211916	0.00110619	0.000629581	0.001742	0.563239
P3 sp2	0.00363469	0.00293524	0.0206934	0.000949269	0.031147	0.00257979	0.0481289	0.00238994	0.00636581	0.0029764	0.0267472	0.000996898	0.00194133	0.0296892	0.0279577	0.0100697	0.927091
GCA_002391065.1	0.000967256	0.000544014	0.000916863	0.000749153	0.000308978	0.000677029	0.000391461	0.000271474	0.000344098	0.000559781	0.00141587	0.000201168	0.000538434	0.00136745	0.000399458	0.000901034	0.564038
GCA_002391195.1	0.000254279	0.000101495	0.000117273	9.74925e-05	8.97032e-05	0.000358427	0.00015825	0.000121194	0.000231892	0.00239386	0.00013307	0.000143053	0.000582892	0.000339083	3.47355e-05	0.000398639	0.21939
GCA_002391275.1	0.00596308	0.00130726	0.0101335	0.00151883	0.00308978	0.00281432	0.00412283	0.00189547	0.00653038	0.00161563	0.00423696	0.000581151	0.0130015	0.0165095	0.00735958	0.00719735	0.16158
GCA_002392945.1	0.000363968	0.000129914	0.000250538	0.000118017	0.000393698	0.000261077	7.91251e-05	0.000116346	0.000108466	0.00109681	5.8551e-05	0.000165405	0.000839759	0.00026682	8.68388e-05	0.000223893	0.354252
GCA_002393195.1	0.000752864	0.000276067	0.00113542	0.000466938	0.000588055	0.000345152	0.00122852	0.000227844	0.000706897	0.000546128	0.000670675	0.00034422	0.00113615	0.00066149	0.000981278	0.000655297	0.606094
GCA_002392965.1	0.000209406	8.52559e-05	0.000522398	7.18366e-05	0.000588055	0.000150451	0.00147423	0.000111498	0.000519887	0.000191145	0.000447117	0.000143053	0.000330964	0.000300172	0.000364723	0.000305805	0.67314
GCA_002391235.1	0.000353996	0.000121794	0.00150856	8.20989e-05	0.000787395	0.000451353	0.000141592	0.000145433	0.000115946	0.000418698	0.000149039	2.68224e-05	0.000790362	0.000272378	0.000204071	0.00129967	0.866709
GCA_002393025.1	3.4901e-05	3.65383e-05	5.3306e-05	6.15742e-05	5.98022e-05	0.000146026	0.000124934	2.42388e-05	2.99216e-05	7.73682e-05	3.19369e-05	0.000156464	5.92771e-05	5.00287e-05	3.47355e-05	3.27649e-05	0.698057
GCA_002494165.1	0.00352001	0.00252114	0.00449902	0.00367393	0.0040217	0.0086288	0.00239458	0.00134283	0.00212069	0.0179039	0.00306062	0.00221285	0.0169483	0.00342974	0.00309146	0.00361506	0.307177
GCA_002393065.1	0.000578359	0.000158332	0.00165782	4.10495e-05	0.000139538	6.63754e-05	0.000233211	5.81731e-05	8.97647e-05	0.000191145	0.0036621	2.2352e-05	0.000108675	6.67049e-05	6.51291e-05	0.000486012	0.659212
UBA1712 sp1	0.000358982	0.000150213	0.000154587	0.000282215	0.000463467	0.000831905	9.5783e-05	0.000397516	0.000299216	0.000491515	0.000803746	8.04671e-05	0.000874338	0.000277937	0.000191045	0.000502395	0.465621
UBA9783 sp1	9.97171e-06	2.43588e-05	1.59918e-05	6.15742e-05	4.98351e-06	8.85006e-05	5.41382e-05	2.90865e-05	1.12206e-05	0.00016839	2.66141e-05	4.47039e-06	0.000879277	2.2235e-05	1.73678e-05	2.73041e-05	0.344088
GCA_002392325.1	0.019385	0.00669056	0.0108424	0.00186262	0.0149555	0.0142265	0.0130265	0.0121339	0.0104875	0.0194285	0.0138234	0.00132324	0.00798759	0.0138635	0.0161477	0.00558095	0.84566
GCA_002392385.1	0.00140103	0.000759184	0.00121005	0.000810727	0.000857164	0.00193816	0.000412283	0.000460537	0.000725598	0.00147	0.00178314	0.000554329	0.00151157	0.000711519	0.000490639	0.00166009	0.623206
GCA_002392405.1	0.0009872	0.000393801	0.00103947	0.000256559	0.000144522	8.85006e-05	0.000195731	7.75641e-05	0.000246853	0.00256225	0.000468408	0.000169875	0.00041494	0.00026682	0.000230123	0.00046963	0.528281
UBA3855 sp2	0.00069802	0.000462818	0.000442439	0.000646529	0.000313961	0.000557554	0.000216553	0.00047508	0.000243113	0.000537026	0.000473731	0.000277164	0.000286506	0.000778224	0.000260516	0.000486012	0.510255
GCA_002393165.1	5.48444e-05	2.0299e-05	7.46283e-05	5.6443e-05	6.97692e-05	7.08004e-05	4.16448e-06	1.45433e-05	2.24412e-05	0.000354983	2.12913e-05	6.70559e-05	1.9759e-05	3.33525e-05	0.00011289	0	0.457153
GCA_002369135.1	0	0	0	0	0	0.00230986	0	0	0	0	0	0	0.0028453	0	0	0	0.886012
UBA3207 sp1	0.03525	0.00101901	0.0631729	0.000164198	0.0065284	0.0135583	0.00326495	0.00221058	0.0391524	0.0087244	0.000287432	0.000482803	0.0902198	0.000650373	0.0358818	0.0453411	0.3997
GCA_002392655.1	0.00103207	0.0004141	0.000687647	0.000292477	0.00018439	0.000354002	0.000166579	0.000416907	0.000699416	0.000359534	0.000558896	0.000531977	0.000721205	0.000867164	0.000264858	0.000649836	0.284836
GCA_002392765.1	0.000747879	0.000381622	0.000698308	7.69677e-05	0.000194357	0.000420378	0.000229046	0.00015028	0.000220671	0.000983031	0.000250173	0.000232461	0.00217843	0.000255702	0.0001346	0.000447786	0.411734
UBA3839 sp1	0.00146584	0.00155085	0.00239877	0.000549037	0.00242199	0.000942531	0.00334824	0.00212332	0.00193742	0.00159743	0.00120296	0.000733145	0.00236121	0.00178992	0.00557071	0.00146896	0.712599
GCA_002393955.1	0.0129433	0.00428716	0.00992024	0.00395614	0.00562639	0.014107	0.00122436	0.00256446	0.00611896	0.0129478	0.00211848	0.00295493	0.0181684	0.00409679	0.0023403	0.0110472	0.81536
GCA_002369295.1	0.0295661	0.000336964	0.00189236	9.23613e-05	0.000328912	0.00637204	0.000212388	0.00607909	0.00930934	0.0708055	0.000127748	0.000330809	0.0605121	0.000350201	0.000329987	0.0100315	0.253662
GCA_001603145.1	0.000533487	0.00042222	0.00071963	0.000333527	0.000563137	0.000296477	0.00101197	0.000252083	0.000400201	0.00136077	0.000420503	0.000268224	0.000992892	0.00164539	0.000377749	0.000513316	0.284933
Acinetobacter harbinensis	2.99151e-05	3.65383e-05	9.06201e-05	2.56559e-05	4.98351e-05	6.63754e-05	2.49869e-05	1.9391e-05	4.11421e-05	6.3715e-05	9.04879e-05	4.47039e-05	3.45783e-05	4.44699e-05	6.9471e-05	3.82257e-05	0.363563
GCA_002393675.1	2.49293e-05	8.11961e-05	5.3306e-06	0.000230903	2.99011e-05	4.42503e-05	7.07961e-05	0.000572035	8.60245e-05	3.18575e-05	2.12913e-05	0.00011176	7.90362e-05	5.00287e-05	6.07871e-05	2.18432e-05	0.310446
RF16 sp5	0.000269236	0.000320725	0.000319836	0.000133411	0.000563137	0.000292052	0.00137011	0.000101803	0.000658274	0.000323126	0.000196944	0.000187757	0.00041988	0.000366877	0.000299594	0.000131059	0.543324
GCA_002393725.1	0.00559912	0.0753216	0.0106185	0.00868196	0.0535778	0.00441175	0.0281852	0.00538586	0.0412394	0.00718159	0.010486	0.00334833	0.036653	0.109702	0.0191566	0.00839327	0.728757
Firm-04 sp1	0.0185823	0.00863521	0.0644469	0.0356617	0.0127678	0.0143105	0.00249036	0.00255477	0.00781701	0.123102	0.0061585	0.0062362	0.00445566	0.0104504	0.00991699	0.0131496	0.869127
GCA_002394165.1	0.00261259	0.00160362	0.00253203	0.00112373	0.00152496	0.00440733	0.00071629	0.000465385	0.00118564	0.00347247	0.00101134	0.000460451	0.029441	0.00178992	0.00069471	0.00289423	0.386736
GCA_002394225.1	0.00538971	0.00960956	0.00760143	0.000395101	0.0210852	0.0110449	0.0209182	0.00774671	0.00616758	0.00223457	0.00534411	0.000362102	0.00263783	0.00767662	0.0131517	0.0094472	0.147671
GCA_002448355.1	0.00237327	0.00272413	0.00035715	0.000446413	0.000109637	0.000566404	0.000295678	0.000339343	0.000834063	0.00311293	0.000569542	0.000263753	0.00278109	0.00126739	0.000143284	0.00101025	0.529154
GCA_002394235.1	0.0116071	0.0318411	0.0176763	0.0294581	0.0135751	0.0181824	0.0124601	0.0115086	0.0173919	0.0132755	0.0394421	0.0467603	0.00901012	0.0190331	0.0127566	0.0193203	0.505222
Bacteroides uniformis	0.000209406	0.000133974	7.46283e-05	6.67054e-05	0.000189374	0.000115051	0.000208224	0.000218149	0.000310436	0.000209349	0.000154362	0.000317398	0.000113615	0.000188997	8.68388e-05	9.28338e-05	0.423477
GCA_002393815.1	0.000164533	0.000158332	0.000159918	0.000107755	0.000159472	0.000194701	7.91251e-05	9.21074e-05	0.000157088	0.000232104	0.000122425	0.000192227	0.000187711	0.000300172	6.51291e-05	0.00020205	0.164691
UBA3747 sp1	0.00063819	0.00131944	0.000645002	0.000271953	0.000956835	0.000491178	0.00119937	0.000955008	0.000635833	0.000568884	0.000505668	0.000992428	0.000642169	0.000978339	0.000690368	0.000584307	0.458382
Treponema sp4	0.000214392	0.000129914	0.000293183	0.000123148	0.000114621	0.000216826	9.99475e-05	0.000101803	0.000213191	0.000400494	0.00013307	0.000102819	0.00041988	8.89399e-05	0.000186703	0.000311266	0.20821
GCA_002371345.1	0.0341332	0.0100561	0.0407897	0.00236034	0.0119654	0.0542995	0.00523059	0.00275352	0.0204402	0.0684708	0.00250173	0.000701852	0.0196356	0.00220682	0.0089965	0.042922	0.961881
Olsenella umbonata	0.0167176	0.0232627	0.014222	0.0351845	0.00786398	0.0346347	0.0187318	0.0569514	0.0405923	0.0306332	0.0157502	0.0164332	0.0192848	0.0198725	0.0135729	0.0132152	0.477917
GCA_002393975.1	0.00281701	0.00802218	0.00193501	0.00677829	0.000892049	0.00239394	0.00190733	0.000407211	0.00879694	0.00188869	0.00372597	0.0175105	0.000750844	0.00384665	0.00373841	0.00135428	0.369809
GCA_002450095.1	0.00282199	0.000978413	0.00216955	0.00069271	0.00131565	0.00229216	0.00052056	0.00019391	0.000598431	0.00441454	0.00367275	0.000460451	0.00266747	0.00360207	0.00122877	0.00244098	0.131575
Slackia heliotrinireducens	0.00192454	0.00120982	0.00200963	0.00167277	0.000911983	0.00268599	0.000924514	0.000736859	0.000908867	0.00265782	0.00162878	0.000572211	0.0029688	0.00148418	0.00116798	0.00202596	0.666614
UBA4334 sp1	0.00125145	0.00111645	0.00160451	0.000436151	0.00209308	0.00123458	0.00278187	0.00123618	0.00185888	0.00063715	0.00368871	0.00123383	0.00181289	0.00108951	0.00239241	0.00108124	0.557653
GCA_002373815.1	0.00106697	0.000178632	0.000293183	7.69677e-05	0.00018439	0.000942531	7.49606e-05	0.000174519	0.000172049	0.000423249	0.000165007	0.000125171	0.000108675	0.000277937	3.90774e-05	0.00013652	0.222741
GCA_002394305.1	0.00222868	0.00272007	0.00380605	0.00169842	0.00208809	0.000650479	0.00476833	0.00194395	0.00278644	0.00153826	0.0027998	0.00209662	0.000849639	0.00242361	0.00464153	0.00228262	0.920764
GCF_000702265.1	0.00289678	0.00165234	0.00199364	0.00268874	0.00298014	0.00186294	0.00204476	0.00221542	0.00335869	0.00244847	0.00205461	0.00167193	0.00196602	0.00227908	0.0014285	0.00235361	0.72713
GCF_000621425.1	0.00132624	0.000771363	0.001306	0.000795333	0.000752511	0.00119918	0.000537218	0.000392668	0.00122678	0.000987582	0.00106989	0.000742086	0.00692555	0.000789341	0.000655633	0.00114677	0.322021
GCA_002309305.1	0.00414823	0.00151431	0.00190835	0.000497725	0.00514797	0.00140716	0.00498488	0.0012895	0.00171675	0.00429166	0.000766486	0.000469391	0.00179807	0.00242361	0.00122008	0.00188944	0.32767
GCF_002287135.1	0.000169519	9.33756e-05	0.000282522	0.000123148	5.98022e-05	9.29256e-05	0.000116605	4.36298e-05	0.000231892	0.000113777	6.91967e-05	0.00011176	0.000400121	3.89112e-05	0.000277884	0.000152903	0.324106
GCA_001940925.1	0.0132474	0.0137546	0.0251338	0.0149317	0.00529249	0.0144035	0.00433939	0.00220573	0.00284629	0.024421	0.0128386	0.00329468	0.0858432	0.0209565	0.00650857	0.0265395	0.29037
GCA_002481765.1	0.274232	1.02454	0.446736	1.25016	0.25402	0.182926	1.10649	1.78245	1.85888	0.223225	1.5883	0.9529	0.0562244	0.929388	0.773864	0.224385	0.910014
GCA_002394395.1	0	4.05981e-05	4.79754e-05	2.56559e-05	4.48516e-05	5.31003e-05	8.32896e-06	0.000276322	0.000209451	0.000113777	9.04879e-05	3.12928e-05	5.43374e-05	8.89399e-05	0.000191045	3.82257e-05	0.325646
GCF_900100095.1	0.00290177	0.00457134	0.000938185	0.00220128	0.00154489	0.00180984	0.000753771	0.00145433	0.0173508	0.000814641	0.00537073	0.00891844	0.0011806	0.00341863	0.000772865	0.000950181	0.217501
Lactococcus garvieae	0.000284194	9.74354e-05	0.000325166	0.000220641	0.000139538	0.000115051	6.24672e-05	0.000106651	0.000299216	0.000186594	0.000101134	0.000129641	0.00040506	0.00022235	0.000221439	0.000223893	0.271696
Acetitomaculum ruminis	0.00971245	0.021245	0.0105812	0.0139466	0.00822778	0.0120405	0.00487244	0.0061518	0.011632	0.0111683	0.0200244	0.0247258	0.0132237	0.0118957	0.00820626	0.010381	0.272523
Megamonas funiformis	0.000458699	0.000479057	0.000517068	0.000774809	0.000448516	0.000575254	0.000408119	0.000649599	0.000635833	0.000832846	0.000526959	0.000849375	0.000340844	0.000778224	0.0005384	0.000464169	0.31734
Dorea longicatena	0.00825658	0.0173719	0.00783598	0.0478585	0.0109139	0.0160186	0.00679643	0.0110674	0.00694554	0.0119648	0.0261297	0.0201436	0.00884711	0.0232022	0.0112283	0.0159401	0.9689
Lachnospira pectinoschiza	0.000299151	0.00282563	0.00018124	0.000759415	0.000279077	0.000292052	0.000224882	0.000504167	0.000662014	0.000259411	0.00188428	0.00610209	0.000335904	0.00394115	0.000199729	0.000185668	0.252567
GCA_002372775.1	0.00138607	0.00540766	0.000852895	0.00630109	0.000802346	0.004633	0.000961995	0.00100349	0.0031455	0.00153826	0.00833554	0.0116588	0.00216856	0.00368545	0.00158047	0.00131606	0.357517
GCA_002449955.1	0.0252135	0.0067677	0.0206667	0.00424862	0.00756497	0.0222535	0.00749606	0.00906045	0.00958612	0.0439588	0.00730823	0.00192227	0.0464683	0.008327	0.00461548	0.0317109	0.397271
GCA_002348945.1	0.00591323	0.0133974	0.005837	0.00291451	0.00358315	0.00685879	0.00339821	0.00416422	0.0318104	0.00721799	0.0106297	0.00484591	0.00494964	0.00436917	0.00270069	0.00558095	0.386169
GCA_002342665.1	0.00634201	0.00757966	0.044841	0.00105189	0.0525163	0.00980144	0.0608472	0.0105439	0.0195575	0.00596645	0.0333581	0.000853845	0.00408024	0.041585	0.0782938	0.0200903	0.919569
GCA_002349205.1	0.00237327	0	0.00206294	0.000425888	0.000906999	0.00103988	0.00067881	0.000848357	0.00020197	0.00761849	0.000510991	0.000125171	0.00552265	0.000778224	0.000673	0.00162732	0.325104
GCA_002342415.1	0.00425294	0.00386494	0.0152402	0.00056443	0.0178958	0.00214171	0.0226381	0.00524042	0.00568884	0.00269878	0.00612124	0.00139923	0.00204012	0.00973336	0.0256131	0.00719189	0.730617
GCA_002342545.1	0.0004936	0.00103119	0.000549051	0.000246297	0.000488384	0.000247802	0.00015825	0.000145433	0.000445083	0.000955724	0.000127748	6.70559e-05	0.00151651	0.000433582	0.000182361	0.000480551	0.608655
GCA_002310235.1	0.000149576	8.52559e-05	4.26448e-05	4.61806e-05	8.97032e-05	7.08004e-05	9.5783e-05	6.78686e-05	0.000130907	0.000100124	3.72597e-05	0.000201168	0.000123494	7.22637e-05	7.38129e-05	7.64513e-05	0.346229
RF16 sp4	0.00144091	0.000405981	0.00199897	0.000364314	0.00104654	0.000911556	0.000179073	0.000596274	0.00992648	0.00147	0.000670675	0.000205638	0.00191663	0.000628138	0.00510612	0.00237545	0.143875
GCA_002310415.1	0.000244307	8.52559e-05	9.59507e-05	6.15742e-05	5.98022e-05	3.98253e-05	4.58093e-05	9.69551e-05	7.48039e-05	0.000546128	0.000180976	0.000147523	2.46988e-05	0.00017788	0.00015631	4.91473e-05	0.238577
UBA1177 sp1	6.9802e-05	0	4.79754e-05	0.000112886	3.48846e-05	6.63754e-05	2.49869e-05	1.45433e-05	2.61814e-05	3.64085e-05	7.98423e-05	1.34112e-05	5.43374e-05	5.00287e-05	2.17097e-05	6.00689e-05	0.810373
GCA_002311025.1	8.47596e-05	2.0299e-05	0	5.13118e-05	4.98351e-06	6.19504e-05	4.16448e-06	1.45433e-05	5.61029e-05	5.91639e-05	6.38738e-05	0	1.48193e-05	2.77937e-05	8.68388e-06	5.46081e-06	0.9589
GCA_002368795.1	0.000603289	0.000292306	0.000485084	0.000749153	0.000373764	0.000734555	0.000154086	0.000261779	0.000250593	0.00108771	0.000841006	0.000201168	0.00100771	0.000466934	0.000373407	0.00074267	0.278366
Cutibacterium acnes	0.000134618	4.46579e-05	3.19836e-05	0.00012828	4.48516e-05	4.86753e-05	4.58093e-05	0	4.11421e-05	0.00012743	7.98423e-05	0.00011176	0.000128434	6.67049e-05	1.73678e-05	0.000114677	0.259849
Bifidobacterium bifidum	9.47313e-05	0.000113675	0.00018124	0.00012828	0.000219275	0.000172576	0.000258198	0.00113922	0.000142127	0.000172941	0.000420503	0.000125171	0.000163012	0.000183439	0.000125916	0.000158363	0.447586
Clostridium citroniae	0.00185474	0.00222477	0.00375274	0.00117504	0.00518784	0.00207534	0.00286516	0.00211362	0.00146616	0.00159743	0.00192686	0.00142159	0.00199566	0.0025459	0.00202334	0.00226078	0.147336
Enterococcus casseliflavus	0.000139604	0.000154273	3.19836e-05	0.000112886	0.000114621	6.63754e-05	0.000191566	0.000126042	0.000108466	0.000141083	0.000276787	0.000232461	6.42169e-05	0.00013341	0.000151968	7.64513e-05	0.342786
GCA_002368805.1	0.895265	0.000223289	0.000751614	0.00735298	0.167142	0.808621	0.00369389	0.0096034	0.34838	1.16458	0.061782	0.00759967	0.0957375	1.16722	0.0276712	0.130655	0.54368
GCF_900114185.1	0.000857567	0.00062115	0.000815581	0.000903088	0.000393698	0.000889431	0.00055804	0.000305409	0.000306696	0.00108771	0.00104327	0.000540918	0.000953374	0.00182883	0.000542742	0.000611611	0.32116
Morganella morganii	0.000104703	6.90167e-05	0.000143926	0.000102624	0.000134555	0.000110626	0.000141592	6.30208e-05	6.73235e-05	0.000141083	0.00037792	0.000232461	0.000128434	8.89399e-05	0.000238807	0.000103755	0.135353
GCF_900104285.1	7.97737e-05	5.68373e-05	0.000122604	0.000159067	0.000129571	5.75254e-05	5.83027e-05	0.000159976	0.000153348	0.000118328	5.8551e-05	4.02336e-05	0.000128434	0.000127851	0.000151968	0.000180207	0.47896
GCF_900111695.1	0.00528501	0.00701129	0.00428047	0.0283447	0.0088856	0.00759777	0.00893697	0.0129532	0.0031455	0.00287628	0.0236067	0.00489955	0.000538434	0.00954436	0.00572267	0.0135428	0.534343
Bifidobacterium breve	0.000398869	0.000101495	0.000330497	0.000189854	0.000129571	0.000216826	0.000154086	0.000930769	0.000344098	0.000282166	0.000218236	0.000156464	0.000543374	0.000294613	0.000390774	0.000300345	0.927535
Actinomyces denticolens	0.000299151	0.000223289	0.000287852	0.000323265	0.000139538	0.000336302	0.000233211	0.000208453	0.000130907	0.0004278	0.000356629	0.000245872	0.00041988	0.000644814	0.000303936	0.000278501	0.141322
Desulfovibrio legallii	0.000388897	0.000198931	0.000245207	0.000323265	0.000323928	0.000287627	0.000204059	0.000392668	0.000216931	0.000373188	0.000361952	0.000411276	0.000375422	0.000283496	0.000455903	0.000180207	0.41093
GCF_000632455.1	0.000184477	0.000129914	0.000143926	0.000107755	5.48186e-05	0.000128326	3.33158e-05	0.000392668	0.000134647	0.000223002	8.51651e-05	0.000156464	9.87952e-05	0.000100057	8.24968e-05	0.00020205	0.795533
UBA10296	0.00735912	0.00131944	0.00283055	0.00231416	0.00166948	0.0046507	0.00231545	0.00066899	0.00170927	0.00688122	0.0026348	0.00243189	0.00314663	0.00280716	0.000903123	0.00179661	0.919674
GCA_002368955.1	0.000423798	0.000479057	0.000517068	0.000159067	0.00201832	0.000619504	0.00563038	0.000353886	0.000691936	0.000332228	0.000420503	0.000469391	0.000335904	0.00148418	0.000855362	0.00087919	0.403445
GCA_002448305.1	0	0	8.52895e-05	0	5.98022e-05	4.86753e-05	0	0	4.86225e-05	2.27553e-05	5.8551e-05	9.83487e-05	0	0	0	6.00689e-05	0.517165
GCA_002369055.1	0.00142097	0.000353203	0.00162583	0.000323265	0.000433566	0.000407103	0.000953666	0.000198758	0.00105848	0.00123789	0.000298078	0.000397865	0.000237109	0.00057255	0.000790233	0.000393178	0.702866
GCA_002369155.1	0.00215888	0.000353203	0.000740953	0.000543905	0.000219275	0.00106201	0.000403954	0.00194395	0.00179903	0.00116507	0.000468408	0.000719734	0.00117566	0.000522522	0.000351697	0.000939259	0.911237
GCA_002369195.1	0.000249293	0.000511536	0.000399795	0.000466938	0.000194357	0.000429228	0.000295678	8.72596e-05	0.000142127	0.000477862	0.000292755	0.000295046	0.0220412	0.000995015	0.000151968	0.000409561	0.340139
GCA_002369315.1	0.015157	0.00106367	0.0545533	0.00526459	0.00180902	0.0335992	0.00100364	0.000494471	0.00122678	0.00258501	0.0291371	0.0194328	0.0249656	0.0359428	0.01445	0.0180316	0.62779
GCA_002369275.1	0.00121156	0.00129508	0.00152988	0.00198064	0.000707659	0.00134963	0.000312336	0.000450841	0.000822843	0.00327222	0.000856974	0.00056327	0.00242048	0.00167874	0.000612213	0.00152357	0.378022
GCA_002369325.1	0.00055343	0.000373502	0.000314505	0.000472069	0.000179406	0.000486753	0.000116605	0.00112468	0.000710637	0.000800988	0.000319369	0.000527507	0.0070441	0.000333525	0.000147626	0.000294884	0.35816
GCA_002369415.1	0.00078278	0.000917516	0.00212691	0.00344815	0.000518285	0.00123901	0.000433106	0.000349038	0.000875205	0.00162473	0.00151168	0.000876197	0.00218831	0.00224017	0.00111588	0.000611611	0.730321
GCA_002369075.1	0.000393883	9.33756e-05	0.000453101	0.00056443	0.000129571	4.42503e-05	0.000237375	0.000140585	0.000602171	0.00025486	0.00075584	0.000151993	0.000938555	0.000639255	0.000586162	0.000333109	0.0335583
RC9 sp7	0.000772808	0.00083226	0.00119405	0.000369445	0.00145519	0.000455778	0.00171577	0.00262264	0.0011071	0.00129705	0.00114441	0.00115336	0.0129175	0.000872723	0.00087273	0.00116861	0.384239
GCA_002369515.1	0.00230845	0.00267541	0.00808118	0.000985187	0.0084022	0.00362852	0.00951583	0.00229784	0.00277522	0.0014791	0.00625964	0.00153782	0.00231181	0.00655376	0.0108983	0.00387171	0.869883
GCA_002371025.1	0.00297157	0.00152649	0.00206827	0.00268361	0.00130568	0.00163284	0.00114523	0.000615665	0.00113328	0.00299005	0.00122425	0.00188204	0.000997832	0.00233467	0.00105075	0.00139797	0.760717
GCA_002371075.1	0.000134618	5.68373e-05	0.000143926	8.20989e-05	4.98351e-05	4.86753e-05	3.74803e-05	3.8782e-05	2.24412e-05	0.000245758	7.98423e-05	4.02336e-05	0.00020253	5.55874e-05	4.34194e-05	8.19122e-05	0.507504
GCA_002371135.1	0.000438755	0.00020299	0.000383803	7.18366e-05	0.000234225	0.000278777	0.000199895	5.81731e-05	0.000100985	0.000641701	0.000143716	0.000120701	0.000261807	0.000194556	0.000108548	0.000322188	0.968438
GCA_002371155.1	7.47879e-05	2.84186e-05	2.13224e-05	7.69677e-05	4.48516e-05	3.54002e-05	1.24934e-05	1.45433e-05	4.48823e-05	0.000386841	3.19369e-05	1.78816e-05	3.45783e-05	2.2235e-05	4.77613e-05	2.73041e-05	0.426825
Paraclostridium bifermentans	0.000154562	0.000198931	0.000117273	0.000246297	8.47197e-05	0.000132751	3.33158e-05	0.000126042	0.000250593	0.000232104	0.000122425	0.000120701	0.000158072	0.000227908	4.77613e-05	0.000103755	0.549679
GCA_002371215.1	0.00229349	0.00153055	0.00621014	0.00840488	0.00653339	0.0854827	0.00180738	0.00116831	0.0997659	0.0482777	0.00969285	0.000889609	0.0790065	0.0615798	0.00221439	0.00226624	0.192692
GCA_002371235.1	1.99434e-05	3.65383e-05	1.59918e-05	4.10495e-05	1.49505e-05	7.08004e-05	3.33158e-05	1.45433e-05	6.73235e-05	0.000432352	2.66141e-05	0.000147523	0.000113615	4.44699e-05	5.64452e-05	2.18432e-05	0.129308
GCA_002371315.1	0.00129632	0.00647539	0.0239397	0.00126227	0.0156333	0.00200011	0.0276688	0.00271959	0.00269668	0.00355438	0.00435939	0.00328574	0.00316639	0.00642591	0.00299594	0.00898303	0.185016
Micrococcus luteus	0.000593317	0.000349143	0.000469092	0.000590086	0.000254159	0.000544278	0.000299842	0.000174519	0.000149608	0.000760028	0.000537605	0.00022799	0.000518675	0.00108951	0.00031262	0.000316727	0.534517
GCA_002371375.1	0.00101213	0.000556194	0.000975499	0.000764546	0.000483401	0.00111511	0.000249869	0.000189062	0.000224412	0.00161108	0.000894234	0.000178816	0.000874338	0.00188441	0.00146323	0.00123414	0.163709
GCA_002394865.1	0.00510053	0.00258204	0.00520266	0.00236548	0.00349344	0.0149123	0.00166163	0.00622937	0.0023638	0.0171484	0.00322031	0.00199827	0.0133522	0.00872723	0.00221439	0.0052533	0.540369
GCA_002396065.1	0.00353497	0.01656	0.00521865	0.103619	0.0325174	0.0324045	0.0223799	0.00736374	0.00549809	0.00143359	0.0674029	0.0184001	0.000770603	0.0374993	0.0112196	0.0276044	0.640843
GCA_002371465.1	0.00108193	0.00121794	0.00432311	0.00447952	0.00340872	0.00205321	0.00252784	0.000349038	0.00100611	0.00135622	0.00217703	0.00105948	0.00109663	0.00347421	0.00389472	0.00377342	0.781592
GCA_002396025.1	0.0146484	0.0313011	0.0452834	0.0468066	0.0880188	0.0165231	0.0316542	0.0261246	0.0167598	0.0295137	0.0426411	0.0247168	0.00344795	0.0717022	0.0659975	0.0182773	0.778971
GCF_000424545.1	0.00679572	0.00796128	0.00592229	0.00558273	0.00399179	0.00551801	0.00296927	0.0111935	0.00733452	0.0072271	0.00410389	0.00603503	0.0061006	0.00532528	0.00318698	0.00646014	0.623534
GCF_000420865.1	0.00348013	0.00127478	0.0016898	0.000282215	0.00129073	0.00143813	0.000491409	0.0024869	0.00457426	0.00182043	0.00045244	0.000303987	0.00196109	0.000650373	0.000494981	0.00140889	0.879413
GCF_000420945.1	0.00299151	0.00146559	0.00122071	0.000338658	0.00139538	0.00126113	0.000474751	0.00291835	0.00516147	0.000869254	0.000441794	0.000366572	0.00113615	0.000400229	0.000455903	0.00116861	0.706301
GCF_000421005.1	0.00227854	0.00204614	0.00405658	0.00306332	0.00212298	0.00361082	0.00129932	0.000727163	0.00173545	0.00309473	0.00232075	0.00139923	0.00318615	0.00424132	0.00156744	0.0060888	0.437217
GCF_000424585.1	0.00211899	0.00293118	0.00186038	0.000974925	0.00100169	0.00234526	0.000745442	0.00114892	0.0034522	0.00189324	0.00152765	0.00206979	0.00254892	0.00168986	0.000725104	0.00172016	0.442761
Blautia wexlerae	0.00181485	0.00446579	0.00284121	0.00159067	0.00169938	0.00413298	0.000891199	0.000882291	0.00216557	0.00136532	0.00210784	0.00173004	0.00147205	0.00173433	0.00104641	0.0028014	0.379082
GCA_002363705.1	0.000244307	0.000267947	0.000186571	0.000333527	0.000129571	0.000216826	0.000299842	0.00019391	0.000400201	0.000377739	0.000335338	0.000201168	0.000266747	0.000255702	0.000147626	0.000191128	0.360871
GCA_002363735.1	0.000762836	0.000466878	0.000277191	0.000338658	0.000159472	0.0257581	0.000166579	0.000179367	0.000755519	0.0117782	0.000468408	0.000491743	0.000484097	0.000300172	0.000130258	0.000180207	0.638275
GCA_002491165.1	0.000224364	0.000133974	0.00035715	4.10495e-05	0.000199341	0.000190276	0.000341487	0.000164824	0.000448823	0.000136532	0.000101134	0.000134112	0.000429759	0.000138969	0.0004038	0.000218432	0.499429
Actinomyces ruminicola	0.000274222	0.000320725	0.000207893	0.000964662	0.000294027	0.000331877	0.000295678	0.000222997	0.000317917	0.00063715	0.000441794	0.000371043	0.000375422	0.000594785	0.00029091	0.0004041	0.519666
Proteiniphilum acetatigenes	0.000443741	0.000353203	0.000911532	0.000194985	0.000179406	0.000429228	0.000503902	0.000140585	0.000478745	0.000259411	0.000330015	0.000411276	0.000642169	0.000411347	0.000751155	0.000557003	0.432397
GCF_900113415.1	0.00288681	0.00315041	0.00295848	0.00177026	0.00425094	0.00284972	0.00416031	0.00662688	0.00362799	0.00258501	0.00316708	0.00528848	0.00328494	0.00220682	0.00346921	0.00259388	0.630689
Eubacterium ruminantium	0.00113179	0.000669868	0.00129	0.00217049	0.000916966	0.000659329	0.000828731	0.00028117	0.000714377	0.00085105	0.000638738	0.000424688	0.00141277	0.000700402	0.00100733	0.000824582	0.463187
Bact-11 sp2	0.000468671	0.00021111	0.000319836	5.6443e-05	0.000229242	0.000177001	0.000433106	7.75641e-05	0.000127167	0.000195696	0.000101134	0.000290576	0.00061747	0.000327966	0.000351697	0.000158363	0.762784
GCA_002366995.1	0.000124646	5.27775e-05	8.52895e-05	3.59183e-05	3.98681e-05	7.08004e-05	6.24672e-05	9.69551e-06	5.61029e-05	0.000241207	7.45195e-05	9.38783e-05	0.000172892	0.000155645	6.07871e-05	0.000103755	0.042984
GCA_002368735.1	0.000179491	5.68373e-05	0.000149257	6.15742e-05	7.97362e-05	0.000115051	3.74803e-05	1.9391e-05	5.23627e-05	0.000227553	2.66141e-05	7.15263e-05	0.000138313	9.44986e-05	7.81549e-05	5.46081e-05	0.854346
GCA_002368715.1	0.00100216	0.000572433	0.00113009	0.000446413	0.000318945	0.000991206	0.000433106	0.000189062	0.00038524	0.00076458	0.00458827	0.000245872	0.000691567	0.000639255	0.000373407	0.00179661	0.330369
GCA_002371495.1	0.00434268	0.00389335	0.00789994	0.00130332	0.00149505	0.00710659	0.00138261	0.00191971	0.00188506	0.00616215	0.000915525	0.000232461	0.00979555	0.00146751	0.00158915	0.00595774	0.914015
GCA_002371895.1	2.49293e-05	1.62392e-05	1.06612e-05	2.05247e-05	3.98681e-05	2.21251e-05	1.66579e-05	6.30208e-05	1.8701e-05	6.8266e-05	2.12913e-05	4.47039e-06	1.48193e-05	2.2235e-05	2.60516e-05	1.63824e-05	0.766772
GCA_002372015.1	0.000284194	0.000231409	0.000335828	0.000200116	0.000667791	0.000323027	0.00132847	0.000363582	0.000134647	0.000177492	0.000361952	0.000572211	0.000187711	0.000361318	0.000490639	0.00020205	0.308303
UBA3855 sp1	0.000214392	0.000117734	0.000117273	0.000241166	0.000104654	0.000141601	6.24672e-05	0.000295713	0.000157088	0.000282166	0.000149039	8.49375e-05	0.000187711	0.000283496	0.000117232	0.000158363	0.686576
GCA_002372315.1	0.000483628	3.24785e-05	0.000186571	0.000133411	7.47527e-05	3.54002e-05	2.49869e-05	4.84776e-05	6.73235e-05	0.000223002	4.79054e-05	5.81151e-05	2.96386e-05	6.11462e-05	6.07871e-05	0.000147442	0.510696
GCA_002372325.1	0.000857567	0.00103525	0.00126868	0.00177539	0.000473434	0.000849605	0.000978653	0.00390244	0.000763	0.00173851	0.000814391	0.00156911	0.000676747	0.000594785	0.00125916	0.000726288	0.387071
GCA_002372175.1	0.00120159	0.000653629	0.00110876	0.00189341	0.00209308	0.000398253	0.00208224	0.00841086	0.0015634	0.00184773	0.000495022	0.000996898	0.00135349	0.00112287	0.000864046	0.00169831	0.319417
GCA_002371615.1	0.0295761	0.00728329	0.0308268	0.0021397	0.0139738	0.024789	0.00818737	0.0100785	0.016008	0.0244893	0.010635	0.0147881	0.0534729	0.0027627	0.0163257	0.0300891	0.451619
GCA_002372465.1	0.00259265	0.00172948	0.00133798	0.000318133	0.00110634	0.00146026	0.000424777	0.00241418	0.00464906	0.00115142	0.00075584	0.00105501	0.00149675	0.000778224	0.000421168	0.00126691	0.966514
GCA_002372545.1	0.00335548	0.00109209	0.00418452	0.00184723	0.00181898	0.00454008	0.000807909	0.000460537	0.00135769	0.00358624	0.00163411	0.000782319	0.0025835	0.00304063	0.0011593	0.00345669	0.926973
GCA_002372615.1	0.000104703	0.000125854	0.000165248	0.000307871	0.000194357	0.000265502	8.32896e-06	8.72596e-05	0.000157088	0.000282166	6.38738e-05	0.000156464	0.000217349	0.000194556	3.47355e-05	0.000103755	0.893522
GCA_002311665.1	0.0229698	0.0265105	0.0279323	0.0277905	0.0258844	0.0441131	0.014659	0.0129726	0.0164718	0.0582855	0.0161175	0.00561035	0.0265068	0.0171043	0.0213754	0.0308044	0.843092
UBA2868 sp2	0.000862553	0.000556194	0.000565043	0.0004772	0.000348846	0.00119033	0.000204059	0.000421755	0.000834063	0.00106495	0.00066003	0.00130088	0.00107687	0.000533639	0.000238807	0.000895573	0.15204
GCA_002310175.1	0.000368953	0.000531835	0.000485084	0.000194985	0.000558154	0.000292052	0.000524724	0.000702925	0.000542328	0.000350432	0.00024485	0.000411276	0.000765663	0.000305731	0.000989962	0.000376796	0.709136
GCA_002310135.1	0.000254279	0.000223289	0.000202563	0.000446413	0.000134555	0.000354002	0.000258198	0.000159976	0.000325397	0.000332228	0.000287432	0.000362102	0.000237109	0.000444699	0.000234465	0.000120138	0.45175
GCA_002310155.1	0.00330064	0.000113675	0.000165248	0.000143673	0.000792379	0.0032347	0.000108276	0.000164824	0.00157836	0.00454197	0.000266141	0.000102819	0.000661928	0.00492505	0.000143284	0.000797278	0.481112
Fibrobacter sp4	0.0103058	0.000259828	0.000581035	0.000359183	0.00018439	0.00151336	0.000528889	0.00131859	0.000542328	0.0472037	0.000404534	0.000737615	0.00163012	0.00239582	0.000338671	0.000649836	0.436387
GCA_000431155.1	0.000279208	0.000142093	0.000325166	0.000133411	0.000214291	0.000141601	0.000166579	0.000116346	0.000403941	0.000145634	5.8551e-05	8.04671e-05	0.000474217	6.67049e-05	0.00024749	0.000311266	0.604755
GCA_002509095.1	0.00318098	0.00223695	0.00405658	0.00144186	0.00210304	0.0032347	0.00303174	0.000533253	0.00096123	0.00475132	0.0587746	0.000925372	0.00352699	0.00157868	0.00221873	0.00522053	0.336044
UBA11921	0.0161691	0.0138967	0.019526	0.00685013	0.0149356	0.0219083	0.00583027	0.00282139	0.00427878	0.0324173	0.000952785	0.00348691	0.0274947	0.00822694	0.0106855	0.0174964	0.936676
GCA_002395605.1	0.00365463	0.00198119	0.00294782	0.000600348	0.00416123	0.00269042	0.000412283	0.00102288	0.00233388	0.0322307	0.00115505	0.0006795	0.00107687	0.00351868	0.000225781	0.00196589	0.434218
Butyrivibrio sp3	0.00329565	0.00203802	0.00150323	0.000677316	0.00108142	0.00146911	0.000653823	0.00273413	0.00491088	0.00200702	0.00104327	0.00216367	0.00283542	0.00092831	0.000521033	0.00110854	0.677432
GCA_002481665.1	0.22219	1.80337	1.07802	0.435519	3.67023	0.20976	0.2291	0.0244909	0.00424512	0.0238294	0.0835417	0.0167774	0.00353687	0.0402898	2.62114	0.344468	0.317495
GCA_002473165.1	0.00370948	0.0163651	0.0207094	0.00441795	0.0358065	0.000336302	0.0219343	0.0391699	0.00387858	0.0017112	0.0326129	0.101786	4.93976e-05	0.00676499	0.03431	0.000518777	0.722541
GCA_002472275.1	0.000872525	0.000133974	0.000239877	0.0537851	0.00126083	0.000318602	0.000199895	0.000169671	0.000347838	0.000687211	0.00101666	0.000581151	0.000227229	0.00103948	0.000442878	0.000158363	0.358014
GCA_002472405.1	0.00320092	0.00563095	0.00284121	0.00896418	0.00338381	0.00601361	0.00489743	0.00121679	0.00275652	0.00735453	0.0122159	0.00569975	0.00301819	0.00787118	0.00644344	0.00635092	0.172864
Prevotella sp3	0.0113927	0.01548	0.000613019	0.00749153	0.00638886	0.000778805	0.0206433	0.0173695	0.00806386	0.00089656	0.0042689	0.0212612	3.95181e-05	0.00445255	0.0116798	0.000147442	0.336778
GCA_002481065.1	0.04406	1.98542	0.184012	0.693361	0.224074	0.0340417	0.290768	0.0472656	0.0868062	0.0157695	1.36231	0.323567	0.00640687	0.496101	0.571838	0.0523309	0.800647
Dialister sp3	0.029272	0.0584612	0.314153	0.273779	0.0530495	0.0121467	0.100431	0.00477504	0.00115198	0.00270789	1.78351	0.669772	0.00362084	0.155951	1.28847	0.0100588	0.166336
GCA_002395805.1	6.48161e-05	0.000121794	0.000127934	2.56559e-05	8.47197e-05	3.09752e-05	4.99737e-05	0.000130889	0.000411421	0.000109226	0.000165007	0.000219049	0.000158072	6.67049e-05	0.000390774	4.36865e-05	0.0527455
GCA_002395835.1	0.00110187	0.000734825	0.00136463	0.000313002	0.00141532	0.000433653	0.00213638	0.000673838	0.00135769	0.0004278	0.000729226	0.000719734	0.00114108	0.000605903	0.00192348	0.000655297	0.786303
GCA_002395865.1	0.00108193	0.000385682	0.00089021	0.00060548	0.000533236	0.00114166	0.000220717	0.000140585	0.000733078	0.00114687	0.000798423	0.000259283	0.00133374	0.000850488	0.000664317	0.000955642	0.237828
GCA_002396085.1	0.0293019	0.107479	0.0249632	0.0104471	0.0587756	0.0113413	0.0207641	0.0330714	0.0137041	0.0759027	0.0105072	0.0121192	0.0740717	0.0362819	0.0128044	0.0151592	0.712426
GCA_002395905.1	0.00512546	0.000446579	0.0048615	0.000194985	0.000313961	0.000584104	0.000179073	0.000121194	0.000295475	0.00152916	0.000202267	0.000241401	0.000849639	0.000239026	0.000130258	0.00108124	0.285285
GCA_002395965.1	0.00457203	0.000759184	0.00867821	0.000882563	0.00258644	0.00183196	0.00137011	0.00159006	0.00486225	0.00153371	0.000665352	0.00146629	0.011969	0.00167318	0.00549255	0.00639461	0.386062
Lachnospira eligens	0.00417316	0.0331199	0.00606622	0.00272979	0.00991221	0.0045268	0.00195314	0.0278843	0.0231032	0.00448735	0.0219832	0.0105591	0.00246494	0.00624803	0.0125352	0.00369697	0.90039
GCA_002395745.1	0.00356987	0.000795722	0.00140728	0.000118017	7.97362e-05	0.000407103	6.24672e-05	0.00015028	6.35833e-05	0.00111501	8.51651e-05	0.000125171	8.89157e-05	0.00112842	0.000104207	0.000256658	0.346845
GCA_002395695.1	0.000194448	0.000109615	0.000143926	0.000271953	7.97362e-05	0.000199126	0.000124934	7.27163e-05	8.60245e-05	0.000223002	0.000250173	0.000125171	0.000153133	0.000255702	0.000138942	0.000180207	0.420276
GCA_002395775.1	0.00297157	0.00352391	0.00364613	0.000708103	0.00301004	0.00164169	0.00505984	0.00363582	0.00258073	0.00147	0.00178847	0.00122489	0.00290458	0.00204006	0.0150969	0.00177476	0.741982
GCF_000621965.1	0.00808207	0.00557411	0.00866222	0.0156501	0.00598022	0.00706234	0.00722537	0.000911378	0.00252463	0.00954359	0.0085378	0.00334833	0.00467795	0.0076933	0.00798482	0.0155305	0.967048
GCA_002396005.1	0.000543458	0.00062521	0.000613019	0.000313002	0.000353829	0.000898281	0.000124934	0.000736859	0.000706897	0.000605292	0.000314046	0.000500684	0.000795302	0.000316848	0.000316961	0.000764513	0.904672
Prevotella brevis	0.0135815	0.010454	0.0150962	0.00240652	0.0197247	0.00727917	0.0210056	0.0145336	0.0182746	0.00825109	0.00740404	0.00495767	0.00864458	0.00752654	0.0207588	0.00833866	0.41672
GCA_002395405.1	0.000309123	0.000113675	0.0048082	5.6443e-05	0.000134555	7.08004e-05	2.49869e-05	2.42388e-05	7.85441e-05	0.000273064	0.000122425	0.000174345	0.000177831	0.00013341	0.000121574	0.000273041	0.40381
Pseudomonas aeruginosa	0.000249293	0.000154273	0.000250538	0.000256559	0.000169439	0.000331877	0.000229046	0.000164824	0.000344098	0.000418698	0.000250173	0.000250342	0.000459398	0.000333525	0.000225781	0.000294884	0.0206364
GCA_002394905.1	0.000707992	0.00206644	0.00128467	0.00360722	0.00499348	0.00134963	0.00215304	0.00100349	0.000886426	0.000477862	0.00780858	0.00685312	0.000291446	0.00437473	0.00464587	0.00150172	0.326168
GCA_002394635.1	0.00254777	0.00120982	0.00125269	0.00194472	0.00148509	0.00264617	0.00137428	0.000654447	0.00096497	0.0025486	0.000936816	0.00056774	0.00143747	0.000967221	0.00120272	0.00141981	0.253675
GCA_002394665.1	0.000129632	3.65383e-05	9.06201e-05	0.000138542	4.48516e-05	0.000194701	1.24934e-05	0.000164824	0.000130907	0.000204798	0.000117102	9.38783e-05	6.91567e-05	8.33811e-05	4.77613e-05	0.000382257	0.394998
GCA_002395085.1	0.0054296	0.0058786	0.00793193	0.00474634	0.000926934	0.0036949	0.000924514	0.000828966	0.0011632	0.00471036	0.00499813	0.000979016	0.00242048	0.00755433	0.00560544	0.00734479	0.681284
GCA_002394995.1	0.000184477	0.000121794	0.000261199	0.000179591	8.47197e-05	0.000252227	9.5783e-05	0.000208453	9.35049e-05	0.000227553	0.000361952	0.000125171	0.000251928	0.000233467	0.000121574	0.00020205	0.477337
Treponema sp7	0.0289479	0.0111036	0.0086409	0.00369445	0.0131216	0.0124211	0.0206392	0.0309238	0.0172049	0.0225323	0.00424761	0.00480567	0.00865446	0.00893846	0.00557939	0.0118773	0.191929
GCA_002395105.1	0.000488614	0.000353203	0.000506407	0.000795333	0.000294027	0.000566404	0.000141592	0.000242388	0.00125671	0.00055523	0.000180976	0.000174345	0.000286506	0.000511404	0.000251832	0.000633454	0.701427
GCA_002395425.1	0.00113179	0.00043034	0.000842234	0.000374576	0.000333895	0.00177444	0.000287349	0.000169671	0.0003815	0.00181588	0.000255495	0.000107289	0.00134855	0.000461376	0.000151968	0.00128329	0.851735
GCA_002394605.1	0.00332557	0.0028784	0.00149257	0.00116478	0.00382734	0.00256652	0.0027902	0.00493501	0.011344	0.00235745	0.00730291	0.00067503	0.00386289	0.00326854	0.00871861	0.00113585	0.205706
GCA_002482005.1	0.0108193	0.0315812	0.00892875	0.036806	0.00840719	0.00885006	0.0175116	0.00305893	0.00748039	0.00900201	0.0244903	0.0132279	0.00357639	0.0151587	0.0124657	0.0102827	0.449845
GCA_002395385.1	0.00118165	0.00043034	0.000575704	0.00082612	0.000179406	0.00218154	0.000766264	0.00075625	0.000287995	0.000873805	0.000521636	0.000701852	0.000676747	0.000628138	0.000429852	0.00215702	0.798578
GCA_002448395.1	0.0190659	0.01127	0.025379	0.00365853	0.0164805	0.0150628	0.00653823	0.00738313	0.0117292	0.033778	0.00356629	0.0011936	0.0195565	0.00354648	0.00320001	0.0429165	0.772467
GCA_002396335.1	0.000518529	0.000263887	0.000351819	0.000236034	0.000593038	0.000380552	0.00149088	0.000416907	0.000344098	0.00122879	0.000223558	0.000362102	0.00134362	0.000333525	0.000356039	0.000365874	0.860129
GCA_002396385.1	0.00448727	0.00132756	0.0151602	0.00146239	0.00386222	0.00214171	0.00929928	0.00340312	0.00313428	0.00527924	0.00140522	0.000822553	0.00386289	0.00923863	0.00395116	0.0159674	0.899112
GCA_002449535.1	0.00143593	0.000600851	0.000389134	0.000646529	0.00129571	0.000544278	0.00118271	0.00075625	0.00103603	0.000377739	0.000904879	0.000652678	0.000281566	0.000555874	0.000920491	0.000382257	0.227251
GCA_002449585.1	0.000623232	0.000320725	0.000613019	0.000374576	0.000239209	0.000579679	0.000391461	0.00023754	0.000418902	0.000459658	0.000447117	0.000509625	0.000380362	0.000589227	0.000360381	0.00060615	0.470157
GCA_002449695.1	0.00757352	0.000531835	0.00812383	8.72301e-05	0.000299011	0.000486753	0.00015825	0.000140585	0.000744299	0.00711332	0.000202267	0.000134112	0.000513735	0.000205673	0.000138942	0.000584307	0.530139
UBA9797	0.00164035	0.000954055	0.001306	0.000805596	0.000358813	0.000752255	0.000383132	0.000959856	0.00714003	0.0010786	0.00190025	0.0019178	0.00423832	0.00182327	0.000620897	0.00148534	0.0703478
GCA_002449915.1	0.00040884	0.00114081	0.000634341	0.00209352	0.00305489	0.000663754	0.0013368	0.000470232	0.000213191	0.000218451	0.00439133	0.00303093	0.00021241	0.00243473	0.00283094	0.000748131	0.434484
GCA_002449845.1	0.00515039	0.00483929	0.00550651	0.00330961	0.00778923	0.00588529	0.0117688	0.00585124	0.00864359	0.00258501	0.00679724	0.00195803	0.00480639	0.00458596	0.0149927	0.00372973	0.888486
GCA_002450015.1	0.00557419	0.002444	0.00301712	0.00808161	0.00435559	0.00252669	0.00221967	0.000683533	0.00665381	0.00228009	0.0104061	0.0164689	0.00123	0.00318516	0.00210584	0.0116534	0.174075
GCA_002396125.1	0.00135117	0.000158332	0.00277724	7.69677e-05	0.000408648	0.000592954	0.000570534	0.00019391	0.00174667	0.00050972	0.000101134	0.000107289	0.00444085	0.000255702	0.00166296	0.00211879	0.347661
GCA_002391315.1	0	0	3.19836e-05	0	6.97692e-05	4.86753e-05	0	0	0	0	0.000175653	0	0	0	0	0	0.898427
GCA_002450155.1	0.00566393	0.00313417	0.00842767	0.00184209	0.00512305	0.00757565	0.00147423	0.000271474	0.000901387	0.00906118	0.0147282	0.000938783	0.00296386	0.0104004	0.0050627	0.00667311	0.307858
GCA_002396205.1	0.00069802	0.000174572	0.000756945	0.000112886	0.000732576	0.000132751	0.000403954	0.000276322	0.00057973	0.000314024	0.000159685	0.000375513	0.000908916	0.000389112	0.000412484	0.000436865	0.779007
GCA_002449555.1	0.00130629	0.000479057	0.000522398	0.000856908	0.000299011	0.000685879	0.00043727	0.000276322	0.000452564	0.00104675	0.000633416	0.000125171	0.00107687	0.000605903	0.000681684	0.000666219	0.747718
GCF_000622005.1	0.000927369	0.000665808	0.000511737	0.000518249	0.000568121	0.00252669	0.000416448	0.00655417	0.00314924	0.00278525	0.000367275	0.000308457	0.00534482	0.000472493	0.000421168	0.000961103	0.890088
GCA_002369235.1	4.48727e-05	1.21794e-05	6.92977e-05	1.02624e-05	1.99341e-05	3.54002e-05	8.32896e-06	4.84776e-06	1.12206e-05	3.64085e-05	2.12913e-05	3.12928e-05	2.46988e-05	1.11175e-05	4.34194e-06	3.27649e-05	0.665166
Succinimonas amylolytica	0.000368953	0.00121388	0.000650333	0.000610611	0.000956835	0.000185851	0.000945337	0.0282091	0.000246853	0.000318575	0.00168733	0.00304434	0.000271687	0.00070596	0.00133732	0.000305805	0.391605
GCF_000260795.1	0.00318098	0.00107585	0.000954177	0.000856908	0.00133558	0.000544278	0.00645911	0.0010762	0.00100985	0.00152461	0.00218236	0.000272694	0.000918796	0.00127851	0.00168467	0.00186214	0.443473
Treponema saccharophilum	0.000767822	0.00062927	0.000469092	0.00106215	0.000991719	0.000761105	0.000608014	0.00142524	0.00149608	0.00175216	0.000628093	0.000205638	0.0012794	0.00135077	0.000707736	0.000617072	0.465192
GCA_002449785.1	0.00515538	0.00253332	0.00258534	0.00189341	0.000757494	0.00570829	0.000378968	0.000252083	0.00633589	0.00247123	0.000777132	0.00371937	0.00230687	0.0015898	0.00143284	0.00269764	0.79118
Turicibacter sanguinis	0.000573374	0.000446579	0.000463762	0.00150344	0.000328912	0.000477903	0.000237375	0.000392668	0.00148486	0.000741824	0.000654707	0.000527507	0.000963253	0.00197335	0.000673	0.000382257	0.140402
GCA_001689515.1	2.49293e-05	2.0299e-05	7.99589e-05	2.56559e-05	9.96703e-05	1.77001e-05	0.000199895	3.39343e-05	6.73235e-05	4.55107e-05	5.8551e-05	2.68224e-05	0.000113615	0.000127851	0.000147626	3.27649e-05	0.60253
Cloacibacillus porcorum	0.000164533	0.000223289	0.00026653	0.000256559	0.000214291	7.96505e-05	0.000283185	0.000101803	7.10637e-05	0.000186594	0.000228881	0.000232461	0.000345783	0.000272378	0.000147626	0.000163824	0.85694
GCF_000350305.1	0.000438755	4.05981e-05	0.000570374	0.000143673	0.000274093	4.86753e-05	4.16448e-05	4.36298e-05	4.48823e-05	0.000377739	6.91967e-05	5.81151e-05	7.90362e-05	0.000289055	5.64452e-05	0.000223893	0.570436
GCF_000687655.1	0.000807709	0.00129102	0.000463762	0.000728628	0.000279077	0.000575254	0.000320665	0.000542949	0.000935049	0.00102399	0.00119231	0.00158699	0.000973133	0.00124516	0.000316961	0.000797278	0.0451051
GCF_000621405.1	0.00424296	0.000982473	0.00239877	0.00170868	0.00229242	0.0139964	0.000512231	0.00229299	0.00774968	0.00968012	0.00162346	0.00434969	0.0170224	0.000956104	0.000924833	0.00447786	0.37279
GCF_000621905.1	0.000513543	0.000787603	0.000453101	0.000795333	0.000443533	0.000486753	0.000266527	0.000484776	0.000927568	0.000491515	0.000745195	0.00112654	0.000563133	0.000589227	0.000286568	0.000529699	0.278487
UBA10261	0.0199933	0.029052	0.0404805	0.00582389	0.110181	0.0159213	0.022155	0.00110044	0.00111084	0.00144269	0.046069	0.0320974	0.00166964	0.0553595	0.10125	0.0338024	0.841459
UBA11757	0.000603289	0.00482305	0.000394464	0.000579824	0.000647857	0.000384977	0.000295678	0.00665112	0.0234398	0.000709967	0.00460956	0.00248554	0.000365542	0.00127851	0.000811942	0.000698984	0.414344
GCA_002481845.1	0.220006	0.12788	0.0433058	0.0607686	0.256496	0.165739	0.0762599	0.138423	0.247567	0.0398082	0.192814	0.03503	0.0728961	0.0556541	0.233583	0.0665891	0.671216
GCA_002311655.1	0.000772808	0.0004141	0.000229216	0.000456675	0.00065284	0.000300902	0.00311919	0.000421755	0.000587211	0.000841948	0.000723903	0.000666089	0.000143253	0.000522522	0.00087273	0.00026758	0.551029
Clostridium cadaveris	0.000383911	0.000560253	0.000373142	0.00086717	0.000254159	0.00109741	0.000428941	0.000513862	0.00311184	0.00119238	0.000697289	0.000415747	0.00062241	0.00182883	0.000564452	0.000638915	0.128963
GCF_900116755.1	0.000797737	0.00101901	0.000735622	0.00136489	0.000603005	0.000893856	0.000574698	0.000780489	0.00259195	0.000946622	0.000739872	0.00106842	0.000479157	0.00117845	0.000642607	0.000660758	0.467387
GCF_900199595.1	0.00389395	0.00253738	0.00190835	0.0012674	0.00186882	0.00184966	0.000812073	0.00121679	0.00751031	0.00159743	0.00233672	0.00269565	0.0099635	0.00316292	0.000798917	0.00159456	0.173508
GCF_000746015.1	0.00205916	0.00161986	0.00144459	0.00129306	0.00129073	0.00149123	0.000778758	0.00178397	0.00220671	0.00164294	0.00171395	0.00227096	0.00175855	0.00166206	0.0012635	0.00110308	0.254937
GCA_002309155.1	0.000358982	0.000267947	0.000442439	0.00017446	0.00195354	0.000411528	0.00753771	9.69551e-05	0.000699416	0.000245758	0.000361952	0.000433628	0.000276627	0.00148974	0.00103772	0.000453247	0.419689
GCA_002309255.1	0.000104703	8.93158e-05	0.00017591	5.6443e-05	0.000144522	9.29256e-05	0.000170744	5.81731e-05	0.000112206	8.64703e-05	0.000101134	7.59967e-05	0.000182771	0.000100057	0.000173678	0.000114677	0.758699
GCA_002309215.1	0.000129632	9.74354e-05	4.26448e-05	0.000143673	3.48846e-05	3.54002e-05	1.66579e-05	2.90865e-05	5.98431e-05	0.000496066	0.000165007	0.000201168	6.42169e-05	4.44699e-05	0.000164994	3.27649e-05	0.16013
GCA_002309235.1	0.000488614	0.000332904	0.000639672	0.000343789	0.000224258	0.000907131	0.000204059	0.000145433	0.000243113	0.0015064	0.000282109	0.000263753	0.00156096	0.000500287	0.000186703	0.000551542	0.329816
GCA_002309075.1	3.4901e-05	4.05981e-05	2.13224e-05	9.23613e-05	1.99341e-05	7.08004e-05	0	2.42388e-05	4.48823e-05	0.000405045	2.12913e-05	2.68224e-05	3.95181e-05	5.55874e-05	5.21033e-05	1.09216e-05	0.383801
GCA_002309055.1	0.000353996	9.74354e-05	0.000511737	0.00012828	9.46868e-05	0.000252227	7.49606e-05	3.8782e-05	0.000302956	0.000263962	7.45195e-05	7.59967e-05	0.000642169	0.000188997	0.0002692	0.000387718	0.365818
GCA_002309035.1	0.000358982	0.00042222	0.00035715	0.000518249	0.000219275	0.000287627	0.000199895	0.000169671	0.000302956	0.000373188	0.000537605	0.000657148	0.000291446	0.000528081	0.000382091	0.000229354	0.175047
GCA_002309345.1	0.00370948	0.00222883	0.00260666	0.00202169	0.00242199	0.00613751	0.00177407	0.00156098	0.00332877	0.00314024	0.00258157	0.000827023	0.00493482	0.0157312	0.00274845	0.0576989	0.249996
GCA_002309375.1	0.000294166	0.00062115	0.000282522	0.000441282	0.000144522	0.000460203	0.000291514	9.21074e-05	0.000220671	0.000414147	0.000526959	0.000572211	0.00172892	0.000733754	0.000399458	0.000294884	0.151684
GCA_002309395.1	0.000249293	0.000170512	0.00035715	0.000200116	0.000124588	0.000287627	0.000191566	0.000155128	0.00019823	0.000441454	0.000212913	0.000384454	0.000370482	0.000394671	0.000160652	0.000240276	0.0994284
GCA_002309425.1	0.0026425	0.000178632	0.00360881	0.00082612	0.00218278	0.000677029	0.00182821	0.000242388	0.0011445	0.00290813	0.000590833	0.000183286	0.00107687	0.000950545	0.00224478	0.000846426	0.61342
GCA_002309295.1	0.0153465	0.00021923	0.00165248	0.000241166	0.00122096	0.000415953	0.00224465	0.000256931	0.000714377	0.00274885	0.000356629	0.00133665	0.00236615	0.000755989	0.000707736	0.00541712	0.651646
GCA_002309675.1	0.000164533	9.74354e-05	0.000106612	0.00026169	8.97032e-05	0.000234526	6.24672e-05	6.78686e-05	0.000119686	0.000263962	0.000223558	9.83487e-05	0.000296386	0.000205673	9.11807e-05	9.28338e-05	0.353855
GCA_002309835.1	0.000129632	8.93158e-05	0.000282522	4.10495e-05	0.000333895	0.000292052	0.000129099	8.24118e-05	0.000295475	0.000109226	0.000175653	7.59967e-05	0.000311205	7.22637e-05	0.000551426	7.09905e-05	0.632749
GCA_002309575.1	0.000458699	0.000300426	0.000511737	0.000251428	0.000603005	0.00082748	0.000470586	0.000814423	0.000662014	0.000860152	0.000298078	0.000143053	0.000464338	0.000250143	0.0004038	0.000611611	0.555751
GCA_002309715.1	0.000169519	2.84186e-05	0.000421117	2.05247e-05	0.000189374	1.77001e-05	1.66579e-05	5.33253e-05	4.11421e-05	0.000241207	5.8551e-05	4.91743e-05	6.91567e-05	4.44699e-05	5.64452e-05	0.000147442	0.651243
GCA_002309765.1	0.000319095	0.000162392	0.000186571	8.72301e-05	0.000129571	0.000243377	0.000108276	8.24118e-05	8.97647e-05	0.000304922	8.51651e-05	0.00011176	0.000370482	0.000122292	0.000104207	0.000256658	0.754088
GCA_002309755.1	0.000239321	0.000182691	0.000378472	0.000159067	0.000174423	0.000420378	0.000212388	9.21074e-05	0.000220671	0.00055523	0.000223558	0.000169875	0.00082988	0.000361318	0.000186703	0.000316727	0.192096
GCA_002309695.1	0.000762836	0.000978413	0.00133265	0.000420757	0.000777428	0.000504453	0.000653823	0.000358734	0.00191498	0.00299005	0.000995367	0.000254813	0.00266747	0.00144527	0.00129824	0.000376796	0.0681466
GCA_002309615.1	0.000643176	0.000470938	0.000517068	0.00146239	0.000458483	0.000411528	0.000391461	0.000222997	0.000273034	0.000987582	0.000138393	0.000733145	0.000493976	0.000639255	0.000273542	0.000283962	0.585026
GCA_002309805.1	0.000827652	0.000576493	0.00236678	0.000179591	0.0022974	0.000491178	0.00328577	0.00252083	0.000789181	0.0010513	0.000713258	0.000192227	0.00167952	0.00125628	0.00188006	0.000824582	0.28295
GCA_002309875.1	0.000358982	8.52559e-05	0.000303844	0.000148804	0.000134555	0.000101776	8.74541e-05	2.90865e-05	0.000258073	0.000436903	0.000117102	0.000210109	0.000242048	0.000200115	0.000217097	0.000125599	0.21535
GCA_002309955.1	0.000199434	0.000125854	0.000293183	7.18366e-05	0.000433566	0.000123901	0.00103696	0.000116346	0.000295475	0.000159287	0.000106456	0.000214579	0.000330964	0.000394671	0.000286568	0.000262119	0.719389
GCA_002309885.1	3.4901e-05	0.000150213	5.3306e-05	8.72301e-05	3.98681e-05	4.42503e-05	0.000112441	9.69551e-06	0.000104725	5.91639e-05	3.19369e-05	5.36447e-05	5.92771e-05	5.55874e-05	7.81549e-05	4.36865e-05	0.760175
GCA_002309275.1	0.00377429	0.000361323	0.000474423	0.000179591	0.00315456	0.000703579	0.000174908	0.000305409	0.00313802	0.00114687	0.000228881	6.70559e-05	0.00440133	0.000489169	0.000143284	0.0028287	0.604833
UBA9839	0.0034901	0.00228973	0.00191901	0.000266822	0.00186882	0.0038542	0.000666317	0.00809575	0.00200848	0.00507444	0.00147442	0.000603503	0.0052806	0.000250143	0.000673	0.00245736	0.61217
GCF_900167895.1	0.000329067	0.000170512	0.000650333	0.000112886	0.000488384	0.000314177	0.000341487	0.000479928	0.000516147	0.000659905	0.000154362	0.000125171	0.0012053	0.00031129	0.000399458	0.00033857	0.471041
Clostridium clostridioforme	0.00122153	0.00138033	0.000884879	0.00193446	0.000906999	0.00151778	0.00107027	0.000751402	0.00109962	0.00182043	0.00150104	0.00146182	0.00179807	0.00162871	0.00109851	0.00132698	0.154129
Clostridium paraputrificum	0.00078278	0.000698287	0.000559713	0.00116991	0.000438549	0.000513303	0.000366474	0.000615665	0.00239372	0.000828294	0.00054825	0.000916431	0.000385301	0.00112287	0.000473271	0.000425943	0.356775
UBA9786	0.00388897	0.000576493	0.000996821	0.000318133	0.000433566	0.00207976	0.000328994	0.00402848	0.00364669	0.00395943	0.00020759	0.000169875	0.0226488	0.000344642	0.000256174	0.00134882	0.395565
UBA1417 sp1	0.000229349	0.000235469	0.000245207	0.000364314	0.000204324	0.000252227	0.000424777	0.000286018	0.000359059	0.000273064	0.000425826	0.000692911	0.000360603	0.000494728	0.00024749	0.000415022	0.0442392
GCF_900107185.1	3.98869e-05	0.000138033	5.3306e-06	0.000225772	7.97362e-05	0.000106201	5.41382e-05	4.84776e-06	2.24412e-05	5.91639e-05	1.59685e-05	7.59967e-05	0.000182771	0.000561433	9.55226e-05	0.00102663	0.219867
UBA10281	0.000259265	0.000389741	0.000298513	0.000138542	8.47197e-05	0.000146026	0.00039979	9.69551e-05	0.000811622	0.000204798	0.000351306	0.000764438	0.000177831	0.000138969	0.000217097	0.000262119	0.214011
Corynebacterium sp2	0.00533985	0.00226537	0.00474423	0.00800465	0.0013306	0.00187179	0.00384798	0.000368429	0.00191498	0.00435537	0.00617979	0.00285658	0.0021241	0.00809353	0.0049802	0.00124506	0.689908
Bacillus cereus	8.47596e-05	1.62392e-05	2.13224e-05	3.07871e-05	3.48846e-05	3.54002e-05	4.99737e-05	9.69551e-06	5.61029e-05	4.09596e-05	3.19369e-05	2.68224e-05	6.91567e-05	0.000105616	4.77613e-05	2.18432e-05	0.27129
GCF_900100545.1	0.00426789	0.00366195	0.00089021	0.00142134	0.00114621	0.00320815	0.000628836	0.00304924	0.00513903	0.000773682	0.0026135	0.00790366	0.000874338	0.00164539	0.000607871	0.0010867	0.783685
Streptococcus gallolyticus	0.00014459	9.33756e-05	4.26448e-05	0.0012828	0.000189374	5.31003e-05	1.24934e-05	0.000460537	7.10637e-05	0.00012743	3.72597e-05	0.000143053	9.87952e-05	5.00287e-05	3.90774e-05	1.09216e-05	0.203586
Alysiella crassa	0.000139604	0.000142093	9.59507e-05	0.000153935	0.000104654	9.73506e-05	9.16185e-05	0.00019391	7.85441e-05	0.000109226	4.79054e-05	0.000241401	0.000108675	0.000183439	8.68388e-05	6.55297e-05	0.653013
GCF_900168235.1	0.00105202	0.000669868	0.000703639	0.000528512	0.000493368	0.00079208	0.000249869	0.000746554	0.00135769	0.000969378	0.000766486	0.00117124	0.00110651	0.000578109	0.000364723	0.000638915	0.165968
GCF_900113385.1	0.00724445	0.0318654	0.0094085	0.0402182	0.00170436	0.00303557	0.00326079	0.00521134	0.0291548	0.00195696	0.0163623	0.00427817	0.00481627	0.0259204	0.0175501	0.00506217	0.952054
GCF_900116015.1	0.000129632	7.71363e-05	0.000138595	8.72301e-05	0.000149505	0.000106201	0.000166579	9.69551e-05	0.000138387	0.000113777	0.000143716	0.000134112	0.000167952	0.000166762	9.11807e-05	0.00013652	0.244016
Ruminococcus callidus	0.000244307	0.000365383	0.000202563	0.000687578	0.000129571	0.000287627	0.000166579	0.000392668	7.48039e-05	0.000391392	0.000351306	0.000572211	0.00020253	0.000305731	0.000199729	0.000240276	0.836972
Hungatella aerotolerans	0.000373939	0.000470938	0.00027186	0.000533643	0.000199341	0.000486753	0.000129099	0.0003248	0.000441343	0.000450556	0.000404534	0.000250342	0.00040506	0.000411347	0.000173678	0.00047509	0.669469
GCF_000687695.1	0.000668105	0.00041816	0.000383803	0.000579824	0.000279077	0.000623929	0.000149921	0.000155128	0.000489965	0.000618945	0.000542928	0.000549859	0.000686627	0.00088384	0.000251832	0.000502395	0.122264
GCF_900113655.1	0.00090244	0.000852559	0.000602357	0.000436151	0.00104654	0.000849605	0.000816238	0.00137191	0.00154844	0.000459658	0.000356629	0.00157805	0.000553253	0.000350201	0.00058182	0.000573385	0.604883
UBA737 sp4	0.000653147	0.00280939	0.000234546	0.000502856	0.000308978	0.000473478	0.000428941	0.00015028	0.000407681	0.000541577	0.000330015	0.00132771	0.000992892	0.000672608	0.000586162	0.00119592	0.857535
Enterococcus faecalis	0.000329067	0.000133974	0.000239877	0.000220641	9.96703e-06	0.000278777	2.08224e-05	0.000116346	0.000452564	0.000286717	0.000202267	0.000187757	0.000138313	0.000194556	0.000160652	0.000234815	0.263826
Clostridium polysaccharolyticum	0.000543458	0.000901277	0.000517068	0.000723497	0.000308978	0.000433653	0.00036231	0.00028117	0.000785441	0.000482413	0.000569542	0.000871727	0.000503856	0.000516963	0.000516691	0.000486012	0.388153
Clostridium aminophilum	0.00365463	0.00485553	0.00199897	0.00252967	0.00368282	0.00316389	0.00351482	0.0238558	0.0114039	0.00353618	0.00307659	0.0129284	0.00222289	0.00262929	0.00217097	0.00364236	0.818507
Enterococcus malodoratus	0.000174505	0.000296366	0.000127934	0.00034892	0.000308978	0.000181426	0.000187402	0.000135737	0.000216931	0.000182043	0.000260818	0.000250342	0.000138313	0.000411347	0.00029091	0.00020205	0.577424
Enterococcus mundtii	0.000234335	0.000353203	0.000223885	0.000354052	0.000194357	0.000199126	0.000187402	0.000174519	0.000508666	0.00025486	0.000425826	0.000603503	0.000163012	0.000350201	0.000356039	0.00020205	0.0750498
GCA_900176495.1	0.00129632	0.000767304	0.00112476	0.000887695	0.000573104	0.00590299	0.000449764	0.000693229	0.000647054	0.00295364	0.0015862	0.0010416	0.00656988	0.00326854	0.000395116	0.00126145	0.448074
Bacteroides xylanisolvens	0.000877511	0.000962174	0.000708969	0.000200116	0.00131565	0.000464628	0.00152836	0.000833814	0.00276026	0.000496066	0.00134135	0.0012383	0.000918796	0.000416906	0.00279187	0.000300345	0.298054
Basfia succiniciproducens	5.48444e-05	2.43588e-05	1.59918e-05	4.61806e-05	0	6.63754e-05	2.91514e-05	1.45433e-05	1.12206e-05	8.64703e-05	1.59685e-05	1.78816e-05	1.48193e-05	7.22637e-05	0	1.63824e-05	0.883282
GCF_002632415.1	0.00575866	0.000377562	0.0159491	0.000200116	0.00805336	0.000743405	0.00710877	0.0124781	0.00704653	0.00898381	0.00224091	0.000303987	0.000884217	0.00254035	0.0235767	0.010938	0.834433
Arcobacter butzleri	0.000463685	0.000377562	0.000330497	0.00069271	0.000313961	0.000464628	0.0003165	0.000242388	0.000482485	0.000760028	0.000409857	0.000447039	0.000330964	0.000600344	0.00029091	0.000382257	0.407801
Prevotella albensis	0.0105002	0.0181149	0.0088861	0.00352512	0.0125585	0.00227446	0.0190983	0.0915111	0.0142688	0.00478772	0.00806407	0.0397284	0.00418398	0.00423576	0.0139637	0.00208057	0.422545
GCF_001939785.1	0.000119661	0.000113675	0.000133265	0.000420757	0.000139538	0.000177001	0.000174908	0.000101803	0.000108466	0.000204798	0.000218236	0.000277164	9.38555e-05	0.000233467	8.68388e-05	0.000152903	0.989303
Pseudobutyrivibrio xylanivorans	0.000712978	0.00373096	0.000346489	0.000964662	0.000727593	0.000637204	0.000462257	0.00137191	0.00132029	0.000486964	0.00364081	0.00764438	0.000459398	0.00445255	0.000338671	0.000234815	0.271264
Rhodococcus qingshengii	0.000259265	0.000125854	0.000234546	0.000241166	0.00018439	0.000318602	0.000179073	3.8782e-05	2.24412e-05	0.00034133	0.000143716	0.00011623	0.000246988	0.000405788	0.000225781	0.000147442	0.876872
Bifidobacterium thermacidophilum	0.000124646	0.00101901	0.000117273	0.00143673	0.000588055	0.000256652	0.000187402	0.0260276	0.00126793	0.00025486	0.000723903	0.000809141	0.000711326	0.000478052	0.000251832	0.00139797	0.381438
GCF_000263355.1	8.97454e-05	0.000113675	6.92977e-05	0.00012828	0.000114621	8.40755e-05	0.000108276	0.000363582	6.73235e-05	6.3715e-05	0.000101134	0.000272694	4.93976e-05	8.89399e-05	0.000147626	4.36865e-05	0.501498
Clostridium intestinale	0.00075785	0.000860679	0.00062901	0.00161632	0.000423599	0.000769955	0.000574698	0.000368429	0.00163821	0.00102399	0.000734549	0.00102372	0.000647109	0.00110619	0.000655633	0.000524238	0.382304
Cellulosilyticum ruminicola	0.00138607	0.00769333	0.00138062	0.0149471	0.00479414	0.00231429	0.00575115	0.00225905	0.00292109	0.00141083	0.00458295	0.00856975	0.00153133	0.00421909	0.00580083	0.00266488	0.559748
Clostridium sartagoforme	0.00110187	0.00129508	0.000645002	0.00194472	0.000667791	0.000933681	0.000812073	0.000620513	0.00293231	0.0017021	0.000947462	0.00172557	0.00061253	0.00160648	0.000772865	0.000682601	0.271225
Corynebacterium vitaeruminis	0.0010221	0.000722646	0.000479754	0.000728628	0.000707659	0.000867305	0.000458093	0.000295713	0.000164569	0.00101489	0.00075584	0.00045151	0.000953374	0.00193444	0.000399458	0.000502395	0.610028
GCF_002210285.1	0.00126641	0.000251708	0.000613019	7.69677e-05	0.000209308	0.000367277	0.000270691	0.00023754	0.000108466	0.000992133	9.04879e-05	0.00033528	0.000108675	0.000700402	0.000108548	0.000349492	0.731465
GCA_002494135.1	0.000558416	0.000446579	0.000378472	0.00112886	0.000642873	0.000752255	0.000424777	0.000271474	0.000437603	0.000541577	0.000457762	0.00033528	0.000681687	0.000472493	0.000455903	0.000655297	0.512968
GCF_002210295.1	0.000937341	0.000272007	0.000613019	0.000169329	4.48516e-05	0.000274352	0.000395626	0.000572035	0.000209451	0.00173851	0.000223558	0.000777849	9.38555e-05	0.00163983	3.03936e-05	0.000322188	0.427684
UBA10307	0.000279208	0.000129914	0.000293183	0.000138542	0.000179406	0.000557554	0.000137428	0.000130889	0.000172049	0.00135622	0.000159685	6.25855e-05	0.000326024	0.000200115	0.000117232	0.000322188	0.508493
GCA_000433995.1	0.00505067	0.00107991	0.00125802	0.00570074	0.0548037	0.00406218	0.00119104	0.00277776	0.00117816	0.00286262	0.0305849	0.00274929	0.000528554	0.00495284	0.00512349	0.00067168	0.654699
UBA12356	0.00353996	0.00777453	0.00415786	0.00321725	0.00946868	0.00188064	0.015875	0.0176749	0.00315672	0.00248488	0.00840473	0.016983	0.00198578	0.00305731	0.00841468	0.00326556	0.490812
GCF_000621865.1	0.00262256	0.0026267	0.00425382	0.000697841	0.00484896	0.00287184	0.00474751	0.0142233	0.0107344	0.000696313	0.0026135	0.00207426	0.00185735	0.00178436	0.00415523	0.00234815	0.482087
GCF_000622025.1	0.00337543	0.00118952	0.00181773	0.00143673	0.00116116	0.00477903	0.000524724	0.00169187	0.00435733	0.00867434	0.00119231	0.00231566	0.00778506	0.000911634	0.000568794	0.00629631	0.138929
GCF_000701605.1	0.00034901	0.000450639	0.000341158	0.000815858	0.000199341	0.000278777	0.000353981	0.000213301	0.000504926	0.000741824	0.000532282	0.000429158	0.00041988	0.000566992	0.000434194	0.000273041	0.206141
Blautia schinkii	0.00100714	0.00106367	0.000943516	0.0019909	0.000762478	0.00165939	0.00112024	0.00090653	0.00104725	0.00140173	0.00134667	0.00100584	0.00141277	0.00150642	0.000959568	0.00130513	0.697959
GCF_000701725.1	0.00699017	0.00572839	0.00565043	0.00856908	0.00575097	0.00618619	0.00611346	0.00323345	0.00320161	0.00634874	0.00612124	0.00218602	0.00424325	0.00370212	0.0039338	0.00587583	0.0542366
Proteiniclasticum ruminis	0.000324081	0.000345084	0.000202563	0.000338658	0.000164456	0.000247802	0.000154086	9.69551e-05	0.000273034	0.000259411	0.000330015	0.000464921	0.000242048	0.000377994	0.000277884	0.000294884	0.07928
GCF_000702885.1	0.00196941	0.00140469	0.000767606	0.000667054	0.000946868	0.00196029	0.000466422	0.00313165	0.00279767	0.00173851	0.000872942	0.00198486	0.00257856	0.000911634	0.0005384	0.00205873	0.541489
GCF_900107835.1	0.00438755	0.00266729	0.00209492	0.00115452	0.00227248	0.00591626	0.000682975	0.00272444	0.00365791	0.00417788	0.00179911	0.0032008	0.0111095	0.00176768	0.000751155	0.00318365	0.466013
Lactococcus lactis	0.000199434	0.00021111	0.00018124	0.000318133	0.000204324	0.000137176	0.000154086	0.000130889	0.000287995	0.000209349	0.000143716	0.000295046	9.38555e-05	0.00022235	0.000169336	0.000191128	0.77033
GCA_000431735.1	0.000358982	0.00160362	0.000426448	0.000328396	0.000224258	0.000221251	0.000420612	0.000877444	0.00145494	0.0002139	0.000686644	0.000751026	0.000158072	0.000900516	0.000864046	0.00020205	0.681237
GCF_000702845.1	0.00700513	0.00563907	0.00575171	0.0110013	0.00428084	0.0122219	0.00396875	0.00199243	0.00598805	0.0199109	0.00779793	0.00361208	0.0115393	0.00529748	0.00341711	0.0066185	0.514397
UBA9722 sp1	0.00328069	0.00448609	0.00223352	0.0030274	0.00186882	0.00346037	0.00134929	0.00190032	0.0023264	0.0042416	0.00352371	0.00511413	0.00222783	0.00493616	0.00224478	0.00357137	0.162305
GCA_002453895.1	0.000124646	9.74354e-05	4.79754e-05	5.6443e-05	3.98681e-05	4.86753e-05	1.24934e-05	5.33253e-05	4.48823e-05	0.000141083	3.19369e-05	0.000169875	6.91567e-05	8.89399e-05	2.17097e-05	4.36865e-05	0.485497
GCF_900142495.1	0.00431775	0.00155491	0.00269728	0.000733759	0.00141532	0.00115493	0.00278604	0.0022639	0.00100611	0.00788245	0.00152765	0.00382219	0.000464338	0.00672052	0.000816284	0.00166555	0.44433
Paenibacillus aquistagni	8.47596e-05	8.93158e-05	0.000159918	0.000169329	0.000448516	0.000177001	3.33158e-05	3.39343e-05	7.10637e-05	0.000250309	5.32282e-05	0.000102819	0.000182771	0.000400229	4.77613e-05	8.19122e-05	0.990875
GCA_001191625.1	0.000184477	0.000105555	0.000165248	0.000431019	0.000119604	0.000132751	0.000145757	0.000140585	0.000100985	0.000491515	0.000298078	0.000259283	0.000153133	0.000333525	0.000173678	0.000109216	0.321262
Streptococcus thermophilus	5.98303e-05	8.93158e-05	0.00017591	0.00012828	0.000119604	4.86753e-05	1.24934e-05	0.000116346	0.000108466	0.000109226	0.000106456	8.04671e-05	8.39759e-05	0.000105616	0.000104207	0.000120138	0.665834
GCA_001897995.1	0.000269236	0.000267947	0.000298513	0.000354052	0.000239209	0.000384977	0.000254033	0.000208453	0.000228152	0.000450556	0.000420503	0.000312928	0.00041988	0.000489169	0.000286568	0.000262119	0.0917732
Clostridium beijerinckii	0.00108193	0.00084444	0.000783598	0.00150344	0.000548186	0.000885006	0.000491409	0.000596274	0.00276026	0.00113777	0.000803746	0.00128747	0.000963253	0.00143971	0.000646949	0.000791817	0.175182
GCF_000621605.1	0.00277712	0.0024237	0.00171112	0.00100571	0.00134057	0.00180099	0.000516395	0.00276807	0.00435359	0.00113322	0.0013999	0.00429605	0.0015906	0.00248476	0.000642607	0.00130513	0.553899
Fusobacterium necrophorum	0.000214392	0.000316665	0.0007143	0.000574692	0.00028406	0.000221251	0.000166579	0.00038782	0.000475005	0.000441454	0.000883588	0.000818082	0.000177831	0.000472493	0.000273542	0.000273041	0.319155
GCF_000703065.1	0.00201429	0.00131944	0.00164715	0.0010365	0.000732576	0.00142486	0.000599685	0.000586578	0.00163446	0.00207074	0.001517	0.00103266	0.00216362	0.00164539	0.000699052	0.00162186	0.156408
GCF_000621805.1	0.00575866	0.00494079	0.00362481	0.00148804	0.00856168	0.00526136	0.0112274	0.000509014	0.000983671	0.0149457	0.00567413	0.00056774	0.000464338	0.0112731	0.0062741	0.00881375	0.681353
GCF_000688375.1	0.00127139	0.00152649	0.00152455	0.000933875	0.00286054	0.000584104	0.00271524	0.00308317	0.00151478	0.000546128	0.00167137	0.00605291	0.0015659	0.00122848	0.00209281	0.00116315	0.813135
GCF_000686125.1	0.0126342	0.0029393	0.00445105	0.00379708	0.00163958	0.00350905	0.00270691	0.00145917	0.0018888	0.00465119	0.0149039	0.00210109	0.00148193	0.0243473	0.0027224	0.00493111	0.368874
Enterococcus gallinarum	0.00222369	0.000162392	3.73142e-05	0.000200116	0.000598022	0.00187179	2.91514e-05	0.00043145	0.000718117	0.00286262	0.000191622	0.000138582	0.000444578	0.00242917	0.000212755	0.000251197	0.674309
GCF_000686145.1	0.0009872	0.00112051	0.000634341	0.00211918	0.000607989	0.00080093	0.000724619	0.000547796	0.00152226	0.00152006	0.00117634	0.00181945	0.000652048	0.00165095	0.000955226	0.000764513	0.207307
Lactobacillus plantarum	0.000139604	0.000247648	0.000111943	0.000369445	0.000328912	9.29256e-05	0.000145757	0.000290865	0.000228152	0.000109226	0.000260818	0.000187757	8.39759e-05	0.000211232	0.000395116	0.000152903	0.814236
UBA10273	0.00403854	0.00161174	0.00366745	0.00180105	0.00222763	0.00437193	0.00156584	0.000698077	0.00137639	0.00315389	0.0018204	0.000473862	0.00273663	0.00216791	0.0016673	0.0042922	0.657148
Petrimonas mucosa	0.000523515	0.000994653	0.00223352	0.000820989	0.00174921	0.00142486	0.00213638	0.000479928	0.000557289	0.00111956	0.00368871	0.00133218	0.000232169	0.00324631	0.00109851	0.00141981	0.571716
Clostridium clostridioformis	0	0.00235469	0	0.00279649	0	0	0.00187402	0	0	0	0	0.00354055	0.00167952	0.00274602	0.00280055	0	0.511704
GCA_000437975.1	0.000967256	0.000795722	0.000687647	0.00123662	0.000782412	0.000973506	0.000741277	0.000227844	0.0026705	0.000796437	0.000500345	0.000478332	0.000444578	0.000761548	0.00056011	0.00277409	0.405352
UBA11908	0.000224364	0.000170512	0.00018124	7.69677e-05	6.97692e-05	0.000181426	5.41382e-05	0.000164824	0.000175789	0.000136532	3.72597e-05	3.57632e-05	0.000232169	7.22637e-05	4.77613e-05	6.55297e-05	0.262332
Thermobifida fusca	0.0283994	0.0143149	0.0420957	0.0398385	0.00755002	0.0130538	0.0200187	0.00117316	0.0122491	0.0565106	0.0300686	0.0184672	0.0101315	0.0487113	0.0252657	0.0135483	0.465216
UBA10241	0.0205467	0.0138033	0.0106505	0.00438203	0.0194008	0.0178992	0.0153211	0.131423	0.029641	0.0170119	0.00321498	0.00387136	0.00507313	0.0128796	0.0181276	0.00892296	0.297636
Lactobacillus buchneri	0.00034901	0.00110427	0.000495745	0.000626004	0.000488384	0.000190276	0.000283185	0.000436298	0.000845284	0.000505169	0.000856974	0.000835964	0.000187711	0.000528081	0.00096391	0.000120138	0.483871
Bacillus licheniformis	0.0025727	0.000799782	0.00212158	0.00912837	0.00142528	0.00271254	0.00173242	0.000770793	0.0014699	0.00586178	0.00555702	0.00354502	0.00198084	0.00924419	0.00205808	0.00186214	0.359991
GCA_001603005.1	0.00488115	0.0053833	0.00481353	0.00213457	0.000897032	0.00305327	0.00104528	0.000445993	0.00122304	0.00392302	0.00371001	0.000523036	0.00389253	0.00515851	0.00103772	0.00609426	0.724062
Coprococcus sp1	0.000259265	0.00110427	0.000373142	0.000749153	0.000249176	0.000407103	0.000258198	0.000363582	0.0018327	0.000400494	0.00104327	0.00137241	0.00041494	0.00112287	0.000321303	0.00060615	0.0835699
GCA_002372235.1	0.00350007	0.0199499	0.00682316	0.00153422	0.0224059	0.00338957	0.0125018	0.00602091	0.00812744	0.00300371	0.0119444	0.000992428	0.00404072	0.01169	0.0173938	0.0029816	0.57473
Lactococcus piscium	5.98303e-05	0.000154273	5.3306e-05	0.000184723	9.96703e-05	5.75254e-05	0.00012077	7.75641e-05	0.000130907	0.00012743	0.000117102	0.000174345	0.000103735	0.000111175	0.000147626	6.00689e-05	0.343393
GCA_000432655.1	7.47879e-05	6.08971e-05	0.000127934	0.000123148	0.000219275	6.63754e-05	0.000270691	9.21074e-05	0.000160828	0.000150185	0.000138393	6.25855e-05	0.000158072	0.00013341	0.000238807	0.000147442	0.557239
GCF_002272235.1	0.00193451	0.000852559	0.000826242	0.00144186	0.000787395	0.00223464	0.000383132	0.000479928	0.0019075	0.00198882	0.00105392	0.000728674	0.00280578	0.00175656	0.00136337	0.00232084	0.0872051
UBA9840	0.000169519	8.93158e-05	7.46283e-05	0.000133411	6.97692e-05	0.000199126	5.83027e-05	6.30208e-05	0.000179529	0.000182043	0.000117102	0.000107289	0.000167952	0.000105616	6.07871e-05	0.000109216	0.391852
GCA_000980495.1	3.4901e-05	4.46579e-05	6.39672e-05	2.05247e-05	1.99341e-05	3.09752e-05	1.24934e-05	3.8782e-05	2.61814e-05	9.10214e-05	5.8551e-05	1.78816e-05	1.48193e-05	5.00287e-05	8.68388e-06	1.63824e-05	0.856112
GCA_001604035.1	0.00344523	0.00281345	0.00236145	0.00446413	0.00204822	0.0041728	0.00720871	0.00202151	0.00149234	0.00154736	0.00521104	0.00137688	0.000790362	0.00450258	0.00442878	0.0020478	0.322059
Acinetobacter lwoffii	0.000124646	6.08971e-05	0.000106612	0.000200116	8.47197e-05	0.000238952	0.000108276	0.000286018	7.10637e-05	0.000154736	0.000111779	0.000232461	0.000138313	0.000194556	9.55226e-05	8.19122e-05	0.648819
Treponema sp3	0.000618246	0.000101495	0.000794259	0.000118017	0.000134555	0.000716855	0.000237375	0.000164824	0.000680715	0.000773682	0.000212913	0.000384454	0.000311205	0.000261261	4.77613e-05	0.000595228	0.733428
Bacteroides dorei	0.00182981	0.000718586	0.00168447	0.000405363	0.00146017	0.00248687	0.000453928	0.000732011	0.000998632	0.00240296	0.000447117	0.000523036	0.00176349	0.000739313	0.000499323	0.00200958	0.90085
Barnesiella intestinihominis	6.48161e-05	8.11961e-05	8.52895e-05	0.000143673	0.000109637	7.08004e-05	0.000187402	9.69551e-05	0.000104725	0.000163838	0.000127748	0.000156464	5.43374e-05	0.000138969	0.000147626	7.64513e-05	0.434495
GCA_000436375.1	0.000114675	4.05981e-05	5.86366e-05	4.10495e-05	2.99011e-05	0.000110626	3.74803e-05	4.36298e-05	8.60245e-05	5.91639e-05	6.38738e-05	6.70559e-05	2.96386e-05	3.33525e-05	3.90774e-05	8.7373e-05	0.92489
UBA9746	6.9802e-05	6.08971e-05	0.000106612	8.20989e-05	4.98351e-05	7.52255e-05	7.49606e-05	0.000116346	0.000108466	0.000186594	9.58108e-05	0.000102819	0.000123494	0.000100057	9.55226e-05	9.82946e-05	0.0238714
GCA_000431515.1	0.000179491	0.000730765	0.000223885	0.000179591	0.000119604	0.000234526	9.16185e-05	0.000164824	0.000665755	0.000318575	0.000202267	0.000125171	0.000242048	0.000172321	9.55226e-05	0.000163824	0.938084
Ruthenibacterium lactatiformans	0.000443741	0.000755124	0.000575704	0.000574692	0.000578088	0.000592954	0.000578863	0.0038879	0.000598431	0.000669007	0.000798423	0.00156017	0.000568073	0.00157868	0.000534058	0.000349492	0.717766
UBA9775 sp	0.000304137	0.000178632	0.000229216	0.000148804	0.000129571	0.000269927	8.74541e-05	0.000130889	0.000306696	0.000327677	0.000159685	0.000107289	0.000370482	0.000188997	0.000178019	0.000218432	0.28193
UBA9241	0.000712978	0.000710466	0.000426448	0.00151883	0.000607989	0.000982356	0.000420612	0.000247236	0.00521383	0.00121969	0.000841006	0.000666089	0.000879277	0.000694843	0.000412484	0.000704445	0.31138
Acinetobacter junii	0.000124646	8.11961e-05	4.26448e-05	0.00021551	8.47197e-05	3.98253e-05	5.41382e-05	5.33253e-05	3.36617e-05	0.000118328	0.000138393	9.83487e-05	8.89157e-05	0.000289055	5.21033e-05	7.64513e-05	0.487987
Pseudomonas pseudoalcaligenes	0.000164533	0.000227349	0.000159918	0.000118017	0.000144522	0.000207976	0.000116605	6.78686e-05	0.000258073	0.000159287	0.000191622	0.00022799	0.000256868	8.89399e-05	0.000121574	0.000229354	0.178793
Caulobacter crescentus	0.00020442	0.000174572	0.000138595	0.000364314	0.000134555	0.000256652	0.000212388	9.69551e-05	0.000213191	0.000241207	0.00024485	0.000187757	0.000375422	0.000439141	0.000186703	0.000196589	0.183162
Saccharopolyspora rectivirgula	0.101612	0.0360105	0.0657049	0.0428659	0.0517289	0.122626	0.0430524	0.01178	0.0109438	0.245321	0.0293021	0.0170546	0.0801328	0.0512016	0.0283789	0.0809401	0.782589
CDF sp1	0.0164234	0.0116273	0.0181773	0.075921	0.03022	0.0401616	0.0128557	0.00580276	0.011647	0.0468441	0.0396337	0.026809	0.0307797	0.0570549	0.020342	0.0334857	0.483017
GCF_002286935.1	0.000209406	0.00187157	6.39672e-05	0.000225772	7.97362e-05	0.00423918	6.66317e-05	0.027831	0.00321283	0.000113777	0.000260818	8.04671e-05	0.000118554	0.000161204	4.34194e-05	0.000218432	0.302634
GCA_002369525.1	0.00254279	0.00239529	0.00251604	0.00193446	0.00285057	0.00373915	0.00190317	0.00105196	0.00135395	0.00259866	0.0012136	0.000482803	0.00214386	0.0020345	0.00150231	0.00334202	0.225004
Prauserella rugosa	0.00461192	0.00353203	0.00298513	0.00433585	0.00164954	0.0038011	0.00254033	0.000736859	0.00106596	0.012611	0.00304465	0.00201168	0.00263289	0.00512516	0.00204505	0.00304167	0.523133
GCA_002438605.1	0.000518529	0.00135598	0.000346489	0.000641398	0.000383731	0.000287627	0.000445599	0.000591426	0.00102481	0.000300371	0.000580187	0.000576681	0.000182771	0.00057255	0.000521033	0.000354953	0.709145
Basfia succinogenes	0.000129632	3.24785e-05	0.000170579	6.67054e-05	6.97692e-05	7.96505e-05	9.99475e-05	0.000349038	0.000115946	0.000109226	7.45195e-05	0.000214579	0.000182771	0.000105616	0.000160652	0.000158363	0.699709
Sphingomonas paucimobilis	0.000104703	0.000121794	0.000122604	0.000138542	8.47197e-05	0.000128326	8.74541e-05	0.000126042	9.72451e-05	0.000154736	9.58108e-05	9.38783e-05	0.000232169	0.000183439	7.38129e-05	8.19122e-05	0.577921
GCA_002350605.1	0.30503	0.0821218	0.27307	0.0349126	0.170008	0.583984	0.0745358	0.0410411	0.1135	0.534177	0.0348911	0.00845799	0.18449	0.0408957	0.0542569	0.350011	0.749024
GCA_000433515.1	0.000329067	0.00118952	0.00124736	0.00221154	0.000632906	0.000628354	0.000874541	0.000252083	0.000243113	0.000459658	0.00112311	0.00124724	0.000246988	0.000967221	0.0011593	0.000371335	0.490366
Acinetobacter bohemicus	1.49576e-05	3.24785e-05	2.6653e-05	0.000138542	2.99011e-05	3.09752e-05	3.33158e-05	2.42388e-05	2.24412e-05	7.28171e-05	3.72597e-05	0.000120701	3.45783e-05	7.78224e-05	6.51291e-05	9.28338e-05	0.209037
GCA_000436755.1	0.00138607	0.00388524	0.000730292	0.00254507	0.000687725	0.00148681	0.00265277	0.00146887	0.00298093	0.00145634	0.00217703	0.000916431	0.000706386	0.00651485	0.000972594	0.00074267	0.803423
GCA_000437735.1	0.000334052	0.00341836	0.000351819	0.0011186	0.000583071	0.000309752	0.000453928	0.00117316	0.00191498	0.000327677	0.000995367	0.00185968	0.000345783	0.00120069	0.000668658	0.000333109	0.978415
GCF_900199505.1	0.000304137	0.000150213	0.00035715	0.000343789	0.000159472	0.000234526	0.000183237	9.21074e-05	0.00019449	0.000391392	0.000282109	0.000102819	0.000449518	0.000494728	0.000325645	0.000360413	0.1154
GCF_900110085.1	0.00669601	0.00399891	0.0111143	0.000697841	0.0137595	0.0142353	0.0130015	0.0231286	0.0187907	0.00270333	0.00511523	0.000996898	0.00280578	0.0169375	0.00932214	0.00892842	0.454413
Afipia sp1	0.000334052	0.000194871	0.000362481	0.000359183	0.000239209	0.000526578	0.000320665	0.000198758	0.000243113	0.000496066	0.000335338	0.000169875	0.000360603	0.000466934	0.000234465	0.00026758	0.93337
Species__norank	52.7948	49.3222	49.2831	41.6824	43.6968	51.9652	48.3742	33.3922	55.5618	57.2117	48.7393	39.7868	61.7135	58.0514	47.9014	45.5911	0.136757
Unclassified	2.27737	0.836422	2.67236	1.08186	1.22403	1.85697	0.599489	0.779112	2.33285	1.54009	1.14881	0.568442	2.88783	1.0778	1.39138	1.72571	0.660583
1. t-test between low- and high-FE group
