# Supplementary material for: An integrated gene catalog and over 10,000 metagenome-assembled genomes from the gastrointestinal microbiome of ruminants
Source: Microbiome. 2021 Jun 12;9:137. doi: 10.1186/s40168-021-01078-x (PMC8199421; doi:10.1186/s40168-021-01078-x)
Supplement: Supplementary file 8 — Additional file 7: Table S31. Taxonomic classification and counts of CAZyme genes in the 410 differentially enriched genomes in high- and low-FE cattle. [file 40168_2021_1078_MOESM8_ESM.xlsx]

## Sheet: Sheet1
Table S31. Taxonomic classification and counts of CAZyme genes in the 410 differentially enriched genomes in high- and low-FE cattle
Genome name	Enriched group	From	Completeness	Contamination	DESeq2 test results						Phlyogenetic taxonomy							Counts of CAZyme genes
					baseMean	log2FC	lfcSE	stat	pvalue	padj	Domain	Phylum	Class	Order	Family	Genus	Species	AA11	AA2	AA3	AA4	AA6	AA7	CBM11	CBM12	CBM13	CBM14	CBM15	CBM16	CBM17	CBM2	CBM20	CBM21	CBM22	CBM23	CBM25	CBM26	CBM27	CBM28	CBM29	CBM3	CBM30	CBM31	CBM32	CBM34	CBM35	CBM36	CBM37	CBM38
AGa-3076776-35-305-33	high-FE	Public	90.51	2.42	199.682	1.81463	0.793947	2.28558	0.0222791	0.379387	Bacteria	Bacteroidetes	Bacteroidia	Bacteroidales	Paludibacteraceae	UBA1181	GCA_002310215.1	0	0	0	0	3	0	0	0	3	0	0	0	0	0	1	0	0	0	0	0	0	0	0	0	1	0	0	0	1	0	0	2
AIa-2526058-22-577-29	high-FE	Public	91.28	0	14.7836	1.48555	0.638013	2.3284	0.0198906	0.364178	Bacteria	Firmicutes	Clostridia	Lachnospirales	Lachnospiraceae	ISDg	GCA_002311665.1	1	0	0	0	2	0	0	0	0	0	0	0	0	5	0	0	2	0	0	0	0	0	0	0	0	0	0	1	1	0	1	0
Clostridium_intestinale_DSM_6191	high-FE	Public	98.69	0.43	30.0815	1.99662	0.835491	2.38975	0.0168597	0.339769	Bacteria	Firmicutes	Clostridia	Clostridiales	Clostridiaceae	Clostridium	Clostridium intestinale	0	0	1	2	9	3	0	1	0	0	0	1	0	0	0	0	0	0	0	0	0	0	0	0	0	0	1	1	0	0	1	0
RGIG640	high-FE	This study	94.8	3	2063.14	5.68952	1.07562	5.28951	1.22645e-07	0.000123021	Bacteria	Firmicutes	Clostridia	Christensenellales	CAG-138	UBA3792	Unclassified	0	0	0	0	0	0	0	0	0	0	0	0	0	0	1	0	0	0	0	0	0	0	0	0	0	0	0	1	0	0	0	0
RGIG845	high-FE	This study	93.53	0.35	267.778	2.61799	0.837394	3.12636	0.00176986	0.116204	Bacteria	Spirochaetes	Spirochaetia	Treponematales	Treponemataceae	Treponema	Unclassified	0	0	0	0	2	0	0	0	0	0	0	0	0	0	1	0	0	0	0	0	0	0	0	0	0	0	0	1	0	0	0	0
RGIG1217	high-FE	This study	91.17	2.72	1189.38	1.41703	0.683719	2.07254	0.0382155	0.470195	Bacteria	Bacteroidetes	Bacteroidia	Bacteroidales	Muribaculaceae	C941	GCA_002353995.1	0	0	0	1	4	0	0	0	0	0	0	0	0	0	5	0	0	0	0	10	0	0	0	0	0	0	4	0	1	0	1	0
RGIG1405	high-FE	This study	91.92	1.76	91.8584	1.87152	0.564947	3.31274	0.000923865	0.0837021	Bacteria	Firmicutes	Clostridia	Christensenellales	CAG-138	UBA3857	Unclassified	0	0	0	0	1	0	0	0	0	0	0	1	0	0	0	0	0	0	0	0	0	0	0	0	0	0	0	1	0	0	0	0
GCA_002310215.1_ASM231021v1_genomic	high-FE	Public	99.19	0.27	238.164	1.65108	0.754185	2.18922	0.0285809	0.417215	Bacteria	Bacteroidetes	Bacteroidia	Bacteroidales	Paludibacteraceae	UBA1181	GCA_002310215.1	0	0	0	0	4	0	0	0	3	0	0	0	0	0	1	0	0	0	0	0	0	0	0	0	1	0	0	0	1	0	0	1
GCA_002354055.1_ASM235405v1_genomic	high-FE	Public	95.41	0.54	51.2244	2.59655	0.826575	3.14134	0.00168176	0.113543	Bacteria	Bacteroidetes	Bacteroidia	Bacteroidales	Paludibacteraceae	RF16	GCA_002354055.1	0	0	0	0	2	0	0	0	0	0	0	1	0	0	1	0	0	0	0	1	0	0	0	0	0	0	2	0	0	0	1	0
GCA_002369415.1_ASM236941v1_genomic	high-FE	Public	95.9	2	118.609	1.14666	0.511085	2.24358	0.0248592	0.393571	Bacteria	Firmicutes	Bacilli	RF39	UBA660	CAG-877	GCA_002369415.1	0	0	0	0	0	0	0	0	0	0	0	0	0	0	0	0	0	0	0	0	0	0	0	0	0	0	1	0	0	0	1	0
GCA_002371775.1_ASM237177v1_genomic	high-FE	Public	96.23	0.94	348.414	3.20914	1.2467	2.57411	0.0100498	0.268308	Bacteria	Firmicutes	Bacilli	Erysipelotrichales	Erysipelatoclostridiaceae	Sharpea	Sharpea azabuensis	0	0	0	0	4	0	0	0	0	0	0	0	0	0	0	0	0	0	0	0	0	0	0	0	0	0	0	0	0	0	0	0
GCA_002373275.1_ASM237327v1_genomic	high-FE	Public	95.75	1.46	17.4488	2.82659	0.814502	3.47033	0.000519827	0.0608184	Bacteria	Firmicutes	Bacilli	Erysipelotrichales	Erysipelatoclostridiaceae	Kandleria	Kandleria vitulina	0	0	0	0	1	0	0	0	0	0	0	1	0	0	0	0	0	0	0	0	0	0	0	0	0	0	1	0	0	0	1	0
GCA_002374035.1_ASM237403v1_genomic	high-FE	Public	96.23	0.94	344.635	3.02217	1.24892	2.41982	0.0155283	0.327423	Bacteria	Firmicutes	Bacilli	Erysipelotrichales	Erysipelatoclostridiaceae	Sharpea	Sharpea azabuensis	0	0	0	0	2	0	0	0	0	0	0	0	0	0	0	0	0	0	0	0	0	0	0	0	0	0	0	0	0	0	0	0
GCA_002391315.1_ASM239131v1_genomic	high-FE	Public	99.12	0.81	71.5492	1.88829	0.799098	2.36302	0.0181265	0.351588	Bacteria	Actinobacteria	Coriobacteriia	Coriobacteriales	Coriobacteriaceae	Collinsella	GCA_002391315.1	0	0	0	0	5	0	0	0	0	0	0	0	0	0	0	0	0	0	0	0	0	0	0	0	0	0	0	1	0	0	0	0
GCA_002392745.1_ASM239274v1_genomic	high-FE	Public	91.04	0	21.3477	2.46409	1.00686	2.4473	0.0143931	0.319629	Bacteria	Bacteroidetes	Bacteroidia	Bacteroidales	Paludibacteraceae	RF16	GCA_002392745.1	0	0	0	0	3	0	0	0	0	0	0	0	0	0	2	0	0	0	0	2	0	0	0	0	0	0	4	0	0	0	0	0
GCA_002393655.1_ASM239365v1_genomic	high-FE	Public	95.97	0.45	68.2319	2.29516	0.83006	2.76505	0.00569147	0.209556	Bacteria	Bacteroidetes	Bacteroidia	Bacteroidales	Paludibacteraceae	RF16	GCA_002393655.1	0	0	0	0	2	0	0	0	0	0	0	1	0	0	3	0	0	0	0	0	0	0	0	0	0	0	5	0	1	0	0	0
GCA_002394335.1_ASM239433v1_genomic	high-FE	Public	90.59	0.54	23.5765	2.17703	0.846723	2.57113	0.0101368	0.269604	Bacteria	Bacteroidetes	Bacteroidia	Bacteroidales	Paludibacteraceae	RF16	GCA_002394335.1	0	0	0	0	1	0	0	0	0	0	0	1	0	0	1	0	0	1	0	2	0	0	0	0	0	0	3	0	1	0	2	0
GCA_002394995.1_ASM239499v1_genomic	high-FE	Public	97.64	0.76	7.38246	2.14286	0.831527	2.57702	0.00996563	0.267475	Bacteria	Actinobacteria	Actinobacteria	Actinomycetales	Bifidobacteriaceae	Bifidobacterium	GCA_002394995.1	0	0	0	0	0	0	0	0	1	0	0	0	0	0	0	0	1	0	0	0	0	0	0	0	0	0	2	0	0	0	0	0
GCA_002395325.1_ASM239532v1_genomic	high-FE	Public	99.06	1.42	436.067	2.90461	1.06436	2.72898	0.0063531	0.222485	Bacteria	Firmicutes	Bacilli	Erysipelotrichales	Erysipelatoclostridiaceae	Sharpea	Sharpea azabuensis	0	0	0	0	2	0	0	0	0	0	0	0	0	0	0	0	0	0	0	0	0	0	0	0	0	0	0	0	0	0	0	0
GCA_002481445.1_ASM248144v1_genomic	high-FE	Public	95.17	1.8	2657.56	2.59336	1.0493	2.47153	0.0134537	0.306704	Bacteria	Firmicutes	Negativicutes	Acidaminococcales	Acidaminococcaceae	Acidaminococcus	Acidaminococcus fermentans	0	0	0	3	5	0	0	0	0	0	0	0	0	0	0	0	0	0	0	0	0	0	0	0	0	0	0	1	0	0	0	0
RGIG1486	high-FE	This study	94.94	0.34	5.2206	1.99533	0.798278	2.49954	0.0124356	0.29848	Bacteria	Firmicutes	Clostridia	Oscillospirales	DTU089	Unclassified	Unclassified	0	0	0	0	2	0	0	0	0	0	0	0	0	0	0	0	0	0	0	0	0	0	0	0	0	0	4	2	0	0	0	0
RGIG1554	high-FE	This study	95.16	0.05	29.2394	1.50134	0.708743	2.11831	0.0341486	0.449016	Bacteria	Firmicutes	Clostridia	4C28d-15	CAG-1252	Unclassified	Unclassified	0	0	0	0	2	0	0	1	0	0	0	0	0	0	1	0	0	0	0	6	0	0	0	0	0	0	0	1	0	0	0	0
RGIG1603	high-FE	This study	97.85	0	6.59466	1.69766	0.840969	2.0187	0.0435186	0.490611	Bacteria	Bacteroidetes	Bacteroidia	Bacteroidales	WCHB1-69	UBA1205	GCA_002309475.1	0	0	0	0	3	0	0	0	0	0	0	0	0	0	0	0	0	0	0	0	0	0	0	0	0	0	1	0	0	0	1	0
RGIG1805	high-FE	This study	97.76	4.7	7.98031	1.67239	0.830118	2.01464	0.0439423	0.492877	Bacteria	Firmicutes	Clostridia	Oscillospirales	Oscillospiraceae	CAG-110	Unclassified	0	0	0	0	0	0	0	0	0	0	0	0	0	0	0	0	0	0	0	0	0	0	0	0	0	0	0	0	0	0	0	0
RGIG2013	high-FE	This study	91.95	0	3.25242	2.29384	0.975262	2.35202	0.0186716	0.353831	Bacteria	Firmicutes	Clostridia	Oscillospirales	DTU089	UBA737	Unclassified	0	0	0	2	1	0	0	0	0	0	0	0	0	0	0	0	0	0	0	0	0	0	0	0	0	0	0	1	1	0	0	0
RGIG2137	high-FE	This study	100	0	118.501	1.79409	0.614701	2.91865	0.00351553	0.16907	Bacteria	Firmicutes	Bacilli	RF39	UBA660	CAG-914	Unclassified	0	0	0	0	0	0	0	0	0	0	0	0	0	0	0	0	0	0	0	0	0	0	0	0	0	0	0	0	0	0	0	0
RGIG2361	high-FE	This study	92.42	1.12	66.693	2.3994	0.640573	3.7457	0.000179889	0.0271706	Bacteria	Firmicutes	Bacilli	RF39	UBA660	Unclassified	Unclassified	0	0	0	0	1	0	0	0	0	0	0	0	0	0	0	0	0	0	0	0	0	0	0	0	0	0	0	0	1	0	0	0
RGIG2380	high-FE	This study	97.65	0.67	615.046	1.6158	0.709954	2.27592	0.022851	0.383041	Bacteria	Firmicutes	Clostridia	Oscillospirales	DTU089	Ruminococcus	Unclassified	0	0	0	0	1	0	0	0	2	0	0	0	0	0	0	0	0	0	0	14	0	0	0	0	0	0	2	0	0	0	2	0
RGIG2395	high-FE	This study	90.09	3.36	816.435	1.9356	0.722673	2.67839	0.00739765	0.236103	Bacteria	Firmicutes	Clostridia	Oscillospirales	Oscillospiraceae	UBA738	Unclassified	0	0	0	1	4	0	0	0	0	0	0	1	0	0	0	0	0	0	0	0	0	0	0	0	0	0	1	0	0	0	0	0
RGIG2410	high-FE	This study	91.25	2.48	19036.8	1.52187	0.695605	2.18784	0.0286816	0.417876	Bacteria	Firmicutes	Clostridia	Peptostreptococcales	Anaerovoracaceae	Mogibacterium	Unclassified	0	0	0	0	2	0	0	0	0	0	0	0	0	0	0	0	0	0	0	0	0	0	0	0	0	0	0	1	0	0	0	0
RGIG2528	high-FE	This study	92.61	1.6	911.855	2.36821	0.8856	2.67413	0.00749241	0.237508	Archaea	Euryarchaeota	Methanobacteria	Methanobacteriales	Methanobacteriaceae	Methanobrevibacter	Unclassified	0	0	1	0	8	0	0	0	0	0	0	0	0	0	0	0	0	0	0	0	0	0	0	0	0	0	0	0	0	0	0	0
RGIG2662	high-FE	This study	92.62	1.48	92.2317	1.06622	0.4973	2.14402	0.0320309	0.436421	Bacteria	Firmicutes	Clostridia	Christensenellales	CAG-138	CAG-1024	Unclassified	0	0	1	0	4	0	0	0	0	0	0	1	0	0	0	0	0	0	0	0	0	0	0	0	0	0	0	0	0	0	0	0
RGIG2736	high-FE	This study	95	1.26	39.0846	1.73368	0.686868	2.52403	0.0116018	0.290417	Bacteria	Firmicutes	Clostridia	Christensenellales	CAG-138	UBA3792	Unclassified	0	0	0	0	1	0	0	0	0	0	0	1	0	0	0	0	0	0	0	0	0	0	0	0	0	0	2	1	0	0	0	0
RGIG2773	high-FE	This study	96.2	0.17	40.489	1.62725	0.758568	2.14515	0.0319406	0.436421	Bacteria	Firmicutes	Clostridia	Oscillospirales	DTU089	UBA1081	Unclassified	0	0	0	0	1	1	0	0	0	0	0	0	0	0	0	0	0	0	0	0	0	0	0	0	0	0	2	1	2	0	1	0
RGIG2774	high-FE	This study	93.01	0.92	45.5386	2.99594	0.813094	3.68462	0.000229047	0.0331598	Bacteria	Firmicutes	Clostridia	Oscillospirales	DTU089	UBA1081	Unclassified	0	0	0	0	2	0	0	0	1	0	0	0	0	0	0	0	0	0	0	0	0	0	0	0	0	0	2	1	2	0	0	0
RGIG2810	high-FE	This study	96.07	2.22	178.849	3.13166	0.864833	3.62111	0.000293342	0.0396097	Bacteria	Firmicutes	Clostridia	Christensenellales	CAG-138	UBA3792	Unclassified	0	0	0	0	0	0	0	0	0	0	0	0	0	0	1	0	0	0	0	0	0	0	0	0	0	0	0	0	0	0	0	0
RGIG2914	high-FE	This study	90.09	1.92	260.128	1.44693	0.455322	3.17781	0.00148392	0.106865	Bacteria	Bacteroidetes	Bacteroidia	Bacteroidales	Muribaculaceae	C941	Unclassified	0	0	0	0	4	0	0	0	1	0	0	0	0	0	3	0	0	0	0	9	0	0	0	0	1	0	1	0	2	0	1	0
RGIG2950	high-FE	This study	95.63	0.95	75.3778	1.56983	0.633851	2.47665	0.0132622	0.304813	Bacteria	Bacteroidetes	Bacteroidia	Bacteroidales	UBA932	RC9	Unclassified	0	0	0	0	1	0	0	0	0	0	0	0	0	0	1	0	0	0	0	2	0	0	0	0	0	0	1	0	1	0	1	0
RGIG2961	high-FE	This study	92.13	0.21	88.9654	1.67178	0.689017	2.42633	0.0152525	0.325024	Bacteria	Firmicutes	Bacilli	RF39	UBA660	Unclassified	Unclassified	0	0	0	0	0	0	0	0	0	0	0	0	0	0	0	0	0	0	0	0	0	0	0	0	0	0	0	0	0	0	0	0
RGIG3224	high-FE	This study	91.13	0.27	31.0003	2.54949	0.807631	3.15676	0.00159534	0.11033	Bacteria	Bacteroidetes	Bacteroidia	Bacteroidales	Paludibacteraceae	RF16	Unclassified	0	0	0	0	5	0	0	0	0	0	0	0	0	0	1	0	0	1	0	3	0	0	0	0	0	0	1	0	1	0	0	0
RGIG3449	high-FE	This study	90.81	0.9	7.31893	1.82735	0.846762	2.15804	0.0309246	0.430623	Bacteria	Verrucomicrobia	Lentisphaeria	UBA1784	UBA1784	UBA1784	Unclassified	0	0	0	0	2	1	0	0	0	0	0	7	0	0	1	0	1	0	0	0	0	0	0	0	1	0	1	0	2	1	0	0
RGIG3504	high-FE	This study	90.45	1.12	70.3147	1.08604	0.532556	2.03931	0.0414195	0.48625	Bacteria	Firmicutes	Bacilli	RF39	UBA660	CAG-582	Unclassified	0	0	0	0	1	0	0	0	0	0	0	0	0	0	0	0	0	0	0	0	0	0	0	0	0	0	0	1	0	0	0	0
RGIG3571	high-FE	This study	96.98	0.78	1106.57	2.74088	0.9755	2.80972	0.00495853	0.19782	Bacteria	Firmicutes	Clostridia	CAG-41	UBA1381	Unclassified	Unclassified	0	0	0	1	3	0	0	0	1	0	0	6	0	1	0	0	1	0	0	0	0	0	0	0	0	0	11	1	4	0	0	0
RGIG3583	high-FE	This study	91.7	1.93	12.7002	2.23129	0.879453	2.53713	0.0111765	0.284849	Bacteria	Bacteroidetes	Bacteroidia	Bacteroidales	Paludibacteraceae	RF16	Unclassified	0	0	0	0	2	0	0	0	0	0	0	0	0	0	2	0	0	0	0	4	0	0	0	0	0	0	1	0	1	0	2	0
RGIG3628	high-FE	This study	90.3	2.82	472.213	4.28103	1.11018	3.85616	0.000115182	0.0183806	Bacteria	Firmicutes	Clostridia	Lachnospirales	Lachnospiraceae	UBA2868	Unclassified	0	0	0	0	2	0	0	0	0	0	0	0	0	1	0	0	0	0	0	0	0	0	0	0	1	0	0	1	0	0	1	0
RGIG3685	high-FE	This study	95.86	0.59	23.547	1.40192	0.585644	2.39381	0.0166745	0.338871	Bacteria	Desulfobacterota	Desulfovibrionia	Desulfovibrionales	Desulfovibrionaceae	Desulfovibrio	Unclassified	0	0	0	2	7	0	0	1	0	0	0	0	0	0	0	0	0	0	0	0	0	0	0	0	0	0	0	0	0	0	2	0
Methanobrevibacter_boviskoreani_JH1	high-FE	Public	97.47	0	21213.6	4.80867	1.4335	3.3545	0.000795094	0.0772906	Archaea	Euryarchaeota	Methanobacteria	Methanobacteriales	Methanobacteriaceae	Methanobrevibacter	GCF_000320505.1	0	0	2	0	7	0	0	0	0	0	0	0	0	0	0	0	0	0	0	0	0	0	0	0	0	0	0	0	0	1	0	0
Methanobrevibacter_ruminantium_YE286	high-FE	Public	99.2	0.8	5847.04	2.59926	0.939938	2.76535	0.00568611	0.209556	Archaea	Euryarchaeota	Methanobacteria	Methanobacteriales	Methanobacteriaceae	Methanobrevibacter	Unclassified	0	0	1	0	12	0	0	0	0	0	0	0	0	0	0	0	0	0	0	0	0	0	0	0	0	0	0	0	0	0	0	0
RUG10011	high-FE	Public	94.63	0.67	6727.95	5.03995	0.941392	5.35372	8.61662e-08	0.000121003	Bacteria	Firmicutes	Clostridia	Oscillospirales	Oscillospiraceae	CAG-110	Unclassified	0	0	0	0	2	0	0	1	0	0	0	0	0	0	1	0	0	0	0	0	0	0	0	0	0	0	0	1	0	0	0	0
RUG10016	high-FE	Public	97.32	0	422.814	1.41859	0.667735	2.12448	0.0336296	0.445854	Bacteria	Firmicutes	Clostridia	Lachnospirales	Lachnospiraceae	CAG-603	Unclassified	0	0	0	0	2	0	0	0	0	0	0	0	0	0	0	1	0	0	2	7	0	0	0	0	0	0	0	2	0	0	1	1
RUG10066	high-FE	Public	97.09	0.67	3127.86	3.51393	0.821787	4.27596	1.90314e-05	0.00468875	Bacteria	Firmicutes	Clostridia	Oscillospirales	Oscillospiraceae	CAG-110	GCA_002393625.1	0	0	0	0	2	0	0	2	0	0	0	0	0	0	1	0	0	0	0	0	0	0	0	0	0	0	0	0	0	0	0	0
RUG10102	high-FE	Public	90.71	0.66	329.81	1.63063	0.715556	2.27883	0.0226772	0.3823	Bacteria	Bacteroidetes	Bacteroidia	Bacteroidales	UBA932	RC9	GCA_002350585.1	0	0	0	0	0	0	0	0	0	0	0	0	0	0	1	0	0	0	0	0	0	0	0	0	1	0	3	0	1	0	1	0
RUG10114	high-FE	Public	93.06	0.67	3586.64	4.90601	0.930379	5.27313	1.34115e-07	0.000125558	Bacteria	Firmicutes	Clostridia	Oscillospirales	Oscillospiraceae	CAG-110	Unclassified	0	0	0	0	2	0	0	1	0	0	0	0	0	0	1	0	0	0	0	0	0	0	0	0	0	0	0	1	0	0	0	0
RUG10159	high-FE	Public	94.61	0.54	91.9065	2.74283	0.759782	3.61002	0.000306173	0.0408015	Bacteria	Bacteroidetes	Bacteroidia	Bacteroidales	Paludibacteraceae	RF16	Unclassified	0	0	0	0	1	0	0	0	0	0	0	0	0	0	4	0	0	0	0	2	0	0	0	0	1	0	0	0	0	0	4	0
RUG10191	high-FE	Public	90.45	0.54	107.323	1.78802	0.875762	2.04167	0.0411844	0.485195	Bacteria	Bacteroidetes	Bacteroidia	Bacteroidales	Paludibacteraceae	RF16	Unclassified	0	0	0	0	2	0	0	0	0	0	0	1	0	0	1	0	0	0	0	3	0	0	0	0	1	0	1	0	0	0	1	0
RUG10212	high-FE	Public	97.41	0.31	3761.77	1.45661	0.720914	2.0205	0.0433314	0.489938	Bacteria	Bacteroidetes	Bacteroidia	Bacteroidales	Bacteroidaceae	Prevotella	Prevotella sp20	0	0	0	0	3	0	0	0	1	0	0	1	0	0	2	0	0	0	0	0	0	0	0	0	1	0	1	0	2	0	0	0
RUG10213	high-FE	Public	93.87	0.94	274.881	2.75772	1.32387	2.08307	0.0372447	0.465318	Bacteria	Firmicutes	Bacilli	Erysipelotrichales	Erysipelatoclostridiaceae	Sharpea	Sharpea azabuensis	0	0	0	0	1	0	0	0	0	0	0	0	0	0	0	0	0	0	0	0	0	0	0	0	0	0	0	0	0	0	0	0
RUG10224	high-FE	Public	93.4	0.94	528.808	2.84478	1.01581	2.80052	0.00510203	0.19996	Bacteria	Firmicutes	Bacilli	Erysipelotrichales	Erysipelatoclostridiaceae	Sharpea	Sharpea azabuensis	0	0	0	0	1	0	0	1	0	0	0	0	0	0	0	0	0	0	0	0	0	0	0	0	0	0	0	0	0	0	0	0
RUG10244	high-FE	Public	97.6	0.8	15996.2	4.50286	1.35416	3.3252	0.00088356	0.0805703	Archaea	Euryarchaeota	Methanobacteria	Methanobacteriales	Methanobacteriaceae	Methanobrevibacter	GCF_000320505.1	0	0	2	0	7	0	0	0	0	0	0	0	0	0	0	0	0	0	0	0	0	0	0	0	0	0	0	0	0	0	0	0
RUG10268	high-FE	Public	90.29	0.67	74.1096	1.7558	0.832993	2.10783	0.0350461	0.454695	Bacteria	Firmicutes	Clostridia	Oscillospirales	DTU089	Ruminococcus	GCA_002350785.1	0	0	0	0	2	0	0	0	0	0	0	0	0	0	0	1	0	0	1	9	0	0	0	0	0	0	1	2	0	0	7	0
RUG10291	high-FE	Public	91.59	0.67	428.939	1.91157	0.75855	2.52003	0.0117343	0.292108	Bacteria	Firmicutes	Clostridia	Oscillospirales	DTU089	Ruminococcus	Unclassified	0	0	0	0	3	0	0	0	1	0	0	0	0	0	3	2	0	0	2	18	0	0	0	0	0	0	0	2	0	0	5	0
RUG10313	high-FE	Public	96.09	2.01	27.5401	1.8102	0.560928	3.22715	0.0012503	0.0964722	Bacteria	Firmicutes	Clostridia	Oscillospirales	Oscillospiraceae	Unclassified	Unclassified	0	0	0	0	1	0	0	0	0	0	0	0	0	0	0	0	0	0	0	0	0	0	0	0	0	0	1	4	1	0	0	0
RUG10323	high-FE	Public	96.24	1.61	3.61908	2.82136	1.15639	2.43981	0.0146952	0.321314	Bacteria	Bacteroidetes	Bacteroidia	Bacteroidales	Paludibacteraceae	RF16	Unclassified	0	0	0	0	2	0	0	0	0	0	0	0	0	0	1	0	0	0	0	2	0	0	0	0	0	0	2	0	0	0	3	0
RUG10400	high-FE	Public	96.17	3.18	25.7817	2.25175	0.943571	2.38641	0.0170138	0.341808	Bacteria	Firmicutes	Clostridia	Oscillospirales	DTU089	Ruminococcus	Unclassified	0	0	1	0	1	0	0	0	0	0	0	0	0	0	0	3	0	0	3	8	0	0	0	0	0	0	2	2	0	0	4	0
RUG10444	high-FE	Public	93.49	1.08	28.672	1.85153	0.936593	1.97687	0.0480561	0.509322	Bacteria	Bacteroidetes	Bacteroidia	Bacteroidales	Paludibacteraceae	RF16	Unclassified	0	0	0	0	1	0	0	0	0	0	0	0	0	0	2	0	0	1	0	1	0	0	0	0	1	0	5	0	1	0	2	0
RUG10509	high-FE	Public	93.24	1.66	355.253	3.3974	1.21069	2.80616	0.00501351	0.199447	Bacteria	Firmicutes	Clostridia	Clostridiales	Clostridiaceae	Clostridium	Unclassified	0	0	0	0	1	0	0	0	0	0	0	0	0	0	1	1	0	0	1	8	0	0	0	0	0	0	0	0	0	0	0	0
RUG10533	high-FE	Public	90.18	1.34	12201.2	2.76504	1.32951	2.07975	0.0375483	0.466866	Bacteria	Firmicutes	Clostridia	Oscillospirales	Ruminococcaceae	Ruminococcus	Unclassified	0	0	0	0	1	0	0	0	7	0	0	0	0	0	0	0	7	0	0	0	0	0	0	4	2	0	1	0	6	1	0	0
RUG10562	high-FE	Public	95.13	2.03	884.353	2.00974	0.687941	2.92138	0.00348488	0.168752	Bacteria	Firmicutes	Clostridia	Lachnospirales	Lachnospiraceae	CAG-127	Unclassified	0	0	0	0	1	0	0	0	0	0	0	0	0	1	0	0	0	0	0	0	0	0	0	0	1	0	0	1	0	0	0	0
RUG10570	high-FE	Public	92.7	1.93	370.688	1.2776	0.639849	1.99672	0.0458556	0.500245	Bacteria	Bacteroidetes	Bacteroidia	Bacteroidales	UBA932	RC9	GCA_002350585.1	0	0	0	0	0	0	0	0	0	0	0	1	0	0	1	0	0	0	0	0	0	0	0	0	1	0	2	0	1	0	1	0
RUG10579	high-FE	Public	94.34	0.94	447.704	2.35092	0.950687	2.47287	0.0134034	0.306554	Bacteria	Firmicutes	Bacilli	Erysipelotrichales	Erysipelatoclostridiaceae	Sharpea	Sharpea azabuensis	0	0	0	0	1	0	0	0	0	0	0	0	0	0	0	0	0	0	0	0	0	0	0	0	0	0	0	0	0	0	0	0
RUG10608	high-FE	Public	90.94	0.39	91.4052	1.60825	0.777131	2.06947	0.038502	0.470515	Bacteria	Firmicutes	Clostridia	Oscillospirales	DTU089	UBA737	Unclassified	0	0	0	0	0	0	0	0	0	0	0	0	0	0	0	0	0	0	0	0	0	0	0	0	0	0	0	1	1	0	0	0
RUG10643	high-FE	Public	95.41	0.67	3165.74	5.57932	1.05425	5.29221	1.20845e-07	0.000123021	Bacteria	Firmicutes	Clostridia	Oscillospirales	Oscillospiraceae	CAG-110	Unclassified	0	0	0	0	2	0	0	1	0	0	0	0	0	0	1	0	0	0	0	0	0	0	0	0	0	0	0	1	0	0	0	0
RUG10646	high-FE	Public	92.06	1.57	95.2958	1.61252	0.490557	3.28712	0.00101216	0.0866696	Bacteria	Firmicutes	Clostridia	Oscillospirales	DTU089	UBA6857	Unclassified	0	0	0	0	1	0	0	0	2	0	0	0	0	0	0	0	1	0	0	0	0	0	0	0	0	0	2	0	2	0	14	0
RUG10649	high-FE	Public	93.65	1.34	55.3203	2.18589	0.893913	2.44531	0.0144729	0.319661	Bacteria	Firmicutes	Clostridia	Oscillospirales	DTU089	Ruminococcus	Unclassified	0	0	0	0	1	0	0	0	0	0	0	0	0	0	0	0	0	0	0	11	0	0	0	0	0	0	0	2	0	0	3	0
RUG10651	high-FE	Public	93.85	1.57	238.769	2.09873	0.869567	2.41354	0.0157985	0.331627	Bacteria	Firmicutes	Clostridia	Oscillospirales	DTU089	Unclassified	Unclassified	0	0	0	0	2	0	0	0	1	0	0	0	0	0	0	0	0	0	2	12	0	0	0	0	0	0	0	1	0	0	0	0
RUG10707	high-FE	Public	95.06	0	7345.77	1.45511	0.682951	2.13062	0.0331204	0.44212	Bacteria	Bacteroidetes	Bacteroidia	Bacteroidales	Bacteroidaceae	UBA4334	Unclassified	0	0	0	0	2	0	0	0	2	0	0	1	0	0	1	0	1	0	0	0	0	0	0	0	0	0	3	0	4	0	0	0
RUG10733	high-FE	Public	98.1	0.32	398.408	1.96573	0.805005	2.44189	0.0146106	0.321299	Bacteria	Firmicutes	Bacilli	Erysipelotrichales	Erysipelotrichaceae	Solobacterium	GCA_002351305.1	0	0	2	0	3	0	0	0	0	0	0	0	0	0	0	0	0	0	0	0	0	0	0	0	0	0	1	0	0	0	1	0
RUG10751	high-FE	Public	95.3	0	328	2.88493	0.885794	3.25688	0.00112643	0.0908259	Bacteria	Firmicutes	Clostridia	Oscillospirales	DTU089	CAG-964	Unclassified	0	0	0	0	3	0	0	0	1	0	0	0	0	0	0	0	0	0	0	6	0	0	0	0	0	0	0	0	0	0	2	0
RUG10768	high-FE	Public	92.93	0.95	500.466	4.40909	0.816644	5.39903	6.70023e-08	0.000121003	Bacteria	Firmicutes	Clostridia	Christensenellales	CAG-138	UBA2843	Unclassified	0	0	0	0	3	0	0	0	0	0	0	0	0	0	0	0	0	0	0	1	0	0	0	0	0	0	1	0	0	0	0	0
RUG10776	high-FE	Public	95.37	0	204.945	4.30498	0.960007	4.48432	7.31456e-06	0.00244568	Bacteria	Firmicutes	Clostridia	Saccharofermentanales	Saccharofermentanaceae	Saccharofermentans	GCF_900111435.1	0	0	0	0	4	0	0	0	0	0	0	0	0	4	0	0	1	0	0	0	0	0	0	1	1	0	0	1	1	0	0	0
RUG10782	high-FE	Public	94.44	0.48	157.978	1.17204	0.507289	2.3104	0.0208662	0.371857	Bacteria	Bacteroidetes	Bacteroidia	Bacteroidales	UBA932	RC9	GCA_002396335.1	0	0	0	0	1	0	0	0	0	0	0	0	0	0	1	0	0	0	0	0	0	0	0	0	0	0	4	0	0	0	1	0
RUG10787	high-FE	Public	95.74	2.07	6.54159	2.75436	1.10394	2.49504	0.0125944	0.29848	Bacteria	Firmicutes	Clostridia	Oscillospirales	DTU089	Ruminococcus	Unclassified	0	0	0	0	2	0	0	0	0	0	0	0	0	0	0	3	0	0	3	14	0	0	0	0	0	0	2	2	0	0	4	0
RUG10816	high-FE	Public	97.76	0	767.357	3.09229	0.880958	3.51015	0.000447861	0.0551694	Bacteria	Firmicutes	Clostridia	Lachnospirales	Lachnospiraceae	CAG-127	Unclassified	0	0	0	0	2	0	0	0	0	0	0	0	0	1	0	0	0	0	0	0	0	0	0	0	1	0	0	1	0	0	0	0
RUG10840	high-FE	Public	96.09	2.83	18.2041	2.69416	0.885158	3.04371	0.00233682	0.134213	Bacteria	Firmicutes	Bacilli	Erysipelotrichales	Erysipelatoclostridiaceae	Kandleria	GCA_002393785.1	0	0	0	0	6	0	0	0	0	0	0	1	0	0	0	0	0	0	0	0	0	0	0	0	0	0	1	0	0	0	5	0
RUG10849	high-FE	Public	98.66	0	17608.3	2.03254	0.959691	2.11791	0.034183	0.449047	Bacteria	Firmicutes	Clostridia	Lachnospirales	Lachnospiraceae	UBA2821	Unclassified	0	0	0	0	1	0	0	0	2	0	0	0	0	0	0	0	0	0	0	6	0	0	0	0	0	0	0	2	0	0	8	0
RUG10916	high-FE	Public	90.06	2.17	121.643	2.24542	0.796345	2.81966	0.00480753	0.194	Bacteria	Bacteroidetes	Bacteroidia	Bacteroidales	Bacteroidaceae	UBA1179	Unclassified	0	0	1	0	1	0	0	0	1	0	0	0	0	0	1	0	0	0	0	0	0	0	0	0	1	0	3	0	0	0	0	0
RUG10923	high-FE	Public	93.32	1.34	9.63247	2.64488	0.906896	2.91641	0.00354084	0.169631	Bacteria	Bacteroidetes	Bacteroidia	Bacteroidales	Paludibacteraceae	RF16	Unclassified	0	0	0	0	2	0	0	0	0	0	0	0	0	0	2	0	0	1	0	1	0	0	0	0	1	0	2	0	0	0	0	0
RUG10964	high-FE	Public	90.32	0	96.5174	1.88184	0.828317	2.27188	0.0230938	0.383291	Bacteria	Bacteroidetes	Bacteroidia	Bacteroidales	Paludibacteraceae	RF16	Unclassified	0	0	0	0	3	0	0	0	0	0	0	1	0	0	3	0	0	0	0	3	0	0	0	0	0	0	5	1	1	0	3	0
RUG11010	high-FE	Public	98.43	0.67	918.937	2.29715	0.80716	2.84596	0.00442771	0.185809	Bacteria	Firmicutes	Clostridia	Oscillospirales	DTU089	Ruminococcus	GCA_002350785.1	0	0	0	0	5	0	0	0	0	0	0	0	0	0	0	1	0	0	1	10	0	0	0	0	0	0	0	3	0	0	9	0
RUG11045	high-FE	Public	94.41	3.49	64.3556	2.60563	0.978055	2.6641	0.00771952	0.239128	Bacteria	Firmicutes	Clostridia	Oscillospirales	DTU089	Ruminococcus	GCA_002350785.1	0	0	0	0	1	0	0	0	0	0	0	0	0	0	0	1	0	0	1	7	0	0	0	0	0	0	0	2	0	0	8	0
RUG11069	high-FE	Public	91.34	3.55	327.748	2.2178	0.639473	3.46816	0.000524036	0.0608184	Bacteria	Firmicutes	Clostridia	Saccharofermentanales	Saccharofermentanaceae	Saccharofermentans	GCF_900111435.1	0	0	1	0	3	0	0	0	0	0	0	0	0	4	0	0	1	0	0	0	0	0	0	1	1	0	0	1	0	0	0	0
RUG11076	high-FE	Public	90.16	1.03	100.151	2.17167	0.929402	2.33663	0.0194585	0.360139	Bacteria	Firmicutes	Clostridia	Oscillospirales	DTU089	Ruminococcus	GCA_002350785.1	0	0	0	0	2	0	0	0	0	0	0	0	0	0	0	0	0	0	0	9	0	0	0	0	0	0	0	2	0	0	10	0
RUG11079	high-FE	Public	95.17	1.34	54.8625	2.85413	0.928986	3.07231	0.00212413	0.128022	Bacteria	Firmicutes	Clostridia	Oscillospirales	DTU089	Ruminococcus	Unclassified	0	0	0	0	1	0	0	0	0	0	0	0	0	0	0	0	0	0	0	9	0	0	0	0	0	0	2	2	0	0	9	0
RUG11087	high-FE	Public	94.6	0	200.833	2.73193	0.676302	4.03951	5.35619e-05	0.0100289	Bacteria	Firmicutes	Clostridia	Christensenellales	CAG-138	UBA2843	GCA_002350935.1	0	0	0	0	4	0	0	0	0	0	0	0	0	0	0	0	0	0	0	0	0	0	0	0	0	0	1	1	0	0	0	0
RUG11098	high-FE	Public	92.06	2.01	715.195	1.73406	0.764035	2.26961	0.0232313	0.383291	Bacteria	Firmicutes	Clostridia	Oscillospirales	DTU089	Ruminococcus	GCA_002350785.1	0	0	0	0	1	0	0	0	0	0	0	0	0	0	0	1	0	0	1	7	0	0	0	0	0	0	0	2	0	0	10	0
RUG11102	high-FE	Public	99.33	0.34	832.198	2.57999	0.772276	3.34076	0.000835488	0.0793439	Bacteria	Firmicutes	Clostridia	Oscillospirales	DTU089	GCA-900066995	Unclassified	0	0	0	0	4	0	0	0	0	0	0	0	0	0	0	0	0	0	0	8	0	0	0	0	0	0	0	1	0	0	6	0
RUG11171	high-FE	Public	91.74	3.36	41.8276	2.63577	0.918436	2.86985	0.00410672	0.179382	Bacteria	Firmicutes	Clostridia	Oscillospirales	CAG-272	Unclassified	Unclassified	0	0	0	0	2	1	0	0	0	0	0	1	0	0	0	0	0	0	0	0	0	0	0	0	0	0	0	0	3	0	0	0
RUG11254	high-FE	Public	94.91	1.34	19.1605	2.65058	0.920938	2.87813	0.00400036	0.17834	Bacteria	Firmicutes	Clostridia	Oscillospirales	DTU089	Ruminococcus	Unclassified	0	0	0	0	2	0	0	0	0	0	0	0	0	0	0	0	0	0	0	8	0	0	0	0	0	0	0	2	0	0	2	0
RUG11292	high-FE	Public	93.74	1.54	3610.11	4.13748	0.849936	4.868	1.12736e-06	0.000581738	Bacteria	Firmicutes	Clostridia	Oscillospirales	Oscillospiraceae	CAG-110	Unclassified	0	0	0	0	0	0	0	2	0	0	0	0	0	0	1	0	0	0	0	0	0	0	0	0	0	0	0	1	0	0	0	0
RUG11323	high-FE	Public	94.74	0.67	4796.52	4.28807	0.859077	4.99149	5.99166e-07	0.00036583	Bacteria	Firmicutes	Clostridia	Oscillospirales	Oscillospiraceae	CAG-110	Unclassified	0	0	0	0	2	0	0	1	0	0	0	0	0	0	1	0	0	0	0	0	0	0	0	0	0	0	0	1	0	0	0	0
RUG11329	high-FE	Public	97.04	1.61	7.51543	2.68484	0.856618	3.13423	0.00172306	0.114677	Bacteria	Bacteroidetes	Bacteroidia	Bacteroidales	Paludibacteraceae	RF16	Unclassified	0	0	0	0	2	0	0	0	0	0	0	0	0	0	2	0	0	0	0	4	0	0	0	0	0	0	2	0	0	0	1	0
RUG11347	high-FE	Public	90.75	2.4	36.6258	2.77904	1.14445	2.42827	0.0151713	0.324082	Bacteria	Firmicutes	Clostridia	Oscillospirales	DTU089	Ruminococcus	GCA_002350785.1	0	0	0	0	1	0	0	0	0	0	0	0	0	0	0	1	0	0	1	9	0	0	0	0	0	0	0	2	0	0	9	0
RUG11365	high-FE	Public	92.04	0	75.1033	2.14745	0.954225	2.25046	0.0244196	0.392363	Bacteria	Bacteroidetes	Bacteroidia	Bacteroidales	Paludibacteraceae	RF16	Unclassified	0	0	0	0	1	0	0	0	0	0	0	0	0	0	1	0	0	0	0	2	0	0	0	0	0	0	1	0	0	0	1	0
RUG11405	high-FE	Public	92.4	3.23	9.79218	1.6335	0.811667	2.01253	0.0441647	0.493828	Bacteria	Proteobacteria	Gammaproteobacteria	Betaproteobacteriales	Burkholderiaceae	Duodenibacillus	UBA9827	0	0	2	1	1	0	0	0	0	0	0	0	0	0	0	0	0	0	0	0	0	0	0	0	0	0	0	0	0	0	0	0
RUG11468	high-FE	Public	99.33	0	2861.4	4.24566	1.05375	4.0291	5.59917e-05	0.0102116	Bacteria	Firmicutes	Clostridia	Oscillospirales	DTU089	Ruminococcus	Ruminococcus bromii	0	0	0	0	2	0	0	0	0	0	0	0	0	0	0	2	0	0	0	8	0	0	0	0	0	0	0	0	0	0	0	0
RUG11470	high-FE	Public	90.57	2.21	262.958	3.26367	1.56278	2.08838	0.0367638	0.465318	Bacteria	Firmicutes	Bacilli	Erysipelotrichales	Erysipelatoclostridiaceae	Sharpea	Sharpea azabuensis	0	0	0	0	1	0	0	0	0	0	0	0	0	0	0	0	0	0	0	0	0	0	0	0	0	0	0	0	0	0	0	0
RUG11530	high-FE	Public	95.97	1.88	33.7068	1.80924	0.82993	2.17999	0.0292583	0.421769	Bacteria	Bacteroidetes	Bacteroidia	Bacteroidales	Paludibacteraceae	RF16	Unclassified	0	0	0	0	3	0	0	0	0	0	0	0	0	0	1	0	0	0	0	1	1	0	0	0	1	0	3	0	1	0	1	0
RUG11545	high-FE	Public	96	0	7.12078	2.06828	0.771077	2.68233	0.00731109	0.236103	Bacteria	Firmicutes	Clostridia	Oscillospirales	DTU089	Unclassified	Unclassified	0	0	0	0	2	0	0	0	0	0	0	0	0	0	0	0	0	0	0	0	0	0	0	0	0	0	1	3	0	0	1	0
RUG11616	high-FE	Public	92.31	0.67	38.8653	2.40076	0.962399	2.49455	0.0126116	0.29848	Bacteria	Firmicutes	Clostridia	Oscillospirales	DTU089	Ruminococcus	Unclassified	0	0	0	0	0	0	0	0	0	0	0	0	0	0	0	3	0	0	2	11	0	0	0	0	0	0	2	1	0	0	5	0
RUG11634	high-FE	Public	91.5	0.67	2633.4	5.16717	0.961709	5.3729	7.74814e-08	0.000121003	Bacteria	Firmicutes	Clostridia	Oscillospirales	Oscillospiraceae	CAG-110	Unclassified	0	0	0	0	1	0	0	1	0	0	0	0	0	0	1	0	0	0	0	0	0	0	0	0	0	0	0	1	0	0	0	0
RUG11644	high-FE	Public	95.75	0.94	68.3759	2.5001	1.16907	2.13853	0.0324738	0.437778	Bacteria	Firmicutes	Bacilli	Erysipelotrichales	Erysipelatoclostridiaceae	Kandleria	GCA_002393785.1	0	0	0	0	3	0	0	1	0	0	0	1	0	0	0	0	0	0	0	0	0	0	0	0	0	0	1	0	0	0	6	0
RUG11682	high-FE	Public	91.76	0	1604.11	1.91267	0.834526	2.29192	0.0219102	0.378047	Bacteria	Bacteroidetes	Bacteroidia	Bacteroidales	Bacteroidaceae	Prevotella	Prevotella sp27	0	0	0	0	4	0	0	0	0	0	0	0	0	0	1	0	0	0	0	0	0	0	0	0	0	0	5	0	0	0	0	0
RUG11684	high-FE	Public	90.38	1.51	235.508	1.40706	0.639324	2.20085	0.0277468	0.409853	Bacteria	Bacteroidetes	Bacteroidia	Bacteroidales	Muribaculaceae	C941	Unclassified	0	0	0	0	4	0	0	0	1	0	0	0	0	0	5	0	0	0	0	8	0	0	0	0	1	0	2	0	2	0	1	0
RUG11693	high-FE	Public	90.63	3.02	24.1857	1.85343	0.807226	2.29605	0.0216732	0.377078	Bacteria	Firmicutes	Clostridia	Oscillospirales	DTU089	Ruminococcus	Unclassified	0	0	0	0	1	0	0	0	0	0	0	0	0	0	0	1	0	0	1	7	0	0	0	0	0	0	2	2	0	0	6	0
RUG11711	high-FE	Public	93.55	1.27	8.40444	2.60601	1.16601	2.23498	0.0254189	0.398055	Bacteria	Bacteroidetes	Bacteroidia	Bacteroidales	Paludibacteraceae	RF16	Unclassified	0	0	0	0	1	0	0	0	0	0	0	1	0	0	1	0	0	0	0	3	0	0	0	0	0	0	2	0	2	0	1	0
RUG11719	high-FE	Public	96.09	3.04	21.0672	1.28152	0.645065	1.98665	0.0469612	0.503417	Bacteria	Firmicutes	Clostridia	Oscillospirales	Oscillospiraceae	Unclassified	Unclassified	0	0	0	0	1	0	0	0	0	0	0	0	0	0	0	0	0	0	0	0	0	0	0	0	0	0	1	3	1	0	0	0
RUG11720	high-FE	Public	91.11	0.67	3143.4	5.02128	0.986871	5.08808	3.61705e-07	0.000267338	Bacteria	Firmicutes	Clostridia	Oscillospirales	Oscillospiraceae	CAG-110	Unclassified	0	0	0	0	4	0	0	1	0	0	0	1	0	0	1	0	0	0	0	0	0	0	0	0	0	0	0	0	0	0	0	0
RUG11754	high-FE	Public	92.63	1.63	269.715	3.03005	0.899037	3.37033	0.000750788	0.0753094	Bacteria	Firmicutes	Clostridia	Christensenellales	CAG-74	GCA-900199385	Unclassified	0	0	0	1	4	0	0	0	0	0	0	0	0	0	0	0	0	0	0	0	0	0	0	0	0	0	1	1	1	0	0	0
RUG11757	high-FE	Public	97.54	4.7	605.906	2.53206	0.87443	2.89567	0.00378356	0.172508	Bacteria	Firmicutes	Clostridia	Oscillospirales	DTU089	Ruminococcus	GCA_002350785.1	0	0	0	0	1	0	0	0	0	0	0	0	0	0	0	1	0	0	1	10	0	0	0	0	0	0	0	2	0	0	9	0
RUG11768	high-FE	Public	90.5	0.89	36.0823	2.27816	0.968141	2.35313	0.018616	0.353782	Bacteria	Firmicutes	Clostridia	Oscillospirales	DTU089	Ruminococcus	Unclassified	0	0	0	0	0	0	0	0	0	0	0	0	0	0	0	2	0	0	1	9	0	0	0	0	0	0	2	2	0	0	4	0
RUG11774	high-FE	Public	92.61	2.57	9.6595	1.51971	0.764871	1.98689	0.0469348	0.503417	Bacteria	Firmicutes	Clostridia	Oscillospirales	Oscillospiraceae	Unclassified	Unclassified	0	0	0	0	2	0	0	0	0	0	0	0	0	0	0	0	0	0	0	0	0	0	0	0	0	0	0	3	1	0	0	0
RUG11832	high-FE	Public	95.41	0	59.8059	2.07271	0.743509	2.78774	0.00530772	0.203651	Bacteria	Firmicutes	Clostridia	Oscillospirales	DTU089	Unclassified	Unclassified	0	0	0	0	2	0	0	0	0	0	0	0	0	0	0	0	0	0	0	11	0	0	0	0	0	0	0	2	0	0	0	0
RUG11868	high-FE	Public	94.74	4.04	942.756	1.83079	0.772303	2.37056	0.0177613	0.347175	Bacteria	Firmicutes	Clostridia	Lachnospirales	Lachnospiraceae	UBA1066	Unclassified	0	0	0	0	5	0	0	0	4	0	0	0	0	0	0	0	0	0	0	0	0	0	0	0	1	0	0	1	1	0	1	0
RUG11887	high-FE	Public	95.64	0.67	3488.27	6.00101	1.14094	5.25971	1.44282e-07	0.000126635	Bacteria	Firmicutes	Clostridia	Oscillospirales	Oscillospiraceae	CAG-110	Unclassified	0	0	0	0	2	0	0	1	0	0	0	0	0	0	1	0	0	0	0	0	0	0	0	0	0	0	0	1	0	0	0	0
RUG11925	high-FE	Public	97.31	1.88	26.1583	2.27079	0.801923	2.83168	0.00463035	0.190686	Bacteria	Bacteroidetes	Bacteroidia	Bacteroidales	Paludibacteraceae	RF16	Unclassified	0	0	0	0	3	0	0	0	0	0	0	0	0	0	1	0	0	0	0	4	0	0	0	0	1	0	2	0	0	0	1	0
RUG11953	high-FE	Public	92.58	1.03	120.132	1.3599	0.645738	2.10596	0.035208	0.454695	Bacteria	Bacteroidetes	Bacteroidia	Bacteroidales	UBA932	RC9	Unclassified	0	0	0	0	2	0	0	0	2	0	0	0	0	0	1	0	0	0	0	0	0	0	0	0	1	0	2	0	0	0	0	0
RUG11987	high-FE	Public	99.2	0	530.751	1.57722	0.621457	2.53794	0.0111506	0.284706	Archaea	Euryarchaeota	Methanobacteria	Methanobacteriales	Methanobacteriaceae	Methanobrevibacter	Unclassified	0	0	1	0	10	0	0	0	0	0	0	0	0	0	0	0	0	0	0	0	0	0	0	0	0	0	0	0	0	0	0	0
RUG11990	high-FE	Public	91.33	1.2	564.38	1.50752	0.764673	1.97146	0.0486712	0.512361	Archaea	Euryarchaeota	Methanobacteria	Methanobacteriales	Methanobacteriaceae	Methanobrevibacter	Unclassified	0	0	1	0	9	0	0	0	0	0	0	0	0	0	0	0	0	0	0	0	0	0	0	0	0	0	0	0	0	0	0	0
RUG12001	high-FE	Public	93.74	1.01	256.223	2.03378	0.815537	2.49379	0.0126386	0.29848	Bacteria	Firmicutes	Clostridia	Oscillospirales	DTU089	Ruminococcus	GCF_900100595.1	0	0	0	0	1	0	0	0	0	0	0	0	0	0	2	1	0	0	1	9	0	0	0	0	0	0	3	2	0	0	6	0
RUG12025	high-FE	Public	91.71	2.4	17611.8	2.59257	0.960275	2.69981	0.00693782	0.229783	Archaea	Euryarchaeota	Methanobacteria	Methanobacteriales	Methanobacteriaceae	Methanobrevibacter	Unclassified	0	0	1	0	10	0	0	0	0	0	0	0	0	0	0	0	0	0	0	0	0	0	0	0	0	0	0	0	0	0	0	0
RUG12059	high-FE	Public	94.35	1.85	67.3409	2.56086	0.985737	2.59791	0.00937919	0.259117	Bacteria	Firmicutes	Clostridia	Oscillospirales	DTU089	Ruminococcus	GCA_002350785.1	0	0	0	0	2	0	0	0	0	0	0	0	0	0	0	1	0	0	1	9	0	0	0	0	0	0	1	2	0	0	7	0
RUG12100	high-FE	Public	94.81	0.8	19474.5	2.79977	1.00543	2.78465	0.00535857	0.205042	Archaea	Euryarchaeota	Methanobacteria	Methanobacteriales	Methanobacteriaceae	Methanobrevibacter	Unclassified	0	0	1	0	10	0	0	0	0	0	0	0	0	0	0	0	0	0	0	0	0	0	0	0	0	0	0	0	0	0	0	0
RUG12122	high-FE	Public	98.43	1.21	595.495	1.7994	0.861767	2.08804	0.0367945	0.465318	Bacteria	Firmicutes	Clostridia	Lachnospirales	Lachnospiraceae	UBA2882	GCA_002350185.1	0	0	0	0	4	0	0	0	1	0	0	0	0	1	0	0	0	0	0	0	0	0	0	0	3	0	0	2	0	0	0	0
RUG12166	high-FE	Public	98.1	0.22	688.35	1.42824	0.701486	2.03602	0.0417479	0.487881	Bacteria	Firmicutes	Clostridia	Oscillospirales	DTU089	Ruminococcus	Unclassified	0	0	0	0	3	0	0	0	0	0	0	0	0	0	0	2	0	0	1	11	0	0	0	0	0	0	0	2	0	0	6	0
RUG12223	high-FE	Public	92.95	1.28	227.968	1.89958	0.832144	2.28275	0.0224453	0.380216	Bacteria	Eremiobacteraeota	Eremiobacteria	Unclassified	Unclassified	Unclassified	Unclassified	0	0	0	0	5	0	0	1	0	0	0	0	0	0	0	0	0	0	0	0	0	0	0	0	0	0	0	0	0	0	0	0
RUG12253	high-FE	Public	99.08	0	552.041	1.9403	0.881549	2.20101	0.027735	0.409853	Bacteria	Firmicutes	Clostridia	Oscillospirales	DTU089	Ruminococcus	Unclassified	0	0	0	0	4	0	0	0	1	0	0	0	0	0	0	1	0	0	1	12	0	0	0	0	0	0	1	1	0	0	6	0
RUG12266	high-FE	Public	95.43	1.08	527.131	1.95684	0.646191	3.02827	0.00245957	0.139273	Bacteria	Bacteroidetes	Bacteroidia	Bacteroidales	F082	F082	GCA_002310075.1	0	0	0	0	6	0	0	0	0	0	0	1	0	0	1	0	0	0	0	0	0	0	0	0	0	0	4	0	0	0	1	0
RUG12281	high-FE	Public	95.24	0.67	8067.65	6.11336	1.15133	5.30981	1.09737e-07	0.000123021	Bacteria	Firmicutes	Clostridia	Oscillospirales	Oscillospiraceae	CAG-110	Unclassified	0	0	0	0	1	0	0	3	0	0	0	0	0	0	1	0	0	0	0	0	0	0	0	0	0	0	0	1	0	0	0	0
RUG12322	high-FE	Public	92.25	0.54	29.4492	1.69002	0.736954	2.29325	0.0218335	0.378047	Bacteria	Bacteroidetes	Bacteroidia	Bacteroidales	Paludibacteraceae	RF16	GCA_002372425.1	0	0	0	0	2	0	0	0	0	0	0	1	0	0	2	0	1	1	0	3	0	0	0	0	0	0	5	0	2	0	0	0
RUG12351	high-FE	Public	99.11	0	235.162	3.08775	1.12006	2.75677	0.00583748	0.212905	Bacteria	Firmicutes	Clostridia	Oscillospirales	DTU089	UBA1213	Unclassified	0	0	0	0	3	0	0	0	0	0	0	0	0	0	0	0	0	0	0	8	0	0	0	0	0	0	0	0	0	0	0	0
RUG12373	high-FE	Public	92.88	4.64	3753.47	1.4216	0.704387	2.01821	0.0435694	0.490654	Bacteria	Firmicutes	Clostridia	Christensenellales	CAG-74	UBA2862	Unclassified	0	0	2	0	6	0	0	1	0	0	0	1	0	0	0	0	0	0	0	0	0	0	0	0	0	0	0	3	0	0	2	0
RUG12386	high-FE	Public	97.73	0.82	3731.43	1.46675	0.723516	2.02725	0.0426366	0.488463	Bacteria	Bacteroidetes	Bacteroidia	Bacteroidales	Bacteroidaceae	Prevotella	Unclassified	0	0	0	0	4	0	0	0	3	0	0	0	0	1	2	0	0	0	0	0	0	0	0	0	0	0	7	0	5	0	2	0
RUG12406	high-FE	Public	91.76	3.69	39.2063	2.2804	1.1473	1.98763	0.0468528	0.503417	Bacteria	Firmicutes	Clostridia	Oscillospirales	DTU089	Ruminococcus	Unclassified	0	0	1	0	0	0	0	0	0	0	0	0	0	0	0	3	0	0	3	15	0	0	0	0	0	0	1	3	0	0	4	0
RUG12458	high-FE	Public	94.03	0.27	65.8752	1.52101	0.660774	2.30186	0.021343	0.3759	Bacteria	Firmicutes	Clostridia	Lachnospirales	Lachnospiraceae	UBA3766	Unclassified	0	0	0	0	0	0	0	0	0	0	0	0	0	2	0	0	0	0	0	0	0	0	0	1	1	0	0	1	0	0	0	0
RUG12502	high-FE	Public	91.67	0.54	13.394	2.36263	1.01208	2.33444	0.0195726	0.36162	Bacteria	Bacteroidetes	Bacteroidia	Bacteroidales	Paludibacteraceae	RF16	Unclassified	0	0	0	0	1	0	0	1	0	0	0	0	0	0	1	0	0	1	0	1	0	0	0	0	0	0	1	1	2	0	0	0
RUG12563	high-FE	Public	91.94	0.54	29.3067	2.07171	0.990183	2.09225	0.0364161	0.464452	Bacteria	Bacteroidetes	Bacteroidia	Bacteroidales	Paludibacteraceae	RF16	GCA_002372425.1	0	0	1	0	2	0	0	0	0	0	0	0	0	0	1	0	1	1	0	3	0	0	0	0	0	0	1	0	2	0	0	0
RUG12564	high-FE	Public	99.33	0	42.1943	1.56044	0.639284	2.44092	0.0146501	0.321299	Bacteria	Firmicutes	Clostridia	Lachnospirales	Lachnospiraceae	Unclassified	Unclassified	0	0	0	0	0	0	0	0	0	0	0	0	0	1	0	0	0	0	0	0	0	0	0	0	1	0	0	1	1	0	0	0
RUG12587	high-FE	Public	91.94	1.08	74.012	2.49055	0.943341	2.64013	0.0082874	0.246024	Bacteria	Bacteroidetes	Bacteroidia	Bacteroidales	Paludibacteraceae	RF16	GCA_002354055.1	0	0	0	0	2	0	0	0	0	0	0	1	0	0	2	0	0	0	0	1	0	0	0	0	0	0	2	0	2	0	1	0
RUG12606	high-FE	Public	97.88	0.93	331.063	2.1995	0.865727	2.54064	0.011065	0.283034	Bacteria	Firmicutes	Clostridia	Christensenellales	CAG-74	GCA-900199385	Unclassified	0	0	0	0	6	0	0	0	0	0	0	1	0	0	0	0	1	0	0	0	0	0	0	0	0	0	1	1	1	0	0	0
RUG12615	high-FE	Public	90.75	1.18	195.734	1.50344	0.668961	2.24742	0.024613	0.393571	Bacteria	Bacteroidetes	Bacteroidia	Bacteroidales	Paludibacteraceae	RF16	Unclassified	0	0	0	0	3	0	0	0	0	0	0	0	0	0	1	0	0	0	0	1	0	0	0	0	0	0	1	0	0	0	3	0
RUG12621	high-FE	Public	96.92	0.69	5377.22	5.21622	1.03497	5.03999	4.6556e-07	0.000326893	Bacteria	Firmicutes	Clostridia	Oscillospirales	Oscillospiraceae	CAG-110	Unclassified	0	0	0	0	3	0	0	2	0	0	0	0	0	0	1	0	0	0	0	0	0	0	0	0	0	0	0	1	0	0	0	0
RUG12627	high-FE	Public	91.64	2.91	105.842	2.21283	0.846776	2.61324	0.00896884	0.252643	Bacteria	Firmicutes	Clostridia	Oscillospirales	DTU089	Ruminococcus	GCA_002350785.1	0	0	0	0	1	0	0	0	0	0	0	0	0	0	0	1	0	0	1	6	0	0	0	0	0	0	0	2	0	0	8	0
RUG12632	high-FE	Public	94.91	0.25	3783.29	1.81249	0.722249	2.50951	0.01209	0.295784	Bacteria	Bacteroidetes	Bacteroidia	Bacteroidales	Muribaculaceae	C941	Unclassified	0	0	0	0	4	0	0	0	0	0	0	0	0	0	3	0	0	0	1	5	0	0	0	0	1	0	9	0	3	0	2	1
RUG12713	high-FE	Public	97.17	1.08	398.677	2.96453	1.10225	2.68953	0.00715537	0.233681	Bacteria	Firmicutes	Bacilli	Erysipelotrichales	Erysipelatoclostridiaceae	Sharpea	Sharpea azabuensis	0	0	0	0	1	0	0	0	0	0	0	0	0	0	0	0	0	0	0	0	0	0	0	0	0	0	0	0	0	0	0	0
RUG12730	high-FE	Public	99.05	1.27	742.765	2.09369	0.936966	2.23454	0.0254476	0.398055	Bacteria	Firmicutes	Bacilli	Erysipelotrichales	Erysipelotrichaceae	Solobacterium	GCA_002351305.1	0	0	1	0	3	0	0	0	0	0	0	0	0	1	0	0	0	0	0	0	0	0	0	0	0	0	1	0	0	0	1	0
RUG12748	high-FE	Public	93	0.84	554.71	1.07849	0.537897	2.00501	0.0449617	0.495991	Bacteria	Firmicutes	Clostridia	Saccharofermentanales	Saccharofermentanaceae	Saccharofermentans	Unclassified	0	0	0	0	3	0	0	0	0	0	0	0	0	0	0	0	1	0	0	0	0	0	0	1	1	0	0	0	2	0	0	0
RUG12914	high-FE	Public	93.96	1.23	76.1091	2.07601	0.854468	2.4296	0.0151155	0.323578	Bacteria	Firmicutes	Clostridia	Oscillospirales	DTU089	UBA1213	Unclassified	0	0	0	0	5	0	0	0	1	0	0	0	0	0	1	0	0	0	0	11	0	0	0	0	0	0	1	1	0	0	1	0
RUG12942	high-FE	Public	90.06	1.34	411.666	3.12772	0.981127	3.18789	0.00143317	0.104911	Bacteria	Firmicutes	Clostridia	Oscillospirales	DTU089	UBA1213	Unclassified	0	0	0	0	2	0	0	0	0	0	0	0	0	0	0	0	1	0	1	8	0	0	0	0	0	0	0	1	0	0	0	0
RUG12946	high-FE	Public	100	0.8	27565.9	1.65493	0.81827	2.02247	0.0431275	0.489145	Archaea	Euryarchaeota	Methanobacteria	Methanobacteriales	Methanobacteriaceae	Methanobrevibacter	Unclassified	0	0	1	0	9	0	0	0	0	0	0	0	0	0	0	0	0	0	0	0	0	0	0	0	0	0	0	0	0	0	0	0
RUG12979	high-FE	Public	90.96	0.34	8.26647	2.41664	0.953778	2.53375	0.0112848	0.286569	Bacteria	Firmicutes	Clostridia	Oscillospirales	DTU089	Ruminococcus	Unclassified	0	0	1	0	2	0	0	0	0	0	0	0	0	0	0	3	0	0	3	10	0	0	0	0	0	0	2	2	0	0	4	0
RUG12998	high-FE	Public	94.91	0.63	475.115	1.17255	0.500211	2.34412	0.0190722	0.358063	Bacteria	Bacteroidetes	Bacteroidia	Bacteroidales	Muribaculaceae	C941	Unclassified	0	0	0	0	5	0	0	0	0	0	0	1	0	0	8	0	0	0	1	3	0	0	0	0	1	0	4	1	1	0	2	0
RUG13015	high-FE	Public	94.63	2.15	4427.87	4.63804	0.926268	5.00724	5.5217e-07	0.00035246	Bacteria	Firmicutes	Clostridia	Oscillospirales	Oscillospiraceae	CAG-110	Unclassified	0	0	0	0	2	0	0	1	0	0	0	0	0	0	1	0	0	0	0	0	0	0	0	0	0	0	1	0	0	0	0	0
RUG13049	high-FE	Public	93.28	0.54	29.6554	1.89101	0.772436	2.4481	0.014361	0.319629	Bacteria	Bacteroidetes	Bacteroidia	Bacteroidales	F082	F082	Unclassified	0	0	0	0	4	0	0	0	0	0	0	1	0	0	1	0	0	0	0	0	0	0	0	0	0	0	4	0	0	0	1	3
RUG13068	high-FE	Public	92.45	0.94	271.433	2.8014	1.01716	2.75413	0.00588483	0.212905	Bacteria	Firmicutes	Bacilli	Erysipelotrichales	Erysipelatoclostridiaceae	Sharpea	Sharpea azabuensis	0	0	0	0	1	0	0	0	0	0	0	0	0	0	0	0	0	0	0	0	0	0	0	0	0	0	0	0	0	0	0	0
RUG13073	high-FE	Public	97.76	0	2586.61	2.2397	0.667877	3.35347	0.000798058	0.0772906	Bacteria	Firmicutes	Clostridia	Oscillospirales	DTU089	UBA1213	Unclassified	0	0	0	0	3	0	0	0	0	0	0	0	0	0	0	0	0	0	0	14	0	0	0	0	0	1	0	0	0	0	0	0
RUG13074	high-FE	Public	94.35	0.54	41.6185	1.47527	0.72646	2.03077	0.0422787	0.488269	Bacteria	Bacteroidetes	Bacteroidia	Bacteroidales	Paludibacteraceae	RF16	GCA_002373505.1	0	0	0	0	3	1	0	0	0	0	0	2	0	0	1	0	1	1	0	0	0	0	0	0	0	0	6	0	1	0	0	0
RUG13093	high-FE	Public	93.99	0.95	1650.07	2.53948	1.05714	2.40222	0.016296	0.335072	Bacteria	Firmicutes	Negativicutes	Selenomonadales	Selenomonadaceae	UBA9786	Unclassified	0	0	0	0	5	0	0	0	0	0	0	0	0	0	0	0	0	0	0	0	0	0	0	0	0	0	0	1	0	0	0	0
RUG13097	high-FE	Public	91.05	0	368.061	1.81991	0.713107	2.55208	0.0107081	0.277655	Bacteria	Firmicutes	Clostridia	Oscillospirales	DTU089	UBA1213	Unclassified	0	0	0	0	3	0	0	0	0	0	0	0	0	0	0	0	0	0	0	10	0	0	0	0	0	0	0	1	0	0	0	0
RUG13132	high-FE	Public	95.75	0.94	618.271	3.0644	1.02639	2.9856	0.00283022	0.152279	Bacteria	Firmicutes	Bacilli	Erysipelotrichales	Erysipelatoclostridiaceae	Sharpea	Sharpea azabuensis	0	0	0	0	1	0	0	0	0	0	0	0	0	0	0	0	0	0	0	0	0	0	0	0	0	0	0	0	0	0	0	0
RUG13139	high-FE	Public	96.8	2.4	14193	3.36799	1.07355	3.13725	0.00170541	0.114043	Archaea	Euryarchaeota	Methanobacteria	Methanobacteriales	Methanobacteriaceae	Methanobrevibacter	GCF_000320505.1	0	0	2	0	7	0	0	0	0	0	0	0	0	0	0	0	0	0	0	0	0	0	0	0	0	0	0	0	0	0	0	0
RUG13148	high-FE	Public	98.66	0	5261.68	1.82885	0.771324	2.37106	0.0177373	0.347175	Bacteria	Firmicutes	Clostridia	Lachnospirales	Lachnospiraceae	CAG-411	Unclassified	0	0	0	0	2	0	0	0	0	0	0	0	0	0	0	0	1	0	0	16	0	0	0	0	0	0	1	3	0	0	2	0
RUG13174	high-FE	Public	95.97	0	1853.61	2.68601	0.738408	3.63757	0.000275222	0.0382668	Bacteria	Firmicutes	Clostridia	Lachnospirales	Lachnospiraceae	UBA2821	Unclassified	0	0	0	0	2	0	0	0	1	0	0	0	0	0	0	4	1	0	6	7	0	0	0	0	0	0	1	1	0	0	8	0
RUG13185	high-FE	Public	94.81	1.42	394.978	2.31553	1.04671	2.2122	0.0269529	0.406904	Bacteria	Firmicutes	Bacilli	Erysipelotrichales	Erysipelatoclostridiaceae	Sharpea	Sharpea azabuensis	0	0	0	0	2	0	0	0	0	0	0	0	0	0	0	0	0	0	0	0	0	0	0	0	0	0	0	0	0	0	0	0
RUG13215	high-FE	Public	94.34	0.94	354.481	3.51508	1.18538	2.96535	0.00302336	0.156012	Bacteria	Firmicutes	Bacilli	Erysipelotrichales	Erysipelatoclostridiaceae	Sharpea	Sharpea azabuensis	0	0	0	0	1	0	0	0	0	0	0	0	0	0	0	0	0	0	0	0	0	0	0	0	0	0	0	0	0	0	0	0
RUG13242	high-FE	Public	95.32	3.33	106.99	2.10338	0.926709	2.26974	0.0232236	0.383291	Bacteria	Bacteroidetes	Bacteroidia	Bacteroidales	UBA932	RC9	Unclassified	0	0	0	0	3	0	0	0	0	0	0	0	0	0	2	0	0	0	0	0	0	0	0	0	0	0	6	0	0	1	3	0
RUG13247	high-FE	Public	90.86	0.27	36.9885	2.2383	0.80019	2.79721	0.00515457	0.19996	Bacteria	Bacteroidetes	Bacteroidia	Bacteroidales	Paludibacteraceae	RF16	GCA_002372425.1	0	0	0	0	2	0	0	0	0	0	0	1	0	0	2	0	1	1	0	2	1	0	0	0	0	0	4	0	1	0	0	0
RUG13282	high-FE	Public	93.82	2.69	1714.24	1.4839	0.661227	2.24416	0.0248221	0.393571	Bacteria	Firmicutes	Clostridia	Christensenellales	CAG-74	UBA2862	Unclassified	0	0	1	0	4	0	0	0	0	0	0	1	0	0	0	0	1	0	0	0	0	0	0	0	0	0	0	2	1	0	0	0
RUG13287	high-FE	Public	91.97	3.36	306.449	3.08141	0.748165	4.11863	3.81135e-05	0.00789924	Bacteria	Firmicutes	Clostridia	Christensenellales	CAG-138	UBA2843	Unclassified	0	0	0	0	2	0	0	0	0	0	0	0	0	0	0	0	0	0	0	0	0	0	0	0	0	0	1	1	0	0	0	0
RUG13288	high-FE	Public	94.13	0	167.574	4.63442	1.01092	4.58436	4.55378e-06	0.00163971	Bacteria	Firmicutes	Clostridia	Saccharofermentanales	Saccharofermentanaceae	Saccharofermentans	GCF_900111435.1	0	0	0	0	2	0	0	0	0	0	0	0	0	4	0	0	1	0	0	0	0	0	0	1	1	0	0	1	0	0	0	0
RUG13324	high-FE	Public	97.73	1.42	2539.12	1.54744	0.650922	2.37731	0.0174396	0.344936	Bacteria	Firmicutes	Clostridia	Saccharofermentanales	Saccharofermentanaceae	Saccharofermentans	Unclassified	0	0	0	0	3	0	0	0	1	0	0	0	0	1	0	0	1	0	0	0	0	0	0	1	1	0	0	0	2	0	0	0
RUG13349	high-FE	Public	99.05	0.79	802.894	1.90345	0.814265	2.33764	0.0194062	0.360139	Bacteria	Firmicutes	Bacilli	Erysipelotrichales	Erysipelotrichaceae	Solobacterium	GCA_002351305.1	0	0	2	0	3	0	0	0	0	0	0	0	0	1	0	0	0	0	0	0	0	0	0	0	0	0	1	0	0	0	1	0
RUG13352	high-FE	Public	96.23	1.89	52.2585	1.52853	0.697671	2.19091	0.0284586	0.41673	Bacteria	Firmicutes	Bacilli	Erysipelotrichales	Erysipelatoclostridiaceae	Kandleria	GCA_002393785.1	0	0	0	0	4	0	0	0	0	0	0	1	0	0	0	0	0	0	0	0	0	0	0	0	0	0	1	0	0	0	3	0
RUG13394	high-FE	Public	96.23	0.94	82.097	1.74495	0.810479	2.15299	0.0313193	0.432475	Bacteria	Firmicutes	Bacilli	Erysipelotrichales	Erysipelatoclostridiaceae	Kandleria	GCA_002393785.1	0	0	0	0	6	0	0	1	0	0	0	1	0	0	0	0	0	0	0	0	0	0	0	0	0	0	1	0	0	0	7	0
RUG13418	high-FE	Public	90.19	3.52	373.885	2.18734	0.752186	2.90798	0.00363769	0.169714	Bacteria	Firmicutes	Clostridia	Lachnospirales	Lachnospiraceae	CAG-127	Unclassified	0	0	0	0	1	0	0	0	1	0	0	0	0	1	0	0	0	0	0	0	0	0	0	0	1	0	0	0	0	0	0	0
RUG13452	high-FE	Public	93.77	2.25	5408.71	1.80856	0.722814	2.50211	0.0123455	0.29848	Bacteria	Firmicutes	Bacilli	RF39	UBA660	CAG-877	Unclassified	0	0	0	0	0	0	0	0	0	0	0	0	0	1	0	0	0	0	0	0	0	0	1	0	0	0	1	1	0	0	0	0
RUG13472	high-FE	Public	92.92	0	23.7066	1.72412	0.685426	2.5154	0.0118896	0.293953	Bacteria	Bacteroidetes	Bacteroidia	Bacteroidales	Paludibacteraceae	RF16	GCA_002393655.1	0	0	0	0	3	0	0	0	0	0	0	0	0	0	3	0	0	0	0	2	0	0	0	0	0	0	4	0	2	0	0	0
RUG13486	high-FE	Public	91.13	0.54	19.667	2.75523	1.01931	2.70305	0.00687065	0.229523	Bacteria	Bacteroidetes	Bacteroidia	Bacteroidales	Paludibacteraceae	RF16	GCA_002372355.1	0	0	0	0	2	0	0	0	0	0	0	0	0	0	2	0	0	0	0	5	0	0	0	0	0	0	2	0	1	0	1	0
RUG13527	high-FE	Public	96.14	0.67	316.095	2.07486	0.783951	2.64667	0.00812885	0.244927	Bacteria	Firmicutes	Clostridia	Oscillospirales	DTU089	Ruminococcus	GCA_002394725.1	0	0	0	0	3	0	0	0	1	0	0	1	0	0	1	0	0	0	0	13	0	0	0	0	0	0	2	0	1	0	12	0
RUG13540	high-FE	Public	97.18	1.51	69.1983	2.15993	0.63008	3.42803	0.000607974	0.0667014	Bacteria	Firmicutes	Clostridia	Oscillospirales	DTU089	UBA6857	Unclassified	0	0	0	0	1	1	0	0	2	0	0	0	0	0	0	0	1	0	0	0	0	0	0	0	0	0	1	0	3	0	13	0
RUG13583	high-FE	Public	98.57	0	16.0487	1.69391	0.81964	2.06666	0.0387666	0.470515	Bacteria	Bacteroidetes	Bacteroidia	Bacteroidales	Salinivirgaceae	Unclassified	Unclassified	0	0	0	0	4	0	0	1	0	0	0	0	0	0	1	0	0	0	0	0	0	0	0	0	1	0	1	0	1	0	1	0
RUG13585	high-FE	Public	97.76	0.67	7268.18	5.0761	0.990516	5.1247	2.98014e-07	0.0002325	Bacteria	Firmicutes	Clostridia	Oscillospirales	Oscillospiraceae	CAG-110	Unclassified	0	0	0	0	3	0	0	1	0	0	0	0	0	0	1	0	0	0	0	0	0	0	0	0	0	0	0	1	0	0	0	0
RUG13668	high-FE	Public	97.14	0.32	433.353	2.85578	0.884682	3.22803	0.00124644	0.0964722	Bacteria	Firmicutes	Bacilli	Erysipelotrichales	Erysipelotrichaceae	Solobacterium	GCA_002351305.1	0	0	2	0	5	0	0	0	0	0	0	0	0	1	0	0	0	0	0	0	0	0	0	0	0	0	1	0	0	0	1	0
RUG13686	high-FE	Public	98.25	1.93	4381.82	2.03274	0.834548	2.43574	0.0148614	0.321556	Bacteria	Firmicutes	Clostridia	Lachnospirales	Lachnospiraceae	Agathobacter	Agathobacter faecis	0	0	0	0	0	0	0	1	1	0	0	0	0	0	0	0	1	1	0	1	1	0	0	0	0	0	0	3	0	0	5	0
RUG13757	high-FE	Public	95.16	0	67.359	3.76044	0.925471	4.06327	4.83895e-05	0.00943796	Bacteria	Firmicutes	Clostridia	Oscillospirales	DTU089	Ruminococcus	Unclassified	0	0	1	0	2	0	0	0	0	0	0	0	0	0	0	1	0	0	2	11	0	0	0	0	0	0	2	2	0	0	4	0
RUG13758	high-FE	Public	90.47	1.57	2910.51	5.98931	1.10106	5.43958	5.34076e-08	0.000121003	Bacteria	Firmicutes	Clostridia	Christensenellales	CAG-138	UBA3792	Unclassified	0	0	0	0	2	0	0	0	0	0	0	0	0	0	1	0	0	0	0	0	0	0	0	0	0	0	0	1	0	0	0	0
RUG13763	high-FE	Public	90.77	1.53	268.928	1.82707	0.775072	2.35729	0.0184091	0.353169	Bacteria	Firmicutes	Clostridia	Oscillospirales	DTU089	UBA1213	Unclassified	0	0	0	0	2	0	0	0	0	0	0	0	0	0	0	0	0	0	0	7	0	0	0	0	0	0	0	1	0	0	0	0
RUG13803	high-FE	Public	97.85	2.15	17.7495	2.10135	0.847667	2.47898	0.013176	0.303338	Bacteria	Bacteroidetes	Bacteroidia	Bacteroidales	Paludibacteraceae	RF16	Unclassified	0	0	0	0	2	0	0	0	0	0	0	0	0	0	1	0	0	0	0	3	0	0	0	0	0	0	2	0	0	0	2	0
RUG13826	high-FE	Public	90.94	0.5	157.419	1.78092	0.61267	2.90682	0.00365117	0.16978	Bacteria	Bacteroidetes	Bacteroidia	Bacteroidales	Muribaculaceae	C941	Unclassified	0	0	0	0	4	0	0	0	2	0	0	0	0	0	3	0	0	0	0	6	0	0	0	0	1	0	2	0	2	0	1	0
RUG13873	high-FE	Public	90.45	2.25	430.033	2.53607	0.766338	3.30934	0.000935158	0.0841822	Bacteria	Firmicutes	Bacilli	RF39	UBA660	UBA5026	Unclassified	0	0	0	0	2	0	0	0	0	0	0	0	0	0	0	0	0	0	0	0	0	0	0	0	0	0	0	0	0	0	0	0
RUG13906	high-FE	Public	98.58	0.6	3350.84	1.9558	0.948877	2.06117	0.0392866	0.473564	Bacteria	Firmicutes	Negativicutes	Acidaminococcales	Acidaminococcaceae	Acidaminococcus	Acidaminococcus fermentans	0	0	0	2	4	0	0	0	0	0	0	0	0	0	0	0	0	0	0	0	0	0	0	0	0	0	0	1	0	0	0	0
RUG13907	high-FE	Public	93.79	0	148.166	2.36281	0.65479	3.60849	0.00030798	0.0408015	Bacteria	Firmicutes	Clostridia	Christensenellales	CAG-138	UBA2843	GCA_002350935.1	0	0	0	0	4	0	0	0	0	0	0	0	0	0	0	0	0	0	0	0	0	0	0	0	0	0	0	1	0	0	0	0
RUG13916	high-FE	Public	96.23	1.89	294.122	3.19547	1.35669	2.35535	0.0185052	0.353782	Bacteria	Firmicutes	Bacilli	Erysipelotrichales	Erysipelatoclostridiaceae	Sharpea	Sharpea azabuensis	0	0	0	0	2	0	0	0	0	0	0	0	0	0	0	0	0	0	0	0	0	0	0	0	0	0	0	0	0	0	0	0
RUG13965	high-FE	Public	99.11	0	355.425	2.82643	1.10675	2.5538	0.0106554	0.277205	Bacteria	Firmicutes	Clostridia	Oscillospirales	DTU089	UBA1213	Unclassified	0	0	0	0	1	0	0	0	0	0	0	0	0	0	0	0	0	0	0	10	0	0	0	0	0	0	0	1	0	0	0	0
RUG13966	high-FE	Public	98.43	0	56.021	1.73245	0.743785	2.32923	0.0198467	0.363849	Bacteria	Firmicutes	Clostridia	Oscillospirales	DTU089	Ruminococcus	Unclassified	0	0	0	0	3	0	0	0	0	0	0	0	0	0	1	0	0	0	0	12	0	0	0	0	0	0	2	2	0	0	5	0
RUG13968	high-FE	Public	96.23	0.94	44.0671	1.54325	0.569741	2.70869	0.006755	0.229132	Bacteria	Firmicutes	Bacilli	Erysipelotrichales	Erysipelatoclostridiaceae	Kandleria	GCA_002393785.1	0	0	0	0	3	0	0	0	0	0	0	1	0	0	0	0	0	0	0	0	0	0	0	0	0	0	1	0	0	0	3	0
RUG14030	high-FE	Public	94.34	0.94	144.536	2.46831	0.954541	2.58586	0.00971368	0.264359	Bacteria	Firmicutes	Bacilli	Erysipelotrichales	Erysipelatoclostridiaceae	Kandleria	GCA_002393785.1	0	0	0	0	3	0	0	0	0	0	0	1	0	0	0	0	0	0	0	0	0	0	0	0	0	0	0	0	0	0	5	0
RUG14034	high-FE	Public	98.58	0.24	206.19	2.13087	0.683082	3.1195	0.00181159	0.117236	Bacteria	Firmicutes	Clostridia	Peptostreptococcales	Anaerovoracaceae	CAG-145	Unclassified	0	0	0	2	2	0	0	0	0	0	0	0	0	0	0	0	0	0	0	0	0	0	0	0	0	0	0	0	0	0	0	0
RUG14056	high-FE	Public	93.66	0	132.491	2.91314	0.702738	4.14542	3.39195e-05	0.00740075	Bacteria	Firmicutes	Clostridia	Christensenellales	CAG-138	UBA2843	GCA_002350935.1	0	0	0	0	4	0	0	0	0	0	0	0	0	0	0	0	0	0	0	0	0	0	0	0	0	0	0	1	0	0	0	0
RUG14064	high-FE	Public	99.06	0.94	520.004	2.50555	0.889734	2.81607	0.00486153	0.195058	Bacteria	Firmicutes	Bacilli	Erysipelotrichales	Erysipelatoclostridiaceae	Sharpea	Sharpea azabuensis	0	0	0	0	1	0	0	0	0	0	0	0	0	0	0	0	0	0	0	0	0	0	0	0	0	0	0	0	0	0	0	0
RUG14119	high-FE	Public	90.03	0.64	5806.09	3.53587	1.11387	3.17441	0.00150142	0.107277	Bacteria	Firmicutes	Clostridia	Lachnospirales	Lachnospiraceae	Eubacterium	Unclassified	0	0	0	1	1	0	0	0	0	0	0	0	0	0	0	0	0	0	0	0	0	0	0	0	0	0	1	1	0	0	0	0
RUG14155	high-FE	Public	90.52	0	44.4141	1.38741	0.603904	2.2974	0.021596	0.376736	Bacteria	Firmicutes	Clostridia	Oscillospirales	Ruminococcaceae	UBA3855	Unclassified	0	0	0	0	2	0	0	0	9	0	0	0	0	0	0	0	9	0	0	1	0	0	0	3	3	0	1	0	4	0	0	0
RUG14310	high-FE	Public	95.3	0	332.8	3.65593	0.99567	3.67183	0.000240819	0.0345084	Bacteria	Firmicutes	Clostridia	Oscillospirales	DTU089	UBA1213	Unclassified	0	0	0	0	0	0	0	0	0	0	0	0	0	0	0	0	0	0	0	10	0	0	0	0	0	0	0	2	0	0	0	0
RUG14342	high-FE	Public	91.28	0.67	326.795	2.22926	0.985579	2.26188	0.0237046	0.387524	Bacteria	Firmicutes	Clostridia	Oscillospirales	DTU089	Ruminococcus	GCA_002350785.1	0	0	0	0	1	0	0	0	0	0	0	0	0	0	0	1	0	0	1	7	0	0	0	0	0	0	1	2	0	0	8	0
RUG14354	high-FE	Public	91.24	1.61	16.298	2.70944	0.950425	2.85076	0.00436144	0.184624	Bacteria	Bacteroidetes	Bacteroidia	Bacteroidales	Paludibacteraceae	RF16	Unclassified	0	0	0	0	2	0	0	0	0	0	0	0	0	0	1	0	0	0	0	1	1	0	0	0	1	0	3	0	1	0	1	0
RUG14363	high-FE	Public	95.75	0.89	41.0447	1.73745	0.854217	2.03396	0.0419551	0.487881	Bacteria	Firmicutes	Clostridia	Oscillospirales	DTU089	Ruminococcus	Unclassified	0	0	1	0	4	0	0	0	0	0	0	0	0	0	0	0	0	0	0	7	0	0	0	0	0	0	0	2	1	0	4	0
RUG14377	high-FE	Public	90.32	0	677.786	2.14571	0.701451	3.05896	0.00222106	0.13134	Bacteria	Bacteroidetes	Bacteroidia	Bacteroidales	Paludibacteraceae	RF16	GCA_002361565.1	0	0	0	0	2	0	0	0	0	0	0	0	0	0	3	0	0	0	0	0	0	0	0	0	0	0	2	0	0	0	0	0
RUG14423	high-FE	Public	90.05	0	19.0085	2.09556	0.82292	2.54649	0.0108812	0.2796	Bacteria	Bacteroidetes	Bacteroidia	Bacteroidales	Paludibacteraceae	RF16	Unclassified	0	0	0	0	1	0	0	0	0	0	0	0	0	0	4	0	1	1	0	2	0	0	0	0	1	0	4	0	0	0	0	0
RUG14478	high-FE	Public	97.32	0.67	4348.1	5.4315	1.02087	5.32047	1.03498e-07	0.000123021	Bacteria	Firmicutes	Clostridia	Oscillospirales	Oscillospiraceae	CAG-110	Unclassified	0	0	0	0	2	0	0	2	0	0	0	0	0	0	1	0	0	0	0	0	0	0	0	0	0	0	0	1	0	0	0	0
RUG14487	high-FE	Public	90.05	0.54	106.71	2.47209	0.922631	2.6794	0.00737547	0.236103	Bacteria	Bacteroidetes	Bacteroidia	Bacteroidales	Paludibacteraceae	RF16	Unclassified	0	0	0	0	2	0	0	0	0	0	0	0	0	0	2	0	0	1	0	1	0	0	0	0	0	0	3	0	0	0	2	0
RUG14506	high-FE	Public	96.24	1.61	20.4631	2.40459	0.796634	3.01844	0.00254082	0.142079	Bacteria	Bacteroidetes	Bacteroidia	Bacteroidales	Paludibacteraceae	RF16	Unclassified	0	0	0	0	2	0	0	0	0	0	0	0	0	0	1	0	0	0	0	3	0	0	0	0	1	0	2	0	0	0	3	0
RUG14511	high-FE	Public	98.92	1.08	2.4082	2.74318	1.37718	1.99188	0.0463837	0.50221	Bacteria	Proteobacteria	Alphaproteobacteria	RF32	CAG-239	CAG-495	Unclassified	0	0	0	0	3	0	0	0	0	0	0	0	0	0	0	0	0	0	0	0	0	0	0	0	0	0	0	0	0	0	0	0
RUG14523	high-FE	Public	97.2	2.56	273.387	1.95405	0.879764	2.22111	0.0263436	0.405639	Bacteria	Spirochaetes	Spirochaetia	Treponematales	Treponemataceae	Treponema	Unclassified	0	0	0	0	3	0	0	0	0	0	0	0	0	0	0	0	0	0	0	0	0	0	0	0	0	0	0	0	0	0	0	0
RUG14529	high-FE	Public	99.33	2.01	2066.67	4.23446	0.968592	4.37177	1.23244e-05	0.00332831	Bacteria	Firmicutes	Clostridia	Oscillospirales	DTU089	UBA1213	Unclassified	0	0	0	0	3	0	0	0	0	0	0	0	0	0	0	0	0	0	0	12	0	0	0	0	0	0	0	0	0	0	0	0
RUG14556	high-FE	Public	90.05	0.27	106.872	2.4545	0.793479	3.09333	0.00197922	0.124081	Bacteria	Bacteroidetes	Bacteroidia	Bacteroidales	Paludibacteraceae	RF16	Unclassified	0	0	0	0	1	0	0	0	0	0	0	0	0	0	1	0	0	1	0	1	0	0	0	0	0	0	1	0	0	0	1	0
RUG14566	high-FE	Public	97.75	4.54	55.9324	1.54921	0.700345	2.21206	0.0269624	0.406904	Bacteria	Firmicutes	Bacilli	RFN20	CAG-826	UBA2450	Unclassified	0	0	0	0	1	0	0	0	0	0	0	0	0	0	0	0	0	0	0	2	0	0	0	0	0	0	0	0	0	0	0	0
RUG14580	high-FE	Public	91.67	0.54	57.0531	2.13326	0.940454	2.26833	0.0233092	0.383291	Bacteria	Bacteroidetes	Bacteroidia	Bacteroidales	Paludibacteraceae	RF16	Unclassified	0	0	0	0	1	0	0	1	0	0	0	0	0	0	2	0	0	1	0	0	0	0	0	0	0	0	1	1	1	0	1	0
RUG14629	high-FE	Public	90.35	1.68	91.7524	2.54259	1.00603	2.52735	0.0114926	0.289751	Bacteria	Firmicutes	Clostridia	Oscillospirales	DTU089	Ruminococcus	GCA_002350785.1	0	0	0	0	2	0	0	0	0	0	0	0	0	0	0	1	0	0	1	7	0	0	0	0	0	0	0	2	0	0	8	0
RUG14637	high-FE	Public	95.43	0.31	2151.55	1.30681	0.65578	1.99276	0.0462876	0.501902	Bacteria	Bacteroidetes	Bacteroidia	Bacteroidales	Bacteroidaceae	UBA4334	Unclassified	0	0	0	0	1	0	0	0	2	0	0	2	0	0	1	0	1	0	0	0	0	0	0	0	0	0	4	0	3	0	0	0
RUG14650	high-FE	Public	96.55	1.01	417.979	2.19005	0.964318	2.27109	0.0231416	0.383291	Bacteria	Firmicutes	Clostridia	Oscillospirales	DTU089	Ruminococcus	Unclassified	0	0	0	0	1	0	0	0	0	0	0	0	0	0	0	0	0	0	0	12	0	0	0	0	0	0	0	2	0	0	7	0
RUG14657	high-FE	Public	91.19	1.46	2663.76	2.07578	0.857234	2.42149	0.015457	0.3269	Bacteria	Bacteroidetes	Bacteroidia	Bacteroidales	UBA932	RC9	GCA_002350585.1	0	0	0	0	0	0	0	0	0	0	0	1	0	0	1	0	0	0	0	0	0	0	0	0	1	0	2	0	1	0	1	0
RUG14671	high-FE	Public	99.06	0.94	480.486	3.13485	1.15892	2.70499	0.00683073	0.229483	Bacteria	Firmicutes	Bacilli	Erysipelotrichales	Erysipelatoclostridiaceae	Sharpea	Sharpea azabuensis	0	0	0	0	3	0	0	0	0	0	0	0	0	0	0	0	0	0	0	0	0	0	0	0	0	0	0	0	0	0	0	0
RUG14731	high-FE	Public	96.2	0	3.29859	2.03288	0.929525	2.18701	0.0287419	0.418262	Bacteria	Firmicutes	Clostridia	Oscillospirales	DTU089	Ruminococcus	Unclassified	0	0	1	0	1	0	0	0	0	0	0	0	0	0	0	2	0	0	2	10	0	0	0	0	0	0	2	2	0	0	5	0
RUG14792	high-FE	Public	95.95	0.79	34.4224	1.13964	0.528431	2.15666	0.0310326	0.430623	Bacteria	Firmicutes	Clostridia	Oscillospirales	Oscillospiraceae	Unclassified	Unclassified	0	0	0	0	2	0	0	0	0	0	0	0	0	0	1	0	0	0	0	0	0	0	0	0	0	0	1	4	1	0	0	0
RUG14811	high-FE	Public	90.45	0.59	371.278	3.00112	0.749946	4.00178	6.28691e-05	0.0108281	Bacteria	Bacteroidetes	Bacteroidia	Bacteroidales	Paludibacteraceae	RF16	Unclassified	0	0	0	0	2	0	0	0	0	0	0	0	0	0	2	0	0	0	0	0	0	0	0	0	0	0	2	0	0	0	1	0
RUG14822	high-FE	Public	98.26	0.67	191.656	3.46659	0.948768	3.65379	0.000258402	0.0366516	Bacteria	Firmicutes	Clostridia	Oscillospirales	DTU089	UBA1213	Unclassified	0	0	0	0	2	0	0	0	0	0	0	0	0	0	0	0	0	0	2	8	0	0	0	0	0	0	0	0	0	0	0	0
RUG14860	high-FE	Public	93.36	1.48	73.6762	2.10431	0.764539	2.75239	0.00591628	0.212951	Bacteria	Firmicutes	Clostridia	Oscillospirales	DTU089	UBA1213	Unclassified	0	0	0	0	1	0	0	0	0	0	0	0	0	0	0	0	0	0	0	7	0	0	0	0	0	0	0	1	0	0	0	0
RUG14872	high-FE	Public	90.5	0	179.186	3.01118	1.23616	2.43592	0.014854	0.321556	Bacteria	Spirochaetes	Spirochaetia	Treponematales	Treponemataceae	Treponema	Unclassified	0	0	0	0	3	0	0	0	0	0	0	0	0	0	1	0	0	0	0	0	0	0	0	0	0	0	0	1	0	0	0	0
RGIG3809	high-FE	This study	92.74	0.56	505.824	4.04265	0.981075	4.12063	3.77838e-05	0.00789924	Bacteria	Bacteroidetes	Bacteroidia	Bacteroidales	Paludibacteraceae	RF16	GCA_002361565.1	0	0	0	0	2	0	0	0	0	0	0	1	0	0	1	0	0	0	0	1	0	0	0	0	0	0	2	0	0	0	1	0
RGIG4203	high-FE	This study	95.14	2.35	1.58708	2.81652	1.13987	2.47091	0.0134769	NA	Bacteria	Firmicutes	Clostridia	Lachnospirales	Lachnospiraceae	Unclassified	Unclassified	0	0	0	0	4	0	0	0	1	0	0	0	0	0	0	1	2	0	0	0	1	0	0	0	2	0	1	1	3	2	1	0
RGIG4207	high-FE	This study	97.85	1.08	1.79916	2.65694	1.25412	2.11858	0.0341258	NA	Bacteria	Proteobacteria	Alphaproteobacteria	RF32	CAG-239	51-20	Unclassified	0	0	0	0	1	0	0	0	0	0	0	0	0	0	0	0	0	0	0	0	0	0	0	0	0	0	0	0	0	0	0	0
RGIG4316	high-FE	This study	93.82	1.12	399.672	1.42334	0.570719	2.49394	0.0126333	0.29848	Bacteria	Firmicutes	Bacilli	RF39	UBA660	Unclassified	Unclassified	0	0	0	0	1	0	0	0	0	0	0	0	0	0	0	0	0	0	0	0	0	0	0	0	0	0	0	0	0	0	0	0
RGIG4418	high-FE	This study	98.1	1.57	5202.94	2.42506	0.969679	2.50088	0.0123883	0.29848	Bacteria	Firmicutes	Clostridia	Oscillospirales	Ruminococcaceae	Ruminococcus	GCA_002394695.1	0	0	0	0	2	0	0	0	10	0	0	0	0	0	0	0	9	0	0	0	0	0	0	4	2	0	2	0	8	0	0	0
RGIG4472	high-FE	This study	94.46	2.01	49.9119	1.77322	0.748108	2.37027	0.0177753	0.347175	Bacteria	Firmicutes	Clostridia	Lachnospirales	Lachnospiraceae	CAG-127	Unclassified	0	0	0	0	3	0	0	0	0	0	0	0	0	2	0	0	0	0	0	0	0	0	0	0	1	0	0	1	0	0	0	0
RGIG4680	high-FE	This study	93.74	0.04	7.87322	2.38885	0.982795	2.43068	0.0150707	0.323111	Bacteria	Firmicutes	Clostridia	Oscillospirales	DTU089	UBA737	Unclassified	0	0	0	1	0	0	0	0	1	0	0	0	0	0	0	0	0	0	0	0	0	0	0	0	0	0	1	1	1	0	1	0
RGIG4846	high-FE	This study	98.43	3.02	1104.11	1.98476	0.75024	2.64551	0.00815688	0.244927	Bacteria	Firmicutes	Clostridia	Oscillospirales	DTU089	Ruminococcus	Unclassified	0	0	0	0	5	0	0	0	0	0	0	0	0	0	0	1	0	0	1	14	0	0	0	0	0	0	1	2	0	0	10	0
RGIG5011	high-FE	This study	91.44	2.68	6.74711	2.18686	0.909284	2.40504	0.0161708	0.335019	Bacteria	Firmicutes	Clostridia	Lachnospirales	Lachnospiraceae	CAG-127	Unclassified	0	0	0	0	5	0	0	0	1	0	0	0	0	1	0	0	0	0	0	0	0	0	0	0	1	0	0	1	0	0	0	0
RGIG5032	high-FE	This study	90.83	1.06	67.4518	1.32798	0.631566	2.10269	0.0354932	0.455979	Bacteria	Firmicutes	Clostridia	Oscillospirales	Ruminococcaceae	Ruminiclostridium	Unclassified	0	0	0	0	3	0	0	0	0	0	0	0	0	1	0	0	1	0	0	0	0	0	0	1	0	0	0	1	1	0	11	0
RGIG5044	high-FE	This study	95.92	1.49	173.26	1.6046	0.784094	2.04643	0.0407136	0.482754	Bacteria	Firmicutes	Clostridia	Lachnospirales	Lachnospiraceae	AC2028	Unclassified	0	0	0	0	1	0	0	0	0	0	0	0	0	0	0	0	0	0	0	0	0	0	0	1	0	0	0	2	3	0	0	0
RumenMGS036	high-FE	Public	93.79	2.48	375.677	1.31643	0.650666	2.0232	0.0430522	0.489144	Bacteria	Firmicutes	Clostridia	Saccharofermentanales	Saccharofermentanaceae	Saccharofermentans	Unclassified	0	0	0	0	3	0	0	0	0	0	0	0	0	0	0	0	1	0	0	0	0	0	0	1	1	0	0	0	2	0	0	0
RumenMGS055	high-FE	Public	92.75	0.58	1451.03	3.37981	1.09788	3.0785	0.00208047	0.127302	Bacteria	Firmicutes	Clostridia	Lachnospirales	Lachnospiraceae	UBA2868	Unclassified	0	0	0	0	2	0	0	0	0	0	0	0	0	1	0	0	0	0	0	0	0	0	0	0	1	0	0	0	0	1	0	0
RumenMGS109	high-FE	Public	95.86	1.89	535.345	2.7714	1.21801	2.27535	0.0228848	0.383041	Bacteria	Firmicutes	Bacilli	Erysipelotrichales	Erysipelatoclostridiaceae	Sharpea	Sharpea azabuensis	0	0	0	0	2	0	0	0	0	0	0	0	0	0	0	0	0	0	0	0	0	0	0	0	0	0	0	0	0	0	0	0
Seshadri.2917029-submission.assembly	high-FE	Public	99.19	0.81	14.8073	2.98795	0.905203	3.30086	0.000963879	0.0849837	Bacteria	Firmicutes	Clostridia	Clostridiales	Clostridiaceae	Clostridium	Clostridium cadaveris	0	0	0	1	5	2	0	0	0	0	0	0	0	0	0	0	0	0	0	0	0	0	0	0	0	0	2	1	0	0	0	0
Seshadri.2917059-submission.assembly	high-FE	Public	97.37	1.15	824.879	1.09587	0.50895	2.15319	0.0313036	0.432475	Bacteria	Firmicutes	Clostridia	Lachnospirales	Lachnospiraceae	NK4A136	GCF_000421045.1	0	0	1	0	4	0	0	0	0	0	0	0	0	4	0	0	0	0	0	0	0	0	0	0	1	1	0	1	1	0	0	0
Seshadri.3368432-submission.assembly	high-FE	Public	98.65	0	1928.45	1.79733	0.832757	2.15828	0.0309056	0.430623	Bacteria	Firmicutes	Clostridia	Lachnospirales	Lachnospiraceae	V9D3004	GCF_000621985.1	0	0	0	0	2	0	0	0	2	0	0	0	0	0	0	0	2	0	0	0	0	0	0	0	0	0	1	1	2	0	16	0
Seshadri.3368474-submission.assembly	high-FE	Public	98.66	0	183.368	1.32055	0.546207	2.41768	0.0156196	0.328855	Bacteria	Firmicutes	Clostridia	Lachnospirales	Lachnospiraceae	Eubacterium	GCF_000702245.1	0	0	0	0	4	0	0	0	0	0	0	0	0	1	0	0	0	0	0	0	0	0	0	1	1	0	0	2	1	1	0	0
Seshadri.3387354-submission.assembly	high-FE	Public	100	0.97	333.507	1.4871	0.743653	1.99973	0.0455299	0.500173	Bacteria	Proteobacteria	Gammaproteobacteria	Enterobacterales	Succinivibrionaceae	Ruminobacter	Ruminobacter amylophilus	0	0	0	0	2	1	0	0	0	0	0	0	0	0	1	0	0	0	0	3	0	0	0	0	0	0	0	1	2	0	0	0
Seshadri.3388443-submission.assembly	high-FE	Public	100	0	366.651	1.50761	0.767765	1.96364	0.0495723	0.518091	Bacteria	Firmicutes	Bacilli	Erysipelotrichales	Erysipelatoclostridiaceae	Kandleria	Kandleria vitulina	0	0	0	0	2	0	0	1	0	0	0	1	0	0	0	0	0	0	0	0	0	0	0	0	0	0	1	0	0	0	4	0
Seshadri.3613242-assembly	high-FE	Public	99.52	0	1426.38	1.93224	0.967438	1.99727	0.0457953	0.500173	Bacteria	Firmicutes	Clostridia	Lachnospirales	Lachnospiraceae	Lachnobacterium	Lachnobacterium bovis	0	0	0	0	2	0	0	0	2	0	0	0	0	1	1	0	0	0	0	0	0	0	0	0	0	0	0	2	0	0	0	0
Seshadri.3614300-assembly	high-FE	Public	100	1.85	212.764	1.32767	0.491664	2.70037	0.00692631	0.229783	Archaea	Euryarchaeota	Methanobacteria	Methanobacteriales	Methanobacteriaceae	Methanobrevibacter	Unclassified	0	0	1	0	9	0	0	0	0	0	0	0	0	0	0	0	0	0	0	0	0	0	0	0	0	0	0	0	0	0	0	0
Seshadri.3620096-assembly	high-FE	Public	99.33	1.01	4130.87	2.99301	0.861714	3.47332	0.000514063	0.0606637	Bacteria	Firmicutes	Clostridia	Oscillospirales	DTU089	Ruminococcus	Ruminococcus bromii	0	0	0	0	3	0	0	0	0	0	0	0	0	0	0	1	0	0	2	10	0	0	0	0	1	0	0	0	0	0	0	0
Seshadri.3635143-assembly	high-FE	Public	100	1.56	433.178	1.63283	0.817178	1.99813	0.0457023	0.500173	Bacteria	Proteobacteria	Gammaproteobacteria	Enterobacterales	Succinivibrionaceae	Ruminobacter	Ruminobacter amylophilus	0	0	0	0	2	1	0	0	0	1	0	0	0	0	1	0	0	0	0	3	0	0	0	0	0	0	0	1	0	0	0	0
Seshadri.3762197-submission.assembly	high-FE	Public	99.52	0.64	312.364	1.46778	0.710511	2.06581	0.0388468	0.470515	Bacteria	Firmicutes	Clostridia	Lachnospirales	Lachnospiraceae	NK4A144	GCF_900168235.1	0	0	0	0	3	0	0	0	1	0	0	0	0	1	0	0	2	0	0	0	0	0	0	0	0	0	0	2	2	0	0	0
Seshadri.3772106-submission.assembly	high-FE	Public	99.06	0.94	2532.99	2.24132	0.896963	2.49879	0.0124618	0.29848	Bacteria	Firmicutes	Bacilli	Erysipelotrichales	Erysipelatoclostridiaceae	Sharpea	Sharpea azabuensis	0	0	0	0	2	0	0	0	0	0	0	0	0	0	0	0	0	0	0	0	0	0	0	0	0	0	0	0	0	0	0	0
Seshadri.3960639-submission.assembly	high-FE	Public	99.29	0.71	3479.05	1.5901	0.651541	2.44053	0.0146659	0.321299	Bacteria	Firmicutes	Clostridia	Saccharofermentanales	Saccharofermentanaceae	Saccharofermentans	Unclassified	0	0	0	0	4	0	0	0	0	0	0	1	0	1	0	0	1	0	1	0	0	0	0	1	1	0	0	0	1	0	1	0
Seshadri.3964084-submission.assembly	high-FE	Public	99.19	1.61	10.2253	2.25465	1.00105	2.25229	0.024304	0.39181	Bacteria	Firmicutes	Clostridia	Clostridiales	Clostridiaceae	Clostridium	Clostridium cadaveris	0	0	0	1	5	2	0	0	0	0	0	0	0	0	0	0	0	0	0	0	0	0	0	0	0	0	2	1	0	0	0	0
Seshadri.4302843-submission.assembly	high-FE	Public	99.03	2.01	3199.94	1.69417	0.842903	2.00992	0.0444396	0.494219	Bacteria	Firmicutes	Clostridia	Lachnospirales	Lachnospiraceae	UBA2727	GCF_900100095.1	0	0	0	0	3	0	0	0	0	0	0	1	0	2	0	0	0	1	0	0	1	0	0	0	0	0	0	4	0	0	2	0
RGIG5179	high-FE	This study	95.6	1.37	78.3511	2.76537	1.07104	2.58195	0.00982452	0.26583	Bacteria	Firmicutes	Bacilli	Lactobacillales	Aerococcaceae	Aerococcus	Unclassified	0	0	0	1	1	0	0	0	0	0	0	1	0	0	0	0	0	0	0	0	0	0	0	0	0	0	0	1	0	0	0	0
RGIG5322	high-FE	This study	92.84	0.02	2.10228	2.24088	1.105	2.02795	0.0425649	NA	Bacteria	Firmicutes	Clostridia	Oscillospirales	CAG-272	Unclassified	Unclassified	0	0	0	1	0	0	0	0	0	0	0	0	0	0	0	0	0	0	0	0	0	0	0	0	0	0	0	0	1	0	0	0
RGIG5353	high-FE	This study	90.11	0	22.1849	4.38837	1.12445	3.90267	9.51388e-05	0.0157181	Bacteria	Proteobacteria	Alphaproteobacteria	RF32	Rs-D84	Rs-D84	Unclassified	0	0	0	0	0	0	0	0	0	0	0	0	0	0	0	0	0	0	0	0	0	0	0	0	0	0	0	0	0	0	0	0
RGIG5552	high-FE	This study	94.63	0.67	9.58049	1.90793	0.843507	2.2619	0.0237035	0.387524	Bacteria	Firmicutes	Clostridia	Oscillospirales	DTU089	UBA737	Unclassified	0	0	0	1	0	0	0	0	0	0	0	1	0	0	0	0	0	0	0	0	0	0	0	0	0	0	8	5	9	0	0	0
RGIG5657	high-FE	This study	98.23	2.08	1932.48	1.8478	0.654864	2.82166	0.00477756	0.193429	Bacteria	Firmicutes	Clostridia	Saccharofermentanales	Saccharofermentanaceae	Saccharofermentans	Unclassified	0	0	0	0	6	0	0	0	0	0	0	0	0	0	0	0	1	0	0	0	0	0	0	1	1	0	0	0	0	0	0	0
RGIG5659	high-FE	This study	93.47	4.16	170.076	1.88414	0.547205	3.44321	0.000574858	0.0640693	Bacteria	Firmicutes	Clostridia	Christensenellales	CAG-138	UBA2843	Unclassified	0	0	0	0	7	0	0	0	0	0	0	0	0	0	0	0	0	0	0	0	0	0	0	0	0	0	0	1	0	0	0	0
RGIG5711	high-FE	This study	92.31	2.02	103.723	1.93851	0.615383	3.15009	0.00163219	0.111266	Bacteria	Firmicutes	Bacilli	RF39	UBA660	CAG-877	Unclassified	0	0	0	0	1	0	0	0	0	0	0	0	0	0	0	0	0	0	0	0	0	0	1	0	0	0	1	1	0	0	0	0
RGIG5846	high-FE	This study	93.28	4.3	551.645	1.57504	0.701066	2.24663	0.0246634	0.393571	Bacteria	Firmicutes	Clostridia	Christensenellales	CAG-74	UBA2862	Unclassified	0	0	4	0	2	0	0	0	0	0	0	1	0	1	0	0	0	0	0	0	0	0	0	0	1	0	1	1	0	0	1	0
RGIG5880	high-FE	This study	95.81	1.61	217.568	1.3067	0.575634	2.27002	0.0232064	0.383291	Bacteria	Firmicutes	Clostridia	Christensenellales	CAG-138	UBA2843	Unclassified	0	0	0	0	5	0	0	0	0	0	0	0	0	0	0	0	0	0	0	0	0	0	0	0	0	0	0	0	0	0	0	1
RGIG5934	high-FE	This study	93.82	0.54	116.457	1.1324	0.527552	2.14652	0.0318318	0.436112	Bacteria	Bacteroidetes	Bacteroidia	Bacteroidales	Paludibacteraceae	RF16	Unclassified	0	0	0	0	2	0	0	0	0	0	0	0	0	0	3	0	0	0	0	1	0	0	0	0	1	0	1	0	1	0	0	0
RGIG6061	high-FE	This study	93.89	3.66	89.9487	1.24727	0.6068	2.05548	0.0398326	0.477685	Bacteria	Bacteroidetes	Bacteroidia	Bacteroidales	UBA932	Unclassified	Unclassified	0	0	0	0	3	0	0	0	0	0	0	0	0	0	1	0	0	0	0	0	0	0	0	0	1	0	4	0	2	0	0	1
RGIG6251	high-FE	This study	90.8	2.2	102.621	1.67722	0.776095	2.1611	0.0306877	0.430394	Bacteria	Firmicutes	Clostridia	Lachnospirales	Lachnospiraceae	Unclassified	Unclassified	0	0	0	1	1	0	0	0	1	0	0	2	0	0	0	0	2	0	0	0	0	0	0	0	0	0	12	1	1	0	0	0
RGIG6548	high-FE	This study	94.05	0.9	45.3465	1.39316	0.699213	1.99247	0.0463195	0.501902	Bacteria	Bacteroidetes	Bacteroidia	Bacteroidales	UBA932	RC9	Unclassified	0	0	0	0	1	0	0	0	0	0	0	0	0	0	0	0	1	0	0	0	0	0	0	0	0	0	2	0	0	0	0	0
RGIG6629	high-FE	This study	93.29	0	1581.96	1.04806	0.462042	2.26833	0.0233091	0.383291	Bacteria	Firmicutes	Clostridia	Oscillospirales	Oscillospiraceae	Unclassified	Unclassified	0	0	0	0	8	0	0	0	0	0	0	0	0	0	0	0	0	0	0	0	0	0	0	0	0	0	2	1	0	1	0	0
RGIG6790	high-FE	This study	94.11	4.66	2497.27	1.78784	0.785201	2.27691	0.0227913	0.383041	Bacteria	Firmicutes	Clostridia	Oscillospirales	Ruminococcaceae	Ruminococcus	Unclassified	0	0	0	0	4	0	0	0	6	0	0	0	0	0	0	0	10	0	0	0	0	0	0	6	1	0	0	0	5	0	1	0
RGIG6884	high-FE	This study	93.27	0.67	53.724	1.21822	0.610971	1.99391	0.0461623	0.501359	Bacteria	Firmicutes	Clostridia	Christensenellales	CAG-138	UBA3857	Unclassified	0	0	0	0	3	0	0	0	1	0	0	2	0	0	0	0	0	0	0	1	0	0	0	0	0	0	0	1	1	0	0	0
RGIG6971	high-FE	This study	97.54	1.26	52.3131	1.49319	0.750033	1.99083	0.0464993	0.5023	Bacteria	Firmicutes	Clostridia	Lachnospirales	Lachnospiraceae	NK4A136	Unclassified	0	0	0	0	2	0	0	0	0	0	0	0	0	1	0	0	0	0	0	0	0	0	0	0	1	0	0	1	2	0	0	0
RGIG7548	high-FE	This study	90.45	0.56	177.462	2.31786	0.716098	3.23678	0.00120885	0.0946871	Bacteria	Firmicutes	Bacilli	RF39	UBA660	Unclassified	Unclassified	0	0	0	0	0	0	0	0	0	0	0	0	0	0	0	0	0	0	0	0	0	0	0	0	0	0	0	0	0	0	0	0
RGIG7591	high-FE	This study	99.73	0.02	24.6063	4.15711	0.987377	4.21026	2.55082e-05	0.00597019	Bacteria	Bacteroidetes	Bacteroidia	Bacteroidales	Paludibacteraceae	UBA1181	GCA_002310215.1	0	0	0	0	3	0	0	0	3	0	0	0	0	0	1	0	0	0	0	0	0	0	0	0	1	0	1	0	1	0	0	0
RGIG7952	high-FE	This study	95.08	3.02	74.2431	1.42958	0.659581	2.16741	0.0302035	0.42816	Bacteria	Firmicutes	Clostridia	Oscillospirales	DTU089	UBA1081	Unclassified	0	0	0	0	3	1	0	0	1	0	0	0	0	0	0	0	0	0	0	0	0	0	0	0	0	0	2	1	2	0	0	0
RGIG7980	high-FE	This study	95.57	4.42	93.2888	1.11857	0.550627	2.03145	0.0422097	0.488269	Bacteria	Firmicutes	Clostridia	Oscillospirales	CAG-272	Unclassified	Unclassified	0	0	0	0	2	0	0	0	0	0	0	0	0	0	0	0	0	0	0	0	0	0	0	0	0	0	17	0	1	0	0	0
RGIG8032	high-FE	This study	92.62	0	51.2094	1.2204	0.58517	2.08555	0.0370198	0.465318	Bacteria	Firmicutes	Clostridia	Lachnospirales	Lachnospiraceae	Eubacterium	Unclassified	0	0	0	0	2	0	0	0	0	0	0	0	1	2	0	0	1	0	0	0	0	2	0	0	1	0	0	0	0	0	31	0
RGIG8061	high-FE	This study	94.52	4.28	47.4792	1.39862	0.684677	2.04274	0.0410782	0.484664	Bacteria	Firmicutes	Clostridia	Lachnospirales	Lachnospiraceae	G11	Unclassified	0	0	0	0	2	0	0	0	1	0	0	0	0	0	0	0	0	0	0	0	0	0	0	0	1	0	0	2	0	0	0	0
RGIG8066	high-FE	This study	97.85	1.34	5.81804	1.96856	0.891432	2.20832	0.0272223	0.408738	Bacteria	Bacteroidetes	Bacteroidia	Bacteroidales	Paludibacteraceae	UBA1181	Unclassified	0	0	0	0	1	0	0	0	1	0	0	0	0	0	1	0	0	0	0	0	0	0	0	0	1	0	2	0	1	0	0	0
RGIG8174	high-FE	This study	92.38	3.91	5.92431	1.71195	0.623514	2.74565	0.00603904	0.214675	Bacteria	Firmicutes	Clostridia	Lachnospirales	Lachnospiraceae	UBA1258	Unclassified	0	0	0	0	2	0	0	0	0	0	0	0	0	1	0	0	1	0	0	0	0	0	0	0	2	0	0	1	2	2	1	0
RGIG8203	high-FE	This study	91.28	1.01	15.3653	1.99474	0.848275	2.35153	0.0186966	0.353831	Bacteria	Firmicutes	Clostridia	Christensenellales	CAG-138	UBA3857	Unclassified	0	0	0	0	2	0	0	0	0	0	0	2	0	0	0	0	0	0	0	0	0	0	0	0	0	0	0	1	0	0	0	0
RGIG8571	high-FE	This study	91.49	1.54	14.9193	3.22382	0.850562	3.79022	0.000150511	0.0234847	Bacteria	Firmicutes	Clostridia	Lachnospirales	Lachnospiraceae	CAG-65	Unclassified	0	0	0	0	2	0	0	0	0	0	0	0	0	1	0	0	0	0	0	0	0	0	0	0	1	0	0	0	1	0	1	0
RGIG8639	high-FE	This study	90.54	2.59	5.69588	2.46625	1.15545	2.13445	0.0328059	0.439592	Bacteria	Bacteroidetes	Bacteroidia	Bacteroidales	Muribaculaceae	CAG-873	Unclassified	0	0	0	0	1	0	0	0	0	0	0	0	0	0	1	0	0	0	0	0	0	0	0	0	0	0	2	0	2	0	0	0
RGIG8668	high-FE	This study	94.63	0	56.1985	1.60283	0.788124	2.03373	0.0419786	0.487881	Bacteria	Firmicutes	Clostridia	Lachnospirales	Lachnospiraceae	Eubacterium	Unclassified	0	0	0	0	5	0	0	0	0	0	0	0	0	4	0	0	3	0	0	0	0	0	0	0	0	0	2	1	1	1	3	0
RGIG8680	high-FE	This study	94.09	3.2	782.878	1.83136	0.734078	2.49478	0.0126034	0.29848	Archaea	Euryarchaeota	Methanobacteria	Methanobacteriales	Methanobacteriaceae	Methanobrevibacter	Unclassified	0	0	1	0	10	0	0	0	0	0	0	0	0	1	0	0	0	0	0	0	0	0	0	0	0	0	0	0	0	0	0	0
RGIG8690	high-FE	This study	94.41	0.67	3.20827	3.12726	1.37738	2.27045	0.0231805	0.383291	Bacteria	Firmicutes	Clostridia	Oscillospirales	DTU089	UBA737	Unclassified	0	0	0	1	0	0	0	1	0	0	0	0	0	0	0	0	0	0	0	0	0	0	0	0	0	0	0	1	1	0	0	0
RGIG9039	high-FE	This study	96.07	3.54	99.9416	1.90335	0.740503	2.57035	0.0101596	0.269701	Bacteria	Firmicutes	Clostridia	Lachnospirales	Lachnospiraceae	Roseburia	Unclassified	0	0	0	0	5	0	0	0	0	0	0	0	0	0	0	0	0	0	0	1	0	0	0	0	0	0	2	2	0	0	1	0
RGIG9053	high-FE	This study	91.57	1.69	336.396	1.50143	0.707935	2.12085	0.0339343	0.447875	Bacteria	Firmicutes	Bacilli	RF39	UBA660	CAG-533	GCA_000434495.1	0	0	0	0	0	0	0	0	0	0	0	0	0	0	0	0	0	0	0	0	0	0	0	0	0	0	0	0	0	0	0	0
RGIG9130	high-FE	This study	98.32	0	22.1247	1.33786	0.551653	2.42518	0.0153009	0.325562	Bacteria	Firmicutes	Clostridia	Oscillospirales	Ruminococcaceae	Ruminiclostridium	Unclassified	0	0	0	0	4	0	0	0	1	0	0	0	0	1	0	0	0	0	0	0	0	0	0	0	0	0	1	0	1	0	11	0
RGIG9192	high-FE	This study	96.22	4.36	533.988	1.49072	0.563983	2.6432	0.00821272	0.245581	Bacteria	Firmicutes	Clostridia	Lachnospirales	Lachnospiraceae	Eubacterium	UBA9797	0	0	0	0	3	0	0	0	0	0	0	0	0	1	0	0	1	0	0	0	0	0	0	0	1	0	0	1	0	0	12	0
RGIG9257	high-FE	This study	96.68	4.03	172.887	2.67105	0.916609	2.91405	0.00356767	0.169631	Bacteria	Firmicutes	Clostridia	Lachnospirales	Lachnospiraceae	Lachnospira	GCA_000431735.1	0	0	0	0	1	0	0	0	0	0	0	0	0	1	0	0	0	0	0	0	0	0	0	0	0	0	0	1	0	0	2	0
RGIG9303	high-FE	This study	91.54	4.8	276.186	2.64815	0.869439	3.04582	0.00232049	0.134213	Archaea	Euryarchaeota	Methanobacteria	Methanobacteriales	Methanobacteriaceae	Methanobrevibacter	Unclassified	0	0	1	0	9	0	0	0	0	0	0	0	0	0	0	0	0	0	0	0	0	0	0	0	0	0	0	0	0	0	0	0
RGIG9676	high-FE	This study	99.46	0.56	14.5847	1.92359	0.854615	2.25083	0.0243962	0.392363	Bacteria	Bacteroidetes	Bacteroidia	Bacteroidales	Paludibacteraceae	UBA1181	Unclassified	0	0	0	0	2	0	0	0	3	0	0	0	0	0	1	0	0	1	0	0	0	0	0	0	1	0	1	0	1	0	0	0
RGIG9825	high-FE	This study	90.09	4.44	2.42427	2.49251	1.2117	2.05704	0.0396825	0.476291	Bacteria	Firmicutes	Clostridia	4C28d-15	CAG-727	Unclassified	Unclassified	0	0	0	1	0	0	0	0	0	0	0	0	0	0	0	0	0	0	0	0	0	0	0	0	0	0	0	0	0	0	0	0
RGIG10016	high-FE	This study	96.1	1.05	4227.12	1.58794	0.736117	2.15719	0.0309909	0.430623	Bacteria	Bacteroidetes	Bacteroidia	Bacteroidales	Bacteroidaceae	UBA4372	Unclassified	0	0	1	0	1	0	0	0	6	0	0	2	0	0	0	0	1	0	0	1	0	0	0	0	0	0	15	0	3	0	1	0
RGIG10174	high-FE	This study	97.31	0.56	13.5341	1.61022	0.608055	2.64816	0.00809323	0.244927	Bacteria	Bacteroidetes	Bacteroidia	Bacteroidales	Paludibacteraceae	UBA1181	Unclassified	0	0	0	0	3	0	0	0	3	0	0	0	0	0	1	0	0	1	0	0	0	0	0	0	1	0	2	0	1	0	0	0
RGIG10233	high-FE	This study	98.66	1.08	5.30367	1.97894	0.965812	2.04899	0.0404629	0.481579	Bacteria	Bacteroidetes	Bacteroidia	Bacteroidales	Unclassified	Unclassified	Unclassified	0	0	0	0	3	0	0	0	0	0	0	0	0	0	1	0	0	0	0	0	0	0	0	0	2	0	2	0	0	0	0	0
RGIG10252	high-FE	This study	94.29	1.79	2949.45	1.636	0.802391	2.03891	0.0414592	0.48625	Bacteria	Bacteroidetes	Bacteroidia	Bacteroidales	Bacteroidaceae	Prevotella	Unclassified	0	0	0	0	7	0	0	0	1	0	0	0	0	0	2	0	0	0	0	3	0	0	0	0	1	0	6	0	3	0	1	0
RGIG893	low-FE	This study	95.84	1.26	156.834	-1.42696	0.631845	-2.2584	0.0239206	0.389243	Bacteria	Bacteroidetes	Bacteroidia	Bacteroidales	Muribaculaceae	Unclassified	Unclassified	0	0	0	0	2	0	0	0	0	0	0	0	0	0	1	0	0	0	0	1	0	0	0	0	0	0	0	0	1	0	2	0
RGIG958	low-FE	This study	96.51	0.54	35.3633	-2.30526	0.964487	-2.39014	0.016842	0.339769	Bacteria	Bacteroidetes	Bacteroidia	Bacteroidales	P3	UBA3388	GCA_002358835.1	0	0	0	0	0	0	0	0	0	0	0	2	0	0	0	0	0	0	0	0	0	0	0	0	0	0	1	0	1	0	3	0
Escherichia_coli_strain_DV60u	low-FE	Public	99.62	0.46	1.36635	-2.58728	1.22577	-2.11074	0.0347944	NA	Bacteria	Proteobacteria	Gammaproteobacteria	Enterobacterales	Enterobacteriaceae	Escherichia	Escherichia coli	0	1	1	1	3	1	0	0	0	0	0	0	0	0	0	0	0	0	0	0	0	0	0	0	0	0	0	1	0	1	0	0
GCA_002350225.1_ASM235022v1_genomic	low-FE	Public	100	0.32	7870.84	-1.57162	0.727327	-2.16082	0.0307096	0.430394	Bacteria	Firmicutes	Bacilli	Erysipelotrichales	Erysipelotrichaceae	Solobacterium	GCA_002350225.1	0	0	2	0	2	0	0	0	0	0	0	0	0	0	0	0	0	0	0	0	0	0	0	0	1	0	1	0	1	0	1	0
GCA_002351655.1_ASM235165v1_genomic	low-FE	Public	99.52	0.32	7249.61	-1.58215	0.759069	-2.08433	0.0371301	0.465318	Bacteria	Firmicutes	Bacilli	Erysipelotrichales	Erysipelotrichaceae	Solobacterium	GCA_002350225.1	0	0	3	0	2	0	0	0	0	0	0	0	0	0	0	0	0	0	0	0	0	0	0	0	1	0	1	0	1	0	1	0
GCA_002372275.1_ASM237227v1_genomic	low-FE	Public	90.41	3.3	6.59514	-2.70044	1.2241	-2.20605	0.0273805	0.409777	Bacteria	Proteobacteria	Alphaproteobacteria	RF32	CAG-239	UBA1254	GCA_002372275.1	0	0	0	0	3	0	0	0	0	0	0	0	0	0	0	0	0	0	0	0	0	0	0	0	0	0	0	0	0	0	0	0
GCA_002395825.1_ASM239582v1_genomic	low-FE	Public	92.74	0.12	87302.2	-1.9669	0.732745	-2.68429	0.0072683	0.235725	Bacteria	Bacteroidetes	Bacteroidia	Bacteroidales	Bacteroidaceae	Prevotella	GCA_002395825.1	0	0	0	0	3	1	0	0	0	0	0	0	0	0	2	0	1	0	0	0	0	0	0	0	1	0	3	0	1	1	0	0
RGIG1519	low-FE	This study	92.13	3.98	4.75015	-1.87529	0.835502	-2.24451	0.0247997	0.393571	Archaea	Euryarchaeota	Methanomicrobia	Methanomicrobiales	Methanomicrobiaceae	Methanomicrobium	Unclassified	0	0	0	0	7	0	0	0	0	0	0	0	0	0	0	0	0	0	0	0	0	0	0	0	0	0	0	0	0	0	0	0
RGIG1950	low-FE	This study	90.99	4.63	7.30706	-2.25118	0.969181	-2.32277	0.0201917	0.364931	Bacteria	Bacteroidetes	Bacteroidia	Bacteroidales	Bacteroidaceae	Unclassified	Unclassified	0	0	0	0	1	0	0	0	2	0	0	0	0	0	1	0	0	0	0	0	0	0	0	0	0	0	12	0	3	0	0	0
RGIG2712	low-FE	This study	97.72	0.67	127.931	-1.72416	0.799407	-2.1568	0.0310214	0.430623	Bacteria	Firmicutes	Clostridia	Oscillospirales	DTU089	CAG-177	Unclassified	0	0	0	0	4	1	0	0	1	0	0	0	0	0	0	0	0	0	0	0	0	0	0	0	0	0	1	1	1	0	1	0
RGIG3068	low-FE	This study	97.32	2.01	53.1927	-2.06766	0.996452	-2.07503	0.0379842	0.468858	Bacteria	Firmicutes	Clostridia	Oscillospirales	DTU089	Ruminococcus	Unclassified	0	0	0	0	0	0	0	0	2	0	0	0	0	0	0	0	0	0	0	25	0	0	0	0	0	0	0	0	1	0	11	0
RGIG3667	low-FE	This study	95.16	0.54	11.8568	-1.85739	0.710461	-2.61434	0.00894002	0.252643	Bacteria	Bacteroidetes	Bacteroidia	Bacteroidales	P3	P3	Unclassified	0	0	0	0	1	0	0	0	0	0	0	0	0	0	0	0	0	0	0	0	0	0	0	0	0	0	0	0	0	0	6	0
RUG10044	low-FE	Public	94.26	4.27	129884	-1.99983	0.725952	-2.75477	0.00587326	0.212905	Bacteria	Bacteroidetes	Bacteroidia	Bacteroidales	Bacteroidaceae	Prevotella	GCA_002395825.1	0	0	0	0	4	1	0	0	1	0	1	0	0	0	3	0	0	0	0	1	0	0	0	0	1	0	3	0	1	0	0	0
RUG10047	low-FE	Public	95.26	0.93	1468.58	-1.03539	0.51805	-1.99863	0.0456488	0.500173	Bacteria	Bacteroidetes	Bacteroidia	Bacteroidales	Bacteroidaceae	UBA4372	Unclassified	0	0	0	0	3	0	0	0	4	0	0	0	0	0	0	0	2	0	0	0	0	0	0	0	0	0	10	0	1	0	0	0
RUG10051	low-FE	Public	92.74	3.76	898.926	-1.34202	0.669157	-2.00554	0.0449053	0.495991	Bacteria	Bacteroidetes	Bacteroidia	Bacteroidales	P3	P3	GCA_002392445.1	0	0	0	0	1	0	0	0	0	0	0	1	0	0	0	0	0	0	0	0	0	0	0	0	0	0	5	0	1	0	5	0
RUG10140	low-FE	Public	98.1	1.27	9241.31	-1.57133	0.751553	-2.09077	0.0365487	0.465122	Bacteria	Firmicutes	Bacilli	Erysipelotrichales	Erysipelotrichaceae	Solobacterium	GCA_002350225.1	0	0	4	0	2	0	0	0	0	0	0	0	0	0	0	0	0	0	0	0	0	0	0	0	1	0	1	0	1	0	1	0
RUG10157	low-FE	Public	96.63	0	24.8165	-2.33486	1.12748	-2.07087	0.0383709	0.470195	Bacteria	Elusimicrobia	Elusimicrobia	Elusimicrobiales	Elusimicrobiaceae	UBA1436	Unclassified	0	0	0	1	3	0	0	0	0	0	0	0	0	0	1	0	1	0	0	0	0	0	0	0	0	0	0	0	0	0	0	0
RUG10164	low-FE	Public	97.19	2.99	16729.3	-2.5088	0.866097	-2.89667	0.00377144	0.172508	Bacteria	Firmicutes	Negativicutes	Acidaminococcales	Acidaminococcaceae	Succiniclasticum	Unclassified	0	0	0	3	4	0	0	0	0	0	0	0	0	0	0	0	0	0	0	0	0	0	0	0	0	0	0	1	0	0	0	0
RUG10167	low-FE	Public	96.49	2.17	11637.6	-2.54124	0.944126	-2.69164	0.00711028	0.23275	Bacteria	Bacteroidetes	Bacteroidia	Bacteroidales	Bacteroidaceae	Prevotella	Prevotella sp6	0	0	0	0	3	1	0	1	0	0	0	0	0	0	1	0	0	0	0	1	0	0	0	0	0	0	9	0	2	0	0	0
RUG10171	low-FE	Public	98.1	2.45	11133.9	-1.56377	0.650891	-2.40251	0.0162832	0.335072	Bacteria	Firmicutes	Bacilli	Erysipelotrichales	Erysipelotrichaceae	Solobacterium	GCA_002350225.1	0	0	4	0	2	0	0	0	0	0	0	0	0	0	0	0	0	0	0	0	0	0	0	0	1	0	1	0	2	0	1	0
RUG10329	low-FE	Public	97.94	2.96	655.117	-1.0832	0.527529	-2.05335	0.0400383	0.478517	Bacteria	Bacteroidetes	Bacteroidia	Bacteroidales	Bacteroidaceae	Prevotella	Unclassified	0	0	0	0	5	0	0	0	2	0	0	0	0	0	3	0	0	0	0	0	0	0	0	0	0	0	9	0	3	0	0	0
RUG10435	low-FE	Public	94.63	2.65	1124.27	-1.2756	0.624536	-2.04247	0.0411048	0.484664	Bacteria	Bacteroidetes	Bacteroidia	Bacteroidales	Bacteroidaceae	Prevotella	Unclassified	0	0	0	0	2	0	0	0	1	0	0	1	0	0	1	0	1	0	0	1	0	0	0	0	1	0	2	0	0	0	0	0
RUG10464	low-FE	Public	97.29	0.16	7672.43	-3.38418	1.05909	-3.19535	0.00139659	0.104699	Bacteria	Firmicutes	Clostridia	Lachnospirales	Lachnospiraceae	UBA1066	Unclassified	0	0	0	0	3	0	0	0	0	0	0	0	0	0	0	0	0	0	0	1	0	0	0	0	0	0	0	2	0	0	0	0
RUG10590	low-FE	Public	100	0.32	7831.22	-1.59345	0.671758	-2.37206	0.0176893	0.347175	Bacteria	Firmicutes	Bacilli	Erysipelotrichales	Erysipelotrichaceae	Solobacterium	GCA_002350225.1	0	0	2	0	2	0	0	0	0	0	0	0	0	0	0	0	0	0	0	0	0	0	0	0	1	0	1	0	1	0	1	0
RUG10724	low-FE	Public	95.13	0.05	943.566	-1.57469	0.803253	-1.96039	0.0499497	0.521132	Bacteria	Bacteroidetes	Bacteroidia	Bacteroidales	Bacteroidaceae	Prevotella	GCF_900199555.1	0	0	0	0	3	0	0	0	0	0	0	0	0	0	2	0	1	0	0	1	0	0	0	0	0	0	1	0	0	0	1	0
RUG10734	low-FE	Public	93.37	0	6568.87	-3.3817	0.978848	-3.45478	0.00055075	0.0628795	Bacteria	Firmicutes	Clostridia	Lachnospirales	Lachnospiraceae	UBA1066	Unclassified	0	0	0	0	2	0	0	0	0	0	0	0	0	0	0	0	0	0	0	1	0	0	0	0	0	0	0	2	0	0	0	0
RUG10780	low-FE	Public	92.22	0.48	360.284	-1.19348	0.566896	-2.1053	0.0352654	0.454695	Bacteria	Bacteroidetes	Bacteroidia	Bacteroidales	UBA932	RC9	Unclassified	0	0	0	0	0	0	0	0	0	0	0	0	0	0	0	0	0	0	0	0	0	0	0	0	0	0	6	0	1	0	1	0
RUG11021	low-FE	Public	97.45	0	7657.97	-3.2771	0.949814	-3.45025	0.000560065	0.0634274	Bacteria	Firmicutes	Clostridia	Lachnospirales	Lachnospiraceae	UBA1066	Unclassified	0	0	0	0	3	0	0	0	0	0	0	0	0	0	0	0	0	0	0	2	0	0	0	0	0	0	0	2	0	0	0	0
RUG11094	low-FE	Public	98.24	0.88	343.47	-3.41567	1.01443	-3.36707	0.000759699	0.0756628	Bacteria	Proteobacteria	Gammaproteobacteria	Enterobacterales	Succinivibrionaceae	Succinivibrio	GCA_000431835.1	0	0	0	0	1	1	0	0	0	0	0	0	0	0	0	0	0	0	0	0	0	0	0	0	0	0	0	3	0	0	0	0
RUG11126	low-FE	Public	94.14	0.55	70.3731	-2.11631	0.710315	-2.9794	0.00288814	0.152943	Bacteria	Firmicutes	Negativicutes	Selenomonadales	Selenomonadaceae	Unclassified	Unclassified	0	0	0	0	5	0	0	0	0	0	0	0	0	0	0	0	0	0	0	0	0	0	0	0	0	0	0	1	0	0	0	0
RUG11284	low-FE	Public	90.8	4.15	2638.91	-1.45987	0.703229	-2.07596	0.0378976	0.468483	Bacteria	Bacteroidetes	Bacteroidia	Bacteroidales	Bacteroidaceae	UBA2918	GCA_002349865.1	0	0	0	0	4	0	0	0	0	0	0	0	0	0	1	0	1	0	0	0	0	0	0	0	0	0	4	0	1	0	0	0
RUG11454	low-FE	Public	90.92	0.68	27906.4	-2.04935	0.894186	-2.29187	0.0219135	0.378047	Bacteria	Bacteroidetes	Bacteroidia	Bacteroidales	Bacteroidaceae	Prevotella	Prevotella sp8	0	0	0	0	4	0	0	0	0	0	0	0	0	0	3	0	1	0	0	2	0	0	0	0	0	0	4	0	3	0	1	0
RUG11466	low-FE	Public	91.79	1.57	5930.34	-1.48234	0.608621	-2.43556	0.0148686	0.321556	Bacteria	Bacteroidetes	Bacteroidia	Bacteroidales	Bacteroidaceae	Prevotella	Unclassified	0	0	0	0	5	0	0	0	4	0	0	1	0	0	1	0	1	0	0	1	0	0	0	0	0	0	12	0	5	0	1	0
RUG11529	low-FE	Public	95.43	0.43	22.1043	-1.5418	0.746672	-2.06489	0.0389332	0.470515	Bacteria	Bacteroidetes	Bacteroidia	Bacteroidales	F082	F082	Unclassified	0	0	0	0	4	0	0	0	1	0	0	0	0	0	0	0	0	0	0	0	0	0	0	0	0	0	5	0	0	0	1	0
RUG11592	low-FE	Public	92.02	1.52	445.921	-1.84156	0.657694	-2.80002	0.0051099	0.19996	Bacteria	Bacteroidetes	Bacteroidia	Bacteroidales	WCHB1-69	Unclassified	Unclassified	0	0	0	0	3	0	0	0	0	0	0	1	0	0	0	0	0	0	0	0	0	0	0	0	0	0	4	0	0	0	6	1
RUG11820	low-FE	Public	92.31	0	480.488	-1.25243	0.627974	-1.99439	0.0461094	0.501359	Bacteria	Spirochaetes	Spirochaetia	Treponematales	Treponemataceae	Treponema	Unclassified	0	0	0	0	2	0	1	0	0	0	0	0	0	1	1	0	0	0	0	0	0	0	0	0	0	0	0	0	1	0	1	0
RUG11821	low-FE	Public	92.9	3.53	32.9188	-1.37498	0.659116	-2.08609	0.0369705	0.465318	Bacteria	Firmicutes	Bacilli	RFN20	CAG-826	UBA733	Unclassified	0	0	0	1	3	0	0	0	0	0	0	0	0	0	0	0	0	0	0	1	0	0	0	0	0	0	0	0	3	0	0	0
RUG11920	low-FE	Public	96.11	4.5	16972.9	-1.66309	0.781951	-2.12684	0.0334332	0.444605	Bacteria	Firmicutes	Clostridia	Lachnospirales	Lachnospiraceae	UBA2727	UBA7906	0	0	0	0	0	0	0	0	0	0	0	0	0	2	0	0	0	1	0	1	1	0	0	0	0	0	0	3	1	0	3	0
RUG12004	low-FE	Public	96.82	0	8150.52	-3.47751	1.08502	-3.20504	0.00135046	0.102511	Bacteria	Firmicutes	Clostridia	Lachnospirales	Lachnospiraceae	UBA1066	Unclassified	0	0	0	0	2	0	0	0	0	0	0	0	0	0	0	0	0	1	0	2	1	0	0	0	0	0	0	2	0	0	0	0
RUG12011	low-FE	Public	96.51	1.88	281.112	-1.75371	0.7352	-2.38535	0.0170628	0.342305	Bacteria	Bacteroidetes	Bacteroidia	Bacteroidales	Paludibacteraceae	Unclassified	Unclassified	0	0	0	0	2	0	0	0	0	0	0	0	0	0	2	0	1	0	0	6	0	0	0	0	0	0	2	0	0	0	2	0
RUG12016	low-FE	Public	90.11	0.93	192.036	-1.23833	0.562248	-2.20246	0.0276331	0.409853	Bacteria	Bacteroidetes	Bacteroidia	Bacteroidales	Bacteroidaceae	Prevotella	Unclassified	0	0	0	0	1	0	0	0	0	0	0	0	0	0	1	0	0	0	0	3	0	0	0	0	0	0	4	0	1	0	0	0
RUG12062	low-FE	Public	97.4	0.37	2524.98	-1.63347	0.729143	-2.24026	0.0250741	0.395377	Bacteria	Bacteroidetes	Bacteroidia	Bacteroidales	Bacteroidaceae	UBA2918	GCA_002349865.1	0	0	0	0	5	0	0	0	0	0	0	0	0	0	1	0	1	0	0	0	0	0	0	0	0	0	4	0	1	0	0	0
RUG12103	low-FE	Public	97.45	0	4556.19	-1.71886	0.637618	-2.69575	0.007023	0.230969	Bacteria	Bacteroidetes	Bacteroidia	Bacteroidales	Bacteroidaceae	Prevotella	Unclassified	0	0	0	0	5	0	0	0	4	0	0	0	0	0	1	0	0	0	0	1	0	0	0	0	0	0	12	0	4	0	1	0
RUG12130	low-FE	Public	97.77	2.69	14755.9	-2.56665	0.926934	-2.76896	0.00562349	0.209556	Bacteria	Firmicutes	Negativicutes	Acidaminococcales	Acidaminococcaceae	Succiniclasticum	Unclassified	0	0	0	3	4	0	0	0	0	0	0	0	0	0	0	0	0	0	0	0	0	0	0	0	0	0	1	1	0	0	0	0
RUG12243	low-FE	Public	97.04	2.4	13743.6	-2.48918	0.844977	-2.94585	0.00322063	0.161761	Bacteria	Firmicutes	Negativicutes	Acidaminococcales	Acidaminococcaceae	Succiniclasticum	Unclassified	0	0	0	3	4	0	0	1	0	0	0	0	0	0	0	0	0	0	0	0	0	0	0	0	0	0	0	1	0	0	0	0
RUG12288	low-FE	Public	98.51	0.04	756.987	-1.07622	0.512029	-2.10187	0.0355646	0.456104	Bacteria	Bacteroidetes	Bacteroidia	Bacteroidales	Bacteroidaceae	Prevotella	Unclassified	0	0	0	0	2	0	0	0	1	0	0	1	0	0	1	0	1	0	0	0	0	0	0	0	1	0	1	0	0	1	0	0
RUG12291	low-FE	Public	97.42	1.85	3370.63	-2.03418	0.79258	-2.56653	0.0102721	0.271659	Bacteria	Bacteroidetes	Bacteroidia	Bacteroidales	Bacteroidaceae	Prevotella	Unclassified	0	0	0	0	5	0	0	0	6	0	0	1	0	0	1	0	1	0	0	2	0	0	0	0	0	0	11	0	5	0	1	0
RUG12296	low-FE	Public	96.51	1.69	31159.1	-1.97413	0.884466	-2.23201	0.0256146	0.399581	Bacteria	Bacteroidetes	Bacteroidia	Bacteroidales	Bacteroidaceae	Prevotella	Prevotella sp8	0	0	0	0	2	0	0	0	0	0	0	0	0	0	4	0	1	0	0	3	0	0	0	0	0	0	5	0	2	0	2	0
RUG12325	low-FE	Public	90.33	4.01	75446.9	-2.01445	0.760639	-2.64837	0.00808812	0.244927	Bacteria	Bacteroidetes	Bacteroidia	Bacteroidales	Bacteroidaceae	Prevotella	GCA_002395825.1	0	0	0	0	2	1	0	0	0	0	0	0	0	0	1	0	0	0	0	0	0	0	0	0	1	0	3	0	1	0	0	0
RUG12609	low-FE	Public	92.64	0.63	39520.4	-2.26657	0.991554	-2.28588	0.0222613	0.379387	Bacteria	Bacteroidetes	Bacteroidia	Bacteroidales	Muribaculaceae	C941	C941 sp1	0	0	0	0	3	0	0	0	0	0	0	0	0	0	5	0	1	0	0	3	0	0	0	0	0	0	2	0	1	0	1	0
RUG12761	low-FE	Public	91.24	0	7204.31	-1.09124	0.494767	-2.20556	0.0274146	0.409777	Bacteria	Firmicutes	Clostridia	Lachnospirales	Lachnospiraceae	Eubacterium	Unclassified	0	0	0	0	1	0	0	0	0	0	0	0	0	0	0	0	0	0	0	0	0	0	0	0	0	0	0	1	0	0	0	0
RUG12856	low-FE	Public	93.57	2.15	6.72809	-1.89747	0.763162	-2.48632	0.0129071	0.301587	Bacteria	Bacteroidetes	Bacteroidia	Bacteroidales	F082	F082	Unclassified	0	0	0	0	3	0	0	0	0	0	0	2	0	0	0	0	0	0	0	0	0	0	0	0	0	0	4	0	0	0	1	0
RUG13000	low-FE	Public	95.43	0	216.79	-1.58178	0.713032	-2.21838	0.0265288	0.405963	Bacteria	Bacteroidetes	Bacteroidia	Bacteroidales	Bacteroidaceae	Prevotella	GCA_002350925.1	0	0	0	0	1	0	0	0	0	0	0	1	0	0	3	0	1	0	0	5	0	0	0	0	0	0	5	0	1	0	0	0
RUG13052	low-FE	Public	96.79	0.92	61.2091	-2.70493	1.01083	-2.67595	0.00745184	0.237293	Bacteria	Proteobacteria	Gammaproteobacteria	Enterobacterales	Succinivibrionaceae	Succinivibrio	GCA_000431835.1	0	0	0	1	1	1	0	0	0	0	0	0	0	0	0	0	0	0	0	0	0	0	0	0	0	0	0	3	0	0	0	0
RUG13055	low-FE	Public	99.64	0	1020.65	-2.44176	1.01757	-2.39961	0.0164126	0.335322	Bacteria	Proteobacteria	Gammaproteobacteria	Enterobacterales	Succinivibrionaceae	Succinivibrio	UBA7909	0	0	0	0	0	2	0	0	0	0	0	0	0	0	0	0	0	0	0	0	0	0	0	0	0	0	0	2	0	0	0	0
RUG13120	low-FE	Public	97.83	0.39	4806.32	-1.57633	0.702742	-2.24312	0.0248891	0.393601	Bacteria	Bacteroidetes	Bacteroidia	Bacteroidales	Bacteroidaceae	Prevotella	Unclassified	0	0	0	0	5	0	0	0	4	0	0	0	0	0	1	0	0	0	0	1	0	0	0	0	0	0	12	0	5	0	1	0
RUG13152	low-FE	Public	97.99	0	846.146	-2.15163	0.876981	-2.45345	0.0141492	0.317408	Bacteria	Firmicutes	Clostridia	Oscillospirales	DTU089	UBA1213	Unclassified	0	0	0	0	5	0	0	0	0	0	0	0	0	0	0	0	0	0	2	12	0	0	0	0	0	0	1	0	0	0	0	0
RUG13217	low-FE	Public	94.01	1.08	222.69	-1.88949	0.683342	-2.76507	0.00569096	0.209556	Bacteria	Bacteroidetes	Bacteroidia	Bacteroidales	P3	P3	Unclassified	0	0	0	0	0	0	0	0	0	0	0	0	0	0	0	0	0	0	1	0	0	0	0	0	0	0	1	0	0	0	4	0
RUG13331	low-FE	Public	95.56	0.48	2125.24	-1.95549	0.57746	-3.38636	0.000708255	0.0722373	Bacteria	Bacteroidetes	Bacteroidia	Bacteroidales	UBA932	RC9	Unclassified	0	0	0	0	4	0	0	0	0	0	0	0	0	0	1	0	1	0	0	0	0	0	0	0	0	0	7	0	1	0	3	0
RUG13357	low-FE	Public	97.15	0.05	4053.66	-2.38381	0.953416	-2.50028	0.0124096	0.29848	Bacteria	Bacteroidetes	Bacteroidia	Bacteroidales	Bacteroidaceae	Prevotella	Unclassified	0	0	0	0	2	0	0	0	0	0	0	0	0	1	2	0	2	0	0	0	0	0	0	0	0	0	1	0	1	0	1	0
RUG13391	low-FE	Public	95.41	0.54	341.484	-1.00193	0.50723	-1.97529	0.0482349	0.510251	Bacteria	Bacteroidetes	Bacteroidia	Bacteroidales	P3	P3	Unclassified	0	0	0	0	4	1	0	0	0	0	0	0	0	0	0	0	0	0	0	0	0	0	0	0	0	0	5	0	1	0	8	0
RUG13400	low-FE	Public	94.41	0.67	482.891	-1.32358	0.507506	-2.608	0.00910732	0.253758	Bacteria	Firmicutes	Clostridia	Lachnospirales	Lachnospiraceae	Eubacterium	Unclassified	0	0	0	0	2	0	0	0	0	0	0	0	0	1	0	0	0	0	0	0	0	0	0	0	1	0	1	1	0	0	0	0
RUG13446	low-FE	Public	99.19	1.61	215.458	-1.5208	0.630954	-2.41032	0.0159385	0.333568	Bacteria	Actinobacteria	Coriobacteriia	Coriobacteriales	Atopobiaceae	UBA1367	Unclassified	0	0	0	0	4	0	0	0	0	0	0	0	0	0	0	0	0	0	0	0	0	0	0	0	0	0	1	1	0	0	0	0
RUG13468	low-FE	Public	95.71	2.86	9503.53	-1.57656	0.685597	-2.29955	0.0214736	0.376002	Bacteria	Firmicutes	Bacilli	Erysipelotrichales	Erysipelotrichaceae	Solobacterium	GCA_002350225.1	0	0	4	0	1	0	0	0	0	0	0	0	0	0	0	0	0	0	0	0	0	0	0	0	1	0	1	0	0	0	1	0
RUG13491	low-FE	Public	91.88	3.11	28558	-1.53069	0.665312	-2.3007	0.0214084	0.3759	Bacteria	Bacteroidetes	Bacteroidia	Bacteroidales	Bacteroidaceae	Prevotella	Unclassified	0	0	0	0	3	0	0	0	1	0	0	3	0	0	2	0	0	0	0	0	0	0	0	0	0	0	1	0	3	0	1	0
RUG13504	low-FE	Public	97.54	1.48	190.306	-3.26672	1.12702	-2.89856	0.00374879	0.172508	Bacteria	Actinobacteria	Actinobacteria	Actinomycetales	Bifidobacteriaceae	Bifidobacterium	GCF_002286935.1	0	0	0	0	0	0	0	0	0	0	0	0	0	0	0	0	0	0	0	0	0	0	0	0	0	0	0	0	0	0	0	0
RUG13597	low-FE	Public	95.3	0.48	15947.6	-1.64495	0.813256	-2.02268	0.0431064	0.489145	Bacteria	Firmicutes	Clostridia	Lachnospirales	Lachnospiraceae	UBA2727	UBA7906	0	0	0	0	0	0	0	0	0	0	0	0	0	1	0	0	0	1	0	0	1	0	0	0	0	0	0	2	0	0	3	0
RUG13603	low-FE	Public	91.72	1.91	6663.02	-3.49681	1.12331	-3.11294	0.00185231	0.118776	Bacteria	Firmicutes	Clostridia	Lachnospirales	Lachnospiraceae	UBA1066	Unclassified	0	0	0	0	2	0	0	0	0	0	0	0	0	0	0	0	0	1	0	5	1	0	0	0	0	0	0	2	0	0	0	0
RUG13695	low-FE	Public	96.48	0.74	1632.01	-1.3315	0.604863	-2.20132	0.0277134	0.409853	Bacteria	Bacteroidetes	Bacteroidia	Bacteroidales	Bacteroidaceae	Prevotella	GCA_002392725.1	0	0	0	0	5	0	1	0	3	0	0	1	0	0	1	0	1	0	0	0	0	0	0	0	2	0	13	0	9	0	0	0
RUG13736	low-FE	Public	91.24	2.71	7246.65	-1.14705	0.542031	-2.1162	0.034328	0.45053	Bacteria	Firmicutes	Clostridia	Lachnospirales	Lachnospiraceae	Eubacterium	Unclassified	0	0	0	0	2	0	0	0	0	0	0	0	0	0	0	0	0	0	0	0	0	0	0	0	0	0	0	1	0	0	0	0
RUG13932	low-FE	Public	100	0.32	10648.7	-1.50636	0.728843	-2.06677	0.0387554	0.470515	Bacteria	Firmicutes	Bacilli	Erysipelotrichales	Erysipelotrichaceae	Solobacterium	GCA_002350225.1	0	0	3	0	2	0	0	0	0	0	0	0	0	0	0	0	0	1	0	0	0	0	0	0	1	0	1	0	1	0	3	0
RUG13972	low-FE	Public	90.9	1.77	1056.54	-1.35279	0.558783	-2.42096	0.0154796	0.3269	Bacteria	Bacteroidetes	Bacteroidia	Bacteroidales	Bacteroidaceae	Ga6A1	Ga6A1 sp1	0	0	0	0	2	0	0	0	1	0	0	0	0	0	2	0	1	0	0	1	0	0	0	0	1	0	2	0	1	0	0	0
RUG14011	low-FE	Public	95.24	2.7	9067.45	-1.53829	0.739521	-2.08012	0.0375143	0.466866	Bacteria	Firmicutes	Bacilli	Erysipelotrichales	Erysipelotrichaceae	Solobacterium	GCA_002350225.1	0	0	4	0	1	0	0	0	0	0	0	0	0	0	0	0	0	0	0	0	0	0	0	0	0	0	1	0	0	0	2	0
RUG14074	low-FE	Public	97.62	3.17	8089.19	-1.56431	0.673091	-2.32407	0.0201217	0.364931	Bacteria	Firmicutes	Bacilli	Erysipelotrichales	Erysipelotrichaceae	Solobacterium	GCA_002350225.1	0	0	4	0	2	0	0	0	0	0	0	0	0	0	0	0	0	0	0	0	0	0	0	0	1	0	1	0	1	0	2	0
RUG14305	low-FE	Public	93.64	0	139.992	-1.96014	0.781564	-2.50798	0.0121425	0.296551	Bacteria	Firmicutes	Clostridia	Lachnospirales	Lachnospiraceae	Unclassified	Unclassified	0	0	0	0	1	0	0	0	3	0	0	0	0	1	0	0	4	0	0	0	0	0	0	0	0	0	0	1	2	0	8	0
RUG14449	low-FE	Public	98.8	0.62	407.499	-1.01839	0.471973	-2.15774	0.0309481	0.430623	Bacteria	Bacteroidetes	Bacteroidia	Bacteroidales	Bacteroidaceae	Prevotella	Unclassified	0	0	0	0	2	0	0	0	2	0	0	1	0	0	2	0	0	0	0	0	0	0	0	0	0	0	10	0	2	0	2	0
RUG14643	low-FE	Public	98.61	0.84	35054.1	-2.05898	0.888235	-2.31806	0.0204462	0.36764	Bacteria	Bacteroidetes	Bacteroidia	Bacteroidales	Bacteroidaceae	Prevotella	Prevotella sp8	0	0	0	0	4	0	0	0	0	0	0	0	0	0	2	0	1	0	0	1	0	0	0	0	0	0	5	0	3	0	2	0
RUG14717	low-FE	Public	92.72	0.74	2783.66	-1.59687	0.746982	-2.13776	0.0325364	0.437778	Bacteria	Bacteroidetes	Bacteroidia	Bacteroidales	Bacteroidaceae	UBA2918	GCA_002349865.1	0	0	0	0	3	0	0	0	0	0	0	0	0	0	1	0	1	0	0	0	0	0	0	0	0	0	4	0	0	0	0	0
RUG14801	low-FE	Public	96.04	1.12	1225.83	-2.11404	0.794116	-2.66213	0.00776491	0.239129	Bacteria	Bacteroidetes	Bacteroidia	Bacteroidales	Bacteroidaceae	UBA4293	Unclassified	0	0	0	0	5	0	0	0	0	0	0	0	0	0	1	0	1	0	0	0	0	0	0	0	2	0	10	0	2	0	0	0
RGIG3790	low-FE	This study	97.4	0.37	3071.53	-1.45855	0.623831	-2.33805	0.0193848	0.360139	Bacteria	Bacteroidetes	Bacteroidia	Bacteroidales	Bacteroidaceae	UBA2918	GCA_002349865.1	0	0	0	0	6	0	0	0	0	0	0	0	0	0	1	0	1	0	0	0	0	0	0	0	0	0	4	0	1	0	0	0
RGIG4304	low-FE	This study	92.3	2.98	179.464	-1.73573	0.642192	-2.70282	0.00687531	0.229523	Bacteria	Firmicutes	Negativicutes	Acidaminococcales	Acidaminococcaceae	Succiniclasticum	Unclassified	0	0	0	3	2	0	0	0	0	0	0	0	0	0	0	0	0	0	0	0	0	0	0	0	0	0	0	1	0	0	0	0
RGIG4913	low-FE	This study	96.75	0.37	3929.32	-1.33381	0.554611	-2.40495	0.0161748	0.335019	Bacteria	Bacteroidetes	Bacteroidia	Bacteroidales	Bacteroidaceae	Phocaeicola	Unclassified	0	0	0	0	6	0	0	0	1	0	0	0	0	0	1	0	0	0	0	0	0	0	0	0	0	0	9	0	0	0	0	0
RGIG4974	low-FE	This study	91.84	1.29	2183.27	-1.38686	0.618128	-2.24365	0.0248549	0.393571	Bacteria	Bacteroidetes	Bacteroidia	Bacteroidales	Bacteroidaceae	Phocaeicola	Unclassified	0	0	0	0	3	0	0	0	1	0	0	0	0	0	2	0	0	0	0	0	0	0	0	0	0	0	8	0	0	0	0	0
RGIG5054	low-FE	This study	96.4	0.91	36.695	-1.25048	0.550065	-2.27334	0.0230057	0.383291	Bacteria	Firmicutes	Clostridia	Oscillospirales	Ruminococcaceae	Ruminococcus	Unclassified	0	0	0	0	3	0	0	0	1	0	0	0	0	2	0	0	3	0	0	0	0	0	0	0	2	0	0	0	2	0	4	0
RumenMGS082	low-FE	Public	90.16	0.32	9571.62	-1.57638	0.69473	-2.26905	0.0232651	0.383291	Bacteria	Firmicutes	Bacilli	Erysipelotrichales	Erysipelotrichaceae	Solobacterium	GCA_002350225.1	0	0	1	0	0	0	0	0	0	0	0	0	0	0	0	0	0	0	0	0	0	0	0	0	1	0	1	0	0	0	2	0
Seshadri.3368616-submission.assembly	low-FE	Public	99.52	0	378.064	-2.19567	0.647587	-3.39054	0.000697562	0.0720284	Bacteria	Firmicutes	Clostridia	Lachnospirales	Lachnospiraceae	Pseudobutyrivibrio	Pseudobutyrivibrio ruminis	0	0	1	0	2	0	0	0	0	0	0	0	0	1	0	0	0	0	0	1	0	0	0	0	0	0	1	2	0	0	0	0
Seshadri.3962893-submission.assembly	low-FE	Public	98.89	0.01	1732.57	-1.37336	0.685775	-2.00264	0.0452159	0.497909	Bacteria	Bacteroidetes	Bacteroidia	Bacteroidales	Bacteroidaceae	Prevotella	GCF_900199555.1	0	0	0	0	4	0	0	0	0	0	0	0	0	0	2	0	0	0	0	1	0	0	0	0	0	0	0	0	0	0	1	0
Seshadri.4302445-submission.assembly	low-FE	Public	98.86	0.71	1843.8	-1.1992	0.536485	-2.23528	0.0253989	0.398055	Bacteria	Bacteroidetes	Bacteroidia	Bacteroidales	Bacteroidaceae	Prevotella	GCF_900113305.1	0	0	0	0	2	0	0	0	0	0	0	0	0	0	1	0	0	0	0	1	0	0	0	0	0	0	11	0	1	0	1	0
RGIG5866	low-FE	This study	99.19	4.3	814.258	-1.0293	0.422797	-2.43451	0.0149122	0.321556	Bacteria	Actinobacteria	Coriobacteriia	Coriobacteriales	Atopobiaceae	Unclassified	Unclassified	0	0	1	0	8	0	0	0	0	0	0	0	0	1	0	0	0	0	0	0	0	0	0	0	0	0	1	1	0	0	0	0
RGIG5944	low-FE	This study	96.78	2.28	790.353	-1.09296	0.50707	-2.15544	0.031127	0.431507	Bacteria	Bacteroidetes	Bacteroidia	Bacteroidales	Bacteroidaceae	UBA3839	Unclassified	0	0	0	0	2	0	0	0	5	0	0	0	0	0	1	0	1	0	0	0	0	0	0	0	0	0	5	0	2	0	0	0
RGIG6785	low-FE	This study	98.92	1.08	540.953	-1.42531	0.655064	-2.17583	0.0295681	0.422836	Bacteria	Bacteroidetes	Bacteroidia	Bacteroidales	Paludibacteraceae	UBA4345	UBA4345 sp1	0	0	0	0	1	0	0	0	3	0	0	0	0	0	1	0	2	0	0	0	0	0	0	0	2	0	0	0	2	1	0	0
RGIG6860	low-FE	This study	90.09	1.81	318.658	-1.50658	0.537916	-2.80077	0.00509806	0.19996	Bacteria	Bacteroidetes	Bacteroidia	Bacteroidales	Bacteroidaceae	Prevotella	Unclassified	0	0	0	0	2	0	0	0	1	0	0	1	0	0	1	0	1	0	0	0	0	0	0	0	1	0	2	0	0	0	0	0
RGIG7195	low-FE	This study	93.29	2.91	35.649	-1.30593	0.644108	-2.02751	0.0426104	0.488463	Bacteria	Firmicutes	Clostridia	Oscillospirales	Oscillospiraceae	Unclassified	Unclassified	0	0	0	2	3	0	0	0	0	0	0	0	0	0	0	0	0	0	0	0	0	0	0	0	0	0	0	0	0	0	0	0
RGIG7327	low-FE	This study	92.69	0.93	23.6182	-1.36388	0.650947	-2.09523	0.0361504	0.462772	Bacteria	Bacteroidetes	Bacteroidia	Bacteroidales	Bacteroidaceae	UBA4372	Unclassified	0	0	0	0	0	0	0	0	1	0	0	1	0	0	1	0	0	0	0	0	0	0	0	0	0	0	9	0	0	0	0	0
RGIG7783	low-FE	This study	96.42	0.24	2.86062	-1.91799	0.973727	-1.96975	0.0488675	0.513313	Bacteria	Firmicutes	Clostridia	Unclassified	Unclassified	Unclassified	Unclassified	0	0	0	0	1	0	0	0	0	0	0	1	0	0	0	0	0	0	0	0	0	0	0	0	0	0	0	0	0	0	0	0
RGIG8120	low-FE	This study	94.9	0.42	9.37641	-1.38905	0.640101	-2.17004	0.0300037	0.426891	Bacteria	Bacteroidetes	Bacteroidia	Bacteroidales	UBA932	UBA1232	Unclassified	0	0	0	0	1	0	0	0	0	0	0	0	0	0	1	0	0	0	0	0	0	0	0	0	1	0	1	0	0	0	0	0
RGIG8459	low-FE	This study	96.47	4.49	55.7216	-1.86245	0.881397	-2.11306	0.0345953	0.453191	Bacteria	Firmicutes	Bacilli	RFN20	CAG-826	UBA733	Unclassified	0	0	0	0	5	0	0	0	0	0	0	0	0	0	0	0	0	0	0	1	0	0	0	0	0	0	0	1	1	0	0	0
RGIG8470	low-FE	This study	92.6	0.89	5.56984	-2.46261	1.1312	-2.17699	0.0294811	0.422453	Bacteria	Firmicutes	Clostridia	CAG-41	Unclassified	Unclassified	Unclassified	0	0	0	0	0	0	0	0	0	0	0	0	0	0	0	0	0	0	0	0	0	0	0	0	0	0	0	1	0	0	0	0
RGIG8907	low-FE	This study	92.38	0	413.32	-2.06781	0.68312	-3.02702	0.00246982	0.139292	Bacteria	Bacteroidetes	Bacteroidia	Bacteroidales	Bacteroidaceae	Unclassified	Unclassified	0	0	0	0	2	0	0	0	0	0	0	0	0	0	1	0	0	0	0	0	0	0	0	0	0	0	0	0	2	0	0	0
RGIG9481	low-FE	This study	97.31	0.27	2.51927	-3.08719	1.29169	-2.39003	0.0168468	0.339769	Bacteria	Bacteroidetes	Bacteroidia	Bacteroidales	UBA1402	UBA1757	Unclassified	0	1	0	0	0	0	0	0	0	0	0	0	0	0	1	0	0	0	0	0	0	0	0	0	0	0	3	0	1	0	0	0
RGIG10207	low-FE	This study	91.85	1.08	27.4277	-1.64139	0.82837	-1.98146	0.0475394	0.505371	Bacteria	Bacteroidetes	Bacteroidia	Bacteroidales	Unclassified	Unclassified	Unclassified	0	0	0	0	2	0	0	0	0	0	0	1	0	0	2	0	0	1	0	1	0	0	0	0	0	0	1	0	2	0	0	0
[truncated: 268 more columns]
